# Supplementary material for: Genome-Wide Transcriptome Analysis of Two Contrasting Brassica rapa Doubled Haploid Lines under Cold-Stresses Using Br135K Oligomeric Chip
Source: PLoS One. 2014 Aug 28;9(8):e106069. doi: 10.1371/journal.pone.0106069 (PMC4148347; doi:10.1371/journal.pone.0106069)
Supplement: Table S1 — Primer sequences used in semi-qRT-PCR in order to confirm microarray analysis. (XLSX) [file pone.0106069.s006.xlsx]

## Sheet: Table S1
Table S1. Primer sequences used in semi-qRT-PCR in order to confirm microarray analysis.
Classification	Br_ID	At_ID	Gene Name	Description	Primer Sequence (5' →3')				Size
					Forward		Reverse
Genes induced by cold-treatments in both Chiifu and Kenshin	Bra039558	AT4G15248	BBX30	BBX30, B-BOX DOMAIN PROTEIN 30	GAAGAAGAGACGACGGAGGA	TCTCCGAGCAAGAAAATTCG		155
	Bra016286	AT1G26790	Dof-type zinc finger	Dof-type zinc finger DNA-binding family protein	CAAGCACATCAGTTCCGAGA	AAGGAGGCGAAACAGAGGAT		203
	Bra013892	AT4G25433	LysM domain-containing protein	Peptidoglycan-binding LysM domain-containing protein	TGGAGACGAAGGGAAGAAGA	GGGTTACGCTCCACGATAAA		151
	Bra013113	AT2G15020	─	Unknown protein	AAAGTGGCTCCGAGAGTGAA	ATCCCTTCCAAAAACCATCC		216
	Bra021734	AT2G31380	STH	STH, salt tolerance homologue	GTCTGCTGCTCCATCTCCTC	TGCCGGTAGAGCTTCTTGAT		163
	Bra022722	AT5G54470	BBX29	BBX29, B-BOX DOMAIN PROTEIN 29	AGAATCAGGTGGTGCCATGT	CAAGGTTGCATCTCTCGTCA		203
	Bra033643	AT5G42760	Leucine carboxyl methyltransferase	Leucine carboxyl methyltransferase	CACACAGAGGCAATGCAAGT	AAATTCGCATCTGGATCACC		209
	Bra016945	AT2G41250	HAD protein	Haloacid dehalogenase-like hydrolase (HAD) superfamily protein	CAGAAACCATGGGGTCAATC	CCGCTTCTTTGATAGCCTTG		196
	Bra001685	NHF	LTP protein	Plant lipid transfer protein (LTP) family protein	CCAGTTTTTGCCTCGAACTC	ACCCCAACAGCGTAGTTGAC		208
	Bra010377	NHF	─	Unknown protein	AACTGGAATCCTCGCTGCT	CCTTCTTCCGAACCCTTCTT		150
	Bra035478	NHF	─	Unknown protein	GAGATCGATGGCTCGAGATT	GTGATACGTGGCTTGGTGTG		165
	Bra000263	AT2G42530	COR15B	COR15B, cold regulated 15b	TAGCCAAGCAGAGCGGCGTTG	CTGCTTTACCCTCAACAAACTCGGC		330
	Bra023541	AT5G15850	COL1	COL1, CONSTANS-like 1	GAGACAACAGCGATGACAGGTCC	GTGTCACTTGTCGTTGACTCTGGC		300
	Bra005681	AT5G01540	LECRKA4.1	LECRKA4.1, lectin receptor kinase a4.1	TCCGAGACTTGGCTCTGATT	CGCTTCGTGATGACTTTGAA		185
Gene induced in Chiifu sepcifically	Bra013227	AT3G25180	CYP82G1	CYP82G1 cytochrome P450, family 82, subfamily G, polypepide 1	ATCTGGCATGACCCAGAAAC	CAGACGCCTTATGCAACTCA		193
	Bra001449	AT3G12320	─	Unknown protein	CAGTGTTGGCTCTTCGTCAA	CCTGCAACACCAGTTCTTCA		173
	Bra033985	AT1G72260	THI2.1	THI2.1, THI2.1.1 thionin 2.1	TCATGGCGCAAATTCAAGTA	CGAGTTCTGGACAGTGGTCA		164
	Bra024091	AT4G30230	─	Unknown protein	GCAAGCTCACACGTCGTTTA	ATGGAAACATAACCGGTGGA		225
	Bra039899	AT5G54450	DUF295	Protein of unknown function (DUF295)	CGATGACCCATGCTTCTTTT	CGTGTGCTGCATTTCAAACT		187
	Bra025101	AT5G44820	─	Nucleotide-diphospho-sugar transferase family protein	GTTTTGACAACTGGGCCAAC	TGCATTGTGCAAACCAAGTT		247
Genes expressed at recovery stage in both Chiifu and Kenshin	Bra017184	AT4G02850	PhzC/PhzF	Phenazine biosynthesis PhzC/PhzF family protein	CAAGCGGGTTCCAGATACAT	CAGCTTCCCAAGATGAAAGC		224
	Bra014407	AT3G62230	F-box protein	F-box family protein	CCGATGGAGACGAGACATTT	TTGATACGCCCAATACGACA		180
	Bra028769	AT3G44970	CYP708A4	Cytochrome P450 superfamily protein	ACCTTCGGTGGTTCATCTTG	GCAAACTCTGAACCAGCACA		150
	Bra017185	AT2G37460	UMAMIT12	UMAMIT12, nodulin MtN21 /EamA-like transporter family protein	GACTTCAGTGGGAGGAACCA	AGTGAGAGCTCGGTCGGATA		216
	Bra037003	AT4G33467	─	Unknown protein	TAGAAAATGCCCGAGAGGAG	AGCTGAAGCAATGTCCCAAC		203
	Bra041119	AT2G15780	Cupredoxin protein	Cupredoxin superfamily protein	GGTTGGGGAAGTCACTCAAA	TCTTCACATCGCACTTTTCG		235
	Bra000309	AT2G43520	TI2	TI2 trypsin inhibitor protein 2	ATGGCCATGGCAACTAAGTC	ATTGGCATCTTCCACCTTTG		207
	Bra008591	AT1G76680	OPR1	OPR1, 12-oxophytodienoate reductase 1	GCAAGAAACGCTATGGAAGC	CTTGTGGGTTCGTGTCTCCT		250
	Bra014510	AT3G60140	BGLU30	BGLU30 Glycosyl hydrolase superfamily protein	CCATGACACGCATATCCAAC	TGAGGAACCGCTTAAACCAC		203
	Bra031795	AT1G11925	─	Encodes a Stigma-specific Stig1 family protein	AGGTGGGAACCGTACAAGTG	ACACGATCTCCCTTTGTTGC		250
	Bra037560	AT1G49240	BrActin	Member of a subclass of actins composed of ACT2	GAACCGGGTGCTCCTCAGGA	ATGGTACCGGAATGGTCAAGGC		300
