# Supplementary material for: Genome-Wide Transcriptome Analysis of Two Contrasting Brassica rapa Doubled Haploid Lines under Cold-Stresses Using Br135K Oligomeric Chip
Source: PLoS One. 2014 Aug 28;9(8):e106069. doi: 10.1371/journal.pone.0106069 (PMC4148347; doi:10.1371/journal.pone.0106069)
Supplement: Table S2 — Primer sequences of stress-related genes (SRG) used in semi-qRT-PCR. (XLSX) [file pone.0106069.s007.xlsx]

## Sheet: Table S2
Table S2. Primer sequences of stress-related genes (SRG) used in semi-qRT-PCR.
Classification	Br_ID	At_ID	Gene Name	Description	Primer Sequence (5' →3')			Size
					Forward		Reverse
CBF-pathway up-stream genes	Bra025226	AT3G26744	BrICE1-1	ICE1 (INDUCER OF CBF EXPRESSION 1)	CTCCAACTGGATCTTTGCCTCCAACTT	CTTGCTGAACATCCAATCCAAGATTATCC		250
	Bra032947	AT3G26744	BrICE1-2	ICE1 (INDUCER OF CBF EXPRESSION 1)	CTCCAAATGGATCTCTCCCTCTGG	CTTGCTGAACATCCAATCCAAGATTATCC		250
	Bra034246	AT3G26744	BrICE1-3	ICE1 (INDUCER OF CBF EXPRESSION 1)	CCACCTGGATCTTTGCCTCAAACTC	CTTGCTGAACATCCAATCCAAGATTATCC		250
	Bra019794	AT1G12860	BrICEL-1	ICEL (84% with ICE1) Encodes ICE2 (Inducer of CBF Expression 2)	GGCAGTGAACATTCACATGTTCTGTGG	CTTTGATTTGTTCAGGAAACACCTCGTGA		170
	Bra016749	AT1G12860	BrICEL-2	ICEL (84% with ICE1) Encodes ICE2 (Inducer of CBF Expression 2)	GGCAGTGAACATTCACATGTTCTGTGG	GATCTGTTCAGGCACCACATCATGG		170
	Bra017049	AT2G39180	BrHOS1	E3 ubiquitin-protein ligase HOS1 (HOS1)	CTCGTGGGAACAGCCAGCTC	CTCTCCGTGGCCAAKACATTGTTGTTG		220
	Bra006692	AT5G59820	BrZAT12-1	ZAT12, RHL41|RHL41 (RESPONSIVE TO HIGH LIGHT 41)	GCGTKGGGAGGTCACCGTGC	GTCGTCATCGTCGGCTCCGG		190
	Bra020284	AT5G59820	BrZAT12-2	ZAT12, RHL41|RHL41 (RESPONSIVE TO HIGH LIGHT 41)	GCGTKGGGAGGTCACCGTGC	TAGGACAAGGATGAGACGACGGC		100
	Bra002528	AT5G59820	BrZAT12-3	ZAT12, RHL41|RHL41 (RESPONSIVE TO HIGH LIGHT 41)	GCGTKGGGAGGTCACCGTGC	GTCGTCAACGCCGCCTCCGA		190
	Bra014929	AT3G23250	BrMYB15-1	MYB15 (myb domain protein 15)	GYGACACTCAYGAGCCACGAAGG	CAGTGCGTAGTTGCTTTCATCCTGG		150
	Bra001907	AT3G23250	BrMYB15-2	MYB15 (myb domain protein 15)	GYGACACTCAYGAGCCACGAAGG	GCTGAAACTCTTGTTGTGTCTCATCATC		200
	Bra023742	AT3G23250	BrMYB15-3	MYB15 (myb domain protein 15)	GYGACACTCAYGAGCCACGAAGG	GATTCGACGTGTGGTTTTCTTCATCTTGG		150
	Bra019821	AT1G13260	BrRAV1-1	RAV1 (Related to ABI3/VP1 1)	ACCAAAGGTTGGAGCCGGTTCG	CCTACGACTTCGGTTCTCGAACTCT		180
	Bra026917	AT1G13260	BrRAV1-2	RAV1 (Related to ABI3/VP1 1)	ACCAAAGGTTGGAGCCGGTTCG	CTACCACGTCGTTTCTTGAACCCG		180
CBF-pathway down-stream genes	Bra000432	AT2G46800	BrZAT1-1	ZAT1, (ZINC TRANSPORTER OF ARABIDOPSIS THALIANA)	GAGCGTTGGTGTTATGATYGGAGGAG	CAAACCCTCTTCCAGTTTTGTAGCATCA		190
	Bra040484	AT2G46800	BrZAT1-2	ZAT1, (ZINC TRANSPORTER OF ARABIDOPSIS THALIANA)	GAGCGTTGGTGTTATGATYGGAGGAG	CTTCTCCAGCTTCGTAGCGTCG		190
	Bra004506	AT2G46800	BrZAT1-3	ZAT1, (ZINC TRANSPORTER OF ARABIDOPSIS THALIANA)	GAGCGTTGGTGTTATGATYGGAGGAG	CCTGTTCCAGCTTCGTAGCGTCA		190
	Bra009464	AT5G04340	BrZAT6	ZAT6, CZF2, C2H2|C2H2 (ZINC FINGER OF ARABIDOPSIS THALIANA 6)	GCCACTACGAAGGCAAGAAC	TCGAGCCTCAGTTTCTTGGT		184
	Bra010922	AT1G27730	BrZAT10-1	ZAT10 |STZ (SALT TOLERANCE ZINC FINGER)	GCGGCTGAGAAGTCTTCGTCG	TGCTGACGTGGCTKGTGGACC		330
	Bra032845	AT1G27730	BrZAT10-2	ZAT10 |STZ (SALT TOLERANCE ZINC FINGER)	TGACGGTGGCGGAGAAGTCG	TGCTGACGTGGCTKGTGGACC		330
	Bra009464	AT1G27730	BrZAT10-3	ZAT10 |STZ (SALT TOLERANCE ZINC FINGER)	GCCTCTGCTTCCTACTCTTACTTCTAC	TGCTGACGTGGCTKGTGGACC		330
	Bra029530	At4G04920	BrSFR6	SFR6 (SENSITIVE TO FREEZING 6)	TATCTTGGGATCATGGGTTCTCGTAGG	CATGGGGCAGCAATAAACCCAACG		200
	Bra014056	AT1G46768	BrRAP2.1	Ethylene-responsive transcription factor RAP2-1 (RAP2.1)	AAATGGGTGGCTGAGATACG	GGTGACCCTCATCCTGAAAA		169
	Bra006195	AT1G43160	BrRAP2.6-1	Ethylene-responsive transcription factor RAP2-6 (RAP2.6)	GAGATCCGTGACCCAAAGAA	GACCAAGCTGAGGAGGTGAG		238
	Bra029302	AT1G43160	BrRAP2.6-2	Ethylene-responsive transcription factor RAP2-6 (RAP2.6)	CAAGGGAACTTGAGGACGAG	TGAGTTTGGCTTTGCTTCCT		187
	Bra005932	AT1G43160	BrRAP2.6-3	Ethylene-responsive transcription factor RAP2-6 (RAP2.6)	CAAAGGAAGCAAAGCCAAAC	ATTTCCCCCTTGCTGAAGAT		193
	Bra032315	AT1G29390	BrCOR314-1	COR314-TM2 (cold regulated 314 thylakoid membrane 2)	CGACTGTTCTTCGCTTTTCC	TCGTGAGAAATGCTGAAACG		162
	Bra036859	AT3G50830	BrCOR413-1	COR413-PM2 (cold regulated 413 plasma membrane 2)	GAAACTCCTCACCGACGTTTCGAAC	GGAAGAAAAGTCTGAGTACAACTGCAAC		250
	Bra012885	AT3G50830	BrCOR413-2	COR413-PM2 (cold regulated 413 plasma membrane 2)	AGAAACTCTTCAGGGATGTGACCAAG	GGAAGAAAAGTCTGAGTACAACTGCAAC		250
	Bra013087	AT2G15970	BrWCOR413-1	WCOR413-LIKE	GCCGCCATATACTTGTTGGTCTTGG	TAAATGTGCCGGCGATGAGCCC		260
	Bra001953	AT2G15970	BrWCOR413-2	WCOR413-LIKE	GCCGCCATATACTTGTTGGTCTTGG	GCCTCGGAATGTGTAGGCTATTAGATT		260
Circadian rhythm	Bra004503	AT2G46830	CCA1	CCA1 circadian clock associated 1	CTTATGGACCTTCCGGTGAA	TTCGAGCCACAAGAAGACCT		217
	Bra030496	AT1G01060	LHY1-1	LHY1, Homeodomain-like superfamily protein	GTGTGGGTCAAACACACCTTCAGG	ATGAGCCAATGGCATTGACGTGTCG		260
	Bra033291	AT1G01060	LHY1-2	LHY1, Homeodomain-like superfamily protein	GTGTGGGTCAAACACACCTTCAGG	AGGAGCCATCGGCATTGACGTATCA		280
	Bra021464	AT3G02380	COL2-1	COL2, ATCOL2 CONSTANS-like 2	TGGTTACTCTACAGAACCTCAGTACAG	CTGGAGTTAGCTGCTGCACCATCT		110
	Bra001043	AT3G02380	COL2-2	COL2, ATCOL2 CONSTANS-like 2	CCTTAAAGGACCTAAACCATACTGTATCTG	CTGGAGTTAGCTGCTGCACCATCT		120
	Bra021258	AT3G17609	HYH-1	HYH, HY5-homolog	AGCGAGGAGGAGGAGTTGATGG	GCGAAGCATTGTGTTCTCGTTCATCA		320
	Bra022225	AT3G17609	HYH-2	HYH, HY5-homolog	TAACTTCAACCGCCAAGCGGGG	GCGAAGCATTGTGTTCTCGTTCATCA		220
	Bra029407	AT5G24470	BrPRR5-1	PRR5 (PSEUDO-RESPONSE REGULATOR 5)	TTAGCCCGCATGAGTACAGYTCCATG	CTTCCCGTTGAAGAGACTGTTGAGTTC		180
	Bra036517	AT5G24470	BrPRR5-2	PRR5 (PSEUDO-RESPONSE REGULATOR 5)	TTAGCCCGCATGAGTACAGYTCCATG	GCAGCTTCCCTAAGAGATTGCTTAGTCT		180
	Bra009768	AT5G24470	BrPRR5-3	PRR5 (PSEUDO-RESPONSE REGULATOR 5)	TTAGCCCGCATGAGTACAGYTCCATG	CTTCCCGTTGCAGAGATTGCTGAAGTT		260
	Bra009565	AT5G02810	BrPRR7-1	PRR7 (PSEUDO-RESPONSE REGULATOR 7)	GCTGGCAAAAGCGGAAGTGGTGA	AACTGGCCACGGACACGAGG		220
	Bra028861	AT5G02810	BrPRR7-2	PRR7 (PSEUDO-RESPONSE REGULATOR 7)	GGAAGTGGCGATGGTAGTGGAAG	AACTGGCCACGGACACGAGG		220
	Bra037560	AT1G49240	BrActin	Member of a subclass of actins composed of ACT2	GAACCGGGTGCTCCTCAGGA	ATGGTACCGGAATGGTCAAGGC		300
