# Supplementary material for: Genome-Wide Transcriptome Analysis of Two Contrasting Brassica rapa Doubled Haploid Lines under Cold-Stresses Using Br135K Oligomeric Chip
Source: PLoS One. 2014 Aug 28;9(8):e106069. doi: 10.1371/journal.pone.0106069 (PMC4148347; doi:10.1371/journal.pone.0106069)
Supplement: Table S3 — Summary of microarray data. PI (probe intensity) values were expressed by mean value of two replicated experiments. C and K indicate Chiifu and Kenshin, respectively. Number 1 to 6 indicates the sample: 1 = control condition (22°C), 2 = 4°C treatment, 3 = 0°C treatment, 4 = −2°C treatment, 5 = −4°C treatment, 6 = 24 h recovery stage after all treatments. (XLSX) [file pone.0106069.s008.xlsx]

## Sheet: Table S3
Table S3. Summary of microarray data. PI (probe intensity) values were expressed by mean value of two replicated experiments. C and K indicate Chiifu and Kenshin, respectively. Number 1 to 6 indicate the sample: 1 = control condition (22℃), 2 = 4℃ treatment, 3 = 0℃ treatment, 4 = -2℃ treatment, 5 = -4℃ treatment, 6 = 24h recovery stage after all treatments.
Br SEQ_ID	At Locus	A_thaliana_homologue_Description	PI values
			Chiifu						Kenshin
			C1	C2	C3	C4	C5	C6	K1	K2	K3	K4	K5	K6
Bra000001	AT2G37440	DNAse I-like superfamily protein chr2:15719230-15721885 FORWARD LENGTH=479	106.619	51.5491	98.852	81.8221	46.9437	48.5136	68.0316	62.8145	47.4419	50.8651	21.6114	32.9613
Bra000002	AT2G37460	nodulin MtN21 /EamA-like transporter family protein chr2:15726667-15729010 REVERSE LENGTH=380	866.098	1241.33	1770.28	1876.51	1300.42	1174.87	651.544	526.722	1110.43	1503.5	1034.78	130.724
Bra000003	AT2G37480	unknown protein; BEST Arabidopsis thaliana protein match is: unknown protein (TAIR:AT3G53670.2); Has 186 Blast hits to 186 proteins in 35 species: Archae - 0; Bacteria - 2; Metazoa - 14; Fungi - 7; Plants - 154; Viruses - 0; Other Eukaryotes - 9 (source: NCBI BLink). chr2:15738645-15739579 FORWARD LENGTH=194	8107.19	6530.96	6360.72	6391.31	7971.86	8454.4	8902.7	7593.52	6819.32	7147.4	6651.08	7204.74
Bra000004	AT2G37530	unknown protein; BEST Arabidopsis thaliana protein match is: unknown protein (TAIR:AT1G07795.1); Has 39 Blast hits to 39 proteins in 11 species: Archae - 0; Bacteria - 0; Metazoa - 0; Fungi - 0; Plants - 39; Viruses - 0; Other Eukaryotes - 0 (source: NCBI BLink). chr2:15751060-15751428 FORWARD LENGTH=122	1576.19	1183.77	1009.8	1264.35	2154.63	2089.82	1979.71	1486.27	1562.43	1415.67	1638.3	2863.08
Bra000005	AT2G37550	ASP1, AGD7 ARF-GAP domain 7 chr2:15755544-15757456 REVERSE LENGTH=456	10325.6	10685.5	11244.4	12651.2	10006.9	8630.27	10638.1	10376.3	12916.1	11799.9	13581.2	7597.51
Bra000006	AT1G07660	Histone superfamily protein chr1:2369212-2369523 FORWARD LENGTH=103	9975.32	11886.4	11173.1	12842.5	14835.3	13476	9919.17	10940.6	9837.06	9338.14	10041.3	12671.6
Bra000007	AT2G37580	RING/U-box superfamily protein chr2:15764745-15765452 FORWARD LENGTH=235	1299.17	1693.62	1415.4	1357.41	450.451	495.94	1174.56	1758.8	975.367	923.507	925.336	480.122
Bra000008	AT2G37590	ATDOF2.4, DOF2.4 DNA binding with one finger 2.4 chr2:15769292-15770497 FORWARD LENGTH=330	134.322	188.133	139.247	204.65	171.232	172.551	158.96	155.871	165.135	179.486	148.86	234.473
Bra000009	AT3G53740	Ribosomal protein L36e family protein chr3:19913921-19914813 REVERSE LENGTH=112	400.411	366.322	553.713	546.771	509.082	537.489	490.249	480.233	440.619	646.325	156.816	497.501
Bra000010	AT2G37620	ACT1, AAc1 actin 1 chr2:15779761-15781241 FORWARD LENGTH=377	7437.44	6582.53	7573.88	7889.44	6553.26	6806.48	7893.12	7358.95	6455.19	7895.18	8250.53	8184.3
Bra000011	AT2G37630	ATPHAN, AS1, ATMYB91, MYB91 myb-like HTH transcriptional regulator family protein chr2:15781798-15782901 REVERSE LENGTH=367	18776.5	19240.8	17579.5	13771.2	20351	21472.1	16510.8	15966.6	13517	11663.5	14619.3	18916.9
Bra000012	AT2G37650	GRAS family transcription factor chr2:15792623-15794779 FORWARD LENGTH=718	2726.89	2333.29	2015.02	1800.92	2672.81	2406.03	1935.82	2113.21	1933.94	2352.93	2169.63	2311.34
Bra000013	AT2G37690	phosphoribosylaminoimidazole carboxylase, putative / AIR carboxylase, putative chr2:15806111-15810240 FORWARD LENGTH=642	2013.2	1743.77	2099.36	1450.89	2030.4	1826.02	2128.07	2288.16	2021.91	1902.6	1889.68	2629.07
Bra000014	AT2G37700	Fatty acid hydroxylase superfamily chr2:15810581-15814176 REVERSE LENGTH=613	134.73	260.4	280.793	367.357	231.218	226.251	82.4354	340.564	156.95	135.131	206.467	310.591
Bra000015	AT2G37710	RLK receptor lectin kinase chr2:15814934-15816961 REVERSE LENGTH=675	7247.01	11233.7	10276.2	10961.3	7355.72	8653.52	4482.43	6538.54	7645.15	8533.24	7448.87	7077.67
Bra000016	NA	NA	145.558	292.992	366.418	339.861	250.362	254.286	166.169	234.001	291.524	195.532	248.456	203.98
Bra000017	NA	NA	2445.25	1122.09	1185.09	830.574	9568.63	7778.5	925.624	717.472	759.871	440.925	502.075	2037.49
Bra000018	AT2G37770	NAD(P)-linked oxidoreductase superfamily protein chr2:15834888-15836659 FORWARD LENGTH=315	1950.6	1679.2	1560.84	1608.35	5107.32	5285.83	1577.49	1243.89	1167.68	1412.61	1218	4442.02
Bra000019	AT2G37770	NAD(P)-linked oxidoreductase superfamily protein chr2:15834888-15836659 FORWARD LENGTH=315	818.991	736.435	970.833	727.776	5332.86	4735.57	234.189	320.241	612.063	411.474	394.523	1151.76
Bra000020	AT2G37780	Cysteine/Histidine-rich C1 domain family protein chr2:15837442-15838302 REVERSE LENGTH=286	18.5683	29.5135	17.2212	14.2092	21.4534	18.1265	18.5725	16.6078	21.0073	18.7221	36.7686	26.4661
Bra000021	AT2G37800	Cysteine/Histidine-rich C1 domain family protein chr2:15841039-15843610 REVERSE LENGTH=396	2025.46	2101.98	4786.74	3299.68	1878.01	1461.73	767.518	1649.44	2248.67	1385.83	2186.69	548.694
Bra000022	AT2G37800	Cysteine/Histidine-rich C1 domain family protein chr2:15841039-15843610 REVERSE LENGTH=396	219.301	166.621	341.721	283.155	272.847	297.935	295.819	331.921	244.871	228.642	192.297	220.421
Bra000023	AT2G37840	Protein kinase superfamily protein chr2:15851978-15856047 FORWARD LENGTH=733	320.26	330.997	342.654	252.182	387.49	335.665	311.583	305.15	284.574	245.531	335.844	259.615
Bra000024	AT2G37860	LCD1 Protein of unknown function (DUF3411) chr2:15856952-15858793 FORWARD LENGTH=432	859.583	832.759	1054.33	953.036	866.091	869.6	1096.47	1221.51	1128.21	870.146	935.213	876.344
Bra000025	AT2G37880	Protein of unknown function, DUF617 chr2:15860705-15861448 FORWARD LENGTH=247	114.877	195.185	77.6541	124.644	370.251	97.226	140.58	50.0443	108.513	77.2063	179.487	99.815
Bra000026	AT3G53940	Mitochondrial substrate carrier family protein chr3:19971258-19973564 REVERSE LENGTH=365	1132.05	1209.76	1215.27	1663.79	1086.9	1074.66	1221.64	1366.57	1158.43	1257.61	882.573	1196.15
Bra000027	AT2G37900	Major facilitator superfamily protein chr2:15864396-15866408 REVERSE LENGTH=575	1727.45	5069.96	6263.5	6816.71	2101.37	2283.48	1454.95	3837.84	5350.12	7375.44	6376.05	1658.24
Bra000028	AT2G37920	emb1513 copper ion transmembrane transporters chr2:15869269-15870024 REVERSE LENGTH=251	8431.67	8495.94	8702.89	8151.57	8190.1	9402.25	10562.6	8640.77	8323.82	8493.37	7580	9943.02
Bra000029	AT2G37940	AtIPCS2 Arabidopsis Inositol phosphorylceramide synthase 2 chr2:15877169-15879411 FORWARD LENGTH=305	4222.07	3740.13	4277.18	2925.8	2608.73	2443.14	2964.8	3644.08	3584.57	4310.36	3639.06	1848.78
Bra000030	AT2G37950	RING/FYVE/PHD zinc finger superfamily protein chr2:15882536-15883665 REVERSE LENGTH=207	136.153	70.0454	105.554	52.1515	274.609	173.506	172.038	44.3025	53.0724	50.8464	34.9379	96.7722
Bra000031	AT2G37970	SOUL-1 SOUL heme-binding family protein chr2:15891027-15891704 FORWARD LENGTH=225	809.645	1649.37	1478.99	2734.15	1617.93	1473.24	1692.44	2388.55	2827.32	3860.48	3839.69	4243.6
Bra000032	AT2G37975	Yos1-like protein chr2:15891900-15892136 REVERSE LENGTH=78	1839.5	1476.61	1758.54	1605.99	2242.91	2127.37	2093.83	1515.2	1928.15	1815.14	1695.69	2160.21
Bra000033	AT2G37980	O-fucosyltransferase family protein chr2:15894162-15897452 REVERSE LENGTH=638	58.0916	76.2379	78.3593	173.637	113.675	77.227	131.376	167.694	164.754	128.559	120.092	100.252
Bra000034	AT2G37990	ribosome biogenesis regulatory protein (RRS1) family protein chr2:15900713-15903028 FORWARD LENGTH=318	5750.03	6781.92	5892.21	6878.11	5225.61	6147.62	6342.18	6663.75	6516.89	7262.26	6676.43	6867.85
Bra000035	AT2G38020	VCL1, MAN, EMB258 vacuoleless1 (VCL1) chr2:15910098-15914190 REVERSE LENGTH=858	8410.41	7368.53	7374.77	6920.33	6487.84	6566.13	7391.01	7918.17	7628.23	6927.68	7662.28	6321.52
Bra000036	AT2G38025	Cysteine proteinases superfamily protein chr2:15915239-15916692 REVERSE LENGTH=234	3601.62	3787.68	3382.04	3229.35	5767.31	6353.61	5818.38	4848.25	5675.54	5593.59	6207.21	7687.6
Bra000037	AT2G38040	CAC3 acetyl Co-enzyme a carboxylase carboxyltransferase alpha subunit chr2:15917612-15920749 FORWARD LENGTH=769	4251.27	4012.49	4279.01	3708.14	5664.26	5832.26	4428.75	3683.66	3486.83	3688.9	4089.72	5762.23
Bra000038	AT2G38090	Duplicated homeodomain-like superfamily protein chr2:15945278-15946775 FORWARD LENGTH=298	1065.25	1644.77	1925.69	1726.75	991.521	1308.36	1022.46	1674.77	1259.16	1956.98	1762.64	789.867
Bra000039	AT2G38120	AUX1, WAV5, PIR1, MAP1 Transmembrane amino acid transporter family protein chr2:15973493-15976792 FORWARD LENGTH=485	10884.8	11233	9720.27	11504.7	12176.4	13441.6	9198.26	9752.33	9396.05	9650.55	9324.62	10015.8
Bra000040	NA	NA	97.8746	142.288	107.176	261.476	86.5777	190.747	242.263	157.148	121.891	133.758	125.415	153.15
Bra000041	AT2G38180	SGNH hydrolase-type esterase superfamily protein chr2:15997187-15998751 FORWARD LENGTH=312	219.651	474.509	416.003	594.901	349.031	369.546	388.572	358.903	364.081	385.277	357	379.811
Bra000042	AT2G38180	SGNH hydrolase-type esterase superfamily protein chr2:15997187-15998751 FORWARD LENGTH=312	1278.6	3233.77	3716.17	3532.73	2800.46	2742.37	1343.01	2459.16	2183.75	2821.52	1817.52	4013.17
Bra000043	AT2G38185	RING/U-box superfamily protein chr2:16000155-16002699 FORWARD LENGTH=441	908.645	1071.64	1034.1	1505.52	747.739	779.935	889.333	902.36	897.389	998.687	771.056	686.899
Bra000044	AT4G26690	SHV3, MRH5, GPDL2 PLC-like phosphodiesterase family protein chr4:13456793-13459890 REVERSE LENGTH=759	1549.98	1027.69	1486.29	945.699	591.294	318.62	1008.61	849.072	883.015	715.684	845.385	381.595
Bra000045	AT2G38240	2-oxoglutarate (2OG) and Fe(II)-dependent oxygenase superfamily protein chr2:16012723-16014666 REVERSE LENGTH=353	124.538	40.2587	118.294	140.069	1032.66	998.648	2367.42	1577.18	1419.76	1268.58	1388.68	3512.56
Bra000046	AT2G38250	Homeodomain-like superfamily protein chr2:16018384-16019500 FORWARD LENGTH=289	514.917	660.059	667.26	1172.73	1033.19	1171.2	433.666	740.221	996.706	1345.04	793.457	1398.09
Bra000047	AT2G38270	CXIP2, ATGRX2 CAX-interacting protein 2 chr2:16031347-16033054 REVERSE LENGTH=293	6078.79	5966.96	5440.23	6112.03	6912.83	7522.31	6139.56	5799.6	5134.69	5444.14	4886.29	6168.46
Bra000048	AT3G51770	ETO1 tetratricopeptide repeat (TPR)-containing protein chr3:19200328-19203998 REVERSE LENGTH=959	155.14	180.212	122.075	243.139	105.73	152.068	208.869	218.001	195.011	173.241	185.031	155.397
Bra000049	NA	NA	4832.85	4872.32	4779.32	5895.56	5416.83	5740.16	5246.3	6213.62	5308.06	5189.17	5184.51	6304.18
Bra000050	AT2G38255	Protein of Unknown Function (DUF239) chr2:16021750-16024825 REVERSE LENGTH=333	4552.76	4562.8	1699.94	5316.73	4271.11	3479.77	3943.79	4386.93	4483.52	4405.34	3888.34	2239.65
Bra000051	NA	NA	693.256	1028.21	670.351	1065.76	736.997	845.705	938.601	974.678	1448.2	1188.62	1093.14	747.289
Bra000052	AT2G38310	PYL4, RCAR10 PYR1-like 4 chr2:16050251-16050874 FORWARD LENGTH=207	6025.06	13453.1	11189.4	8569.56	6699.89	8267.14	5018.02	7361.11	5257.82	3818.06	5818.54	5017.67
Bra000053	AT2G38320	TBL34 TRICHOME BIREFRINGENCE-LIKE 34 chr2:16055488-16057874 FORWARD LENGTH=410	90.0547	86.7119	80.934	21.52	107.474	67.4201	73.432	81.1352	56.0047	90.4245	72.412	183.457
Bra000054	NA	NA	3126.52	2541.9	2418.54	4036.4	3286.38	2670.18	3608.22	2843.54	3088.71	3240.24	2673.67	2298.11
Bra000055	AT2G38330	MATE efflux family protein chr2:16064571-16067318 FORWARD LENGTH=521	12401.3	9850.51	9049.97	7704.21	12876.6	14344.7	4641.29	4496.79	3767.67	3632.45	3314.08	5829.43
Bra000056	AT2G38360	PRA1.B4 prenylated RAB acceptor 1.B4 chr2:16069840-16070502 REVERSE LENGTH=220	8611.48	16514.2	19608.3	21668.6	5976.72	5577.02	7629.01	10370.1	10209.7	11274.3	9488.06	6752.3
Bra000057	AT2G38370	Plant protein of unknown function (DUF827) chr2:16072184-16074168 REVERSE LENGTH=522	7705.19	10419.5	14236.7	16538	7013.85	7664.82	1634.6	1680.63	2253.83	2677.68	2059.98	1017.15
Bra000058	AT2G38380	Peroxidase superfamily protein chr2:16076443-16078314 FORWARD LENGTH=349	954.666	687.62	683.541	652.216	1550.48	1611.95	2844.09	3946.82	2805.69	3319.61	1177.2	1340.73
Bra000059	AT2G38380	Peroxidase superfamily protein chr2:16076443-16078314 FORWARD LENGTH=349	1087.13	1047.1	1012.63	1177.09	2767.06	2894.08	3955.81	7151.33	4390.29	4660.77	1434.72	1697.98
Bra000060	AT2G38400	AGT3 alanine:glyoxylate aminotransferase 3 chr2:16083779-16085974 FORWARD LENGTH=477	13917.1	14865.1	14678.1	12790.3	10825.5	9920.29	14361.3	11666.8	11991.1	9791.33	9865.09	8850.94
Bra000061	NA	NA	145.768	157.917	117.381	168.716	115.489	168.449	150.843	233.458	279.128	185.611	183.86	173.048
Bra000062	AT2G38430	unknown protein; BEST Arabidopsis thaliana protein match is: unknown protein (TAIR:AT3G54310.1); Has 35333 Blast hits to 34131 proteins in 2444 species: Archae - 798; Bacteria - 22429; Metazoa - 974; Fungi - 991; Plants - 531; Viruses - 0; Other Eukaryotes - 9610 (source: NCBI BLink). chr2:16092950-16094810 REVERSE LENGTH=393	5859.19	5837.01	5738.85	5136.75	6159.73	5285.83	9169.86	9325.12	7456.46	7587.83	7536.2	7190.39
Bra000063	AT2G38450	CONTAINS InterPro DOMAIN/s: Sel1-like (InterPro:IPR006597); BEST Arabidopsis thaliana protein match is: unknown protein (TAIR:AT5G05360.1); Has 88 Blast hits to 88 proteins in 25 species: Archae - 0; Bacteria - 16; Metazoa - 0; Fungi - 0; Plants - 70; Viruses - 0; Other Eukaryotes - 2 (source: NCBI BLink). chr2:16102016-16102683 FORWARD LENGTH=138	55.1825	88.3566	104.369	102.825	60.7772	47.9685	47.4241	105.837	38.6043	44.7315	29.8619	26.6495
Bra000064	AT2G38470	WRKY33, ATWRKY33 WRKY DNA-binding protein 33 chr2:16108476-16110539 FORWARD LENGTH=519	6245.72	4482.42	6533.12	5538.26	2403.25	2703.29	401.333	243.139	287.222	363.85	93.6427	191.064
Bra000065	AT2G38480	Uncharacterised protein family (UPF0497) chr2:16110960-16111694 REVERSE LENGTH=188	2444.63	1115.43	1531.27	1874.1	2553.74	2471.44	3869.79	2653.82	3426.16	3499.92	3306.9	4507.99
Bra000066	AT2G38490	CIPK22, SnRK3.19 CBL-interacting protein kinase 22 chr2:16113909-16115276 REVERSE LENGTH=455	73.4372	54.7462	48.7813	68.7018	80.0372	63.8131	86.8974	166.373	65.2612	82.5566	31.9388	119.602
Bra000067	AT2G38500	2-oxoglutarate (2OG) and Fe(II)-dependent oxygenase superfamily protein chr2:16117610-16119041 REVERSE LENGTH=356	392.149	155.501	219.222	156.779	93.2549	96.23	225.268	64.3954	154.039	148.043	160.074	48.8982
Bra000068	AT2G38540	LP1, LTP1, ATLTP1 lipid transfer protein 1 chr2:16130418-16130893 FORWARD LENGTH=118	54.0202	160.787	63.3254	58.2957	63.664	31.4946	26.2872	30.1437	27.6031	32.4297	69.7269	107.205
Bra000069	AT2G38560	TFIIS transcript elongation factor IIS chr2:16134802-16136319 FORWARD LENGTH=378	5640.81	5710.98	6257.29	8022.56	8153.32	5922.4	4925	4348.63	4128.33	5290.78	5896.22	5527.22
Bra000070	AT2G38570	CONTAINS InterPro DOMAIN/s: PRC-barrel-like (InterPro:IPR011033); Has 300 Blast hits to 300 proteins in 81 species: Archae - 0; Bacteria - 135; Metazoa - 0; Fungi - 0; Plants - 37; Viruses - 0; Other Eukaryotes - 128 (source: NCBI BLink). chr2:16136854-16138417 REVERSE LENGTH=328	1899.99	1698.69	1248.26	1552.23	2806.4	2350.39	2734.54	2255.23	1707.66	1772.86	1862.56	2765.14
Bra000071	AT2G38580	Mitochondrial ATP synthase D chain-related protein chr2:16138838-16142371 FORWARD LENGTH=482	3632.06	3055.59	3203.03	2867.96	3945.99	3515.55	3036.78	2903.2	2495.75	2292.01	2567.57	3226.6
Bra000072	NA	NA	454.236	417.229	280.723	349.771	250.055	207.55	211.796	327.673	229.235	232.736	221.193	255.335
Bra000073	NA	NA	4730.45	5927.12	7133.12	4830.32	3507.77	3920.12	2142.32	2335.4	2839.05	2926.4	2281.91	1993.41
Bra000074	AT2G38600	HAD superfamily, subfamily IIIB acid phosphatase chr2:16145907-16146857 FORWARD LENGTH=251	177.631	139.054	191.915	175.185	1045.07	898.786	142.707	155.959	146.918	118.884	236.363	734.414
Bra000075	AT2G38610	RNA-binding KH domain-containing protein chr2:16147552-16149638 REVERSE LENGTH=286	6008.71	6952.87	6243.24	6944.67	5217.2	5853.82	5656.8	6587.7	5999.19	6329.02	6633.82	5104.73
Bra000076	AT2G38255	Protein of Unknown Function (DUF239) chr2:16021750-16024825 REVERSE LENGTH=333	106.876	85.8426	137.264	87.9749	104.388	104.708	150.055	135	151.274	132.659	95.3221	89.0072
Bra000077	AT2G38620	CDKB1;2 cyclin-dependent kinase B1;2 chr2:16152551-16153866 FORWARD LENGTH=311	950.14	890.476	909.314	817.983	1202.19	1077.68	764.568	682.954	677.231	822.42	1281.65	1223.28
Bra000078	NA	NA	168.072	169.577	143.163	110.752	120.963	106.785	220.705	207.721	261.62	167.429	223.223	142.314
Bra000079	AT2G38640	Protein of unknown function (DUF567) chr2:16157725-16158474 REVERSE LENGTH=196	222.741	1127.14	1037.01	943.627	282.546	374.173	468.484	869.008	852.12	1024.38	1110.98	319.015
Bra000080	AT2G38640	Protein of unknown function (DUF567) chr2:16157725-16158474 REVERSE LENGTH=196	1268.33	2482.82	2673.74	2370.21	878.139	741.314	1707.8	2118.35	3379.57	2669.59	4176.97	1164.94
Bra000081	AT2G38650	GAUT7, LGT7 galacturonosyltransferase 7 chr2:16161856-16165523 REVERSE LENGTH=619	7947.03	9200.74	9979.69	8690.26	7501.68	8419.78	8285.8	8845.29	8417.58	8808.65	8108.54	8812.58
Bra000082	NA	NA	238.023	157.304	182.535	146.648	262.202	260.442	209.187	350.462	146.214	204.073	249.445	202.789
Bra000083	AT5G51250	Galactose oxidase/kelch repeat superfamily protein chr5:20830743-20831849 FORWARD LENGTH=368	78.2944	71.1647	57.043	149.031	83.7109	270.462	252.888	72.8623	87.1605	174.906	62.3953	146.264
Bra000084	AT2G38670	PECT1 phosphorylethanolamine cytidylyltransferase 1 chr2:16168979-16171680 FORWARD LENGTH=421	4827.53	5427.7	4761.21	5421.89	5493.92	5654.92	5732.4	4158.55	5658.55	5548.14	6078.15	5792.59
Bra000085	AT2G38680	5'-nucleotidases;magnesium ion binding chr2:16174011-16175873 REVERSE LENGTH=315	4468.02	4228.86	3896.97	4005.55	5336.63	5817.66	5336.51	5300.92	4230.93	4825.32	4289.6	6122.1
Bra000086	AT2G38690	unknown protein; Has 9 Blast hits to 7 proteins in 5 species: Archae - 0; Bacteria - 0; Metazoa - 4; Fungi - 2; Plants - 3; Viruses - 0; Other Eukaryotes - 0 (source: NCBI BLink). chr2:16176905-16177669 REVERSE LENGTH=191	141.458	64.6386	62.5919	136.816	39.9678	111.942	53.554	69.6478	40.313	51.1192	86.1436	65.9614
Bra000087	AT1G48670	auxin-responsive GH3 family protein chr1:17998946-18001200 REVERSE LENGTH=525	252.468	174.588	222.277	102.973	165.842	149.556	143.613	161.058	146.174	173.611	191.445	142.817
Bra000088	AT2G38710	AMMECR1 family chr2:16184517-16186764 REVERSE LENGTH=214	2370.35	3201.99	3281.42	3297.37	2877.73	2397.84	2753.95	2859.09	3173.24	3385.78	3499.57	3047.22
Bra000089	AT2G38740	Haloacid dehalogenase-like hydrolase (HAD) superfamily protein chr2:16194639-16195995 REVERSE LENGTH=244	6707.29	6382.15	6322.25	6962.88	5231.29	5360.92	5510.97	5791.76	5466.2	6012.31	5689.71	4628.28
Bra000090	AT2G38750	ANNAT4 annexin 4 chr2:16196582-16198431 REVERSE LENGTH=319	5098.8	4295.6	3267.82	4477.51	5997.61	6643.2	5364.02	4503.59	3455.26	4089.75	3104.5	8032.9
Bra000091	AT2G38760	ANNAT3, ANN3 annexin 3 chr2:16201086-16202490 FORWARD LENGTH=321	3105.89	2502.33	2655.85	2951.28	3302.56	3386.94	3271.4	3055.74	2449.59	2863.5	2707.49	4565.36
Bra000092	AT2G38780	unknown protein; FUNCTIONS IN: molecular_function unknown; INVOLVED IN: biological_process unknown; LOCATED IN: chloroplast; EXPRESSED IN: 21 plant structures; EXPRESSED DURING: 13 growth stages; Has 58 Blast hits to 58 proteins in 23 species: Archae - 0; Bacteria - 4; Metazoa - 1; Fungi - 0; Plants - 44; Viruses - 0; Other Eukaryotes - 9 (source: NCBI BLink). chr2:16210864-16214110 FORWARD LENGT…	3389.77	2893.68	2775.46	2379.51	4670.93	4413.56	4778.69	4747.81	4645.39	3700.62	4167.86	6205.8
Bra000093	AT2G38790	unknown protein; Has 21 Blast hits to 21 proteins in 5 species: Archae - 0; Bacteria - 0; Metazoa - 0; Fungi - 0; Plants - 19; Viruses - 0; Other Eukaryotes - 2 (source: NCBI BLink). chr2:16214546-16215160 REVERSE LENGTH=204	4470.16	1790.44	3265.56	3017.89	1363.44	1352.78	4023.87	3485.48	3839.15	3634.11	4861.85	1780.54
Bra000094	AT1G61000	FUNCTIONS IN: molecular_function unknown; INVOLVED IN: mitosis; LOCATED IN: plasma membrane; EXPRESSED IN: cultured cell; CONTAINS InterPro DOMAIN/s: Kinetochore protein Nuf2 (InterPro:IPR005549); Has 50972 Blast hits to 29793 proteins in 2070 species: Archae - 902; Bacteria - 7404; Metazoa - 23628; Fungi - 4156; Plants - 2312; Viruses - 158; Other Eukaryotes - 12412 (source: NCBI BLink). chr1:22…	640.168	401.593	498.619	418.399	478.453	565.633	719.045	422.108	371.841	405.225	783.793	453.397
Bra000095	AT2G38790	unknown protein; Has 21 Blast hits to 21 proteins in 5 species: Archae - 0; Bacteria - 0; Metazoa - 0; Fungi - 0; Plants - 19; Viruses - 0; Other Eukaryotes - 2 (source: NCBI BLink). chr2:16214546-16215160 REVERSE LENGTH=204	763.277	813.072	661.065	999.772	567.221	590.287	871.86	1024.78	1198.47	1071.57	1209.78	833.9
Bra000096	AT2G38800	Plant calmodulin-binding protein-related chr2:16216999-16218837 FORWARD LENGTH=612	1655.85	1904.1	1335.12	2174.64	1454.24	1512.26	1507.74	1959.14	1939.64	1970.83	1877.55	1885.03
Bra000097	AT3G54560	HTA11 histone H2A 11 chr3:20196532-20197466 FORWARD LENGTH=136	2267.17	3127.61	2034.84	4021.15	4156.35	4271.79	2714.84	3171.95	2790.16	2688.9	3976.67	3785.51
Bra000098	AT2G38820	Protein of unknown function (DUF506) chr2:16222271-16223393 FORWARD LENGTH=310	6319.85	1982.36	2272.3	3097.76	7490.27	5974.54	7329.76	3536.55	3738.72	4780.35	6002.97	7539.31
Bra000099	AT2G38823	unknown protein; BEST Arabidopsis thaliana protein match is: unknown protein (TAIR:AT3G54520.1); Has 35333 Blast hits to 34131 proteins in 2444 species: Archae - 798; Bacteria - 22429; Metazoa - 974; Fungi - 991; Plants - 531; Viruses - 0; Other Eukaryotes - 9610 (source: NCBI BLink). chr2:16224105-16225245 FORWARD LENGTH=258	284.107	299.861	291.444	399.953	133.992	187.647	674.334	339.619	190.705	340.25	369.196	473.638
Bra000100	AT2G38840	Guanylate-binding family protein chr2:16227329-16232115 FORWARD LENGTH=602	8809.43	7203.09	7686.91	6657.02	9244.95	7877.26	8145.81	8075.03	7677.39	6919.35	8427.2	7845.58
Bra000101	NA	NA	286.814	291.545	194.536	282.768	375.791	280.662	246.934	276.029	318.26	353.981	312.49	315.723
Bra000102	AT3G54620	ATBZIP25, BZO2H4, BZIP25 basic leucine zipper 25 chr3:20218085-20220341 REVERSE LENGTH=403	843.658	652.05	952.597	356.253	759.678	693.838	743.851	731.601	977.221	615.87	960.794	1026.89
Bra000103	AT2G38890	unknown protein; Has 58 Blast hits to 54 proteins in 15 species: Archae - 0; Bacteria - 0; Metazoa - 6; Fungi - 0; Plants - 46; Viruses - 0; Other Eukaryotes - 6 (source: NCBI BLink). chr2:16241234-16242648 FORWARD LENGTH=298	135.408	174.546	226.857	136.598	113.534	247.417	386.824	285.695	197.267	271.464	184.193	172.212
Bra000104	AT2G38905	Low temperature and salt responsive protein family chr2:16244218-16244472 REVERSE LENGTH=54	15.8839	17.7709	19.2532	22.3295	38.7015	27.6583	19.5811	20.1741	26.3988	26.2164	24.8977	31.7521
Bra000105	AT2G38910	CPK20 calcium-dependent protein kinase 20 chr2:16245214-16247483 REVERSE LENGTH=583	560.611	1125.26	1289.53	1714.08	409.312	405.959	771.665	1446.73	2004.66	1943.74	1521.93	398.407
Bra000106	AT2G38920	SPX (SYG1/Pho81/XPR1) domain-containing protein / zinc finger (C3HC4-type RING finger) protein-related chr2:16248420-16250585 REVERSE LENGTH=335	30.5703	19.9747	193.401	31.0489	27.6721	42.0596	52.9563	35.344	73.5499	24.8726	19.3326	32.8862
Bra000107	AT2G38940	ATPT2, PHT1;4 phosphate transporter 1;4 chr2:16258500-16260104 FORWARD LENGTH=534	86.2212	25.8751	51.4575	95.2263	69.2234	57.6752	243.879	32.0222	42.0612	14.634	28.6315	18.4476
Bra000108	AT2G38950	Transcription factor jumonji (jmj) family protein / zinc finger (C5HC2 type) family protein chr2:16261599-16265044 FORWARD LENGTH=708	2568.66	2356.07	2245.6	1737.85	3635.59	3003.13	2987.68	2037.86	2280.09	2108.48	2340.49	3166.47
Bra000109	AT2G38995	O-acyltransferase (WSD1-like) family protein chr2:16282139-16284700 FORWARD LENGTH=488	240.498	285.314	489.926	162.538	242.389	213.74	338.342	1728.85	947.333	543.699	1241.98	327.961
Bra000110	AT2G38995	O-acyltransferase (WSD1-like) family protein chr2:16282139-16284700 FORWARD LENGTH=487	97.4993	110.843	41.7917	40.338	68.6992	45.4743	53.8569	41.4197	77.3135	133.296	110.282	105.655
Bra000111	AT2G39010	PIP2E, PIP2;6 plasma membrane intrinsic protein 2E chr2:16291564-16293746 FORWARD LENGTH=289	10501.4	11569.8	15456.4	13668	8108.12	7395.44	9019.69	14546	14193.8	16931.1	14143.8	8700.86
Bra000112	AT2G39020	Acyl-CoA N-acyltransferases (NAT) superfamily protein chr2:16295392-16296102 FORWARD LENGTH=236	11387.2	10655.4	8166.49	11163.8	10910	10198.9	11229.8	9628.88	10753.1	11283.5	10685.1	10075.2
Bra000113	AT2G39040	Peroxidase superfamily protein chr2:16299463-16301173 REVERSE LENGTH=350	309.75	208.519	481.594	426.75	280.397	401.655	345.815	396.712	511.612	374.074	539.481	174.684
Bra000114	AT2G28290	SYD, CHR3 P-loop containing nucleoside triphosphate hydrolases superfamily protein chr2:12056771-12072950 FORWARD LENGTH=3574	3603.7	3998.23	4222.49	3898.31	3540.77	3517.64	3782.95	4242.08	3746.97	4341.19	4145.73	3508.18
Bra000115	AT2G39050	hydroxyproline-rich glycoprotein family protein chr2:16303427-16305336 FORWARD LENGTH=317	201.126	265.276	187.598	294.8	182.597	160.056	245.13	193.352	161.645	181.99	200.632	238.189
Bra000116	AT2G39060	SWEET9, AtSWEET9 Nodulin MtN3 family protein chr2:16306818-16308206 REVERSE LENGTH=258	145.494	221.548	161.162	287.721	224.54	186.476	290.25	325.185	290.51	276.251	217.324	244.547
Bra000117	AT2G39080	NAD(P)-binding Rossmann-fold superfamily protein chr2:16309981-16312475 REVERSE LENGTH=351	2142.42	1560	1954.12	1532.22	2753.77	2486.95	2380.89	2617.03	2125.98	2075.61	2088.97	2643.32
Bra000118	AT2G39170	unknown protein; CONTAINS InterPro DOMAIN/s: Protein of unknown function NEP (InterPro:IPR019320); Has 57 Blast hits to 57 proteins in 26 species: Archae - 0; Bacteria - 0; Metazoa - 19; Fungi - 0; Plants - 34; Viruses - 0; Other Eukaryotes - 4 (source: NCBI BLink). chr2:16334726-16335421 REVERSE LENGTH=231	12639.9	12431.6	11752.7	11511.9	10369	11077.2	12074.4	11422.2	10655.3	10245.7	10003.2	10546
Bra000119	AT2G39180	CCR2, ATCRR2 CRINKLY4 related 2 chr2:16344278-16346608 REVERSE LENGTH=776	81.4546	53.7152	54.8959	35.5639	96.1551	80.9699	208.036	136.793	112.823	38.6958	155.383	92.9447
Bra000120	AT2G39190	ATATH8 Protein kinase superfamily protein chr2:16350140-16355745 FORWARD LENGTH=814	13077	11182.5	11766.5	9789.27	15414.6	14490	14683.6	14199.2	12641.2	12311.3	12361.8	15883.9
Bra000121	AT2G39200	MLO12, ATMLO12 Seven transmembrane MLO family protein chr2:16356255-16359797 REVERSE LENGTH=576	131.331	94.44	122.979	117.689	168.242	101.04	235.139	142.779	217.201	100.344	428.332	156.109
Bra000122	AT2G39200	MLO12, ATMLO12 Seven transmembrane MLO family protein chr2:16356255-16359797 REVERSE LENGTH=576	394.985	584.387	957.713	534.682	853.657	633.529	383.85	650.925	710.124	596.244	531.293	742.274
Bra000123	NA	NA	275.344	250.184	257.314	482.035	241.74	307.971	382.277	387.805	326.57	382.231	232.176	165.631
Bra000124	AT2G39210	Major facilitator superfamily protein chr2:16366287-16368231 REVERSE LENGTH=601	2589.38	7419.13	6520.91	6290.76	3761.42	3593.27	2443.3	5880.75	5998.07	6586.54	4361.07	3863.41
Bra000125	AT2G39220	PLP6, PLA IIB PATATIN-like protein 6 chr2:16375055-16376663 REVERSE LENGTH=499	699.367	543.575	999.758	671.879	475.962	321.168	570.908	420.198	1030.78	1144.83	966.99	246.722
Bra000126	AT2G39260	binding;RNA binding chr2:16392288-16399588 REVERSE LENGTH=1181	4565.3	4074.42	4688.04	4368.69	3589.09	3599.89	4823.01	4494.12	3753.2	4038.52	4058.72	3572.34
Bra000127	AT2G39290	PGPS1, PGP1, PGS1 phosphatidylglycerolphosphate synthase 1 chr2:16407274-16408840 FORWARD LENGTH=296	2191.08	2283.16	2071.54	2325.93	2511.68	2422.24	3062.19	2738.98	2218.14	2468.2	2666.4	2976.16
Bra000128	AT2G39300	unknown protein; INVOLVED IN: biological_process unknown; LOCATED IN: vacuole; EXPRESSED IN: 8 plant structures; EXPRESSED DURING: 4 anthesis, petal differentiation and expansion stage; BEST Arabidopsis thaliana protein match is: unknown protein (TAIR:AT3G55060.1); Has 46416 Blast hits to 28308 proteins in 1743 species: Archae - 734; Bacteria - 4822; Metazoa - 24446; Fungi - 3539; Plants - 2267; …	54.0194	53.9418	93.8817	113.691	85.6921	134.102	72.5164	86.973	73.5499	49.9249	75.1885	230.328
Bra000129	AT2G39310	JAL22 jacalin-related lectin 22 chr2:16414262-16416323 REVERSE LENGTH=458	4468.11	2516.41	5331.96	2232.07	7058.39	6204.89	9765.82	10107.6	8138.62	7976.56	2521.74	5865.94
Bra000130	AT2G39360	Protein kinase superfamily protein chr2:16437592-16440039 REVERSE LENGTH=815	4518.91	3997.74	3517.59	3345.12	4102.2	4650.18	5765.37	5008.65	4344.82	3670.68	4064.88	4448.51
Bra000131	AT2G39390	Ribosomal L29 family protein chr2:16450803-16451762 REVERSE LENGTH=123	2735.34	2386.54	2187.07	2183.22	2676.04	2550.75	3176.88	3077.61	2235.84	2766.38	3062.25	2671.81
Bra000132	AT2G39420	alpha/beta-Hydrolases superfamily protein chr2:16460442-16462872 FORWARD LENGTH=317	4104.55	4356.59	4308.87	4638.15	1486.97	1454.7	5402.9	5957.83	5465	4759.86	4285.92	1490.32
Bra000133	AT2G39430	Disease resistance-responsive (dirigent-like protein) family protein chr2:16463422-16464390 FORWARD LENGTH=322	103.61	113.237	129.382	73.1968	43.5712	137.26	84.2145	55.975	60.8144	66.6835	67.6756	94.3652
Bra000134	AT2G39435	Phosphatidylinositol N-acetyglucosaminlytransferase subunit P-related chr2:16464806-16466492 REVERSE LENGTH=464	2903.42	2747.48	2841.3	2360.62	2322.13	2526.63	2196.85	2415.3	2507.26	3057.42	2358.76	2786.65
Bra000135	AT2G39460	ATRPL23A, RPL23A, RPL23AA ribosomal protein L23AA chr2:16475049-16475904 FORWARD LENGTH=154	7617.43	7078.3	7921.6	8579.7	8652.58	8388.91	6441.61	6396.83	6030.27	5948.51	5941.46	5756.03
Bra000136	AT2G39480	PGP6 P-glycoprotein 6 chr2:16478249-16484827 REVERSE LENGTH=1407	13225.7	11100.4	12373.2	11143.4	9172.86	10567.6	7605.96	9979.7	8580.89	7759.73	9107.68	7920.31
Bra000137	AT1G73260	ATKTI1, KTI1 kunitz trypsin inhibitor 1 chr1:27547410-27548057 REVERSE LENGTH=215	2726.15	1216.56	3719.58	2892.61	4584.09	4615.53	180.2	282.135	40.6341	48.1342	111.201	34.1479
Bra000138	AT2G39620	Pentatricopeptide repeat (PPR) superfamily protein chr2:16518968-16521478 REVERSE LENGTH=836	253.638	118.478	443.907	154.759	177.664	124.426	222.9	147.678	232.026	320.036	220.018	197.07
Bra000139	AT2G39630	Nucleotide-diphospho-sugar transferases superfamily protein chr2:16522008-16524561 REVERSE LENGTH=336	4239.69	3993.38	4320.56	4025.83	3757.7	3689.05	5209.28	5928.7	6170.73	5569.95	5492.2	5200.73
Bra000140	AT2G39650	Protein of unknown function (DUF506) chr2:16528094-16529274 REVERSE LENGTH=291	9874.35	5643.06	8773.42	10453.5	4949.75	5048.35	11328.7	9764.44	9549.32	13266.5	8364.69	6563.85
Bra000141	AT2G39660	BIK1 botrytis-induced kinase1 chr2:16531943-16533601 FORWARD LENGTH=395	5345.54	6292.3	6494.16	7007.43	2180.42	5055.6	5878.96	7229.76	8070.1	8199.82	7599.67	8356.7
Bra000142	AT2G39700	ATEXPA4, ATEXP4, ATHEXP ALPHA 1.6, EXPA4 expansin A4 chr2:16544246-16545434 REVERSE LENGTH=257	47.3086	41.2394	40.8466	33.2521	55.5034	43.4116	48.5147	39.4645	40.3452	36.2822	49.0626	99.4669
Bra000143	AT2G39720	RHC2A RING-H2 finger C2A chr2:16567506-16568711 REVERSE LENGTH=401	1476.71	2499.05	2171.74	2745.47	1602.38	1480.17	1848.38	2802.44	2395.39	2960.93	2711.3	2676.79
Bra000144	AT2G39730	RCA rubisco activase chr2:16570951-16573345 REVERSE LENGTH=474	20143.4	20281.7	25297.7	22042.1	25940.8	22622.5	21756.9	27338.7	25896.3	21061.6	20955.9	25424
Bra000145	AT2G39750	S-adenosyl-L-methionine-dependent methyltransferases superfamily protein chr2:16578986-16582281 REVERSE LENGTH=694	5106.22	5447.63	6019.73	4168.62	5507.98	5902.17	4568.92	5125.26	4896.24	4147.84	4999.25	5127.79
Bra000146	NA	NA	58.9435	59.4421	64.9627	68.1791	41.6204	39.9378	57.2669	64.2336	68.9217	69.9827	32.0784	51.9916
Bra000147	AT2G39760	ATBPM3, BPM3 BTB/POZ/MATH-domains containing protein chr2:16583213-16585983 FORWARD LENGTH=408	2444.48	2640.02	2415.34	3015.75	2278.03	2568.96	1353.61	1900.89	1646.35	2164.29	1790.46	1722.42
Bra000148	AT4G03160	BEST Arabidopsis thaliana protein match is: AP2/B3-like transcriptional factor family protein (TAIR:AT4G03170.1); Has 46 Blast hits to 46 proteins in 13 species: Archae - 0; Bacteria - 0; Metazoa - 8; Fungi - 4; Plants - 29; Viruses - 0; Other Eukaryotes - 5 (source: NCBI BLink). chr4:1397979-1398685 FORWARD LENGTH=192	146.659	189.972	152.38	144.586	169.499	1646.87	168.977	1644.91	214.581	221.606	132.621	229.122
Bra000149	AT2G39770	CYT1, VTC1, SOZ1, EMB101, GMP1 Glucose-1-phosphate adenylyltransferase family protein chr2:16589401-16590741 FORWARD LENGTH=361	16682.4	14879.2	12900	13657	16748.1	15161.4	17655.6	15991.5	14783.6	14334.7	13925.6	15563.8
Bra000150	AT2G39800	P5CS1, ATP5CS delta1-pyrroline-5-carboxylate synthase 1 chr2:16598516-16602939 REVERSE LENGTH=717	5507.31	8538.39	7309.7	11715.7	6087.44	6577.75	4322.7	8278.06	10426	10826.5	10660.3	9445.97
Bra000151	AT2G39805	Integral membrane Yip1 family protein chr2:16610216-16612353 REVERSE LENGTH=275	7869.85	7685.35	7666.32	8472.48	7023.45	7261.31	6923.51	6061.45	5849.31	6155.11	6752.42	6023.58
Bra000152	AT2G39830	DAR2 DA1-related protein 2 chr2:16619950-16623658 REVERSE LENGTH=528	1560.83	1298.48	1806.93	1638.57	994.806	1058.79	1180.19	1022.91	1070.21	813.029	1166.81	763.166
Bra000153	AT2G39840	TOPP4 type one serine/threonine protein phosphatase 4 chr2:16627430-16628789 FORWARD LENGTH=321	5134.3	4383.21	4437.32	4545.15	5539.67	4955.4	7185.93	5579.94	6998.57	6678.01	7177.32	6464.36
Bra000154	AT2G39890	PROT1, ATPROT1 proline transporter 1 chr2:16656022-16658202 FORWARD LENGTH=442	1510.89	2058.56	1882.42	764.318	1897.22	2288.6	914.601	710.259	880.333	776.638	903.601	938.527
Bra000155	AT2G39910	ARM repeat superfamily protein chr2:16660604-16662886 FORWARD LENGTH=436	405.949	235.894	304.527	223.283	339.515	361.604	379.195	339.081	222.277	199.922	203.195	301.483
Bra000156	AT2G39940	COI1 RNI-like superfamily protein chr2:16672848-16675486 REVERSE LENGTH=592	7080.89	6997.56	6334.22	5890.6	7165.67	7683.42	6999.77	6142.97	6223.81	4676.38	6030.27	6789.64
Bra000157	AT2G39990	EIF2, AteIF3f, eIF3F eukaryotic translation initiation factor 2 chr2:16698332-16699929 REVERSE LENGTH=293	681.166	992.029	716.334	978.499	1075.04	801.319	1066.59	1234.66	1237.46	1269.85	1134.44	1317.5
Bra000158	AT2G40000	HSPRO2, ATHSPRO2 ortholog of sugar beet HS1 PRO-1 2 chr2:16700649-16701956 REVERSE LENGTH=435	14424.2	10125	17271.9	18515.2	6184.64	6171.62	15732.1	17635.7	20404.8	17737.8	20477.2	10555.9
Bra000159	AT2G40010	Ribosomal protein L10 family protein chr2:16708578-16710448 REVERSE LENGTH=317	7684.1	6964.67	7734.52	8256.98	6382.24	6775.24	6900.38	8075.08	7266.1	7689.8	8050.34	7044.66
Bra000160	AT2G38120	AUX1, WAV5, PIR1, MAP1 Transmembrane amino acid transporter family protein chr2:15973493-15976792 FORWARD LENGTH=485	2038.7	1837.71	1709.51	1678.17	2415.74	2107.17	1251.46	1353.07	1078.92	1084.55	1112.64	1011.09
Bra000161	NA	NA	3279.77	2756.56	2272.49	1995.98	3904.62	4005.94	4349.59	2987.9	3240.47	2918.21	3567.01	3355.93
Bra000162	AT2G40030	NRPD1B, DRD3, ATNRPD1B, DMS5, NRPE1 nuclear RNA polymerase D1B chr2:16715089-16723406 FORWARD LENGTH=1976	1356.67	1315.79	1660.18	1344.29	1201.13	1037.29	742.665	737.759	660.435	729.102	875.019	654.592
Bra000163	AT2G40060	Clathrin light chain protein chr2:16726564-16728001 FORWARD LENGTH=258	18612.3	20658	15628.2	15123	18332.1	18721.7	4957.4	7212.48	7236.33	8388.27	6918.07	7880.19
Bra000164	AT2G40070	BEST Arabidopsis thaliana protein match is: proline-rich family protein (TAIR:AT3G09000.1); Has 35333 Blast hits to 34131 proteins in 2444 species: Archae - 798; Bacteria - 22429; Metazoa - 974; Fungi - 991; Plants - 531; Viruses - 0; Other Eukaryotes - 9610 (source: NCBI BLink). chr2:16728378-16731160 REVERSE LENGTH=607	2616.19	3085.87	3113.93	2755.83	3579.31	3596.29	2826.08	2652.06	2763.77	2161.31	3023.76	2846.26
Bra000165	AT2G40080	ELF4 Protein of unknown function (DUF1313) chr2:16734545-16734880 REVERSE LENGTH=111	4991.62	2849.19	2165.51	1676.25	4466.69	6941.91	5261.55	4075.12	2122.35	1356.38	2004.89	5611.74
Bra000166	AT2G40090	ATATH9, ATH9 ABC2 homolog 9 chr2:16737685-16740303 REVERSE LENGTH=538	617.867	669.213	557.933	960.536	835.389	935.649	1029.69	1211.15	767.49	910.68	911.538	990.467
Bra000167	AT2G40095	Alpha/beta hydrolase related protein chr2:16743107-16744455 FORWARD LENGTH=209	779.396	780.851	875.806	1326.43	1254.01	844.63	735.027	885.565	1203.28	963.18	695.277	673.593
Bra000168	AT2G40116	Phosphoinositide-specific phospholipase C family protein chr2:16751782-16754311 FORWARD LENGTH=613	58.781	71.9624	89.7911	48.7903	45.785	54.0889	54.9444	58.9125	64.9924	40.0556	44.7845	125.575
Bra000169	AT2G40130	Double Clp-N motif-containing P-loop nucleoside triphosphate hydrolases superfamily protein chr2:16766030-16769074 FORWARD LENGTH=910	1403.2	4468.77	4130.67	3652.41	446.855	492.337	1081.38	2298.01	2464.2	2530.53	2245.88	589.045
Bra000170	AT2G40140	CZF1, ZFAR1, SZF2, ATSZF2 zinc finger (CCCH-type) family protein chr2:16772537-16774330 FORWARD LENGTH=597	9084.38	6158.22	9233.54	6911.88	3672.62	3988.5	6092.55	6131.51	7198.9	7321.14	5606.53	2998.98
Bra000171	AT2G40150	TBL28 TRICHOME BIREFRINGENCE-LIKE 28 chr2:16775511-16777141 FORWARD LENGTH=424	3706.1	6285.9	6148.18	5187.6	4510.13	4033.17	3083.62	7285.92	5803.44	4053.99	5575.22	4289.26
Bra000172	AT2G40160	TBL30 Plant protein of unknown function (DUF828) chr2:16777448-16779167 FORWARD LENGTH=441	19.4077	25.035	120.798	42.9023	41.4646	47.286	58.919	166.055	71.1441	100.582	33.4469	40.0408
Bra000173	AT2G40170	ATEM6, GEA6, EM6 Stress induced protein chr2:16779792-16780167 REVERSE LENGTH=92	454.415	559.158	330.509	516.101	348.285	360.565	506.665	427.213	785.185	569.112	564.464	609.036
Bra000174	AT2G40180	ATHPP2C5, PP2C5 phosphatase 2C5 chr2:16782522-16784014 FORWARD LENGTH=390	44.1426	70.967	78.8747	82.0224	124.942	120.037	60.8755	47.2714	42.0277	49.2508	23.8658	317.057
Bra000175	AT3G18150	RNI-like superfamily protein chr3:6217929-6219500 FORWARD LENGTH=456	116.042	54.6827	138.686	184.213	65.175	154.073	87.1873	79.8092	68.7836	80.7881	52.2139	135.534
Bra000176	NA	NA	292.35	248.846	298.878	293.498	197.138	362.177	243.083	268.952	436.243	403.028	319.322	334.962
Bra000177	AT2G40200	basic helix-loop-helix (bHLH) DNA-binding superfamily protein chr2:16791098-16792027 FORWARD LENGTH=254	695.666	392.205	1279.33	498.266	561.466	695.638	909.356	446.458	397.362	337.556	431.442	713.333
Bra000178	AT2G40220	ABI4, SUN6, SIS5, ISI3, GIN6, SAN5, ATABI4 Integrase-type DNA-binding superfamily protein chr2:16796599-16797585 REVERSE LENGTH=328	20033.7	20226.6	21888.3	22664.7	25148.9	22140.4	22516.8	20546.5	22452.8	21152.9	20084.1	25103.9
Bra000179	AT2G40230	HXXXD-type acyl-transferase family protein chr2:16803285-16804586 REVERSE LENGTH=433	667.26	565.426	453.978	458.565	462.324	645.704	352.043	407.728	207.036	252.063	196.875	290.38
Bra000180	AT2G40260	Homeodomain-like superfamily protein chr2:16816818-16818473 REVERSE LENGTH=410	324.575	340.582	460.018	330.907	274.23	333.406	288.716	267.239	263.805	338.032	275.785	377.611
Bra000181	AT2G40280	S-adenosyl-L-methionine-dependent methyltransferases superfamily protein chr2:16825707-16828300 REVERSE LENGTH=589	2297.2	3128.56	3351.74	4024.36	3806.25	3991.93	1560.76	981.723	1676.04	2039.24	1417.7	2284.58
Bra000182	AT2G40290	Eukaryotic translation initiation factor 2 subunit 1 chr2:16829030-16830889 REVERSE LENGTH=344	10934.7	10662.1	10538.9	10414.2	10061.9	11424.6	9673.4	10882.2	10714.4	10282.2	9691.11	9451.78
Bra000183	AT1G43080	Pectin lyase-like superfamily protein chr1:16213995-16215828 REVERSE LENGTH=404	92.6548	183.75	103.774	139.801	163.956	175.485	177.395	259.98	240.897	178.842	229.684	428.582
Bra000184	AT2G40330	PYL6, RCAR9 PYR1-like 6 chr2:16845177-16845824 REVERSE LENGTH=215	852.971	3508.16	2154.15	1582.93	1246.5	1044.5	1393.93	2434.52	1961.91	1603.92	2294.12	1254.93
Bra000185	AT2G40450	BTB/POZ domain-containing protein chr2:16892024-16892790 REVERSE LENGTH=209	483.111	456.37	463.907	391.536	453.852	435.111	441.272	336.722	595.622	493.327	454.771	510.21
Bra000186	AT2G40450	BTB/POZ domain-containing protein chr2:16892024-16892790 REVERSE LENGTH=209	996.859	604.328	667.593	530.777	1441.73	1164.47	897.211	985.787	633.156	533.556	590.548	886.348
Bra000187	AT2G40460	Major facilitator superfamily protein chr2:16897123-16901171 FORWARD LENGTH=583	171.824	121.452	259.808	193.241	182.245	332.04	189.964	56.3205	89.7151	109.582	221.24	83.8895
Bra000188	AT2G40470	LBD15, ASL11 LOB domain-containing protein 15 chr2:16902430-16903546 REVERSE LENGTH=224	77.0497	148.927	190.77	168.342	192.5	180.774	120.326	72.215	225.693	224.044	267.203	162.463
Bra000189	AT2G40475	unknown protein; BEST Arabidopsis thaliana protein match is: unknown protein (TAIR:AT3G56260.2); Has 477 Blast hits to 219 proteins in 41 species: Archae - 0; Bacteria - 4; Metazoa - 91; Fungi - 61; Plants - 144; Viruses - 0; Other Eukaryotes - 177 (source: NCBI BLink). chr2:16907222-16907803 REVERSE LENGTH=193	3120.86	3224.7	2180.78	2904.6	3321.79	3439.09	2603.39	3207.32	2794.02	2846.95	2451.92	3228.53
Bra000190	AT2G40480	Plant protein of unknown function (DUF827) chr2:16910425-16912444 FORWARD LENGTH=518	5025.05	6104.34	5161.62	6291.96	6198.9	6471	4928.42	5406.53	5054.03	6348.28	5028.16	5705.28
Bra000191	NA	NA	558.179	398.176	744.396	616.305	827.559	718.56	541.355	513.362	472.37	357.624	572.711	468.601
Bra000192	NA	NA	1212.26	1524.08	1057.93	1274.56	996.185	1349.82	1342.38	1535.4	2170.58	1947.38	1774.77	1377.05
Bra000193	AT3G56340	Ribosomal protein S26e family protein chr3:20892309-20893343 REVERSE LENGTH=130	6569.62	5670.19	7173.84	6315.59	8409.33	7677.07	6822.19	6865.57	6781.98	6629.45	5995.97	8561.97
Bra000194	AT2G40610	ATEXPA8, EXP8, ATEXP8, ATHEXP ALPHA 1.11, EXPA8 expansin A8 chr2:16949121-16950472 REVERSE LENGTH=253	742.361	645.137	777.822	779.381	6710.18	4478.56	539.693	1084.89	844.287	420.943	896.038	1886.71
Bra000195	AT2G40620	Basic-leucine zipper (bZIP) transcription factor family protein chr2:16954804-16956872 REVERSE LENGTH=367	2022.77	2207.37	1952.07	2605.96	2144.23	2435.31	2645.14	2549.89	3335.64	2868.99	3166.13	2706.94
Bra000196	AT2G40630	Uncharacterised conserved protein (UCP030365) chr2:16958442-16960942 FORWARD LENGTH=535	1673.02	1665.63	1616.08	1801.39	1422.93	1346.39	1056.45	1355.64	1114.6	1123.21	1177.38	1299.03
Bra000197	AT2G40640	RING/U-box superfamily protein chr2:16961323-16963198 REVERSE LENGTH=383	1711.19	1270.45	1581.82	1080.99	1817.89	1808.06	2224.72	1992.13	2076.28	1569.29	2613.53	1895.55
Bra000198	AT2G40650	PRP38 family protein chr2:16963588-16965596 REVERSE LENGTH=355	6288.41	6047.64	5817.64	6196.23	6726.08	5513.26	5878.08	5713.22	4737.14	4783.23	5203.43	5140.49
Bra000199	AT2G40670	ARR16, RR16 response regulator 16 chr2:16970258-16971120 FORWARD LENGTH=164	525.467	819.954	853.657	559.842	1030.6	850.65	611.398	807.685	722.096	439.277	1017.76	979.85
Bra000200	AT2G40720	Tetratricopeptide repeat (TPR)-like superfamily protein chr2:16987269-16989851 FORWARD LENGTH=860	1233.97	1179.5	1124.16	1514.72	1257.6	1180.45	1242.69	1487.79	1118.74	1221.62	1161.01	1294.92
Bra000201	AT2G40730	Protein kinase family protein with ARM repeat domain chr2:16990083-16996072 REVERSE LENGTH=798	4505.03	4220.83	5604.3	3763.6	4764.97	4240.26	4324.57	5388.01	4439.46	4527.57	4086.54	4495.15
Bra000202	AT2G40740	WRKY55, ATWRKY55 WRKY DNA-binding protein 55 chr2:16997177-16999276 FORWARD LENGTH=292	1590.93	1237.45	1448.03	803.518	1045.3	1042.91	1859.12	2322.82	2023.91	1455.04	1087.24	514.87
Bra000203	AT2G40750	WRKY54, ATWRKY54 WRKY DNA-binding protein 54 chr2:17000636-17002354 REVERSE LENGTH=346	1196.28	1866.51	1366.9	730.527	1528.54	1520.34	744.569	284.981	176.982	235.981	298.828	303.579
Bra000204	NA	NA	2299.02	2055.71	2138.06	2153.17	2624.79	2305.07	2146.36	1724.96	2219.24	2118.17	1944.57	2260.34
Bra000205	AT2G40815	Calcium-dependent lipid-binding (CaLB domain) family protein chr2:17034736-17036110 REVERSE LENGTH=367	739.513	963.49	803.873	801.59	720.508	544.99	656.856	882.338	775.084	1431.23	1016.58	1362.68
Bra000206	AT2G40815	Calcium-dependent lipid-binding (CaLB domain) family protein chr2:17034736-17036110 REVERSE LENGTH=367	3954.94	3011.18	2285.29	2661.55	4274.07	4181.57	4690.35	3346.08	3175.6	3126.72	3416.09	4679.67
Bra000207	AT2G40830	RHC1A RING-H2 finger C1A chr2:17043642-17044628 FORWARD LENGTH=328	3707.37	3611.68	3085.34	4341.94	2691.2	2699.25	3456.3	3507.8	3622	3408.6	3163.57	3486.12
Bra000208	AT2G40850	ATPI4K GAMMA 1, PI4K GAMMA 1 phosphoinositide 4-kinase gamma 1 chr2:17051575-17053260 FORWARD LENGTH=561	80.8248	94.1727	54.4515	50.6703	78.9524	35.3661	115.633	46.5401	83.1358	107.491	103.835	65.3335
Bra000209	AT2G40860	protein kinase family protein / protein phosphatase 2C ( PP2C) family protein chr2:17053747-17057108 REVERSE LENGTH=658	5767.29	5498.09	4340.05	4461.8	6545.44	5953.27	3421.56	3111.04	3371.34	3074.59	3141.42	4107.24
Bra000210	AT2G40880	FL3-27, ATCYSA, CYSA cystatin A chr2:17057463-17057930 FORWARD LENGTH=125	16.4647	21.1165	14.1863	15.0467	12.8845	14.2858	17.0098	14.5149	13.9135	15.1984	16.2656	18.2223
Bra000211	AT2G40890	CYP98A3 cytochrome P450, family 98, subfamily A, polypeptide 3 chr2:17058291-17060532 REVERSE LENGTH=508	4752.93	6143.45	6383.25	5640.43	6929.84	7895.12	5477.91	6422.65	6156.46	6512.69	6837.09	8706.18
Bra000212	AT2G40900	nodulin MtN21 /EamA-like transporter family protein chr2:17063396-17065514 REVERSE LENGTH=394	53.6465	166.065	281.519	121.47	151.973	73.634	96.6142	624.258	563.916	433.453	1009.03	170.45
Bra000213	AT2G40980	Protein kinase superfamily protein chr2:17102090-17104443 FORWARD LENGTH=617	2595.03	2511.93	2422.65	2602.21	2381.82	2799.21	1858.9	2594.94	1790.58	1708.22	1653.16	2333.17
Bra000214	AT2G27030	CAM5, ACAM-2 calmodulin 5 chr2:11532069-11533060 FORWARD LENGTH=149	7597	12599.9	12565.5	12482.4	5300.65	4518.45	14014.5	14941.6	19245.1	20566.2	19298.3	11719.9
Bra000215	AT2G41140	CRK1, ATCRK1, ATCBK3 CDPK-related kinase 1 chr2:17150492-17153378 FORWARD LENGTH=576	7179.36	7170.1	7580.59	5423.97	5093.85	5457.39	6052.5	5767.66	5081.15	3830.09	5149.83	5347.3
Bra000216	AT2G41180	VQ motif-containing protein chr2:17165242-17165667 FORWARD LENGTH=141	879.731	892.787	772.009	530.369	598.464	652.811	545.764	313.24	135.506	144.411	90.054	101.196
Bra000217	AT2G41190	Transmembrane amino acid transporter family protein chr2:17167561-17170145 REVERSE LENGTH=536	1778.9	1350.28	1295.84	1602.6	1103.38	1004.49	1133.39	1135.8	1063.2	1478.51	1089.62	1225.31
Bra000218	AT2G41200	unknown protein; Has 26 Blast hits to 26 proteins in 11 species: Archae - 0; Bacteria - 0; Metazoa - 0; Fungi - 0; Plants - 26; Viruses - 0; Other Eukaryotes - 0 (source: NCBI BLink). chr2:17171657-17172929 FORWARD LENGTH=161	931.21	942.204	1049.2	966.667	1448.75	1457.45	1109.12	1102.5	1397.09	1310.67	1349.08	1530.32
Bra000219	AT2G41210	PIP5K5 phosphatidylinositol- 4-phosphate 5-kinase 5 chr2:17173627-17176575 FORWARD LENGTH=772	28.674	55.6548	26.4755	61.9459	31.5755	33.3428	27.6651	51.5638	94.8184	59.7364	52.1433	64.841
Bra000220	AT2G41220	GLU2 glutamate synthase 2 chr2:17177934-17188388 FORWARD LENGTH=1629	3421.57	3282.08	2754.06	2705.1	2777.3	2885.9	2458.8	2627.77	2421.71	2721.05	2808.49	2480.57
Bra000221	NA	NA	91.9544	111.18	53.1185	96.8165	69.2282	62.7134	48.7732	68.6596	55.8654	55.7368	76.0883	64.0064
Bra000222	AT2G41290	SSL2 strictosidine synthase-like 2 chr2:17210599-17212904 REVERSE LENGTH=376	256.565	215.565	329.479	226.819	392.898	313.938	163.413	310.485	273.935	299.454	304.401	120.05
Bra000223	AT2G41300	SSL1 strictosidine synthase-like 1 chr2:17214312-17216292 REVERSE LENGTH=394	930.898	862.184	899.036	1259.23	1352.34	937.585	2176.57	1064.01	1265.15	1437.2	1256.95	1112.6
Bra000224	AT2G41310	ATRR3, ARR8, RR3 response regulator 3 chr2:17222280-17223536 FORWARD LENGTH=225	53.0357	42.9701	33.4742	37.8833	42.287	63.5199	77.1552	100.96	86.1473	53.9833	60.1462	82.1929
Bra000225	AT2G41330	Glutaredoxin family protein chr2:17227067-17228275 FORWARD LENGTH=402	3197.28	2784.88	2546.92	2894.41	3013.72	3346.68	6197.86	3171.41	3233.71	2548.43	3198.21	4577.29
Bra000226	AT2G41350	unknown protein; BEST Arabidopsis thaliana protein match is: unknown protein (TAIR:AT2G21980.1); Has 188 Blast hits to 188 proteins in 66 species: Archae - 0; Bacteria - 12; Metazoa - 90; Fungi - 15; Plants - 54; Viruses - 0; Other Eukaryotes - 17 (source: NCBI BLink). chr2:17231565-17233458 FORWARD LENGTH=298	3840.59	2824.89	3484.38	3556.82	4024.35	3631.4	4240.7	4105.04	3762.3	2525.28	3548.71	3447.36
Bra000227	AT2G41430	ERD15, LSR1, CID1 dehydration-induced protein (ERD15) chr2:17269736-17270098 FORWARD LENGTH=120	20267.4	13801.4	14444.6	14855	16214.6	16387.4	19309.1	15160.4	17939.1	17293.9	21600.4	17338.8
Bra000228	AT2G41480	Peroxidase superfamily protein chr2:17296986-17298729 REVERSE LENGTH=341	92.5042	109.019	80.8006	157.35	112.883	119.346	138.094	144.142	83.8309	57.3363	202.201	210.74
Bra000229	AT2G41510	ATCKX1, CKX1 cytokinin oxidase/dehydrogenase 1 chr2:17314626-17316861 FORWARD LENGTH=575	349.643	235.709	436.528	107.43	79.5352	101.112	230.104	307.542	196.88	233.555	172.481	187.454
Bra000230	AT2G41530	ATSFGH, SFGH S-formylglutathione hydrolase chr2:17323656-17325430 REVERSE LENGTH=284	18884.1	16574	18269.7	17827.4	18891.8	19547	16661.3	14029.4	15006	14056.6	13115.9	17252.6
Bra000231	AT2G41540	GPDHC1 6-phosphogluconate dehydrogenase family protein chr2:17326801-17328654 FORWARD LENGTH=462	1686.23	2038.89	2397.48	1923.03	2653.55	2947.95	1704.58	1593.2	1582.07	1360.94	1809.56	1750.12
Bra000232	AT2G41630	TFIIB transcription factor IIB chr2:17355555-17357400 REVERSE LENGTH=312	3428.4	4437.42	4847.22	4561.88	3709.84	3468.97	3410.56	4568.19	5004.02	4352.67	3898.58	3408.93
Bra000233	AT2G41660	MIZ1 Protein of unknown function, DUF617 chr2:17367945-17368838 FORWARD LENGTH=297	36.7309	37.7886	49.7681	43.4036	28.7623	53.717	109.917	23.3951	28.6065	43.2397	25.6975	22.8938
Bra000234	AT2G41680	NTRC NADPH-dependent thioredoxin reductase C chr2:17376349-17379028 REVERSE LENGTH=529	5047.47	6036.57	7617.21	7723.62	7025.05	8473.94	8932.77	9272.68	9069.11	9821.43	9374.23	10623.4
Bra000235	AT2G41690	AT-HSFB3, HSFB3 heat shock transcription factor B3 chr2:17381723-17382577 FORWARD LENGTH=244	170.523	348.992	337.547	410.324	235.43	259.763	141.096	798.82	715.367	493.69	836.731	624.993
Bra000236	AT2G41700	ABCA1, AtABCA1 ATP-binding cassette A1 chr2:17383239-17396110 REVERSE LENGTH=1882	4291.66	4111.34	5617.05	5553.96	3161.26	3396.38	5897.91	7122.97	5649.98	5060.9	4823.52	2722.98
Bra000237	AT2G41710	Integrase-type DNA-binding superfamily protein chr2:17400274-17402903 REVERSE LENGTH=423	9601.04	7993.84	7047.68	7968.13	5644.09	5769.85	10781.8	9315.14	10121.1	8584.5	10459.1	8118.95
Bra000238	AT2G41740	VLN2, ATVLN2 villin 2 chr2:17410962-17416878 REVERSE LENGTH=976	4209.77	3814.61	3738.86	3317.31	3499.35	3547.09	3198.72	3369.16	3627.46	3738.44	3689.32	3308.97
Bra000239	AT2G41760	unknown protein; CONTAINS InterPro DOMAIN/s: Protein of unknown function WDYHV (InterPro:IPR019161); Has 201 Blast hits to 201 proteins in 90 species: Archae - 0; Bacteria - 2; Metazoa - 132; Fungi - 10; Plants - 30; Viruses - 0; Other Eukaryotes - 27 (source: NCBI BLink). chr2:17422864-17424255 FORWARD LENGTH=221	1853.55	1426.64	1450.65	1114.11	1947.93	1937.61	2355.83	1857.97	1966	2238.62	2305.47	2571.81
Bra000240	AT2G41770	Protein of unknown function (DUF288) chr2:17424549-17427042 REVERSE LENGTH=771	7161.55	6747.8	7212.62	7172.09	6790.24	5762.29	5892.68	5708.68	5203.29	5354.96	5428.92	5759.92
Bra000241	AT3G57440	unknown protein; Has 31 Blast hits to 31 proteins in 11 species: Archae - 0; Bacteria - 0; Metazoa - 0; Fungi - 0; Plants - 31; Viruses - 0; Other Eukaryotes - 0 (source: NCBI BLink). chr3:21258732-21260249 FORWARD LENGTH=241	16.29	14.9569	91.1728	15.1492	17.1322	13.5667	21.9041	58.0229	116.71	66.6676	146.482	39.7202
Bra000242	AT1G58380	XW6 Ribosomal protein S5 family protein chr1:21689115-21690085 FORWARD LENGTH=284	20312.6	18979.3	15966.9	23227.3	19573.3	20187.2	23112.6	24047.3	19081.6	20757.2	21378.3	23011.1
Bra000243	AT2G41900	CCCH-type zinc finger protein with ARM repeat domain chr2:17491352-17493502 FORWARD LENGTH=716	1808.88	2648.65	3001.14	1640.38	1990.7	2070.07	1260.05	2094.04	1815.75	1688.17	2129.65	1987.69
Bra000244	NA	NA	297.296	328.573	167.324	157.882	111.727	136.23	115.175	158.76	170.86	176.89	147.948	129.53
Bra000245	AT2G41940	ZFP8 zinc finger protein 8 chr2:17507556-17508329 FORWARD LENGTH=257	2344.7	3475.1	3740.35	2372.43	3315.77	3172.42	2058.18	3021.76	2459.19	1942	2862.97	3300.07
Bra000246	AT2G41945	unknown protein; BEST Arabidopsis thaliana protein match is: unknown protein (TAIR:AT3G04040.1); Has 35333 Blast hits to 34131 proteins in 2444 species: Archae - 798; Bacteria - 22429; Metazoa - 974; Fungi - 991; Plants - 531; Viruses - 0; Other Eukaryotes - 9610 (source: NCBI BLink). chr2:17511071-17512898 REVERSE LENGTH=158	3304.71	3242.01	2812.08	2176.53	4226.18	4033.04	2582.54	2267.56	2400.83	2348.79	2045.9	2764.41
Bra000247	AT2G41960	unknown protein; BEST Arabidopsis thaliana protein match is: unknown protein (TAIR:AT3G58050.1); Has 11991 Blast hits to 7260 proteins in 458 species: Archae - 17; Bacteria - 481; Metazoa - 5028; Fungi - 1325; Plants - 615; Viruses - 38; Other Eukaryotes - 4487 (source: NCBI BLink). chr2:17514244-17519015 REVERSE LENGTH=1215	551.934	730.186	1145.5	805.242	375.717	538.063	286.483	173.721	288.223	348.016	418.642	279.321
Bra000248	AT2G41970	Protein kinase superfamily protein chr2:17520517-17522304 REVERSE LENGTH=365	68.6297	57.4123	66.4164	57.7181	86.6369	116.318	67.8995	67.0671	77.8716	63.8901	72.4749	70.0173
Bra000249	AT2G41980	Protein with RING/U-box and TRAF-like domains chr2:17523494-17524692 REVERSE LENGTH=305	3208.49	2526.46	2632.61	3476.19	2727.42	2963.92	2945.52	2850.72	2534.54	3017.45	2561.86	2797.64
Bra000250	AT2G42030	RING/U-box superfamily protein chr2:17539069-17540346 REVERSE LENGTH=425	2250.52	1267.25	1261.34	1168.6	2319.95	2883.41	2247.03	1934.38	1346.98	1526.22	1528.36	1430.97
Bra000251	AT2G42040	CONTAINS InterPro DOMAIN/s: WRC (InterPro:IPR014977); Has 219 Blast hits to 219 proteins in 19 species: Archae - 0; Bacteria - 0; Metazoa - 3; Fungi - 0; Plants - 215; Viruses - 0; Other Eukaryotes - 1 (source: NCBI BLink). chr2:17543282-17545063 FORWARD LENGTH=269	2759.9	3189.57	3026.97	2507.56	3169.5	3060.99	2849.81	2183.57	2723	2219.28	1985.22	2451.19
Bra000252	AT2G42060	Cysteine/Histidine-rich C1 domain family protein chr2:17548194-17549000 FORWARD LENGTH=268	35.8032	48.2356	68.1067	73.5575	55.5221	66.4248	39.6841	123.157	41.9451	45.099	56.584	32.2319
Bra000253	AT2G42070	ATNUDT23, ATNUDX23, NUDX23 nudix hydrolase homolog 23 chr2:17549669-17551066 REVERSE LENGTH=280	2192.88	1426.31	2229.22	1474.8	2682.88	2679.22	2330.44	1284.69	2060.18	1826.95	1971.02	1941.8
Bra000254	AT3G18190	TCP-1/cpn60 chaperonin family protein chr3:6232226-6233836 FORWARD LENGTH=536	62.5202	82.046	79.7728	128.191	94.175	84.7247	98.7788	47.6319	97.0426	174.68	202.193	167.13
Bra000255	AT3G57785	unknown protein; BEST Arabidopsis thaliana protein match is: unknown protein (TAIR:AT2G42310.1); Has 121 Blast hits to 121 proteins in 51 species: Archae - 0; Bacteria - 0; Metazoa - 4; Fungi - 48; Plants - 67; Viruses - 0; Other Eukaryotes - 2 (source: NCBI BLink). chr3:21404835-21405179 REVERSE LENGTH=114	1932.88	1723.51	1748.8	1708.8	2296.57	2316	2835.07	2726.47	2379.55	2397.11	2340.56	2994.48
Bra000256	AT2G42380	ATBZIP34, BZIP34 Basic-leucine zipper (bZIP) transcription factor family protein chr2:17647205-17648660 REVERSE LENGTH=321	2885.56	1924.42	1324.53	2173.47	1066.97	1654.28	2147.31	2488.13	2133.04	2595.82	3714.34	2064.44
Bra000257	AT2G42430	LBD16, ASL18 lateral organ boundaries-domain 16 chr2:17663668-17665153 FORWARD LENGTH=245	22.9223	24.2594	21.6279	32.6845	21.7102	36.3841	32.6979	57.2419	23.5111	58.7671	20.7837	26.0915
Bra000258	AT2G42460	TRAF-like family protein chr2:17676399-17679247 REVERSE LENGTH=442	35.3362	47.1429	29.0103	38.6608	45.5206	45.0445	39.4303	53.1894	52.2209	42.1658	39.9032	42.5427
Bra000259	AT2G42460	TRAF-like family protein chr2:17676399-17679247 REVERSE LENGTH=442	24.9808	41.9928	51.6274	61.6456	65.0975	31.6793	68.9912	68.1473	99.1181	58.3954	52.8073	69.1562
Bra000260	AT2G42490	Copper amine oxidase family protein chr2:17691600-17695526 REVERSE LENGTH=776	1273.21	2029.25	2206.09	2339.91	1498.12	1311.43	1048.77	1163.3	1005.18	1192.23	1071.66	1047.82
Bra000261	AT1G65800	ARK2, RK2 receptor kinase 2 chr1:24473166-24476523 FORWARD LENGTH=847	404.9	260.5	196.333	167.98	68.8402	56.9068	57.088	44.0388	57.8207	54.1542	25.5081	22.2218
Bra000262	AT2G42500	PP2A-3 protein phosphatase 2A-3 chr2:17698099-17701226 REVERSE LENGTH=313	1178.17	1827.03	1448.64	1664.4	850.325	962.518	390.476	572.722	461.843	563.054	435.075	328.482
Bra000263	AT2G42530	COR15B cold regulated 15b chr2:17709191-17709873 REVERSE LENGTH=141	462.601	26109.4	31140.5	30938.3	3996.72	5489.25	1555.36	23759.4	26342.8	30391.2	24934.9	13161.5
Bra000264	NA	NA	529.917	761.405	510.128	1089.38	598.149	537.841	735.974	945.378	795.417	939.091	1041.66	789.269
Bra000265	AT2G42530	COR15B cold regulated 15b chr2:17709191-17709873 REVERSE LENGTH=141	2180.23	30429.6	32461.9	30239.5	9170.82	8301.11	7827.59	31127.2	45243.1	47508.5	43375.3	31171.4
Bra000266	AT2G42560	late embryogenesis abundant domain-containing protein / LEA domain-containing protein chr2:17714813-17716821 REVERSE LENGTH=635	300.38	411.514	292.687	1031.79	252.098	348.418	313.953	449.037	479.483	631.591	641.594	320.957
Bra000267	AT2G42580	TTL3, VIT tetratricopetide-repeat thioredoxin-like 3 chr2:17728855-17731461 FORWARD LENGTH=691	7916.69	9217.67	8098.06	8954.94	5886.33	6104.99	12317.9	13041.3	11410.3	9703.63	10026.7	8953.66
Bra000268	AT2G42590	GRF9, GF14 MU general regulatory factor 9 chr2:17732118-17733775 REVERSE LENGTH=262	14326.4	15035.3	15059.3	14350	17774.6	18899.3	20967.7	15758.7	17107	19835.7	17042.4	24557.9
Bra000269	AT2G42610	LSH10 Protein of unknown function (DUF640) chr2:17748005-17748538 FORWARD LENGTH=177	3246.5	3377.56	3119.85	2550.75	2684.05	2361.59	2515.05	2060.01	2943.11	2915.8	3141.3	1757.95
Bra000270	AT2G42660	Homeodomain-like superfamily protein chr2:17767065-17768258 REVERSE LENGTH=255	44.3272	32.0897	46.8063	57.504	32.5719	54.3556	34.9521	32.1549	76.0319	30.9041	40.0156	60.3997
Bra000271	AT2G42670	Protein of unknown function (DUF1637) chr2:17772004-17773700 REVERSE LENGTH=241	94.4125	83.307	70.6316	74.5179	120.789	126.391	121.458	108.731	68.3389	49.7496	44.4237	154.423
Bra000272	AT2G42680	MBF1A, ATMBF1A multiprotein bridging factor 1A chr2:17774972-17776116 FORWARD LENGTH=142	4759.76	4508.05	4339.89	5140.38	4649.42	5442.88	5894.35	4926.74	4942.73	5224.91	5102.75	5201.27
Bra000273	NA	NA	355.638	449.631	242.713	395.065	355.041	359.254	530.547	566.101	526.13	555.38	688.666	495.841
Bra000274	AT2G42780	FUNCTIONS IN: molecular_function unknown; INVOLVED IN: regulation of transcription; LOCATED IN: integral to membrane, nucleus; EXPRESSED IN: 20 plant structures; EXPRESSED DURING: 11 growth stages; CONTAINS InterPro DOMAIN/s: RNA polymerase II transcription factor SIII, subunit A (InterPro:IPR010684); Has 187 Blast hits to 186 proteins in 77 species: Archae - 0; Bacteria - 0; Metazoa - 104; Fungi…	2080.68	1506.13	1931.66	1433.11	2253.1	1976.32	1243.37	1260.8	1170.32	1191.26	1344.44	1386.73
Bra000275	NA	NA	274.074	320.997	217.306	404.38	296.758	325.491	320.209	517.218	397.755	421.351	525.73	427.946
Bra000276	AT2G42870	PAR1, HLH1 phy rapidly regulated 1 chr2:17836831-17837187 REVERSE LENGTH=118	1565	578.554	599.666	537.187	3183.05	2900.91	1356.01	705.709	464.332	524.776	594.333	2910.49
Bra000277	AT2G42880	ATMPK20, MPK20 MAP kinase 20 chr2:17840572-17843947 REVERSE LENGTH=606	91.3384	267.943	446.423	396.2	156.312	185.382	62.3955	135.54	123.341	107.553	135.623	39.6067
Bra000278	AT5G18460	Protein of Unknown Function (DUF239) chr5:6123205-6126505 FORWARD LENGTH=430	25.0393	71.9624	44.9605	128.202	72.5994	13.0879	20.821	33.5169	72.8788	32.6835	17.8528	33.5101
Bra000279	AT2G42890	AML2, ML2 MEI2-like 2 chr2:17850077-17854205 FORWARD LENGTH=843	4043.2	3567.57	2671.01	2937.47	2835.3	2460.62	3322.35	3292.45	3242.78	3235.74	3344.95	2347.58
Bra000280	AT2G42910	Phosphoribosyltransferase family protein chr2:17856396-17858394 FORWARD LENGTH=337	3952.83	4123.12	3352.81	3860.92	3637.35	3968.63	4008.73	4575.61	3554.16	4212.02	3943.11	4398.9
Bra000281	AT2G42940	Predicted AT-hook DNA-binding family protein chr2:17862497-17863270 REVERSE LENGTH=257	872.305	671.472	854.972	832.935	876.777	948.018	999.269	1163.44	1070.51	950.934	854.49	838.361
Bra000282	AT2G43000	anac042, NAC042 NAC domain containing protein 42 chr2:17880617-17882584 REVERSE LENGTH=275	226.406	143.253	149.119	80.9561	186.686	215.092	304.625	311.541	285.768	163.389	97.5149	70.9198
Bra000283	AT2G43010	PIF4, SRL2, AtPIF4 phytochrome interacting factor 4 chr2:17887003-17888823 FORWARD LENGTH=428	2229.94	1301.25	1066.93	996.925	2028.78	2057.5	2076.43	2416.32	2165.17	1660.94	2192.6	2318.09
Bra000284	AT2G43020	ATPAO2, PAO2 polyamine oxidase 2 chr2:17891945-17894440 FORWARD LENGTH=490	1042.91	1381.03	1368.51	1513.41	995.296	1042.13	1019.13	1086.5	1262.02	942.794	857.575	953.767
Bra000285	AT2G43030	Ribosomal protein L3 family protein chr2:17894898-17895713 FORWARD LENGTH=271	21305.8	15883.9	17170.5	12470.8	26585.1	22837.8	8794.79	7818.3	9582	8847.2	9481.17	10884.3
Bra000286	AT2G43040	NPG1 tetratricopeptide repeat (TPR)-containing protein chr2:17896049-17898524 REVERSE LENGTH=704	296.349	375.564	464.747	438.8	363.805	456.147	374.129	294.405	265.5	290.634	298.992	408.156
Bra000287	AT4G12530	Bifunctional inhibitor/lipid-transfer protein/seed storage 2S albumin superfamily protein chr4:7428141-7428494 REVERSE LENGTH=117	187.577	137.272	308.905	163.894	129.09	334.845	292.125	247.682	377.257	211.615	117.349	220.611
Bra000288	AT2G43090	Aconitase/3-isopropylmalate dehydratase protein chr2:17918957-17919712 FORWARD LENGTH=251	1822.96	1727.52	1850.26	1645.36	138.967	64.6207	1447.51	842.435	936.564	1308.9	967.713	369.57
Bra000289	AT2G43120	RmlC-like cupins superfamily protein chr2:17927339-17928871 FORWARD LENGTH=321	357.1	417.611	774.499	531.968	2800.97	2495.6	599.675	572.175	596.353	405.593	360.916	1794.71
Bra000290	AT2G43130	ARA4, ATRAB11F, ATRABA5C, ARA-4, RABA5C P-loop containing nucleoside triphosphate hydrolases superfamily protein chr2:17929899-17930904 REVERSE LENGTH=214	179.484	430.542	257.741	321.239	277.631	202.733	245.064	345.693	162.871	188.014	237.293	188.061
Bra000291	AT2G43140	basic helix-loop-helix (bHLH) DNA-binding superfamily protein chr2:17931680-17935639 REVERSE LENGTH=309	1275.78	4732.99	5363.69	4654.82	1954.17	1695.18	1259.99	2674	3158.53	2610.86	2518.45	1469.28
Bra000292	NA	NA	14961.4	18419.6	19025.1	20076.6	21350.9	26654.9	21985.3	25739.7	21354	20022.9	24270.6	27780.9
Bra000293	AT2G43160	ENTH/VHS family protein chr2:17948884-17953267 FORWARD LENGTH=895	14450.1	12953	15087.6	14492.8	13215.2	11650.5	13446.6	14810.9	14816.6	12522.1	15231.4	12046.9
Bra000294	AT2G43180	Phosphoenolpyruvate carboxylase family protein chr2:17953719-17955774 REVERSE LENGTH=479	2307.14	2130.44	2229.37	1979.27	2093.58	2214.64	3016.94	2458.14	2162.6	1883.94	2017.67	2323.66
Bra000295	AT5G01020	Protein kinase superfamily protein chr5:6309-8270 REVERSE LENGTH=410	11381.8	7484.5	9559.78	6687.4	10319.4	10012.2	10769.9	8012.96	10062.3	8767.31	10287.3	10178.9
Bra000296	AT2G43200	S-adenosyl-L-methionine-dependent methyltransferases superfamily protein chr2:17958230-17960536 FORWARD LENGTH=611	594.955	556.685	336.966	386.4	435.301	412.536	429.184	397.527	224.176	316.62	538.363	440.94
Bra000297	AT2G43235	unknown protein; FUNCTIONS IN: molecular_function unknown; INVOLVED IN: biological_process unknown; LOCATED IN: chloroplast; EXPRESSED IN: 22 plant structures; EXPRESSED DURING: 13 growth stages; Has 41 Blast hits to 41 proteins in 16 species: Archae - 0; Bacteria - 0; Metazoa - 0; Fungi - 0; Plants - 40; Viruses - 0; Other Eukaryotes - 1 (source: NCBI BLink). chr2:17968910-17970822 REVERSE LENGT…	3125.86	3991.24	4403.99	4028.81	3396.31	3598.78	3250	3464.11	4219.19	4669.84	4547.53	4460.03
Bra000298	AT2G43240	Nucleotide-sugar transporter family protein chr2:17971280-17975300 REVERSE LENGTH=406	4912.91	5457.83	5247.64	7087.8	4118.03	3750.23	4731.63	5428.05	4588.31	5748.61	5242.03	4499.63
Bra000299	AT2G43290	MSS3 Calcium-binding EF-hand family protein chr2:17991308-17991955 REVERSE LENGTH=215	5675.42	5235.03	6069.62	6877.21	3984.69	5161.2	6184.27	4599.47	5083.26	6720.6	5053.83	4874.09
Bra000300	AT2G43320	S-adenosyl-L-methionine-dependent methyltransferases superfamily protein chr2:17996874-17999158 REVERSE LENGTH=351	2018.82	1811.59	2122.1	2620.16	1750.11	1809.23	2166.4	1834.17	1388.82	2219.94	1523.97	1280.72
Bra000301	AT2G43340	Protein of unknown function (DUF1685) chr2:18007769-18008416 FORWARD LENGTH=189	4749.91	8952.99	8269.4	6054.59	8489.36	7917.71	3993.31	10267.8	8093.32	5503.16	10708.4	7791.36
Bra000302	AT2G43350	ATGPX3, GPX3 glutathione peroxidase 3 chr2:18009195-18010533 REVERSE LENGTH=206	337.163	174.29	249.786	234.93	312.487	277.646	425.909	383.38	281.055	235.098	266.758	275.257
Bra000303	AT2G43360	BIO2, BIOB Radical SAM superfamily protein chr2:18010918-18013129 REVERSE LENGTH=378	1101.29	1088.94	1224.43	1000.36	1623.79	1314.34	790.106	646.101	525.776	540.767	679.971	1028.76
Bra000304	AT2G43370	RNA-binding (RRM/RBD/RNP motifs) family protein chr2:18013431-18015376 FORWARD LENGTH=333	1771.35	1435.29	1120.94	1005.7	2037.44	2032.78	1932.8	1319.28	1069.81	1255.11	1152.39	2004.92
Bra000305	AT2G43430	GLX2-1, GLY1 glyoxalase 2-1 chr2:18035569-18038064 REVERSE LENGTH=331	4491.98	4961.11	4209.6	4071.64	4720.47	4930.15	4752.43	4927.26	5016.02	4609.01	5172.69	5684.39
Bra000306	AT3G07565	Protein of unknown function (DUF3755) chr3:2413823-2415872 FORWARD LENGTH=259	1874.51	1615.68	1220.09	1060.43	658.86	695.713	1588.2	1723.26	1681.22	1462.31	1233.98	1058.5
Bra000307	AT2G43500	Plant regulator RWP-RK family protein chr2:18062715-18066450 FORWARD LENGTH=947	642.507	442.024	566.406	300.173	583.954	514.949	773.083	797.188	805.416	928.685	762.972	600.388
Bra000308	AT2G43500	Plant regulator RWP-RK family protein chr2:18062715-18066450 FORWARD LENGTH=947	388.066	426.64	478.584	324.024	656.11	492.991	672.001	537.362	914.723	1050.54	721.962	679.745
Bra000309	AT2G43520	ATTI2, TI2 trypsin inhibitor protein 2 chr2:18068611-18069037 FORWARD LENGTH=90	239.102	181.002	152.778	193.121	14568.9	13477.3	257.945	251.137	351.562	244.517	178.842	10717.9
Bra000310	AT2G43570	CHI chitinase, putative chr2:18076389-18077435 REVERSE LENGTH=277	4087.91	2320.85	3185.64	2390.86	6101.05	5981.57	3154.89	3317.69	2967.46	2727.23	3039.71	3951.1
Bra000311	AT2G43590	Chitinase family protein chr2:18081592-18082749 REVERSE LENGTH=264	6790.35	7089.1	8734.57	8163.91	12474	12521.4	6916.61	5968.45	6854.45	5478.58	6270.76	13818
Bra000312	AT2G43600	Chitinase family protein chr2:18086049-18087018 REVERSE LENGTH=273	383.24	650.736	859.557	899.919	1651.31	1400.73	627.149	831.111	722.11	853.483	1223.62	662.504
Bra000313	AT2G43600	Chitinase family protein chr2:18086049-18087018 REVERSE LENGTH=273	68.6424	58.9738	60.9068	62.41	72.7133	71.5772	24.5	27.8492	24.6418	15.2886	62.9467	63.2925
Bra000314	AT2G43610	Chitinase family protein chr2:18088058-18089184 REVERSE LENGTH=281	205.251	288.075	165.269	219.703	370.52	188.828	249.979	332.639	296.972	429.111	425.097	396.061
Bra000315	AT2G43620	Chitinase family protein chr2:18093954-18095025 REVERSE LENGTH=283	2704.98	13337.4	15977.3	15506.3	15212.6	13450.8	3123.36	14692	15806.3	15720.6	13574.2	13724.4
Bra000316	AT2G43640	Signal recognition particle, SRP9/SRP14 subunit chr2:18097614-18098619 REVERSE LENGTH=121	2678.95	3104.73	3617.79	3250.88	2900.44	2740.94	3059.45	3117.59	3776.76	3856.36	2834.41	3616.65
Bra000317	AT2G43650	EMB2777 Sas10/U3 ribonucleoprotein (Utp) family protein chr2:18099430-18103147 FORWARD LENGTH=654	4578.83	4290.08	5184.58	3329.91	3393.65	2869.84	4210.39	4238.45	4549.53	4840.86	4805.69	4226.32
Bra000318	AT2G43680	IQD14 IQ-domain 14 chr2:18109302-18111587 FORWARD LENGTH=669	3776.66	3846.14	3006.55	3416.66	3121.21	3365.06	3616.89	3421.27	2995.06	3118.62	2961.47	2815.03
Bra000319	AT2G43700	Concanavalin A-like lectin protein kinase family protein chr2:18116523-18118499 FORWARD LENGTH=658	50.4978	71.1245	38.1582	50.4984	48.8469	57.7748	36.4399	57.7108	53.5558	76.6135	70.3563	53.1169
Bra000320	AT2G43700	Concanavalin A-like lectin protein kinase family protein chr2:18116523-18118499 FORWARD LENGTH=658	50.5434	58.2295	259.482	890.879	65.1399	169.75	32.3507	69.5368	87.5055	123.859	77.892	52.6683
Bra000321	AT2G43710	SSI2, FAB2 Plant stearoyl-acyl-carrier-protein desaturase family protein chr2:18120107-18122495 FORWARD LENGTH=401	11497.4	14866.8	13417.7	14042.8	14680.1	13482.9	12548.5	12250.1	16081.7	17580.3	19007	15261.3
Bra000322	NA	NA	120.498	98.1129	131.301	72.0286	165.551	142.402	196.908	87.8101	250.313	303.831	138.209	695.649
Bra000323	AT2G43730	Mannose-binding lectin superfamily protein chr2:18124821-18125669 REVERSE LENGTH=224	89.9715	95.4848	82.3069	90.152	94.7832	77.6733	78.7114	111.065	101.862	109.195	65.7336	95.9292
Bra000324	AT2G43730	Mannose-binding lectin superfamily protein chr2:18124821-18125669 REVERSE LENGTH=224	44.4467	15.4786	16.1266	15.4565	14.3414	20.0523	16.2733	15.4163	15.1773	14.1316	23.0792	14.3884
Bra000325	AT2G43780	unknown protein; Has 30 Blast hits to 30 proteins in 11 species: Archae - 0; Bacteria - 0; Metazoa - 0; Fungi - 0; Plants - 30; Viruses - 0; Other Eukaryotes - 0 (source: NCBI BLink). chr2:18136444-18136647 REVERSE LENGTH=67	7351.82	7878.45	7307.36	7900.75	6675.99	6460.17	7897.47	7503.15	7297.43	8055.82	6554.09	7300.33
Bra000326	AT2G43790	ATMPK6, MPK6, MAPK6, ATMAPK6 MAP kinase 6 chr2:18138477-18140693 FORWARD LENGTH=395	11925.9	12110	12758.9	10577.8	11059.7	9389.69	10500.8	11310.7	12026.9	12958.9	12880	10232.1
Bra000327	AT1G43080	Pectin lyase-like superfamily protein chr1:16213995-16215828 REVERSE LENGTH=404	10646.8	10995.6	10996.9	12193.2	10125.2	9455.68	10328.6	11951.6	11302.1	11707.5	11204.1	11157.2
Bra000328	AT2G43800	Actin-binding FH2 (formin homology 2) family protein chr2:18145721-18148721 FORWARD LENGTH=894	82.9494	72.7331	62.729	94.2877	246.018	102.675	66.1979	34.1525	57.1232	57.5986	58.8565	69.4395
Bra000329	AT2G43820	GT, UGT74F2, ATSAGT1, SGT1, SAGT1 UDP-glucosyltransferase 74F2 chr2:18152279-18153715 FORWARD LENGTH=449	2873.31	1669.09	1607.3	1754.96	1580.27	1348.71	2544.91	1997.25	1771.49	1689.55	1680.95	2949.5
Bra000330	AT2G43820	GT, UGT74F2, ATSAGT1, SGT1, SAGT1 UDP-glucosyltransferase 74F2 chr2:18152279-18153715 FORWARD LENGTH=449	8384.41	4655.27	4934.6	3920.74	2761.09	2479.11	6532.91	5198.45	4595.86	4096.46	3621.79	6368.15
Bra000331	AT2G43860	Pectin lyase-like superfamily protein chr2:18162945-18164428 REVERSE LENGTH=405	43.6441	47.8465	38.3275	104.432	53.819	33.4709	82.9028	75.5494	83.4772	66.6727	68.8283	40.646
Bra000332	AT2G43870	Pectin lyase-like superfamily protein chr2:18166615-18168264 REVERSE LENGTH=384	150.741	287.02	132.167	329.66	162.234	247.721	215.887	237.525	186.952	106.867	173.241	192.501
Bra000333	AT2G43900	Endonuclease/exonuclease/phosphatase family protein chr2:18178801-18183823 REVERSE LENGTH=1316	187.106	189.173	191.482	243.093	188.57	187.343	240.749	197.021	218.287	264.063	176.913	176.462
Bra000334	AT2G43945	unknown protein; LOCATED IN: chloroplast; BEST Arabidopsis thaliana protein match is: unknown protein (TAIR:AT3G59870.1); Has 292 Blast hits to 292 proteins in 84 species: Archae - 0; Bacteria - 122; Metazoa - 0; Fungi - 0; Plants - 46; Viruses - 0; Other Eukaryotes - 124 (source: NCBI BLink). chr2:18197995-18199988 REVERSE LENGTH=289	5484.42	4062.61	4790.64	3387.95	5913.9	5308.2	6447.83	6977.72	5556.55	5666.4	4972.21	6649.07
Bra000335	AT2G43950	OEP37, ATOEP37 chloroplast outer envelope protein 37 chr2:18200553-18202644 REVERSE LENGTH=343	2775.08	2223.59	2523.83	2448.26	2960.78	2473.57	4209.33	3777.53	2823.43	3322.87	3152.19	3612.63
Bra000336	AT5G34930	arogenate dehydrogenase chr5:13233391-13235522 FORWARD LENGTH=640	828.728	808.522	903.692	998.846	621.227	469.498	1018.48	900.11	719.454	699.948	537.25	653.361
Bra000337	AT2G44000	Late embryogenesis abundant (LEA) hydroxyproline-rich glycoprotein family chr2:18214627-18215256 FORWARD LENGTH=209	183.39	214.112	131.88	215.629	205.74	186.16	134.323	117.649	126.225	142.309	189.592	188.573
Bra000338	AT2G44040	Dihydrodipicolinate reductase, bacterial/plant chr2:18221985-18223998 REVERSE LENGTH=347	5844.1	5337.35	4998.3	5392.39	6698.53	6768.73	5223.36	5750.22	4792.08	5174.7	5493.02	7613.98
Bra000339	AT2G44060	Late embryogenesis abundant protein, group 2 chr2:18226922-18227988 FORWARD LENGTH=325	3219.81	2990.19	2923.56	2902.7	3111.12	3172.58	3413.31	3226.63	3127.44	3083.88	3205.32	3239.17
Bra000340	AT2G44080	ARL ARGOS-like chr2:18237726-18238133 FORWARD LENGTH=135	4015.57	3081.42	1742.4	1762.48	1858.36	1892.6	5119.74	2435.31	2045.14	1233.25	1663.49	3481.69
Bra000341	AT2G44120	Ribosomal protein L30/L7 family protein chr2:18249227-18250402 REVERSE LENGTH=242	3013.47	3131.75	4031.5	4030.33	3455.01	3509.03	3901.98	4303.34	4207.01	3253.74	3013.47	4681.25
Bra000342	AT2G44130	Galactose oxidase/kelch repeat superfamily protein chr2:18253731-18254960 FORWARD LENGTH=409	4631.97	2590.9	2859.22	2396.68	7793.57	7628.38	1718.53	1400.49	1331.4	979.445	1556.7	2433.09
Bra000343	AT2G44150	ASHH3, SDG7 histone-lysine N-methyltransferase ASHH3 chr2:18258863-18261003 FORWARD LENGTH=363	34.0622	52.8832	63.6011	73.465	44.2742	118.724	129.365	144.676	69.3878	51.5577	50.2076	52.9437
Bra000344	AT2G44180	MAP2A methionine aminopeptidase 2A chr2:18269442-18271785 REVERSE LENGTH=441	4322.26	3277.39	3694.68	3268.51	3580.79	3151.75	2471.48	1821.13	2357.29	2232.59	1728.81	2584.46
Bra000345	AT2G44190	EDE1, QWRF5 Family of unknown function (DUF566) chr2:18272346-18274332 FORWARD LENGTH=474	293.391	244.596	288.782	244.324	293.694	297.735	357.538	235.397	169.534	237.971	309.815	191.36
Bra000346	AT2G44200	CBF1-interacting co-repressor CIR, N-terminal;Pre-mRNA splicing factor chr2:18276302-18278240 FORWARD LENGTH=493	3392.46	6296.31	5254.16	7852.05	4790.87	4066.57	4327.08	5311.69	4587.83	6059.75	5431.73	5147.31
Bra000347	AT2G44210	Protein of Unknown Function (DUF239) chr2:18280809-18282591 FORWARD LENGTH=415	5152.66	4925.92	5553.63	2494.9	6361.83	5591.34	5328.97	4473.92	4960.5	4366.22	4518.02	4877.34
Bra000348	AT2G44230	Plant protein of unknown function (DUF946) chr2:18286537-18288247 FORWARD LENGTH=542	522.441	540.849	614.128	419.25	494.573	622.761	784.73	680.629	533.756	519.279	466.645	804.285
Bra000349	AT2G44310	Calcium-binding EF-hand family protein chr2:18309285-18309713 FORWARD LENGTH=142	5930.15	4170.07	5287.83	5286.72	6906.42	5478.08	6357.49	4850.14	5539.08	5720.83	5320	6822.28
Bra000350	AT2G44330	RING/U-box superfamily protein chr2:18310621-18311163 FORWARD LENGTH=180	28.5691	21.1444	28.8568	28.7837	35.5762	42.5185	40.0181	28.4738	40.8814	35.658	40.6561	41.4801
Bra000351	AT2G44350	ATCS, CSY4 Citrate synthase family protein chr2:18316673-18320524 FORWARD LENGTH=473	10695.2	8310.78	10360.1	9733.59	8674.81	8509.99	9291.34	9625.56	8919.88	8748.87	8342.92	8517.38
Bra000352	AT2G44380	Cysteine/Histidine-rich C1 domain family protein chr2:18323590-18324333 REVERSE LENGTH=247	914.935	6651.3	7059.53	6619.78	6121.28	1495.81	781.377	6178.51	6934.08	5525.33	6708.18	2657.78
Bra000353	AT2G44440	Emsy N Terminus (ENT) domain-containing protein chr2:18336621-18338950 REVERSE LENGTH=429	110.681	75.8762	42.9928	33.844	51.9517	40.2101	24.2027	43.8669	93.2134	75.7134	71.9412	58.0152
Bra000354	AT2G44570	AtGH9B12, GH9B12 glycosyl hydrolase 9B12 chr2:18394425-18396268 REVERSE LENGTH=492	1751.12	1634.94	1964.29	1892.75	6439.2	6228.02	1698.44	1352.54	1402.45	1134.41	1056.34	2864.07
Bra000355	AT2G44610	RAB6, ATRABH1B, ATRAB6A, RAB6A Ras-related small GTP-binding family protein chr2:18411778-18413883 REVERSE LENGTH=208	11627	12309.6	13033.4	12878.5	11802.3	13093.3	11988.1	12561.4	10757.9	11719.1	11063.3	11609.9
Bra000356	AT2G44620	MTACP-1, MTACP1 mitochondrial acyl carrier protein 1 chr2:18414320-18415065 FORWARD LENGTH=122	10092.3	7440.9	7627.49	7794.49	10143	9485.54	10580	10348.2	9516	10163	10452.8	9243.62
Bra000357	AT2G44640	FUNCTIONS IN: molecular_function unknown; INVOLVED IN: biological_process unknown; LOCATED IN: mitochondrion, chloroplast, plasma membrane, plastid, chloroplast envelope; EXPRESSED IN: 23 plant structures; EXPRESSED DURING: 13 growth stages; CONTAINS InterPro DOMAIN/s: Protein of unknown function DUF3769 (InterPro:IPR022244); BEST Arabidopsis thaliana protein match is: pigment defective 320 (TAIR…	2298.67	1861.79	2213.6	1808.99	3676	3228.11	3499.31	2499.09	2528.89	2197.16	2669.53	3545.81
Bra000358	AT2G44670	Protein of unknown function (DUF581) chr2:18425279-18425673 FORWARD LENGTH=93	4251.56	4184.56	3446.89	4863.61	3877.34	3352.39	3988.9	4786.66	4030.55	4382.79	4456.35	3691.72
Bra000359	AT2G44680	CKB4 casein kinase II beta subunit 4 chr2:18426898-18428166 REVERSE LENGTH=283	5521.05	5180.93	5083.85	5309	5336.94	4756.16	5336.71	5952.22	5857.63	6251.91	5054.63	5506.56
Bra000360	AT2G44730	Alcohol dehydrogenase transcription factor Myb/SANT-like family protein chr2:18437447-18438565 REVERSE LENGTH=372	3674.23	2552.07	2663.95	3703.24	3793.59	3528.71	4671.26	4244.43	3546.87	3205.46	3597.57	3417.23
Bra000361	AT2G44740	CYCP4;1 cyclin p4;1 chr2:18442287-18443304 REVERSE LENGTH=202	899.91	515.169	195.584	573.748	1622.27	1116.49	1890.93	749.048	524.249	416.678	571.321	1160.94
Bra000362	AT2G44745	WRKY family transcription factor chr2:18447482-18449004 REVERSE LENGTH=218	120.218	112.589	93.6056	58.6626	357.203	241.687	162.162	86.3388	176.362	93.5958	224.801	116.671
Bra000363	AT2G44770	ELMO/CED-12 family protein chr2:18457817-18459886 FORWARD LENGTH=266	612.296	814.074	535.167	865.055	698.519	508.134	1508.52	1824.57	1297.49	1454.12	1437.68	1190.54
Bra000364	AT2G44790	UCC2 uclacyanin 2 chr2:18462182-18463232 REVERSE LENGTH=202	1626.72	1516.15	2949.99	2162.15	6448.15	6710.75	4706.86	6324.65	7536.36	6344.11	6744.46	9210.14
Bra000365	AT3G60320	Protein of unknown function (DUF630 and DUF632) chr3:22292073-22295228 REVERSE LENGTH=796	12623.4	15047.2	15119	13905.1	10228.5	12050.4	9044.64	10862.2	10040.9	10069.9	9522.47	9358.64
Bra000366	AT2G44940	Integrase-type DNA-binding superfamily protein chr2:18537294-18538181 FORWARD LENGTH=295	11721.5	3051.94	3344.8	8925.89	8088.25	7386.63	10401.9	3171.24	3356.21	3684.36	5091.58	4063.94
Bra000367	AT2G45060	Uncharacterised conserved protein UCP022280 chr2:18584674-18586688 REVERSE LENGTH=272	4864.89	4457	4723.66	5504.84	5347.66	5304.49	5652.48	5603.51	5475.43	5550.12	4853.55	6072.6
Bra000368	NA	NA	14964.9	17203.7	15178.3	18122.5	17469.4	16142.7	15939.3	16308.5	15509.4	16898.2	16346.7	18215.7
Bra000369	AT2G45080	cycp3;1 cyclin p3;1 chr2:18591688-18592443 FORWARD LENGTH=222	1144.62	962.212	1322.12	1043.63	321.998	322.115	1279.6	1159.03	1278.08	963.554	1427.75	620.573
Bra000370	AT2G45110	ATEXPB4, EXPB4, ATHEXP BETA 1.1 expansin B4 chr2:18599575-18601237 FORWARD LENGTH=259	29.1567	37.1814	40.0114	37.0752	23.0447	42.9276	30.0568	50.0639	33.5806	23.576	19.5341	32.7416
Bra000371	AT2G40360	Transducin/WD40 repeat-like superfamily protein chr2:16853123-16856635 REVERSE LENGTH=753	1852	1625.66	2173.32	2394.86	1431.79	1522.6	1698.91	2223.1	1933.13	1885.03	1763.57	1561.41
Bra000372	AT2G45120	C2H2-like zinc finger protein chr2:18603680-18604624 FORWARD LENGTH=314	142.025	153.759	316.33	183.182	147.487	181.777	217.082	161.185	124.486	126.929	78.1645	134.597
Bra000373	AT2G45130	ATSPX3, SPX3 SPX domain gene 3 chr2:18606489-18607754 FORWARD LENGTH=245	132.502	365.382	106.133	263.039	130.217	107.244	225.24	324.3	137.424	162.454	171.167	240.714
Bra000374	AT2G45150	CDS4 cytidinediphosphate diacylglycerol synthase 4 chr2:18613402-18615347 FORWARD LENGTH=430	2956.13	2711.27	2541.6	2664.94	2786.1	2568.45	3279.72	2732.13	2298.38	2621.82	2480.6	3241.36
Bra000375	AT2G45160	HAM1, ATHAM1, LOM1 GRAS family transcription factor chr2:18618110-18620032 REVERSE LENGTH=640	3709.84	9491.6	7716.09	6850.13	4870.74	4835.44	5312.13	8044.68	9284.14	8465.02	9693.17	5941.35
Bra000376	AT2G45170	ATATG8E, ATG8E AUTOPHAGY 8E chr2:18624545-18625526 FORWARD LENGTH=122	7461.52	4731.61	4121.29	3033.34	12819.1	13309.1	8774.81	9303.85	7579.29	4994.45	8680.43	16164.2
Bra000377	AT2G45180	Bifunctional inhibitor/lipid-transfer protein/seed storage 2S albumin superfamily protein chr2:18626377-18626781 FORWARD LENGTH=134	13300.4	14024.7	12877.3	13104.8	16797.6	18214.1	14084.7	15047.3	14159.9	11993.9	13178.7	14710.2
Bra000378	AT2G45190	AFO, FIL, YAB1 Plant-specific transcription factor YABBY family protein chr2:18628450-18630552 REVERSE LENGTH=229	2207	2455.55	2265.48	2197.61	4010.17	5136.52	1954.41	1932.31	1903.72	1624.09	2793.79	4488.13
Bra000379	AT2G45200	GOS12, ATGOS12 golgi snare 12 chr2:18637689-18639640 REVERSE LENGTH=239	3900.39	3474.64	2646.66	2399.18	4335.21	4179.3	4537.45	3098.6	3826.02	3124.24	3397.31	4519.04
Bra000380	AT2G45210	SAUR-like auxin-responsive protein family chr2:18641884-18642372 FORWARD LENGTH=162	441.352	102.543	78.1645	117.938	292.271	202.068	225.472	107.777	51.3018	38.2923	91.9257	123.355
Bra000381	NA	NA	3958.43	3575.26	3321.5	3418.6	4048.6	3458.77	3936.73	4434.38	3572.11	3848.34	3400.22	3472.24
Bra000382	AT2G45220	Plant invertase/pectin methylesterase inhibitor superfamily chr2:18644281-18646394 REVERSE LENGTH=511	344.138	128.061	316.432	49.0009	683.232	493.281	325.25	405.191	241.007	237.751	139.321	347.744
Bra000383	AT2G45260	Plant protein of unknown function (DUF641) chr2:18664661-18665938 REVERSE LENGTH=425	5422.81	4397.87	6167.59	5447.57	4907.31	5503.86	6215.38	4652.23	5529.56	6079.68	5296.58	5918.44
Bra000384	AT2G45300	RNA 3'-terminal phosphate cyclase/enolpyruvate transferase, alpha/beta chr2:18677518-18679868 FORWARD LENGTH=520	1463.64	1716.03	1738.34	1636.1	1970.33	1659.8	1714.04	1780.84	1754.61	1853.57	1834.24	1899.23
Bra000385	AT2G45310	GAE4 UDP-D-glucuronate 4-epimerase 4 chr2:18682652-18683965 FORWARD LENGTH=437	1869.71	1336.03	1165.22	1198.6	2160.54	2385.13	1689.8	1164.17	960.259	797.853	1530.3	1587.37
Bra000386	AT2G45320	unknown protein; FUNCTIONS IN: molecular_function unknown; INVOLVED IN: biological_process unknown; LOCATED IN: mitochondrion; EXPRESSED IN: 20 plant structures; EXPRESSED DURING: 10 growth stages; Has 45 Blast hits to 45 proteins in 16 species: Archae - 0; Bacteria - 8; Metazoa - 0; Fungi - 0; Plants - 37; Viruses - 0; Other Eukaryotes - 0 (source: NCBI BLink). chr2:18684182-18686107 REVERSE LEN…	406.63	234.637	332.972	150.251	572.87	450.85	309.047	153.684	128.08	140.893	155.696	295.239
Bra000387	AT4G17910	transferases, transferring acyl groups chr4:9951322-9953689 REVERSE LENGTH=434	1575.44	855.146	1835.35	689.01	1463.57	1469.67	644.907	267.304	403.351	329.26	378.037	729.99
Bra000388	AT1G10270	GRP23 glutamine-rich protein 23 chr1:3363535-3366276 FORWARD LENGTH=913	100.68	122.209	44.9147	67.2576	106.133	52.7495	49.0935	46.0687	53.2474	126.727	98.5231	42.0661
Bra000389	NA	NA	594.001	115.231	424.828	151.233	948.814	896.079	414.013	175.491	385.345	356.821	421.149	613.083
Bra000390	AT2G45510	CYP704A2 cytochrome P450, family 704, subfamily A, polypeptide 2 chr2:18753085-18754944 FORWARD LENGTH=511	5890.06	4500.83	3991.42	3702.94	3969.49	3794.84	4495.96	4229.34	3808.05	3188.56	3211.23	2521.94
Bra000391	AT2G45510	CYP704A2 cytochrome P450, family 704, subfamily A, polypeptide 2 chr2:18753085-18754944 FORWARD LENGTH=511	5675.91	4453.13	4797.42	3794.35	4581.08	4747.47	5153.74	4424.4	3857.95	3876.73	2820.67	2644.69
Bra000392	AT2G45650	AGL6 AGAMOUS-like 6 chr2:18804453-18806291 FORWARD LENGTH=252	92.4136	112.1	70.5284	74.192	139.956	89.3545	129.448	64.8578	70.755	61.6552	114.963	120.296
Bra000393	AT2G45660	AGL20, SOC1, ATSOC1 AGAMOUS-like 20 chr2:18807799-18810193 REVERSE LENGTH=214	796.192	1032.26	1011.72	1293.29	577.59	568.12	1495.63	1426.6	1463.96	1446.81	719.64	843.824
Bra000394	AT2G45670	calcineurin B subunit-related chr2:18815070-18818382 REVERSE LENGTH=539	2266.64	2107.37	2389.17	2668.73	2166.95	2028.67	2704.81	3128.54	3402.99	3141.2	3194.32	2747.57
Bra000395	AT2G45680	TCP family transcription factor chr2:18820717-18821787 REVERSE LENGTH=356	3283.05	4878.36	4268.21	4646.08	2321.21	2932	4650.49	4493.67	4899.08	3157.53	4554.67	2613.4
Bra000396	AT2G45690	SSE1, SSE, PEX16, ATPEX16 shrunken seed protein (SSE1) chr2:18823465-18825601 REVERSE LENGTH=367	2438.43	2130.95	2550.23	1869.17	2434.58	2006.65	2010.67	2114.96	1988.45	1441.81	1963.69	1396.14
Bra000397	AT2G45695	Ubiquitin related modifier 1 chr2:18826043-18826744 FORWARD LENGTH=101	5804	6873.04	7534.09	6448.11	6980.8	6736.8	4710.5	3346.01	4371.11	4416.6	4470.42	4728.9
Bra000398	AT3G61110	ARS27A, RS27A ribosomal protein S27 chr3:22611710-22612632 FORWARD LENGTH=86	8402.61	7963.17	10161.3	9808.57	8271.73	6550.95	7369.25	6727.91	8618.27	8344.04	7447.64	6913.25
Bra000399	AT2G45720	ARM repeat superfamily protein chr2:18834468-18836129 FORWARD LENGTH=553	332.899	263.935	313.005	151.983	114.259	110.364	112.828	145.918	103.662	113.185	88.7278	70.9466
Bra000400	AT2G45730	eukaryotic initiation factor 3 gamma subunit family protein chr2:18836519-18839123 REVERSE LENGTH=446	5250.93	6900.42	7416.19	7137.41	5225.78	5430.62	4699.88	5887.84	5088.85	5225.12	5596.3	4869.24
Bra000401	AT2G45740	PEX11D peroxin 11D chr2:18839865-18841102 FORWARD LENGTH=236	79.4525	92.4342	127.226	101.32	87.3529	133.438	291.021	309.366	190.705	239.87	115.547	141.567
Bra000402	AT2G45760	BAP2, BAL BON association protein 2 chr2:18847125-18847748 REVERSE LENGTH=207	434.769	313.953	421.447	398.651	497.898	408.583	438.346	565.139	554.324	598.088	455.805	556.458
Bra000403	AT2G45790	ATPMM, PMM phosphomannomutase chr2:18855876-18857753 FORWARD LENGTH=246	6698.01	7412.21	8724.74	8551.68	10345.3	11053.5	9105.35	9567.37	10022.2	9809.33	9669.07	10755.6
Bra000404	AT2G45800	GATA type zinc finger transcription factor family protein chr2:18858153-18859007 REVERSE LENGTH=226	261.814	331.01	272.417	425.746	269.97	436.416	382.464	344.1	288.463	239.332	233.329	173.004
Bra000405	AT2G45940	Protein of unknown function (DUF295) chr2:18903032-18904181 FORWARD LENGTH=352	2778.03	3743.84	2494.55	3856.2	2932.05	2544.5	624.481	927.472	824.834	1543.42	1845.16	1145.52
Bra000406	AT4G16090	unknown protein; FUNCTIONS IN: molecular_function unknown; INVOLVED IN: biological_process unknown; LOCATED IN: mitochondrion; BEST Arabidopsis thaliana protein match is: unknown protein (TAIR:AT2G45930.1); Has 76 Blast hits to 76 proteins in 2 species: Archae - 0; Bacteria - 0; Metazoa - 0; Fungi - 0; Plants - 76; Viruses - 0; Other Eukaryotes - 0 (source: NCBI BLink). chr4:9103078-9103965 FORWA…	327.164	218.943	272.564	411.982	225.537	308.842	412.154	119.099	437.023	333.49	253.471	134.813
Bra000407	AT2G45950	ASK20, SK20 SKP1-like 20 chr2:18904611-18906967 REVERSE LENGTH=342	106.321	131.294	148.338	64.3589	137.629	89.5449	71.449	124.445	162.539	198.852	158.273	181.166
Bra000408	AT2G46000	FUNCTIONS IN: molecular_function unknown; INVOLVED IN: biological_process unknown; LOCATED IN: endomembrane system; EXPRESSED IN: 24 plant structures; EXPRESSED DURING: 15 growth stages; CONTAINS InterPro DOMAIN/s: Mesoderm development candidate 2 (InterPro:IPR019330); Has 31 Blast hits to 31 proteins in 13 species: Archae - 0; Bacteria - 0; Metazoa - 5; Fungi - 0; Plants - 26; Viruses - 0; Other…	1727.32	1140.47	1178.96	1607.45	1164.46	1229.91	1798.04	1230.65	1217.64	1074.7	2479.02	1252.29
Bra000409	AT2G46020	CHR2, ATBRM, BRM, CHA2 transcription regulatory protein SNF2, putative chr2:18923304-18931769 FORWARD LENGTH=2193	6898.52	7494.31	7282.52	7025.52	5697.09	5064.94	6255.11	7109.94	6657.34	6898.4	6980.59	5587.32
Bra000410	AT2G46030	UBC6 ubiquitin-conjugating enzyme 6 chr2:18932243-18933421 REVERSE LENGTH=183	6274.24	5524.29	4397.22	4754.67	9249.99	9087.97	6187.46	6357.2	6744.68	5971.1	6336.93	10567.1
Bra000411	AT2G46070	ATMPK12, MAPK12, MPK12 mitogen-activated protein kinase 12 chr2:18946134-18947770 REVERSE LENGTH=372	45.4573	44.9096	46.8586	67.321	54.7337	55.515	76.2992	62.5269	69.7283	67.3618	64.8445	45.2133
Bra000412	AT1G01680	ATPUB54, PUB54 plant U-box 54 chr1:246411-248329 REVERSE LENGTH=308	4217.37	4570.41	7163.26	6206.11	1828.64	1293.07	3555.54	3620.93	4547.97	7116.21	2653.55	1857.07
Bra000413	AT1G14620	DECOY decoy chr1:5014948-5016501 REVERSE LENGTH=233	11630.7	11327	10626.1	12354.3	10564.7	10614.5	10884.8	9895.59	10615.6	11228.9	10335.3	10210.8
Bra000414	AT2G46140	Late embryogenesis abundant protein chr2:18959163-18960362 FORWARD LENGTH=166	7396.19	9410.05	8190.05	9106.46	7891.67	8481.1	7273.74	9829.49	9633.21	9838.03	10295.6	10196
Bra000415	AT2G46220	Uncharacterized conserved protein (DUF2358) chr2:18979655-18980557 FORWARD LENGTH=241	3825.44	2711.62	2712.44	2305.43	2718.18	2397.16	3352.6	2954.8	2806.61	2365.12	2820.92	2897.76
Bra000416	AT2G46225	ABIL1 ABI-1-like 1 chr2:18982113-18984074 FORWARD LENGTH=298	4510.61	3570.15	3396.79	2785.52	3748.28	3674.11	4534.02	3582.26	3540.66	3018.21	4082.06	3518
Bra000417	AT2G46260	BTB/POZ/Kelch-associated protein chr2:18996111-18998463 FORWARD LENGTH=561	2997.36	1990.12	1833.23	2321.1	2542.74	2214.85	2804.87	2115.85	1991.89	2132.07	2273.12	2568.66
Bra000418	AT2G46300	Late embryogenesis abundant (LEA) hydroxyproline-rich glycoprotein family chr2:19008392-19009247 FORWARD LENGTH=252	114.179	35.5017	156.982	26.4518	229.98	243.723	34.3668	45.189	56.2459	31.6724	50.656	171.78
Bra000419	AT2G46330	AGP16, ATAGP16 arabinogalactan protein 16 chr2:19018730-19019108 REVERSE LENGTH=73	7265.88	3413.06	3008.72	3011.08	9241.26	9569.8	9120.43	3405.74	2795.04	2026.91	2710.74	8011.35
Bra000420	AT2G46340	SPA1 SPA (suppressor of phyA-105) protein family chr2:19022572-19026821 REVERSE LENGTH=1029	3788.66	10223.7	11415.6	11005.3	3978.81	3415.03	3037.41	10444.8	10410.4	9185.25	10675.4	3951.34
Bra000421	AT2G46370	JAR1 Auxin-responsive GH3 family protein chr2:19034233-19036369 FORWARD LENGTH=586	284.194	533.31	492.806	412.497	309.863	449.659	275.935	380.222	443.019	430.806	422.441	972.101
Bra000422	NA	NA	17.3124	19.4774	27.896	26.6454	23.5255	23.3181	20.7691	33.6846	36.2251	21.2903	32.0849	21.7349
Bra000423	AT2G46400	WRKY46, ATWRKY46 WRKY DNA-binding protein 46 chr2:19043676-19044754 REVERSE LENGTH=295	278.789	738.592	1029.1	808.355	425.373	395.591	275.655	448.88	514.528	679.907	412.307	413.001
Bra000424	AT2G46470	OXA1L inner membrane protein OXA1-like chr2:19072659-19074948 FORWARD LENGTH=431	560.721	444.972	453.046	413.173	628.348	497.731	472.944	546.963	398.141	343.279	334.703	485.037
Bra000425	AT5G37890	Protein with RING/U-box and TRAF-like domains chr5:15090512-15091822 REVERSE LENGTH=286	106.619	159.156	83.3403	82.0799	118.903	98.4238	103.807	164.997	192.129	99.4285	184.805	218.287
Bra000426	AT2G46490	unknown protein; BEST Arabidopsis thaliana protein match is: unknown protein (TAIR:AT5G35110.1); Has 34 Blast hits to 34 proteins in 7 species: Archae - 0; Bacteria - 0; Metazoa - 1; Fungi - 0; Plants - 33; Viruses - 0; Other Eukaryotes - 0 (source: NCBI BLink). chr2:19079457-19079861 FORWARD LENGTH=134	1234.74	1525.52	860.383	2674.56	897.86	821.546	1676.84	1177.79	1432.26	1672.54	2014.35	1427.72
Bra000427	AT2G46500	ATPI4K GAMMA 4, UBDK GAMMA 4, PI4K GAMMA 4 phosphoinositide 4-kinase gamma 4 chr2:19086741-19088534 REVERSE LENGTH=566	141.348	135.027	124.306	180.46	85.8004	103.376	253.73	203.37	112	123.899	131.325	129.023
Bra000428	AT2G46505	SDH4 succinate dehydrogenase subunit 4 chr2:19090013-19090468 REVERSE LENGTH=151	5602.17	5520.66	5218.03	6136.18	5439.81	6026.05	5443.46	4602.81	4529.26	5162.58	4676.07	5193.39
Bra000429	AT2G46590	DAG2 Dof-type zinc finger DNA-binding family protein chr2:19133166-19134905 FORWARD LENGTH=369	1600.93	1023.12	1366.78	1001.01	1044.52	1190	1357.74	1374.85	1270.77	951.356	1246.19	1096.2
Bra000430	AT2G46600	Calcium-binding EF-hand family protein chr2:19136070-19136477 FORWARD LENGTH=135	13224.8	3356.2	5585.77	3927.29	6208.85	6124.55	14069.6	3928.52	3878.54	4562.21	3481.44	5446.22
Bra000431	NA	NA	97.9259	146.215	108.673	187.222	136.394	153.934	208.306	235.923	198.546	255.192	169.001	179.993
Bra000432	AT2G46800	ZAT, ATMTP1, MTP1, ZAT1, ATCDF1 zinc transporter of Arabidopsis thaliana chr2:19238128-19239324 FORWARD LENGTH=398	6359.7	5187.9	4672.29	6000.79	3771.42	3720.7	5123.36	5033.66	5420.55	5217.93	6223.37	3690.65
Bra000433	AT2G46850	Protein kinase superfamily protein chr2:19251083-19253313 FORWARD LENGTH=633	28.1087	33.7183	20.1778	21.2794	34.1414	20.0645	22.7145	18.796	19.3262	23.6623	16.1289	20.9931
Bra000434	AT2G46870	NGA1 AP2/B3-like transcriptional factor family protein chr2:19261313-19262245 FORWARD LENGTH=310	431.479	558.307	552.285	491.863	418.724	284.916	644.534	609.343	687.884	498.746	725.302	551.747
Bra000435	AT2G46940	unknown protein; BEST Arabidopsis thaliana protein match is: unknown protein (TAIR:AT3G62070.1); Has 143 Blast hits to 141 proteins in 14 species: Archae - 0; Bacteria - 0; Metazoa - 4; Fungi - 0; Plants - 139; Viruses - 0; Other Eukaryotes - 0 (source: NCBI BLink). chr2:19286658-19287505 REVERSE LENGTH=252	2841.03	7975.02	6509.52	6751.99	1212.67	1051.15	2027.05	8273.56	8517.14	8190.51	8911.95	2381.2
Bra000436	AT2G46970	PIL1 phytochrome interacting factor 3-like 1 chr2:19295617-19297678 REVERSE LENGTH=416	41.908	60.1241	71.0406	71.4914	48.6567	57.211	112.898	124.234	156.567	286.587	409.047	59.9276
Bra000437	AT2G46980	unknown protein; Has 3995 Blast hits to 3325 proteins in 374 species: Archae - 19; Bacteria - 205; Metazoa - 2201; Fungi - 364; Plants - 149; Viruses - 22; Other Eukaryotes - 1035 (source: NCBI BLink). chr2:19299868-19303429 REVERSE LENGTH=793	93.1417	96.5728	109.205	81.6521	76.3382	127.091	107.428	58.8302	181.991	59.8109	79.5905	95.0084
Bra000438	AT2G47040	VGD1 Plant invertase/pectin methylesterase inhibitor superfamily chr2:19328186-19330060 REVERSE LENGTH=595	15.7041	15.7754	16.6593	14.3576	14.995	12.9608	12.2738	13.5667	11.1593	11.5403	10.8633	12.7352
Bra000439	AT2G47050	Plant invertase/pectin methylesterase inhibitor superfamily protein chr2:19331927-19332577 REVERSE LENGTH=216	131.186	228.706	195.076	164.878	288.647	208.682	289.833	252.662	303.306	268.259	247.637	271.146
Bra000440	AT2G47115	unknown protein; FUNCTIONS IN: molecular_function unknown; INVOLVED IN: biological_process unknown; LOCATED IN: endomembrane system; BEST Arabidopsis thaliana protein match is: unknown protein (TAIR:AT1G10660.1); Has 35333 Blast hits to 34131 proteins in 2444 species: Archae - 798; Bacteria - 22429; Metazoa - 974; Fungi - 991; Plants - 531; Viruses - 0; Other Eukaryotes - 9610 (source: NCBI BLink…	130.058	116.592	119.769	197.866	114.415	114.587	184.361	215.822	176.895	184.835	201.65	144.837
Bra000441	AT2G47130	NAD(P)-binding Rossmann-fold superfamily protein chr2:19349627-19350481 REVERSE LENGTH=257	2818.29	1278.99	2365.12	973.281	512.601	419.887	2781.26	3380.25	1941.21	1678.17	842.593	249.329
Bra000442	AT2G47160	BOR1 HCO3- transporter family chr2:19357740-19360787 REVERSE LENGTH=704	1371.16	2051.17	1976.82	2186.27	788.734	967.796	1189.41	1714.45	1333.46	1925.43	1582.38	1041.66
Bra000443	AT3G62290	ATARFA1E, ARFA1E ADP-ribosylation factor A1E chr3:23052287-23053545 FORWARD LENGTH=181	769.488	957.065	863.298	904.393	835.379	806.276	1039.25	1376.95	1164.68	1321.31	1074.49	924.657
Bra000444	AT4G02750	Tetratricopeptide repeat (TPR)-like superfamily protein chr4:1221116-1223461 REVERSE LENGTH=781	785.823	1045.96	1093.67	1169.93	544.963	459.575	866.129	1149.9	1139.52	1066.67	749.327	698.845
Bra000445	AT2G47250	RNA helicase family protein chr2:19399923-19402981 REVERSE LENGTH=729	9615	10610	8483.8	10024.8	9333.43	9258.82	9111.33	9780.09	9976.05	11983.3	10016	11698.8
Bra000446	AT2G47310	flowering time control protein-related / FCA gamma-related chr2:19423791-19426846 FORWARD LENGTH=512	58.9125	45.2047	20.7585	24.5337	15.1255	36.9133	73.6366	44.8264	36.4018	136.082	27.5039	31.0685
Bra000447	AT2G47330	P-loop containing nucleoside triphosphate hydrolases superfamily protein chr2:19429083-19431617 REVERSE LENGTH=760	339.166	266.404	314.672	367.175	307.952	241.931	851.975	320.464	1034.4	349.6	585.62	284.425
Bra000448	AT2G47350	HIT zinc finger ;PAPA-1-like conserved region chr2:19434588-19437045 FORWARD LENGTH=486	24339.5	25132.4	24873.3	26629.4	24199.4	27684.3	28183.9	26703.5	28748	27048.5	27594.7	25772
Bra000449	AT2G47360	unknown protein; BEST Arabidopsis thaliana protein match is: unknown protein (TAIR:AT1G02570.1); Has 58 Blast hits to 55 proteins in 6 species: Archae - 0; Bacteria - 0; Metazoa - 0; Fungi - 0; Plants - 58; Viruses - 0; Other Eukaryotes - 0 (source: NCBI BLink). chr2:19437820-19438731 FORWARD LENGTH=303	102.973	181.595	137.51	172.36	101.244	152.652	107.196	138.245	69.3278	120.687	101.621	93.4332
Bra000450	AT2G47380	Cytochrome c oxidase subunit Vc family protein chr2:19441694-19441888 FORWARD LENGTH=64	11008.6	9372.17	10484.3	9862.71	10701.2	10434.5	10780.1	10614	10587	10211.1	10180.3	10551.2
Bra000451	AT2G47400	CP12-1, CP12 CP12 domain-containing protein 1 chr2:19446889-19447263 FORWARD LENGTH=124	17358.6	18468.3	14552.8	16475.8	17706.4	18972	20268	20804	15819.3	18339	15531.7	18913.6
Bra000452	AT2G47420	Ribosomal RNA adenine dimethylase family protein chr2:19457574-19458777 FORWARD LENGTH=353	3738.5	3639.24	2612.09	2790.77	3330.76	2921.22	4609.93	4131.51	4609.83	3658.07	4933.69	3451.75
Bra000453	AT2G47460	MYB12, ATMYB12, PFG1 myb domain protein 12 chr2:19476438-19479242 FORWARD LENGTH=371	617.387	2693.13	2964.88	2670.31	1196.94	1239.89	1028.4	1515.28	1602.6	1712.62	1992.18	763.481
Bra000454	AT2G47470	ATPDIL2-1, UNE5, MEE30, PDI11, ATPDI11 thioredoxin family protein chr2:19481503-19483683 FORWARD LENGTH=361	11913.4	12002.9	9689.54	10424.5	13927.1	13298.4	12264.5	10340.3	10571.8	11001.8	11104.8	14958.5
Bra000455	AT2G47610	Ribosomal protein L7Ae/L30e/S12e/Gadd45 family protein chr2:19529854-19531401 FORWARD LENGTH=257	12749.5	12754.9	12603.7	12214.5	12860.7	11712.2	14981.5	10985.5	12823.3	13271.8	14103.9	13880.1
Bra000456	AT2G47630	alpha/beta-Hydrolases superfamily protein chr2:19534637-19536911 FORWARD LENGTH=351	966.555	2234.9	2585.14	2031.88	1998.46	1974.84	1393.01	1330.13	1376.45	1283.13	1646.38	1729
Bra000457	AT2G47650	UXS4 UDP-xylose synthase 4 chr2:19538751-19541364 REVERSE LENGTH=443	6518.15	6603.22	6227.15	7080.62	5478.36	5432.59	5439.96	6331.48	5656.81	6590.22	6067.12	4962.22
Bra000458	AT2G47710	Adenine nucleotide alpha hydrolases-like superfamily protein chr2:19555045-19555956 REVERSE LENGTH=162	11339.9	10354.3	10616.4	11241.7	10877.7	11277.7	12157.9	10856.1	9407.79	9696.99	8486.4	12040
Bra000459	NA	NA	6181.49	3264.15	12150.6	4159.98	4382.04	4122.74	694.851	497.388	794.695	529.251	788.739	472.675
Bra000460	AT2G47730	ATGSTF8, ATGSTF5, GST6, GSTF8 glutathione S-transferase phi 8 chr2:19558213-19559266 FORWARD LENGTH=263	17190	16067.1	16190.1	16854.5	12409.3	12773.2	10187.1	10807.9	10251.1	11073.8	8966.97	9449.87
Bra000461	AT4G22100	BGLU3 beta glucosidase 2 chr4:11707370-11709932 REVERSE LENGTH=507	1127.53	1857.97	3039.96	1939.11	1486.94	1229.24	1028.34	2172.26	2593.12	2669.62	3595.88	1416.67
Bra000462	AT2G47810	NF-YB5 nuclear factor Y, subunit B5 chr2:19582938-19583420 REVERSE LENGTH=160	184.218	216.672	191.497	264.862	692.85	290.12	253.149	290.806	414.351	270.931	548.483	509.179
Bra000463	AT2G47820	unknown protein; BEST Arabidopsis thaliana protein match is: unknown protein (TAIR:AT1G09040.1); Has 628 Blast hits to 543 proteins in 149 species: Archae - 0; Bacteria - 106; Metazoa - 145; Fungi - 69; Plants - 97; Viruses - 10; Other Eukaryotes - 201 (source: NCBI BLink). chr2:19588122-19590629 FORWARD LENGTH=805	2950.2	3064.48	3248.59	4338.11	1580.47	1865.93	2640.02	2155.31	2383.15	4031.5	2500.05	1851.51
Bra000464	AT2G47830	Cation efflux family protein chr2:19591094-19593973 REVERSE LENGTH=471	3045.66	2698.6	2872.41	3163.16	2790.57	2774.54	2995.67	2993.4	2988.93	2797.62	2579.83	3135.76
Bra000465	AT5G07900	Mitochondrial transcription termination factor family protein chr5:2520188-2521405 FORWARD LENGTH=405	810.277	1177.43	933.934	922.435	1052.97	1007.81	1165.06	1038.6	1146.27	1110.79	1230.99	1194.47
Bra000466	AT2G47850	Zinc finger C-x8-C-x5-C-x3-H type family protein chr2:19595953-19598119 FORWARD LENGTH=468	5149.5	5244.09	4511.76	4974.11	6297.56	4817.3	5443.64	4235.44	4572	3730.84	4874.67	3999.75
Bra000467	AT2G47950	unknown protein; FUNCTIONS IN: molecular_function unknown; INVOLVED IN: biological_process unknown; LOCATED IN: endomembrane system; EXPRESSED IN: root, flower; EXPRESSED DURING: petal differentiation and expansion stage; BEST Arabidopsis thaliana protein match is: unknown protein (TAIR:AT3G62990.1); Has 22 Blast hits to 22 proteins in 5 species: Archae - 0; Bacteria - 0; Metazoa - 0; Fungi - 0; …	163.584	310.575	232.333	292.378	300.264	256.796	232.582	315.288	233.763	242.989	220.536	226.74
Bra000468	AT2G29950	ELF4-L1 ELF4-like 1 chr2:12767790-12768167 FORWARD LENGTH=125	627.703	462.691	668.61	593.769	579.802	534.406	520.663	534.61	510.242	417.205	496.071	494.018
Bra000469	AT2G29940	PDR3, ATPDR3 pleiotropic drug resistance 3 chr2:12760139-12766455 FORWARD LENGTH=1426	344.843	139.643	151.556	112.649	1289	1558.86	112.326	121.238	178.299	181.698	82.4718	1369.47
Bra000470	AT2G29910	F-box/RNI-like superfamily protein chr2:12751686-12752830 REVERSE LENGTH=352	191.926	299.348	149.061	240.291	181.124	164.092	119.542	105.801	171.554	136.082	226.638	198.461
Bra000471	AT2G29730	UGT71D1 UDP-glucosyl transferase 71D1 chr2:12703652-12705055 FORWARD LENGTH=467	3236.87	2819.38	3929.49	4121.59	3416.56	3004.31	3268.9	4074.77	3842.72	3185.3	3535.97	2876.1
Bra000472	AT2G29700	ATPH1, PH1 pleckstrin homologue 1 chr2:12697571-12698008 FORWARD LENGTH=145	15308.8	12027.6	12265.1	12099.8	11942.7	10116	11826.8	13574.7	13037.7	10207.3	11965.6	9770.82
Bra000473	AT2G29690	ASA2, ATHANSYNAB anthranilate synthase 2 chr2:12693899-12696791 FORWARD LENGTH=621	4807.32	3758.25	4467.26	3715.71	4521.91	4388.19	5313.24	4557.73	5085.59	4500.6	4827.73	4829.22
Bra000474	AT2G29450	ATGSTU5, ATGSTU1, AT103-1A, GSTU5 glutathione S-transferase tau 5 chr2:12624774-12625566 REVERSE LENGTH=224	8950.66	10228.7	9818.45	16391.3	11517	14256.4	9990.52	9070.38	8872.66	14912.1	9408.27	17358.6
Bra000475	AT2G29400	TOPP1, PP1-AT type one protein phosphatase 1 chr2:12613789-12615283 REVERSE LENGTH=318	11876.1	10814.6	12105.4	12242	11974.5	12559.5	10451.3	11766.5	11428	11993.7	11620	11597
Bra000476	AT2G29320	NAD(P)-binding Rossmann-fold superfamily protein chr2:12592180-12593377 FORWARD LENGTH=269	4297.22	4696.31	4613.38	1965.63	7948.25	6635.48	5192.36	5297.63	6964.35	5521.98	5825.26	7300.27
Bra000477	AT2G29310	NAD(P)-binding Rossmann-fold superfamily protein chr2:12590068-12591260 FORWARD LENGTH=262	2801.18	4838.45	4965.12	4955.79	5694.42	5783.86	4246.22	6158.06	6445.31	5623.45	6412.89	5787.18
Bra000478	AT2G28930	APK1B, PK1B protein kinase 1B chr2:12424551-12426565 FORWARD LENGTH=415	2825.63	4022.79	3132.81	3241.01	2170.48	2537.13	2549.74	3262.53	3778.21	3152.4	3692.66	2807.65
Bra000479	AT2G28870	unknown protein; Has 34 Blast hits to 34 proteins in 9 species: Archae - 0; Bacteria - 0; Metazoa - 0; Fungi - 0; Plants - 34; Viruses - 0; Other Eukaryotes - 0 (source: NCBI BLink). chr2:12394363-12394833 REVERSE LENGTH=156	1021.52	2262.38	2255.44	1978.05	1183.29	1110.27	1154.71	1946.31	2055.1	1518.19	3371.32	1523.26
Bra000480	AT2G28840	XBAT31 XB3 ortholog 1 in Arabidopsis thaliana chr2:12378542-12380474 FORWARD LENGTH=456	8135	11516.8	10039	9083.94	9097.52	10018.2	7352.17	10611.2	9666.33	7865.92	7761.7	9219.55
Bra000481	AT1G07660	Histone superfamily protein chr1:2369212-2369523 FORWARD LENGTH=103	3287.66	2141.73	1964.74	2749.59	4179.69	3270.96	3538.55	2855.41	2988.76	1849.19	2648.21	3849.92
Bra000482	AT1G07795	unknown protein; BEST Arabidopsis thaliana protein match is: unknown protein (TAIR:AT2G28725.1); Has 38 Blast hits to 38 proteins in 11 species: Archae - 0; Bacteria - 0; Metazoa - 0; Fungi - 0; Plants - 38; Viruses - 0; Other Eukaryotes - 0 (source: NCBI BLink). chr1:2414438-2414794 FORWARD LENGTH=118	67.824	224.161	395.572	254.731	182.371	93.7054	95.2445	223.546	197.506	110.469	71.9435	87.6296
Bra000483	AT1G07790	HTB1 Histone superfamily protein chr1:2413049-2413495 FORWARD LENGTH=148	12234.2	12138.8	13034.7	11654.3	15436	16223.4	13555.3	14390.8	12114	10712.4	11581.5	13681.4
Bra000484	AT2G28610	PRS, WOX3, PRS1 Homeodomain-like superfamily protein chr2:12262115-12263286 FORWARD LENGTH=244	62.6293	82.5421	56.8179	129.31	47.3511	72.9278	87.5068	59.0724	87.5498	142.598	96.316	127.226
Bra000485	AT2G28605	Photosystem II reaction center PsbP family protein chr2:12254911-12255689 FORWARD LENGTH=232	1863.48	1673.84	1742.9	1607.82	4983.92	4345.1	3418.1	2887.98	2857.09	2452.87	2454.76	5362.82
Bra000486	AT2G28590	Protein kinase superfamily protein chr2:12249835-12251490 FORWARD LENGTH=424	212.714	283.456	329.747	578	382.436	451.044	150.676	203.884	166.814	259.057	245.582	987.984
Bra000487	AT2G28550	RAP2.7, TOE1 related to AP2.7 chr2:12226168-12228251 REVERSE LENGTH=449	786.266	1302.25	1572.94	198.226	1086.02	805.882	754.897	1149.51	1392.38	1347.1	1269.81	890.084
Bra000488	AT5G52930	Protein of unknown function (DUF295) chr5:21470370-21471449 FORWARD LENGTH=359	378.564	598.946	625.269	769.795	539.453	526.242	1062	961.306	1336.98	881.082	836.488	449.037
Bra000489	AT5G52940	Protein of unknown function (DUF295) chr5:21472301-21473389 FORWARD LENGTH=362	281.586	919.834	962.837	649.565	173.592	110.364	394.916	1866.81	1539.08	932.555	1250.03	289.916
Bra000490	AT2G28520	VHA-A1 vacuolar proton ATPase A1 chr2:12210026-12215532 FORWARD LENGTH=817	6050.17	7421.35	7293.13	7044.24	5726.64	5539.88	5837.89	6684.5	6259.43	6059.55	5887.64	5406.03
Bra000491	AT2G28500	LBD11 LOB domain-containing protein 11 chr2:12186603-12188110 REVERSE LENGTH=232	906.142	1413.86	1020.07	1872.73	1185.57	1373.22	1345.33	1234.15	2402.64	2451.21	1857.32	1207.6
Bra000492	AT2G28480	RNA-binding CRS1 / YhbY (CRM) domain protein chr2:12176642-12178031 REVERSE LENGTH=372	638.628	1002.93	1012.61	1253.19	974.515	1004.81	880.049	1023.38	1053.68	1378.66	891.244	1331.68
Bra000493	AT2G28470	BGAL8 beta-galactosidase 8 chr2:12169047-12173164 REVERSE LENGTH=852	1656.26	2011.27	2366.7	2576.86	2739.88	2368.49	1413.84	1579.77	1514.12	1714.87	1366.04	2256.28
Bra000494	AT2G28390	SAND family protein chr2:12139836-12143375 REVERSE LENGTH=607	6383.69	5853.89	5849.31	5854.12	5223.12	5780.57	5972.72	6585.28	6832.76	6551.92	6586.13	5864.74
Bra000495	AT2G28160	FIT1, ATBHLH029, FRU, BHLH029, ATBHLH29, ATFIT1 FER-like regulator of iron uptake chr2:12004713-12005908 FORWARD LENGTH=318	87.783	34.2412	93.765	41.0237	103.826	95.2029	33.0057	21.737	29.4999	38.3093	44.8778	99.6656
Bra000496	AT2G28105	CONTAINS InterPro DOMAIN/s: Nucleic acid-binding, OB-fold-like (InterPro:IPR016027), Replication factor A, C-terminal (InterPro:IPR013955); Has 20 Blast hits to 20 proteins in 10 species: Archae - 0; Bacteria - 0; Metazoa - 2; Fungi - 0; Plants - 18; Viruses - 0; Other Eukaryotes - 0 (source: NCBI BLink). chr2:11976764-11977713 FORWARD LENGTH=166	894.601	873.276	884.666	867.545	1036	672.471	997.278	1428.03	919.157	1010.82	1137.79	976.549
Bra000497	AT2G28085	SAUR-like auxin-responsive protein family chr2:11968182-11968556 REVERSE LENGTH=124	524.618	301.46	372.245	252.679	357.437	431.222	566.807	343.555	189.307	269.332	182.465	354.795
Bra000498	AT2G28000	CPN60A, CH-CPN60A, SLP chaperonin-60alpha chr2:11926603-11929184 FORWARD LENGTH=586	1738.72	1951.38	1713.98	1862.86	1778.44	1644.93	1837.04	1459.66	1822.64	1663.75	2293.22	1647.24
Bra000499	AT2G27900	CONTAINS InterPro DOMAIN/s: Protein of unknown function DUF2451, C-terminal (InterPro:IPR019514), Vacuolar protein sorting-associated protein 54 (InterPro:IPR019515); Has 316 Blast hits to 252 proteins in 92 species: Archae - 0; Bacteria - 2; Metazoa - 200; Fungi - 2; Plants - 68; Viruses - 0; Other Eukaryotes - 44 (source: NCBI BLink). chr2:11877654-11885238 FORWARD LENGTH=1124	4872.46	5158.08	5846.53	4512.33	4711.68	4953.74	4835.25	4909.46	3787.57	3423.39	3428.31	3665.81
Bra000500	AT2G27900	CONTAINS InterPro DOMAIN/s: Protein of unknown function DUF2451, C-terminal (InterPro:IPR019514), Vacuolar protein sorting-associated protein 54 (InterPro:IPR019515); Has 316 Blast hits to 252 proteins in 92 species: Archae - 0; Bacteria - 2; Metazoa - 200; Fungi - 2; Plants - 68; Viruses - 0; Other Eukaryotes - 44 (source: NCBI BLink). chr2:11877654-11885238 FORWARD LENGTH=1124	62.4595	97.9655	47.6427	53.6358	87.3573	94.5814	57.2553	38.4113	51.1534	42.5641	43.5207	69.4303
Bra000501	AT2G27720	60S acidic ribosomal protein family chr2:11818696-11819370 FORWARD LENGTH=115	117.239	162.388	188.675	151.462	143.833	119.582	134.213	127.855	160.147	279.129	128.403	161.122
Bra000502	AT1G45063	copper ion binding;electron carriers chr1:17034068-17034886 REVERSE LENGTH=272	497.88	533.724	412.787	711.606	468.415	436.495	602.128	884.536	869.101	1161.15	510.978	750.212
Bra000503	AT2G27600	SKD1, VPS4, ATSKD1 AAA-type ATPase family protein chr2:11781226-11783730 FORWARD LENGTH=435	11060.3	10639.4	13648.6	12101.1	12075.6	12084.1	11664.8	12130.2	12623.6	10850.2	11140.7	11870.4
Bra000504	AT2G26130	RING/U-box protein with C6HC-type zinc finger chr2:11127134-11128476 FORWARD LENGTH=398	139.87	63.6635	51.9066	92.4861	81.7492	59.0422	45.0186	78.7983	99.6333	100.137	61.0527	55.204
Bra000505	AT2G27580	A20/AN1-like zinc finger family protein chr2:11776640-11777131 REVERSE LENGTH=163	6691.39	9605.59	11227	15868.2	5282.21	5810.72	6885.66	6125.33	7962.41	12708.3	8339.68	6659.44
Bra000506	AT2G27550	ATC centroradialis chr2:11773417-11774509 FORWARD LENGTH=175	521.248	503.389	541.512	784.639	611.378	569.325	538.408	609.073	661.829	452.235	419.741	495.125
Bra000507	AT2G27510	ATFD3, FD3 ferredoxin 3 chr2:11758281-11758748 REVERSE LENGTH=155	7170.47	11932.4	13014.1	14580.3	8949.15	8311.56	7873.6	6139.89	8715.99	12332.4	8920.07	9648.34
Bra000508	AT2G27500	Glycosyl hydrolase superfamily protein chr2:11752364-11753844 REVERSE LENGTH=392	16903.4	15200.9	16468.3	21742.9	11841.7	11366.5	16949.8	17644.5	17305.6	21003.1	15429	15367
Bra000509	AT2G27490	ATCOAE dephospho-CoA kinase family chr2:11748087-11749009 REVERSE LENGTH=232	1338.33	1034.18	1059.22	987.861	1580.22	1590.57	1337.46	1494.08	960.703	842.555	989.722	1437.59
Bra000510	AT2G27480	Calcium-binding EF-hand family protein chr2:11746811-11747885 FORWARD LENGTH=228	1908.72	832.943	1083.4	826.835	1327.02	1316.73	2238.62	1517.92	1357.5	1372.17	1438.29	2004.59
Bra000511	AT2G27430	ARM repeat superfamily protein chr2:11729914-11733170 REVERSE LENGTH=438	75.0831	48.9813	70.0316	48.0217	295.101	231.347	56.4108	38.1876	53.3847	37.3852	69.0433	208.741
Bra000512	NA	NA	4743.49	973.648	1348.39	2075.39	1581.19	1616.36	5955.39	1721.44	2619.05	3268.36	1761.21	1769.95
Bra000513	NA	NA	2529	898.437	1451.43	1700.26	2348.44	2198.02	2205.48	1179.13	1674.02	2110.14	1043.08	3435.85
Bra000514	AT1G46984	F-box family protein chr1:17274722-17275834 FORWARD LENGTH=370	95.6952	141.707	113.42	99.9327	82.9722	91.7608	130.915	86.7036	183.531	107.594	140.847	70.6552
Bra000515	AT2G27370	Uncharacterised protein family (UPF0497) chr2:11708628-11709905 REVERSE LENGTH=221	28.6211	32.5245	30.0855	45.2919	30.6294	24.8487	17.6631	36.3888	41.0148	51.1204	30.117	20.624
Bra000516	AT2G27330	RNA-binding (RRM/RBD/RNP motifs) family protein chr2:11695350-11696563 REVERSE LENGTH=116	94.6463	88.9479	83.587	124.836	64.0534	79.407	108.295	116.161	76.3951	65.0725	149.41	88.2841
Bra000517	AT2G27310	F-box family protein chr2:11683954-11684967 REVERSE LENGTH=337	644.944	970.51	665.482	1388.1	1057.04	961.117	1167.11	1289.19	1569.27	1379.96	1666.31	1039.62
Bra000518	AT5G37290	ARM repeat superfamily protein chr5:14762730-14764097 FORWARD LENGTH=180	884.353	882.933	757.524	665.093	1389.84	1420.8	1068.15	912.091	659.974	823.06	927.905	1496.33
Bra000519	AT2G27260	Late embryogenesis abundant (LEA) hydroxyproline-rich glycoprotein family chr2:11669769-11670500 FORWARD LENGTH=243	54.4018	41.8838	38.2506	41.2095	29.1913	39.2865	41.5659	57.2611	69.8668	42.9793	35.1899	43.7981
Bra000520	AT5G22110	ATDPB2, CYL2, DPB2 DNA polymerase epsilon subunit B2 chr5:7331071-7334178 REVERSE LENGTH=526	561.124	599.632	764.894	564.325	1069.86	1070.71	493.49	515.564	531.195	473.887	694.795	1170.28
Bra000521	AT2G27180	unknown protein; BEST Arabidopsis thaliana protein match is: unknown protein (TAIR:AT3G11690.1); Has 99 Blast hits to 99 proteins in 14 species: Archae - 0; Bacteria - 0; Metazoa - 0; Fungi - 0; Plants - 99; Viruses - 0; Other Eukaryotes - 0 (source: NCBI BLink). chr2:11620473-11620970 FORWARD LENGTH=165	71.323	59.6702	106.747	204.145	106.142	97.8101	113.258	134.527	233.926	132.186	80.3066	140.525
Bra000522	AT2G27170	TTN7, SMC3 Structural maintenance of chromosomes (SMC) family protein chr2:11609319-11617064 REVERSE LENGTH=1204	639.707	595.962	591.235	502.433	375.601	581.542	740.053	757.795	633.486	554.027	618.555	476.138
Bra000523	AT2G27140	HSP20-like chaperones superfamily protein chr2:11598496-11599264 REVERSE LENGTH=224	1032.67	1238.58	1317.22	1468.85	1641.08	1757.58	1454.49	1415.85	1201.89	1247.47	1319.4	1872.23
Bra000524	AT1G08070	OTP82 Tetratricopeptide repeat (TPR)-like superfamily protein chr1:2514374-2516599 REVERSE LENGTH=741	469.461	475.25	551.776	581.022	376.695	398.077	573.953	421.174	435.227	570.14	652.832	525.682
Bra000525	AT2G27110	FRS3 FAR1-related sequence 3 chr2:11576969-11580405 REVERSE LENGTH=851	52.8767	85.5919	71.5322	89.7256	73.6994	70.6029	89.7544	131.807	115.797	144.931	65.5665	86.2302
Bra000526	AT2G27080	Late embryogenesis abundant (LEA) hydroxyproline-rich glycoprotein family chr2:11566383-11567165 FORWARD LENGTH=260	3025.95	4460.43	3168.49	8198.68	2568.79	3262.32	3528.82	4671.92	5259.33	7203.84	6027.44	3469.44
Bra000527	AT2G27035	ENODL20, AtENODL20 early nodulin-like protein 20 chr2:11535670-11536251 FORWARD LENGTH=163	405.897	259.649	316.434	326.812	552.333	370.999	294.774	180.463	230.66	230.833	226.314	479.031
Bra000528	AT2G27050	EIL1, AtEIL1 ETHYLENE-INSENSITIVE3-like 1 chr2:11546314-11548068 FORWARD LENGTH=584	15459.2	13725	17523.3	16578.5	13431.3	14773.6	16205.3	15450.2	16069.3	14377.8	16139	13159.6
Bra000529	AT2G26990	FUS12, ATCSN2, COP12, CSN2 proteasome family protein chr2:11519684-11522412 REVERSE LENGTH=439	7151.57	8065.61	6654.02	7247.23	6292.79	6860.81	8348.16	9018.26	7878.4	8475.62	8393.21	7995.3
Bra000530	AT5G58784	Undecaprenyl pyrophosphate synthetase family protein chr5:23739950-23741267 REVERSE LENGTH=302	438.964	625.492	668.166	909.62	407.153	738.508	624.997	586.315	889.872	533.215	501.963	866.881
Bra000531	AT2G26960	AtMYB81, MYB81 myb domain protein 81 chr2:11506065-11507425 REVERSE LENGTH=427	618.101	863.74	524.37	882.508	610.526	678.371	880.5	582.276	830.416	1002.7	597.38	707.305
Bra000532	AT2G26840	unknown protein; FUNCTIONS IN: molecular_function unknown; INVOLVED IN: biological_process unknown; LOCATED IN: chloroplast; BEST Arabidopsis thaliana protein match is: unknown protein (TAIR:AT3G43910.1); Has 835 Blast hits to 835 proteins in 26 species: Archae - 0; Bacteria - 25; Metazoa - 0; Fungi - 0; Plants - 40; Viruses - 2; Other Eukaryotes - 768 (source: NCBI BLink). chr2:11447346-11448871…	1069.88	1055.08	1073.55	952.925	1579.9	1801.09	1489.13	1035.19	1693.07	1497.92	1378.68	2157.12
Bra000533	AT2G26810	Putative methyltransferase family protein chr2:11433900-11436078 REVERSE LENGTH=256	967.308	1108.83	934.487	865.535	1010.73	1138.17	1191.04	1146.83	1055.8	1151.69	955.511	1032.9
Bra000534	AT2G26800	Aldolase superfamily protein chr2:11429192-11432185 REVERSE LENGTH=433	1174.94	4200.99	5101.36	4722.88	1527.5	1473.81	1132.07	4482.11	4654.16	5568.89	5291.56	2071.8
Bra000535	AT2G26610	Transducin family protein / WD-40 repeat family protein chr2:11318771-11324174 FORWARD LENGTH=1249	60.2232	54.4379	58.9756	50.0101	64.0594	60.1076	47.1715	104.022	84.7089	93.1873	227.963	99.8863
Bra000536	AT2G26600	Glycosyl hydrolase superfamily protein chr2:11316727-11318215 FORWARD LENGTH=388	4604	4521.64	4573.21	4289	4463.83	4722.01	4755.34	4852.3	4461.96	4403.5	3832.76	4897.96
Bra000537	AT2G26590	RPN13 regulatory particle non-ATPase 13 chr2:11311182-11314717 REVERSE LENGTH=300	2675.67	2236.95	3083.79	815.443	2685.69	2631.45	2408.54	3110.84	2626.01	3038.22	2899.35	2699.87
Bra000538	AT2G26580	YAB5 plant-specific transcription factor YABBY family protein chr2:11303923-11306739 REVERSE LENGTH=164	2721.67	4058.29	5002.24	3669.28	4553.99	3389.87	2437.58	2840.75	2948.34	3124.83	2904.73	3187.01
Bra000539	AT2G26660	ATSPX2, SPX2 SPX domain gene 2 chr2:11338932-11340703 FORWARD LENGTH=287	11781.6	10051.7	11679.2	8984.4	9952.08	9644.76	10539.5	7882.35	10201.1	9538.42	10813	9086.66
Bra000540	AT2G26440	Plant invertase/pectin methylesterase inhibitor superfamily chr2:11247407-11249407 FORWARD LENGTH=547	160.346	126.285	134.066	176.342	123.734	162.63	232.739	105.138	279.631	260.086	210.682	185.886
Bra000541	AT2G26450	Plant invertase/pectin methylesterase inhibitor superfamily chr2:11251279-11253446 FORWARD LENGTH=614	30.3299	26.1061	45.6758	61.0859	33.989	41.9511	42.3644	90.0092	40.2101	62.877	28.534	22.9911
Bra000542	AT2G26480	UGT76D1 UDP-glucosyl transferase 76D1 chr2:11263963-11265572 FORWARD LENGTH=452	897.592	309.057	436.926	266.205	254.786	260.162	458.803	460.983	445.918	369.969	171.992	249.183
Bra000543	AT2G26510	PDE135 Xanthine/uracil permease family protein chr2:11274118-11277464 FORWARD LENGTH=551	9487.69	8800.96	6512.83	6992.23	9660.87	7820.78	9310.29	8806.66	9338.43	9563.63	10592.5	8985.91
Bra000544	AT2G26530	AR781 Protein of unknown function (DUF1645) chr2:11283036-11283989 REVERSE LENGTH=317	5251.83	4482.79	5063.89	4048.91	2480.1	2667.63	5807.6	6785.67	4562.29	4229.38	4301.39	2454.76
Bra000545	AT2G24680	transcriptional factor B3 family protein chr2:10493467-10496733 REVERSE LENGTH=471	2616.7	1266.83	1739.43	1569.43	2743.22	2429.8	2990.66	2157.66	1908.95	1882.27	1490.57	2828.88
Bra000546	AT1G64840	Protein of unknown function (DUF295) chr1:24094010-24095164 FORWARD LENGTH=384	494.577	5210.36	9541.92	7254.28	512.776	431.994	582.369	6405.39	8772.31	10663.6	9369.38	2163.87
Bra000547	AT2G24820	TIC55-II translocon at the inner envelope membrane of chloroplasts 55-II chr2:10575038-10576829 FORWARD LENGTH=539	4702.06	5445.07	6867.08	6872.4	4174.35	4237.2	4646.12	7326.55	6737.46	6622.26	5915.54	4696.66
Bra000548	AT2G24850	TAT3, TAT tyrosine aminotransferase 3 chr2:10583070-10585152 REVERSE LENGTH=445	675.679	769.219	390.428	329.042	306.224	180.74	289.574	264.542	557.348	648.463	267.203	172.805
Bra000549	AT2G25290	Phox1 Octicosapeptide/Phox/Bem1p (PB1) domain-containing protein / tetratricopeptide repeat (TPR)-containing protein chr2:10766192-10768517 REVERSE LENGTH=745	2838.02	2274.62	1969.26	2425.47	1311.17	1399.99	1655.79	1887.89	1616.06	2122.74	1474.18	1515.16
Bra000550	AT2G25420	transducin family protein / WD-40 repeat family protein chr2:10817017-10820919 FORWARD LENGTH=740	3638.06	3152.95	2870.37	2706.68	3631.96	3683.66	3121.09	2715.25	2994.01	2644.11	3628.84	3166.33
Bra000551	AT2G25690	Protein of unknown function (DUF581) chr2:10940530-10941649 REVERSE LENGTH=324	1034.55	3489.71	8011.35	7333.47	932.838	974.318	1297.83	2571.05	5962.58	10142.6	5532.98	1046.31
Bra000552	AT2G25730	unknown protein; LOCATED IN: cellular_component unknown; EXPRESSED IN: 23 plant structures; EXPRESSED DURING: 14 growth stages. chr2:10956751-10972729 REVERSE LENGTH=2487	87.1059	74.764	41.6837	56.5442	54.89	55.1495	84.5406	110.788	101.072	72.4361	79.6442	93.8049
Bra000553	AT2G25737	Sulfite exporter TauE/SafE family protein chr2:10977174-10979677 FORWARD LENGTH=476	3223.35	2966.89	2868.08	2460.3	4225.11	4160.21	3686.44	3651.79	2828.07	2763.37	2864.66	5204.6
Bra000554	AT2G25740	ATP-dependent protease La (LON) domain protein chr2:10980175-10983632 FORWARD LENGTH=547	4234.74	4651.45	5410.94	5297.92	4339.53	4310.96	4961.23	5588.83	5758.64	6305.81	5617.53	6058.03
Bra000555	AT2G25790	Leucine-rich receptor-like protein kinase family protein chr2:11000631-11004031 FORWARD LENGTH=960	597.164	256.277	185.698	187.585	346.998	273.172	506.139	245.637	415.132	181.784	266.484	308.193
Bra000556	AT5G19100	Eukaryotic aspartyl protease family protein chr5:6408242-6409417 REVERSE LENGTH=391	142.169	219.488	133.944	241.037	154.381	187.564	163.323	236.089	306.082	195.148	178.676	192.814
Bra000557	AT2G26150	ATHSFA2, HSFA2 heat shock transcription factor A2 chr2:11135856-11137217 FORWARD LENGTH=345	787.545	993.429	5458.64	16450.2	3640.54	3226.51	699.395	577.046	1853.71	11566.1	1368.11	5476.98
Bra000558	AT2G26170	CYP711A1, MAX1 cytochrome P450, family 711, subfamily A, polypeptide 1 chr2:11140851-11143270 FORWARD LENGTH=522	910.565	681.635	955.039	760.86	431.35	368.278	931.597	647.703	306.302	462.25	299.037	376.565
Bra000559	AT4G00040	Chalcone and stilbene synthase family protein chr4:14653-15897 FORWARD LENGTH=385	132.614	160.605	88.5323	137.488	123.787	123.791	172.575	110.337	160.271	106.386	176.036	222.312
Bra000560	AT4G00050	UNE10 basic helix-loop-helix (bHLH) DNA-binding superfamily protein chr4:17863-19848 FORWARD LENGTH=399	762.184	1377.72	1911.23	1697.94	1124.52	1525.62	1402.72	2452.24	2389.2	2190.95	2365.94	1357.96
Bra000561	AT4G00060	MEE44 Nucleotidyltransferase family protein chr4:21437-27996 FORWARD LENGTH=1481	3119.37	2817.29	3231.06	2346.27	3040.2	2493.19	3502.07	3361.49	3642.83	3027.69	3682.72	2699.96
Bra000562	AT4G00080	UNE11 Plant invertase/pectin methylesterase inhibitor superfamily protein chr4:32946-33575 FORWARD LENGTH=209	475.534	485.475	538.826	762.439	478.422	574.204	608.818	723.762	788.205	730.71	871.768	643.383
Bra000563	AT2G24690	Transcriptional factor B3 family protein chr2:10499551-10503110 REVERSE LENGTH=777	410.352	243.305	242.713	175.834	355.973	284.737	307.895	271.488	265.682	178.807	148.815	294.135
Bra000564	AT2G24650	DNA binding;DNA binding;sequence-specific DNA binding transcription factors chr2:10483490-10487571 REVERSE LENGTH=1045	1285.62	972.477	1038.04	612.26	1290.95	980.05	1312.03	1140.16	907.047	720.925	1027.95	1220.24
Bra000565	AT5G19520	MSL9, ATMSL9 mechanosensitive channel of small conductance-like 9 chr5:6586079-6588771 FORWARD LENGTH=742	293.597	403.607	256.106	408.942	186.045	314.318	253.631	245.031	328.534	245.501	894.341	315.88
Bra000566	AT2G24450	FLA3 FASCICLIN-like arabinogalactan protein 3 precursor chr2:10393019-10393861 REVERSE LENGTH=280	1060.17	1026.74	1088.61	1403.46	1121.28	1281.41	1419.2	1734.33	2027.89	1558.83	1644.24	1360.68
Bra000567	AT3G63540	Mog1/PsbP/DUF1795-like photosystem II reaction center PsbP family protein chr3:23459372-23459803 REVERSE LENGTH=143	12135.1	7481.04	6480.84	4808.15	14738.7	12646.6	12357.8	9137.94	9694.08	7641.51	9091.11	13380.9
Bra000568	AT2G24210	TPS10 terpene synthase 10 chr2:10294330-10297401 FORWARD LENGTH=591	1645.97	1522.47	1482.2	534.268	1184.43	1279.51	3353.96	4390.43	4361.71	3193.55	3884.24	3148.31
Bra000569	NA	NA	1848.57	573.527	441.787	594.387	3032.71	3364.63	3050.75	950.097	955.217	603.098	702.592	3669.09
Bra000570	AT2G24150	HHP3 heptahelical protein 3 chr2:10265632-10267345 REVERSE LENGTH=344	1107.83	402.701	300.334	246.546	806.691	934.585	1196.18	352.481	432.423	189.897	398.591	793.315
Bra000571	AT2G23810	TET8 tetraspanin8 chr2:10135859-10137352 REVERSE LENGTH=273	11017.2	7413.81	9680.86	11585.5	7806.98	7190.55	15075.8	9713.54	10310.4	11622	11070.5	9499.59
Bra000572	AT2G23190	CYP81D7 cytochrome P450, family 81, subfamily D, polypeptide 7 chr2:9877058-9879007 FORWARD LENGTH=543	33.6021	36.4675	37.4001	39.5951	51.9444	80.609	65.747	45.2674	40.13	42.6293	219.138	136.071
Bra000573	AT2G23150	NRAMP3, ATNRAMP3 natural resistance-associated macrophage protein 3 chr2:9856422-9858565 REVERSE LENGTH=509	4917.29	3184.58	3663.04	2701.4	5833.23	4872.75	4141.79	2991.29	3912.98	3117.36	4056.82	4892.84
Bra000574	AT2G23090	Uncharacterised protein family SERF chr2:9829657-9830274 REVERSE LENGTH=78	3967.66	3199.37	4091.75	3125.16	4263.78	4034.02	4058.3	4000.23	4164.08	3941.32	3937.61	4305.8
Bra000575	AT2G22840	AtGRF1, GRF1 growth-regulating factor 1 chr2:9728841-9731141 FORWARD LENGTH=530	7257.46	6992.24	6805.71	7352.88	6300.08	7563.95	6605.29	7101.96	6677.13	6183.51	6848.93	7345.42
Bra000576	AT2G22920	SCPL12 serine carboxypeptidase-like 12 chr2:9753938-9757227 FORWARD LENGTH=408	166.356	36.97	24.7188	17.9836	44.7772	98.0283	32.1377	31.2908	18.8877	32.4488	34.8871	34.7857
Bra000577	AT3G43590	zinc knuckle (CCHC-type) family protein chr3:15509753-15512255 FORWARD LENGTH=551	4584.73	4417.61	3687.79	4238.9	4409.06	4156.77	4446.74	5083.89	4668.55	4280.48	4281.53	4732.51
Bra000578	AT2G26560	PLP2, PLA IIA, PLA2A phospholipase A 2A chr2:11293912-11295708 REVERSE LENGTH=407	31.4091	33.7283	34.4394	110.57	37.3299	85.3298	86.8714	60.4599	48.2167	106.287	44.0621	61.2916
Bra000579	AT2G21650	MEE3, ATRL2, RSM1 Homeodomain-like superfamily protein chr2:9259654-9260419 FORWARD LENGTH=101	76.708	55.4963	37.0667	52.6235	86.7717	42.222	40.7758	56.8838	88.5236	40.9891	109.157	50.1138
Bra000580	NA	NA	134.547	89.2936	129.577	132.397	96.2163	104.662	110.58	75.5436	144.415	110.351	98.8246	101.488
Bra000581	AT2G21550	Bifunctional dihydrofolate reductase/thymidylate synthase chr2:9227209-9230189 FORWARD LENGTH=492	193.248	146.684	238.03	257.774	239.417	208.678	74.5982	100.486	78.3893	66.8582	104.481	45.3979
Bra000582	AT2G21510	DNAJ heat shock N-terminal domain-containing protein chr2:9210841-9212699 REVERSE LENGTH=346	264.542	157.43	356.244	572.75	116.024	93.8299	229.824	276.926	337.769	414.041	247.296	99.0238
Bra000583	AT2G21340	MATE efflux family protein chr2:9132629-9136236 FORWARD LENGTH=556	91.1896	218.764	192.099	122.32	91.7234	73.1549	113.535	175.084	134.717	100.042	125.147	84.5264
Bra000584	AT2G21050	LAX2 like AUXIN RESISTANT 2 chr2:9034289-9036439 FORWARD LENGTH=483	6786.59	6869.82	7204.72	8491.38	8231.35	7834.43	6467.22	6991.35	5762.13	6129.08	6749.46	8508.45
Bra000585	AT2G20980	MCM10 minichromosome maintenance 10 chr2:9011654-9013856 REVERSE LENGTH=396	1490.2	1998.56	2321.05	2170.9	1992.32	1963.69	1405.4	1818.23	2043.27	2716.59	2590.84	2074.22
Bra000586	AT2G20960	pEARLI4 Arabidopsis phospholipase-like protein (PEARLI 4) family chr2:9007089-9009611 FORWARD LENGTH=748	2290.38	3801.15	4040.5	3652.97	1887.59	1925.72	2181.82	3450.87	3967.95	3456.47	3759	1777.93
Bra000587	AT2G20950	Arabidopsis phospholipase-like protein (PEARLI 4) family chr2:9003295-9005354 FORWARD LENGTH=520	11617	12361.5	10470	11695.5	8050.33	7118.39	9573.28	12978.6	10006	10276.9	9194.27	5645.1
Bra000588	AT2G20920	Protein of unknown function (DUF3353) chr2:8998728-8999789 FORWARD LENGTH=287	5548.27	5500.42	4404.19	5086.09	6147.8	6364.73	6677.72	7588.48	5813.05	5141.56	5245.84	7901.58
Bra000589	AT2G41990	CONTAINS InterPro DOMAIN/s: Late embryogenesis abundant protein, group 2 (InterPro:IPR004864); BEST Arabidopsis thaliana protein match is: Late embryogenesis abundant (LEA) hydroxyproline-rich glycoprotein family (TAIR:AT4G35170.1); Has 172 Blast hits to 168 proteins in 15 species: Archae - 0; Bacteria - 0; Metazoa - 0; Fungi - 0; Plants - 172; Viruses - 0; Other Eukaryotes - 0 (source: NCBI BLin…	2312.34	4417.23	4019.74	3331.85	2977.32	2733.9	2718.13	3557.15	3630.11	3304.6	4653.19	3008.13
Bra000590	AT2G23240	Plant EC metallothionein-like protein, family 15 chr2:9895995-9896325 REVERSE LENGTH=85	248.467	284.362	271.861	517.944	271.464	329.502	444.333	449.556	320.464	394.916	328.055	426.176
Bra000591	AT2G42005	Transmembrane amino acid transporter family protein chr2:17531323-17532564 REVERSE LENGTH=413	46.6797	46.5499	43.1994	63.2687	44.632	79.8349	65.1549	63.519	52.4932	57.0725	41.1481	54.2559
Bra000592	AT5G49760	Leucine-rich repeat protein kinase family protein chr5:20216679-20221052 FORWARD LENGTH=953	6040.84	4977.85	4442.49	3867.35	6572.76	6173.92	6694	7154.54	5701.51	5449.11	5440.81	5982.82
Bra000593	AT5G49700	Predicted AT-hook DNA-binding family protein chr5:20192599-20193429 FORWARD LENGTH=276	3545.81	3243.78	2690.31	1799.59	3845.97	3811.47	3111.89	3586.15	3735.1	2446.38	3996.19	4390.89
Bra000594	AT5G49720	ATGH9A1, TSD1, DEC, KOR, RSW2, IRX2, KOR1, GH9A1 glycosyl hydrolase 9A1 chr5:20197765-20200168 REVERSE LENGTH=621	32586.7	31871.1	30826.3	34650.9	27794.6	25326.7	31790.8	32906.1	30581.4	28583.3	30452.5	26108.3
Bra000595	AT2G23390	CONTAINS InterPro DOMAIN/s: Protein of unknown function DUF482 (InterPro:IPR007434), Acyl-CoA N-acyltransferase (InterPro:IPR016181); Has 2165 Blast hits to 2163 proteins in 543 species: Archae - 0; Bacteria - 1044; Metazoa - 0; Fungi - 0; Plants - 33; Viruses - 0; Other Eukaryotes - 1088 (source: NCBI BLink). chr2:9960568-9963476 REVERSE LENGTH=469	4340	5436.76	6164.97	5699.33	4615.8	4461.56	4958.23	5799.1	6049.06	5448.53	5015.74	5115.33
Bra000596	AT5G49890	CLC-C, ATCLC-C chloride channel C chr5:20288489-20292143 REVERSE LENGTH=779	5312.07	5391.71	4873.47	5012.71	5665.43	4910.2	5150.39	6378.21	4081.87	4377.63	4546.97	4894.51
Bra000597	NA	NA	7813.09	9019.14	8795	8045.02	6423.88	5568.21	9789.27	9569.25	10060.3	9110.9	10607.2	6074.15
Bra000598	AT5G49900	Beta-glucosidase, GBA2 type family protein chr5:20297235-20302019 REVERSE LENGTH=957	2155.3	1711.17	2167.95	1585.3	2962.11	2881.28	2432.95	2506.41	2225.74	1874.97	2306.38	2848.13
Bra000599	AT5G49920	Octicosapeptide/Phox/Bem1p family protein chr5:20306637-20307583 REVERSE LENGTH=288	414.884	388.832	385.002	469.143	500.999	365.712	432.296	426.499	389.227	375.732	435.461	327.961
Bra000600	AT5G49930	emb1441 zinc knuckle (CCHC-type) family protein chr5:20308260-20312736 REVERSE LENGTH=1080	12381.9	11565.3	12017.4	12073.5	11310.6	12126.7	12094.2	10887.2	12053.3	12085.1	11767.2	12449.6
Bra000601	AT5G49940	NFU2, ATCNFU2 NIFU-like protein 2 chr5:20315464-20317228 FORWARD LENGTH=235	1654.41	1659	1187.69	1358.35	2135.8	1995.82	2025.44	2083.27	1568.82	1758.97	1776.63	2637.95
Bra000602	AT5G49945	Protein of unknown function (DUF1682) chr5:20317418-20319432 FORWARD LENGTH=480	4527.75	4691.22	4971.8	5169.05	4960.2	4105.35	5249.76	4676.51	4368.67	4009.57	4265.4	4378.64
Bra000603	AT5G49970	ATPPOX, PDX3, PPOX pyridoxin (pyrodoxamine) 5'-phosphate oxidase chr5:20329213-20332900 FORWARD LENGTH=530	2130.77	2148.29	2166.75	1927.25	2840.99	2900.99	2688.84	2968.62	1947.48	2162.39	1890.78	2887.13
Bra000604	AT5G49980	AFB5 auxin F-box protein 5 chr5:20334420-20336531 REVERSE LENGTH=619	18790.1	14282.2	16853.7	14055.6	19378.5	17577	20206.4	19417.2	15547.7	12724.6	14403.6	17831.2
Bra000605	AT5G50000	Protein kinase superfamily protein chr5:20342838-20345033 REVERSE LENGTH=385	3163.81	3688.88	3973.71	3518.04	4859.13	4200.07	4032.42	4060.89	3669.27	3394.97	3583.82	4065.36
Bra000606	AT5G50020	DHHC-type zinc finger family protein chr5:20351210-20354124 FORWARD LENGTH=444	2277.72	2222.66	2311.89	2156	2573.43	2629.82	1609.31	1326.52	1527.61	1485.48	1724.59	1595.51
Bra000607	AT3G18130	RACK1C_AT receptor for activated C kinase 1C chr3:6211109-6212371 REVERSE LENGTH=326	492.45	503.006	514.717	637.24	681.334	654.871	716.801	629.648	636.354	547.413	723.981	967.267
Bra000608	NA	NA	18.0496	29.2583	24.7218	74.2533	27.9334	43.3467	28.758	76.5778	18.7222	29.8257	22.5209	19.4472
Bra000609	AT5G50090	unknown protein; FUNCTIONS IN: molecular_function unknown; INVOLVED IN: N-terminal protein myristoylation; LOCATED IN: cellular_component unknown; BEST Arabidopsis thaliana protein match is: unknown protein (TAIR:AT5G62900.1); Has 1807 Blast hits to 1807 proteins in 277 species: Archae - 0; Bacteria - 0; Metazoa - 736; Fungi - 347; Plants - 385; Viruses - 0; Other Eukaryotes - 339 (source: NCBI B…	514.1	661.602	717.65	687.212	856.518	890.297	732.536	830.964	879.435	798.922	556.307	962.212
Bra000610	AT5G50110	S-adenosyl-L-methionine-dependent methyltransferases superfamily protein chr5:20373515-20376068 FORWARD LENGTH=292	644.148	565.326	631.906	530.325	829.943	688.501	696.159	815.101	733.744	653.087	579.62	1069.88
Bra000611	AT5G50120	Transducin/WD40 repeat-like superfamily protein chr5:20382630-20383796 REVERSE LENGTH=388	32.2199	70.668	42.0655	47.671	62.0974	77.4382	39.263	58.3517	25.0647	44.4111	42.921	45.5418
Bra000612	AT5G50180	Protein kinase superfamily protein chr5:20431116-20432883 FORWARD LENGTH=346	1287.02	1650.52	1828.39	1779.19	1719.23	1577.82	1570.34	1799.59	1824.2	2099.07	1823.78	1763.95
Bra000613	AT5G50200	WR3, ATNRT3.1, NRT3.1 nitrate transmembrane transporters chr5:20436612-20437535 FORWARD LENGTH=210	581.638	344.852	450.618	355.833	2104.37	1778.71	878.18	412.787	375.218	354.319	476.084	1966.83
Bra000614	AT5G50240	PIMT2, AtPIMT2 protein-l-isoaspartate methyltransferase 2 chr5:20451251-20452461 FORWARD LENGTH=309	2456.34	2165.12	2096.63	1837.96	2139.88	2182.05	2374.98	2763.29	2432.76	2922.19	2662.06	3443.43
Bra000615	AT5G50260	Cysteine proteinases superfamily protein chr5:20455605-20456862 FORWARD LENGTH=361	98.6046	36.4018	59.7584	50.449	49.6112	62.3075	50.2554	48.5732	79.1434	98.7545	78.2967	64.9122
Bra000616	AT5G50280	EMB1006 Pentatricopeptide repeat (PPR) superfamily protein chr5:20459238-20461504 FORWARD LENGTH=723	5970.88	4605.86	4926.17	3662.21	7791.56	6548.24	8413.09	5243.27	9092.8	6290.86	6727.24	8526.59
Bra000617	AT5G50310	Galactose oxidase/kelch repeat superfamily protein chr5:20474562-20479281 FORWARD LENGTH=666	2738.34	2521.38	3275.34	2372.74	2472.95	2183.79	2621.8	3556.64	2563.39	2827.76	2715.5	2656.46
Bra000618	AT5G27060	AtRLP53, RLP53 receptor like protein 53 chr5:9522534-9525407 REVERSE LENGTH=957	995.356	988.925	750.542	1422.91	679.168	955.194	1020.61	990.386	1173.86	923.637	976.818	1005.49
Bra000619	AT5G50320	ELO3, HAG3, HAC8, ELP3, AtELP3 radical SAM domain-containing protein / GCN5-related N-acetyltransferase (GNAT) family protein chr5:20481200-20484811 REVERSE LENGTH=565	2761.66	2782.53	3344.3	2826.42	2651.25	2604.17	3014.5	2802.1	2982.86	3378.32	2997.65	3011.96
Bra000620	AT5G50340	ATP-dependent peptidases;nucleotide binding;serine-type endopeptidases;DNA helicases;ATP binding;damaged DNA binding;nucleoside-triphosphatases chr5:20491635-20495830 REVERSE LENGTH=587	1317.03	1195.73	997.358	1089.56	1047.28	1230.34	1333.79	1350.09	1254.16	1235.44	983.607	1610.18
Bra000621	AT5G50350	unknown protein; FUNCTIONS IN: molecular_function unknown; INVOLVED IN: response to oxidative stress; LOCATED IN: chloroplast; EXPRESSED IN: 22 plant structures; EXPRESSED DURING: 13 growth stages; Has 1807 Blast hits to 1807 proteins in 277 species: Archae - 0; Bacteria - 0; Metazoa - 736; Fungi - 347; Plants - 385; Viruses - 0; Other Eukaryotes - 339 (source: NCBI BLink). chr5:20498697-20501611…	3972.71	3735.1	4141.3	3452.62	4355.52	3926.06	3470.2	4031.05	3769.21	3067.25	4369.96	3494.06
Bra000622	AT5G60160	Zn-dependent exopeptidases superfamily protein chr5:24223887-24226783 REVERSE LENGTH=477	3069.12	2621.43	2606.45	2452.51	2880.52	3172	3376.21	3216.98	3223.73	2890.87	3130.95	2958.26
Bra000623	AT5G50370	Adenylate kinase family protein chr5:20509382-20510631 REVERSE LENGTH=248	14866.3	14665.4	13900.2	13624.9	17012.5	19187	16033.4	15250.6	13824.9	14222.8	14507.6	17593.6
Bra000624	NA	NA	83.9085	93.4969	74.148	103.753	157.157	92.1487	159.982	99.5747	123.207	135.167	142.181	89.9053
Bra000625	AT5G50375	CPI1 cyclopropyl isomerase chr5:20511856-20513931 FORWARD LENGTH=280	2378.57	2253.02	2052.79	1742.81	3381.24	3418.43	2656.99	3032.89	2314.4	2161.37	2328.22	3665.9
Bra000626	AT5G50600	ATHSD1, HSD1 hydroxysteroid dehydrogenase 1 chr5:20589917-20591653 REVERSE LENGTH=349	204.702	251.119	196.416	266.901	88.3149	132.854	157.389	251.118	289.206	283.568	149.41	216.248
Bra000627	AT4G24920	secE/sec61-gamma protein transport protein chr4:12820257-12820665 REVERSE LENGTH=69	5593.59	4952.15	4981.99	5129.54	5831.89	5389.56	5760.2	5801.16	6560.78	5667.07	5505.28	5917.33
Bra000628	AT5G50750	RGP4 reversibly glycosylated polypeptide 4 chr5:20641066-20642470 FORWARD LENGTH=364	178.231	226.509	150.528	341.107	219.776	216.832	279.566	240.102	273.553	162.98	159.88	243.108
Bra000629	AT5G50760	SAUR-like auxin-responsive protein family chr5:20644780-20645331 FORWARD LENGTH=183	23.3174	32.4575	43.5696	53.7653	28.4227	40.9288	30.0643	48.9721	28.6248	18.1182	20.7869	30.7502
Bra000630	AT2G23580	ATMES4, MES4, ABE4 methyl esterase 4 chr2:10033360-10034310 REVERSE LENGTH=263	222.398	259.085	208.426	353.49	134.926	167.865	206.776	252.931	338.323	310.508	180.036	170.227
Bra000631	AT2G23580	ATMES4, MES4, ABE4 methyl esterase 4 chr2:10033360-10034310 REVERSE LENGTH=263	73.6842	52.3471	65.7236	68.006	55.7871	38.996	81.8134	63.5995	77.3847	103.007	51.7597	34.0782
Bra000632	AT4G07390	Mannose-P-dolichol utilization defect 1 protein chr4:4195750-4197317 FORWARD LENGTH=235	7575.85	8347.13	7894.86	8875.47	8391.86	8818.26	7934.98	7496.85	7013.43	7773.32	6950.95	8524.43
Bra000633	AT3G12350	F-box family protein chr3:3931626-3933104 FORWARD LENGTH=422	6768.54	5858.12	6681.88	5623.94	6168.73	5457.7	6138.3	5285.78	6999.77	6003.93	7417.14	6873.05
Bra000634	AT4G07410	Transducin family protein / WD-40 repeat family protein chr4:4201465-4205136 REVERSE LENGTH=815	3493.28	3687.42	3728.81	4761.34	2660.07	2786.19	3131.14	4241	3635.49	4161.99	3776.48	3303.4
Bra000635	AT4G07960	ATCSLC12, CSLC12 Cellulose-synthase-like C12 chr4:4802628-4805114 REVERSE LENGTH=699	4430.44	4590.82	6423.46	8824.82	2068.82	2075.44	6373.05	5754.64	6220.16	7294.64	7035.94	2551.11
Bra000636	AT4G07990	Chaperone DnaJ-domain superfamily protein chr4:4825650-4828937 REVERSE LENGTH=230	3113.87	2810.99	2864.47	2738.19	3355.16	2644.1	3264.09	3895.4	3350.91	3249.55	3095.42	3697.32
Bra000637	AT4G08040	ACS11 1-aminocyclopropane-1-carboxylate synthase 11 chr4:4887112-4888939 FORWARD LENGTH=460	970.166	56.0518	263.925	297.25	21.6427	28.7874	1976.94	452.999	855.79	3214.32	436.905	176.842
Bra000638	AT4G08150	KNAT1, BP, BP1 KNOTTED-like from Arabidopsis thaliana chr4:5147969-5150610 REVERSE LENGTH=398	1006.15	747.939	1219.94	783.004	943.237	1025.01	346.889	527.156	936.927	1119.93	1005.76	78.2435
Bra000639	AT4G08180	ORP1C OSBP(oxysterol binding protein)-related protein 1C chr4:5169727-5173360 FORWARD LENGTH=814	3726.3	2805.62	2940.97	3119.63	2369.64	2520.22	3419.2	2760.26	2656.17	3754.36	2623.59	3051.77
Bra000640	AT3G20370	TRAF-like family protein chr3:7105481-7107079 FORWARD LENGTH=379	316.897	372.035	390.686	559.045	326.962	533.694	428.696	704.378	674.483	397.215	683.005	726.879
Bra000641	AT4G08350	GTA02, GTA2 global transcription factor group A2 chr4:5286351-5292072 FORWARD LENGTH=1041	7535.1	7746.21	7733.81	6990.9	5935.94	7052.84	6823.75	8214.36	6363.53	7873.95	5501.94	7178.02
Bra000642	AT4G08240	unknown protein; Has 30201 Blast hits to 17322 proteins in 780 species: Archae - 12; Bacteria - 1396; Metazoa - 17338; Fungi - 3422; Plants - 5037; Viruses - 0; Other Eukaryotes - 2996 (source: NCBI BLink). chr4:5194713-5195756 FORWARD LENGTH=136	2255.43	1703.71	1939.02	1913.74	2266.02	2540.67	2493.78	1387.22	1799.79	2280.36	1647.08	2266.17
Bra000643	AT4G08230	glycine-rich protein chr4:5188047-5189574 REVERSE LENGTH=113	2498.67	1464.51	2682	4270.17	585.654	532.602	5813.33	4117.69	4518.35	6062.52	3940.18	1029.16
Bra000644	AT4G08210	Pentatricopeptide repeat (PPR-like) superfamily protein chr4:5183813-5185873 REVERSE LENGTH=686	398.734	304.07	603.4	384.3	395.268	364.036	419.695	425.506	788.565	696.478	1458.08	599.629
Bra000645	AT1G43080	Pectin lyase-like superfamily protein chr1:16213995-16215828 REVERSE LENGTH=404	201.183	306.785	299.388	355.818	341.14	408.164	251.409	313.88	468.045	368.426	396.914	309.845
Bra000646	AT4G08460	Protein of unknown function (DUF1644) chr4:5377378-5378202 REVERSE LENGTH=274	8540.94	7489.3	5588.39	7125.64	9269.28	8561.95	9423.72	8980.1	8201.64	7759.3	7611.5	9826.59
Bra000647	AT4G08500	MEKK1, ATMEKK1, MAPKKK8, ARAKIN MAPK/ERK kinase kinase 1 chr4:5404272-5407062 REVERSE LENGTH=608	17493.1	15946.7	17888.4	14596.7	11409.5	10684.3	16622.5	14245.8	15458.7	14522.1	13433.4	10045.5
Bra000648	AT4G08510	unknown protein; LOCATED IN: chloroplast; BEST Arabidopsis thaliana protein match is: unknown protein (TAIR:AT1G36990.1); Has 888 Blast hits to 321 proteins in 121 species: Archae - 0; Bacteria - 120; Metazoa - 86; Fungi - 24; Plants - 79; Viruses - 0; Other Eukaryotes - 579 (source: NCBI BLink). chr4:5411023-5413016 FORWARD LENGTH=551	356.619	157.047	385.512	226.881	217.758	228.962	388.126	278.096	398.99	523.545	440.149	283.166
Bra000649	AT4G08510	unknown protein; LOCATED IN: chloroplast; BEST Arabidopsis thaliana protein match is: unknown protein (TAIR:AT1G36990.1); Has 888 Blast hits to 321 proteins in 121 species: Archae - 0; Bacteria - 120; Metazoa - 86; Fungi - 24; Plants - 79; Viruses - 0; Other Eukaryotes - 579 (source: NCBI BLink). chr4:5411023-5413016 FORWARD LENGTH=551	3958.86	3039.68	3377.9	3570.92	3132.06	3078.8	3672.8	3544.63	3280.09	3265.15	3467.96	3129.75
Bra000650	AT4G08510	unknown protein; LOCATED IN: chloroplast; BEST Arabidopsis thaliana protein match is: unknown protein (TAIR:AT1G36990.1); Has 888 Blast hits to 321 proteins in 121 species: Archae - 0; Bacteria - 120; Metazoa - 86; Fungi - 24; Plants - 79; Viruses - 0; Other Eukaryotes - 579 (source: NCBI BLink). chr4:5411023-5413016 FORWARD LENGTH=551	7198.99	7295.96	7466.52	8357.28	7025.34	6533.99	7530.6	8689.32	6825.16	6865.99	6342.35	7491.75
Bra000651	NA	NA	645.851	485.286	938.883	346.1	566.74	323.317	670.503	542.278	724.982	612.914	374.296	397.036
Bra000652	AT4G08670	Bifunctional inhibitor/lipid-transfer protein/seed storage 2S albumin superfamily protein chr4:5536765-5538210 REVERSE LENGTH=208	46.2127	83.2021	33.0326	60.3851	71.677	106.858	41.5881	46.7813	32.4425	25.9541	47.8293	37.4986
Bra000653	AT5G19900	PRLI-interacting factor, putative chr5:6728561-6730045 REVERSE LENGTH=494	239.75	281.392	315.685	518.75	374.129	444.796	348.981	425.685	455.898	547.272	450.805	597.413
Bra000654	AT4G08685	SAH7 Pollen Ole e 1 allergen and extensin family protein chr4:5550563-5551259 FORWARD LENGTH=159	12551.3	13740.3	10938.1	14369.2	14431.7	14032.3	11755.6	13018.1	12016	13550.4	12644.3	14922.5
Bra000655	AT4G08690	Sec14p-like phosphatidylinositol transfer family protein chr4:5551521-5552713 REVERSE LENGTH=301	2698.31	2268.18	2573.94	1905.56	3439.19	3498.48	3124.03	2912.56	3373.67	2893.07	2986.38	3755.3
Bra000656	AT4G08810	SUB1 calcium ion binding chr4:5616204-5617862 REVERSE LENGTH=552	8060.16	7954.91	6296.41	6372.63	8202.25	8006.28	8178.69	8303.54	7325.19	7309.7	8146.58	8780.78
Bra000657	AT4G08850	Leucine-rich repeat receptor-like protein kinase family protein chr4:5636693-5640496 REVERSE LENGTH=1045	8589.57	7153.98	6389.03	5840.01	8349.31	9319.67	8324.95	8347.07	6754.99	5341.75	6517.01	9737.45
Bra000658	AT4G22180	F-box family protein with a domain of unknown function (DUF295) chr4:11738574-11739782 FORWARD LENGTH=402	197.849	97.7109	127.905	150.026	58.0533	88.033	28.758	95.4191	118.802	53.4849	40.3307	23.7335
Bra000659	AT4G08900	arginase chr4:5703499-5705180 FORWARD LENGTH=342	1686.44	1181.44	892.36	780.052	1646.49	1501.69	1492.76	1409.97	972.723	894.806	849.318	2233.41
Bra000660	AT4G08950	EXO Phosphate-responsive 1 family protein chr4:5740378-5741322 FORWARD LENGTH=314	4986.79	958.255	836.382	3521.56	2780.24	2799.28	9496.45	1419.8	1012.9	607.295	2787.65	3579.74
Bra000661	AT4G08960	phosphotyrosyl phosphatase activator (PTPA) family protein chr4:5746326-5747994 FORWARD LENGTH=392	462.11	1138.08	1283.36	1229.42	347.622	337.481	380.975	1165.89	972.935	982.928	1182.13	427.059
Bra000662	AT4G08980	FBW2 F-BOX WITH WD-40 2 chr4:5758993-5760108 FORWARD LENGTH=317	18550.7	13568.3	12592.4	13512.8	16525.8	15862.5	14913.3	13589.1	12958.1	11816.7	13956	14996.1
Bra000663	AT4G09010	APX4, TL29 ascorbate peroxidase 4 chr4:5777502-5779338 REVERSE LENGTH=349	2508.36	2555.74	2611.14	2538.07	5434.71	5362.84	5013.89	4681.98	4177.67	4541.55	3328.06	8406.89
Bra000664	AT4G38940	Galactose oxidase/kelch repeat superfamily protein chr4:18152848-18153960 FORWARD LENGTH=370	1736.22	1563.43	1376.79	1227.56	1168.86	1299.96	1349.74	1246.97	1055.85	1012.83	1173.03	1193.21
Bra000665	AT4G38940	Galactose oxidase/kelch repeat superfamily protein chr4:18152848-18153960 FORWARD LENGTH=370	294.01	317.554	171.656	462.184	236.415	287.227	284.995	310.685	456.342	273.963	423.625	178.106
Bra000666	AT5G39800	Mitochondrial ribosomal protein L27 chr5:15935580-15936936 FORWARD LENGTH=94	1530.85	1343.47	1439	1202.9	1883.08	1786.26	1694.13	1327.37	1661.28	1430.9	1581.56	1840.71
Bra000667	AT4G09020	ATISA3, ISA3 isoamylase 3 chr4:5784099-5788839 FORWARD LENGTH=764	9100.88	8472.82	9018.14	8489.22	8207.7	7374.04	10315	7666.69	7791.61	7413.74	5918.21	7316.34
Bra000668	AT4G38940	Galactose oxidase/kelch repeat superfamily protein chr4:18152848-18153960 FORWARD LENGTH=370	79.4118	69.7149	56.1591	58.722	71.1392	68.9623	136.697	191.419	103.853	118.261	134.274	97.015
Bra000669	AT4G38940	Galactose oxidase/kelch repeat superfamily protein chr4:18152848-18153960 FORWARD LENGTH=370	581.142	562.529	573.346	585.022	446.945	530.517	537.704	419.286	402.235	553.185	513.893	573.273
Bra000670	NA	NA	10697.9	8720.46	9694.13	13015	7762.47	7438.63	13785.7	11236.6	12027.8	15087.7	12383.7	11980.2
Bra000671	AT1G43600	Haloacid dehalogenase-like hydrolase (HAD) superfamily protein chr1:16415357-16416022 FORWARD LENGTH=221	99.3016	30.3782	182.25	117.915	29.2044	238.99	35.2287	34.1761	43.8536	38.7816	117.644	49.9987
Bra000672	AT4G09060	unknown protein; LOCATED IN: membrane; EXPRESSED IN: leaf; BEST Arabidopsis thaliana protein match is: unknown protein (TAIR:AT1G14680.1); Has 8168 Blast hits to 6036 proteins in 601 species: Archae - 151; Bacteria - 570; Metazoa - 4684; Fungi - 544; Plants - 345; Viruses - 91; Other Eukaryotes - 1783 (source: NCBI BLink). chr4:5797781-5800253 REVERSE LENGTH=341	920.811	815.109	1018.53	817.563	1010.06	1027.31	1049.98	676.249	812.591	837.273	1177.23	1013.74
Bra000673	AT4G09130	RING/U-box superfamily protein chr4:5815849-5816922 FORWARD LENGTH=357	332.658	176.453	282.101	285.291	84.249	137.92	228.676	188.023	209.472	186.685	138.8	215.296
Bra000674	AT4G09140	ATMLH1, MLH1 MUTL-homologue 1 chr4:5817107-5821035 REVERSE LENGTH=737	38.4363	31.8407	40.7352	29.2145	23.714	24.3882	41.4735	29.7851	42.5629	50.2076	34.0126	21.3175
Bra000675	AT4G09160	SEC14 cytosolic factor family protein / phosphoglyceride transfer family protein chr4:5839761-5842158 FORWARD LENGTH=668	6052.33	6615.15	5654.26	6390.4	4260.23	4322.62	6677.98	7169.07	5677.04	5555.56	6320.21	4775.61
Bra000676	NA	NA	237.819	295.184	257.718	147.84	132.691	208.335	166.629	291.114	298.028	171.37	168.453	236.165
Bra000677	AT3G57710	Protein kinase superfamily protein chr3:21386233-21387288 REVERSE LENGTH=351	463.319	788.187	687.271	624.519	516.592	512.771	525.683	601.964	504.065	467.82	340.408	366.483
Bra000678	AT4G09190	F-box and associated interaction domains-containing protein chr4:5855176-5856327 FORWARD LENGTH=383	23.2621	13.8198	53.6625	16.1025	19.4119	23.3727	42.0249	21.2199	17.3562	18.7826	35.658	17.7517
Bra000679	AT4G09340	SPla/RYanodine receptor (SPRY) domain-containing protein chr4:5925015-5927597 REVERSE LENGTH=447	237.655	202.018	90.3774	34.9086	325.555	234.656	290.906	154.865	233.576	157.309	152.774	475.428
Bra000680	AT4G09460	AtMYB6, MYB6 myb domain protein 6 chr4:5993019-5994038 FORWARD LENGTH=236	5287.14	2037.88	1510.89	1942.16	8738.04	8152.12	5349.97	2386.92	1856.06	1593.68	1828.2	5948.51
Bra000681	AT4G09510	CINV2 cytosolic invertase 2 chr4:6021312-6023310 REVERSE LENGTH=558	2805.5	2324.82	2624.26	2537.32	3115.34	2599.69	3450.99	2556.69	2991.02	2380.33	2796.81	2843.24
Bra000682	AT4G09530	SAUR-like auxin-responsive protein family chr4:6029413-6029724 REVERSE LENGTH=103	157.276	54.8243	95.0288	146.863	100.674	85.0412	106.628	83.855	140.441	65.4253	100.718	64.4283
Bra000683	AT4G09560	Protease-associated (PA) RING/U-box zinc finger family protein chr4:6041652-6043681 REVERSE LENGTH=448	3061.54	2333.52	1914.7	2181.26	2762.46	2943.92	2722.61	3099.41	2529.91	2534.02	2633.85	3382.51
Bra000684	AT4G09570	CPK4, ATCPK4 calcium-dependent protein kinase 4 chr4:6049560-6052184 FORWARD LENGTH=501	8995.86	7607.32	8603.51	8857.94	8522.33	8408.81	8566.9	8891.49	9496.93	9642.46	8556.54	7540.67
Bra000685	AT4G09620	Mitochondrial transcription termination factor family protein chr4:6077122-6078899 REVERSE LENGTH=212	6085.17	4140.45	5059.11	4416.12	6769.95	6249.26	6849.94	5494.81	6244.95	5933.81	5569.61	7024.74
Bra000686	AT1G34300	lectin protein kinase family protein chr1:12503450-12505939 FORWARD LENGTH=829	1069.08	743.295	1486.22	1467.79	758.893	355.282	730.241	720.432	974.027	1053.97	637.485	537.965
Bra000687	AT4G09650	ATPD ATP synthase delta-subunit gene chr4:6100799-6101503 FORWARD LENGTH=234	12111.8	11992	11351.6	11710	18081.5	16637.6	15032.9	12458.8	13800.7	14018.2	12314.9	18333
Bra000688	AT4G09670	Oxidoreductase family protein chr4:6107382-6109049 REVERSE LENGTH=362	4178.88	4520.44	5089.82	4485.27	5898.12	6770.69	4537.81	5385.19	4642.83	4441.19	4439.42	6621.52
Bra000689	AT4G09720	ATRABG3A, RABG3A RAB GTPase homolog G3A chr4:6133101-6134959 FORWARD LENGTH=206	5489.51	6063.86	6054.97	5984.22	6384.95	6877.26	6102.36	6767.01	5411.63	5747.41	5273.7	6780.69
Bra000690	AT4G09730	RH39 RH39 chr4:6136333-6139510 FORWARD LENGTH=621	4355.05	4420.86	5382.21	4642.69	4750.05	4447.03	4850.57	5630.84	4878.14	4854.77	4126.41	5052.52
Bra000691	AT1G34120	IP5PI, AT5P1, ATIP5PI, AT5PTASE1 inositol polyphosphate 5-phosphatase I chr1:12426831-12429526 FORWARD LENGTH=586	1183.62	814.005	1168.2	742.666	1054.11	893.659	1063.14	861.351	949.967	775.731	821.64	908.014
Bra000692	AT1G22780	PFL, RPS18A, PFL1 Ribosomal protein S13/S18 family chr1:8067990-8069163 FORWARD LENGTH=152	15617.4	17251.6	20252	19016.7	19763.3	20059.9	19780.7	19670.2	18628.5	18569.9	18632.4	21225.8
Bra000693	AT4G09810	Nucleotide-sugar transporter family protein chr4:6175415-6176892 REVERSE LENGTH=335	2588.69	2927.15	3016.89	3231.54	3105.02	2730.89	2632.46	3156.31	2231.94	2154.63	2050.47	2520.69
Bra000694	AT4G09830	Uncharacterised conserved protein UCP009193 chr4:6188866-6190591 FORWARD LENGTH=191	3215	2171.68	2928.54	2948.81	3042.77	3054	3213.21	3440.25	2921.12	2610.72	2727.4	3120.55
Bra000695	NA	NA	115.937	115.27	141.957	69.8613	85.2152	94.5127	47.9231	87.4856	87.3621	252.221	112.096	137.689
Bra000696	AT4G09960	STK, AGL11 K-box region and MADS-box transcription factor family protein chr4:6236713-6239409 REVERSE LENGTH=230	145.653	195.065	226.464	459.611	154.817	266.82	281.298	406.478	334.712	312.194	246.152	204.574
Bra000697	AT4G10020	AtHSD5, HSD5 hydroxysteroid dehydrogenase 5 chr4:6268363-6270179 FORWARD LENGTH=389	435.703	437.561	330.431	717.555	281.093	259.999	671.211	906.361	819.416	589.027	935.178	508.592
Bra000698	AT4G10030	alpha/beta-Hydrolases superfamily protein chr4:6270490-6273098 REVERSE LENGTH=380	1776.2	2538.54	2791.36	3232.99	1170.89	1431.36	2240.43	3371.67	2180.11	2725.99	2034.55	2093.44
Bra000699	AT4G10040	CYTC-2 cytochrome c-2 chr4:6277083-6278281 FORWARD LENGTH=112	3781.89	4294.56	5929.95	7089.46	3289.46	2957.05	4516.01	4979.88	5001.75	6995.76	4784	4960.96
Bra000700	AT4G10050	esterase/lipase/thioesterase family protein chr4:6284620-6287186 REVERSE LENGTH=350	718.638	875.006	826.461	973.009	768.038	575.754	931.355	817.714	881.547	813.267	1130.46	720.972
Bra000701	AT4G10170	SNARE-like superfamily protein chr4:6344587-6345351 FORWARD LENGTH=254	7575.04	7936.07	7654.83	8553.71	7933.75	7498.63	7113.15	6765.11	7709.05	6984.5	7276.2	7554.99
Bra000702	AT4G10180	DET1, FUS2, ATDET1 light-mediated development protein 1 / deetiolated1 (DET1) chr4:6346543-6349146 FORWARD LENGTH=543	12465.8	8066.97	8581.35	8728.19	12557.9	10887.2	13102.1	9518.79	11655.6	8566.17	9264.15	10117.3
Bra000703	AT4G10250	ATHSP22.0 HSP20-like chaperones superfamily protein chr4:6370537-6371124 FORWARD LENGTH=195	368.611	193.572	220.465	372.758	822.601	948.851	198.24	183.786	146.132	207.27	167.203	2153.88
Bra000704	AT4G10260	pfkB-like carbohydrate kinase family protein chr4:6371486-6372770 REVERSE LENGTH=324	26.1578	32.1695	29.0883	28.3762	91.8266	48.6502	61.8218	62.1322	69.6484	72.7378	69.3994	84.1454
Bra000705	AT4G10280	RmlC-like cupins superfamily protein chr4:6375220-6375996 REVERSE LENGTH=140	3671.18	3084.07	3506.38	3132.12	3472.98	3508.96	3311.1	3248.95	3346.79	3088.66	3076.49	3626.5
Bra000706	AT4G10300	RmlC-like cupins superfamily protein chr4:6384564-6385946 FORWARD LENGTH=134	6062.02	4870.62	5105.51	4541.85	9610.8	9665.29	8217.93	6370.33	7510	7086.57	6161.49	13065.7
Bra000707	AT4G10310	HKT1, ATHKT1 high-affinity K+ transporter 1 chr4:6392008-6395667 FORWARD LENGTH=506	233.73	155.69	252.99	144.38	88.8576	96.0234	156.417	145.6	99.2084	77.5605	186.559	162.27
Bra000708	AT4G10340	LHCB5 light harvesting complex of photosystem II 5 chr4:6408200-6409496 FORWARD LENGTH=280	6469.32	5657.45	6072.61	5403.84	9069.13	7582.38	7155.61	7207.14	6743.55	7305.33	6236.34	8935.92
Bra000709	AT4G10350	ANAC070, BRN2, NAC070 NAC domain containing protein 70 chr4:6415287-6416829 REVERSE LENGTH=341	162.807	258.35	171.203	221.139	194.996	151.668	165.435	343.785	257.717	270.799	344.837	419.276
Bra000710	AT4G10380	NIP5;1, NLM6, NLM8 NOD26-like intrinsic protein 5;1 chr4:6431530-6434510 REVERSE LENGTH=304	271.534	349.142	299.379	317.702	296.27	244.083	318.036	337.721	338.47	283.214	235.234	247.787
Bra000711	AT4G10480	Nascent polypeptide-associated complex (NAC), alpha subunit family protein chr4:6478089-6479079 REVERSE LENGTH=212	7937.67	8256.79	8104.2	8766.68	9938.16	11973.6	9445.67	7868.55	7931.51	9411.31	8550.45	12123
Bra000712	AT4G10490	2-oxoglutarate (2OG) and Fe(II)-dependent oxygenase superfamily protein chr4:6483900-6485179 FORWARD LENGTH=348	61.2931	115.231	972.629	255.574	169.35	142.029	120.661	138.409	63.1431	100.659	66.555	61.9046
Bra000713	AT4G10500	2-oxoglutarate (2OG) and Fe(II)-dependent oxygenase superfamily protein chr4:6491089-6492342 FORWARD LENGTH=349	724.047	840.443	1409.77	1428.41	508.831	397.637	628.63	585.684	636.575	903.914	371.79	201.096
Bra000714	AT4G10570	UBP9 ubiquitin-specific protease 9 chr4:6523657-6528058 REVERSE LENGTH=923	4577.72	4349.58	4649.64	5080.89	4134.95	4405.39	4249.49	5270.94	5083.87	5037.13	4269.92	5277.03
Bra000715	AT4G10610	RBP37, ATRBP37, CID12 CTC-interacting domain 12 chr4:6557336-6559143 FORWARD LENGTH=336	6496.49	6251.13	6956.42	7025.34	5057.37	6508.03	5675.98	7327.36	5600.65	6049.05	4981.33	5473.61
Bra000716	AT4G10630	Glutaredoxin family protein chr4:6566625-6567629 REVERSE LENGTH=334	542.19	687.528	659.297	777.419	734.748	788.059	591.251	486.398	344.074	383.869	395.178	500.078
Bra000717	AT4G10640	IQD16 IQ-domain 16 chr4:6571999-6574312 FORWARD LENGTH=423	230.88	234.509	220.11	176.294	204.445	198.87	362.322	218.825	265.824	242.087	300.452	267.983
Bra000718	AT4G24140	alpha/beta-Hydrolases superfamily protein chr4:12530032-12533664 REVERSE LENGTH=498	82.3785	62.4722	35.3403	75.2972	75.3905	47.8341	124.55	119.007	77.979	84.808	89.3646	57.1844
Bra000719	AT4G10710	SPT16 global transcription factor C chr4:6602226-6605450 REVERSE LENGTH=1074	19943.3	18188.5	16254.3	18062.1	16193	17042	16888.8	17352.6	15011.5	15294.4	16274.1	16661.9
Bra000720	AT4G30570	Glucose-1-phosphate adenylyltransferase family protein chr4:14930706-14931951 REVERSE LENGTH=331	762.771	612.88	713.247	685.315	846.228	841.464	794.054	764.498	541.712	628.611	719.214	729.376
Bra000721	AT4G10790	UBX domain-containing protein chr4:6640752-6643035 REVERSE LENGTH=480	6073.51	5147.24	5682.48	5608.75	5443.02	5835.47	5559.65	6071.95	5041.26	5242.33	5567.94	4990.76
Bra000722	NA	NA	4625.39	4427.65	3038.55	3946.97	4967.07	4383.1	6030	4402.12	4724.59	4179.16	4528.84	5196.48
Bra000723	AT4G05475	RNI-like superfamily protein chr4:2765962-2767957 REVERSE LENGTH=309	97.9746	81.6739	49.4421	96.839	64.7414	99.4659	148.105	94.6153	102.809	89.5714	67.2431	89.8911
Bra000724	AT4G10840	Tetratricopeptide repeat (TPR)-like superfamily protein chr4:6656614-6659033 FORWARD LENGTH=609	11038.2	12136.6	11340.3	11198.2	10946.2	10465.5	11687.8	11054.6	10947.1	11017.1	10368	10026.4
Bra000725	AT4G10850	SWEET7, AtSWEET7 Nodulin MtN3 family protein chr4:6675068-6676718 FORWARD LENGTH=258	61.662	42.9434	70.6736	43.3019	44.2277	46.9289	75.3036	61.8957	179.712	63.9526	85.4057	60.3255
Bra000726	NA	NA	32.7926	55.7881	33.2734	44.884	32.2485	34.4994	38.5676	60.2543	78.5915	62.4438	64.1542	51.6457
Bra000727	AT2G24210	TPS10 terpene synthase 10 chr2:10294330-10297401 FORWARD LENGTH=591	96.8141	154.429	60.7782	146.656	61.1555	58.3613	115.039	148.25	86.7438	56.7666	71.6147	93.0227
Bra000728	AT4G10920	KELP transcriptional coactivator p15 (PC4) family protein (KELP) chr4:6697894-6699103 REVERSE LENGTH=165	5246.82	6083.79	6227.39	5887.27	7251.62	6289.31	7053.76	5948.56	5161.2	5767.11	5339.51	6887.17
Bra000729	AT4G10930	unknown protein; LOCATED IN: cellular_component unknown; EXPRESSED IN: 23 plant structures; EXPRESSED DURING: 14 growth stages; Has 30201 Blast hits to 17322 proteins in 780 species: Archae - 12; Bacteria - 1396; Metazoa - 17338; Fungi - 3422; Plants - 5037; Viruses - 0; Other Eukaryotes - 2996 (source: NCBI BLink). chr4:6705178-6708846 REVERSE LENGTH=984	5219.1	4794.83	5002.46	4074.42	4915.12	4894.95	5387.8	5457.93	5124.29	4090.74	5079.3	5021.56
Bra000730	AT4G10970	unknown protein; BEST Arabidopsis thaliana protein match is: unknown protein (TAIR:AT4G23910.2); Has 1807 Blast hits to 1807 proteins in 277 species: Archae - 0; Bacteria - 0; Metazoa - 736; Fungi - 347; Plants - 385; Viruses - 0; Other Eukaryotes - 339 (source: NCBI BLink). chr4:6719718-6721885 REVERSE LENGTH=217	4243.13	3373.5	3449.7	3832.42	6229.6	5654.02	4568.98	4237.16	4272.8	4141.01	4444.04	6462.88
Bra000731	AT4G11040	Protein phosphatase 2C family protein chr4:6745161-6746667 FORWARD LENGTH=295	30.5647	25.8072	24.2476	37.8021	147.208	17.7384	40.6889	25.923	28.0021	29.3736	48.0143	39.1071
Bra000732	AT4G11050	AtGH9C3, GH9C3 glycosyl hydrolase 9C3 chr4:6747498-6751311 REVERSE LENGTH=626	109.858	107.683	103.47	192.089	114.229	101.956	144.533	129.937	148.176	136.344	116.211	105.356
Bra000733	AT4G14180	AtPRD1, PRD1 putative recombination initiation defect 1 chr4:8178330-8183515 FORWARD LENGTH=1268	1985.24	1423.96	1469.8	1362.45	1611.84	1619.55	1898.76	1291.06	1781.24	1565.88	1632.01	1922.3
Bra000734	AT4G11120	translation elongation factor Ts (EF-Ts), putative chr4:6778066-6779934 FORWARD LENGTH=395	73.2352	100.193	104.403	72.9375	88.6073	87.3261	71.1979	81.7721	60.7367	99.5919	75.8498	109.503
Bra000735	AT1G64840	Protein of unknown function (DUF295) chr1:24094010-24095164 FORWARD LENGTH=384	258.935	361.834	548.435	425.907	304.022	482.112	207.711	469.59	470.389	842.255	725.231	586.008
Bra000736	AT4G11140	CRF1 cytokinin response factor 1 chr4:6794930-6795793 REVERSE LENGTH=287	1125.97	1385.24	1163.34	1118.44	1547.03	994.113	1285.82	1355.85	1048.33	765.871	3719.31	1495.58
Bra000737	AT4G11150	TUF, emb2448, TUFF, VHA-E1 vacuolar ATP synthase subunit E1 chr4:6800091-6801696 FORWARD LENGTH=230	1131.16	1221.83	1139.52	1163.83	1909.26	1976.59	3454.07	2493.1	2488.47	3261.26	3689.1	4777.31
Bra000738	AT4G11160	Translation initiation factor 2, small GTP-binding protein chr4:6803846-6806726 FORWARD LENGTH=743	162.399	754.768	69.8433	319.426	291.503	201.795	88.4598	451.371	181.344	79.6138	60.5913	103.341
Bra000739	AT4G11220	BTI2, RTNLB2 VIRB2-interacting protein 2 chr4:6838176-6839578 REVERSE LENGTH=271	11882.7	11656.9	12433.9	16631.9	10718.9	11495.5	12261.1	7481.82	12125.5	13430.9	12833.7	10530.4
Bra000740	AT4G11240	TOPP7 Calcineurin-like metallo-phosphoesterase superfamily protein chr4:6847333-6849032 FORWARD LENGTH=322	87.9369	93.8488	101.955	158.065	85.8293	74.1528	69.5785	127.422	136.515	116.496	56.1392	98.7095
Bra000741	AT4G11260	ATSGT1B, ETA3, RPR1, EDM1, SGT1B phosphatase-related chr4:6851515-6853719 REVERSE LENGTH=358	7431.78	5240.93	6806.05	5264.89	7553.72	6768.96	8064.54	6102.98	7661.39	7905.76	7321.36	7257.56
Bra000742	AT4G11360	RHA1B RING-H2 finger A1B chr4:6906066-6906539 FORWARD LENGTH=157	5992.01	5686.76	5539.62	6149.81	6197.15	7346.08	6239.71	8610.09	5586.85	5809.68	5199.99	6108.56
Bra000743	AT4G11420	EIF3A, ATEIF3A-1, EIF3A-1, ATTIF3A1, TIF3A1 eukaryotic translation initiation factor 3A chr4:6947834-6952053 REVERSE LENGTH=987	13959.4	12315.7	10501.7	10942.7	10493.3	11840.8	12052.4	12946.1	12732.5	14226.7	13570.5	13577.4
Bra000744	AT4G11470	CRK31 cysteine-rich RLK (RECEPTOR-like protein kinase) 31 chr4:6967729-6970161 FORWARD LENGTH=666	1454.83	1017.54	776.62	633.175	548.944	425.786	1087.3	716.758	794.358	833.369	599.008	711.619
Bra000745	AT4G11460	CRK30 cysteine-rich RLK (RECEPTOR-like protein kinase) 30 chr4:6964468-6967093 FORWARD LENGTH=700	1295.35	658.421	559.954	420.72	212.343	171.205	333.148	391.568	528.194	418.638	296.872	107.98
Bra000746	AT4G11470	CRK31 cysteine-rich RLK (RECEPTOR-like protein kinase) 31 chr4:6967729-6970161 FORWARD LENGTH=666	156.169	171.854	107.939	190.605	295.53	194.052	177.836	237.99	220.172	242.528	272.536	274.806
Bra000747	AT4G11560	bromo-adjacent homology (BAH) domain-containing protein chr4:7000095-7003445 REVERSE LENGTH=587	3782.21	4259.18	3614.66	4624.21	5000.93	4701.15	3806.6	3660.27	3555.12	3336.14	3081.92	4305.1
Bra000748	AT4G11580	RNI-like superfamily protein chr4:7006648-7007738 REVERSE LENGTH=333	59.9062	94.2727	48.7314	65.3488	70.815	53.7672	72.4395	60.8267	63.0074	48.4089	153.284	122.727
Bra000749	AT4G11660	AT-HSFB2B, HSFB2B winged-helix DNA-binding transcription factor family protein chr4:7043006-7044227 FORWARD LENGTH=377	1820.96	674.746	2468.33	4267.41	1516.71	1407.63	2217.28	609.246	1251.03	4531.45	974.443	1543.21
Bra000750	AT4G00893	unknown protein; LOCATED IN: chloroplast; BEST Arabidopsis thaliana protein match is: unknown protein (TAIR:AT4G12370.1); Has 220 Blast hits to 215 proteins in 11 species: Archae - 0; Bacteria - 0; Metazoa - 0; Fungi - 0; Plants - 220; Viruses - 0; Other Eukaryotes - 0 (source: NCBI BLink). chr4:379971-381396 REVERSE LENGTH=388	15.1825	14.7917	18.7206	15.2839	18.7129	16.2364	21.6195	15.4052	20.1686	17.5456	15.387	23.3333
Bra000751	AT4G00893	unknown protein; LOCATED IN: chloroplast; BEST Arabidopsis thaliana protein match is: unknown protein (TAIR:AT4G12370.1); Has 220 Blast hits to 215 proteins in 11 species: Archae - 0; Bacteria - 0; Metazoa - 0; Fungi - 0; Plants - 220; Viruses - 0; Other Eukaryotes - 0 (source: NCBI BLink). chr4:379971-381396 REVERSE LENGTH=388	37.5439	38.5678	46.5271	57.3217	33.3695	46.0242	38.2254	40.2195	47.7112	50.2722	49.3307	53.6294
Bra000752	AT4G11850	PLDGAMMA1, MEE54 phospholipase D gamma 1 chr4:7129352-7132937 REVERSE LENGTH=858	480.481	480.167	366.523	779.833	283.786	402.766	760.156	601.084	779.009	570.828	668.513	683.976
Bra000753	AT4G11850	PLDGAMMA1, MEE54 phospholipase D gamma 1 chr4:7129352-7132937 REVERSE LENGTH=858	24.7003	29.4371	27.0453	29.745	21.5601	22.2651	32.6411	71.6147	27.8602	36.7941	70.2581	32.9613
Bra000754	AT4G11890	Protein kinase superfamily protein chr4:7148269-7149772 FORWARD LENGTH=352	1925.38	1412.12	1990.47	1433.11	1544.47	1529.59	2060.3	1731.91	2240.05	2617.5	2051.83	2266.72
Bra000755	AT4G11910	INVOLVED IN: biological_process unknown; LOCATED IN: chloroplast; BEST Arabidopsis thaliana protein match is: non-yellowing 1 (TAIR:AT4G22920.1); Has 206 Blast hits to 202 proteins in 67 species: Archae - 0; Bacteria - 86; Metazoa - 0; Fungi - 0; Plants - 118; Viruses - 0; Other Eukaryotes - 2 (source: NCBI BLink). chr4:7156435-7157839 FORWARD LENGTH=271	1035.2	440.906	461.94	336.426	341.774	324.254	418.722	316.089	365.705	221.862	382.298	597.545
Bra000756	AT4G11920	CCS52A2, FZR1 cell cycle switch protein 52 A2 chr4:7160618-7163257 REVERSE LENGTH=475	694.823	514.361	874.534	741.231	598.036	585.231	478.486	442.986	615.237	719.711	761.511	671.987
Bra000757	AT4G11960	PGRL1B PGR5-like B chr4:7175340-7177709 REVERSE LENGTH=313	16971.5	15088.5	13543.1	13022.7	17488	16545.1	19660.5	19088.9	21094.8	17911.3	19660.1	20539.3
Bra000758	AT4G12020	WRKY19, ATWRKY19, MAPKKK11, MEKK4 protein kinase family protein chr4:7201656-7208596 FORWARD LENGTH=1798	2807.58	2853.72	3164.99	2491.81	2100.52	2091.92	2446.45	3002.7	3025.68	2848.93	3158.11	2372.74
Bra000759	AT4G12010	Disease resistance protein (TIR-NBS-LRR class) family chr4:7197325-7201393 REVERSE LENGTH=1219	1042.22	1279.62	1398.07	1400.53	1042.39	1197.94	1545.94	1781.96	1604.45	1458.23	1454.29	1133.61
Bra000760	AT4G12030	BAT5, BASS5 bile acid transporter 5 chr4:7210981-7212713 FORWARD LENGTH=407	2345.09	1867.92	2130.36	936.699	149.115	91.0038	3064.75	1623.94	1808.41	2349.73	1531.15	1097.64
Bra000761	AT4G12120	SEC1B, ATSEC1B Sec1/munc18-like (SM) proteins superfamily chr4:7256687-7260914 REVERSE LENGTH=662	99.9374	195.185	179.543	284.418	122.727	147.372	234.879	297.763	302.109	319.139	183.86	238.62
Bra000762	AT4G12130	Glycine cleavage T-protein family chr4:7263640-7265425 FORWARD LENGTH=393	1567.97	3102.3	4588.31	5067.58	1139.84	1183.86	1276.36	3042.6	3373.05	4104.61	2581.34	1679.43
Bra000763	AT5G39560	Galactose oxidase/kelch repeat superfamily protein chr5:15841885-15843096 REVERSE LENGTH=403	83.0129	91.7326	101.503	57.8707	65.4517	65.6351	28.1327	66.7879	27.419	37.0094	46.4303	43.1657
Bra000764	NA	NA	56.5193	61.4825	48.5222	105.4	56.469	49.6003	74.3722	47.8744	65.7394	58.8249	71.1477	53.223
Bra000765	NA	NA	228.15	238.942	215.726	367.538	194.891	314.99	323.189	441.01	314.944	390.803	314.51	408.898
Bra000766	AT4G12230	alpha/beta-Hydrolases superfamily protein chr4:7284645-7287348 FORWARD LENGTH=392	9921.09	9936.46	10418.9	10593.5	8787.39	10140.2	9818	10856.2	10402	9243.51	9318.89	10137.1
Bra000767	AT4G12240	zinc finger (C2H2 type) family protein chr4:7287895-7288989 FORWARD LENGTH=364	1589.42	1707.81	1329.88	1812.07	1568.48	1583.32	1815.5	1703.65	988.323	1564.14	1031.77	1491.6
Bra000768	AT4G12320	CYP706A6 cytochrome P450, family 706, subfamily A, polypeptide 6 chr4:7314939-7316647 REVERSE LENGTH=518	2802.08	2222.16	2299.28	1965.06	3344.01	3893.36	3261.68	2816.75	2710.29	2287.47	2740.64	4044.92
Bra000769	AT4G12320	CYP706A6 cytochrome P450, family 706, subfamily A, polypeptide 6 chr4:7314939-7316647 REVERSE LENGTH=518	3412.06	3013.3	2424.32	2450.53	4861.82	5076.93	5471.52	4388.58	3855.49	3447.52	3708.05	5695.19
Bra000770	AT4G10660	CDC68-related chr4:6582535-6583488 FORWARD LENGTH=317	247.372	269.973	172.694	324.343	242.676	210.648	251.108	318.234	400.455	303.241	316.671	274.546
Bra000771	AT4G10660	CDC68-related chr4:6582535-6583488 FORWARD LENGTH=317	85.373	123.658	150.613	230.989	116.729	97.1922	149.274	125.799	217.918	159.361	207.482	120.336
Bra000772	AT4G12410	SAUR-like auxin-responsive protein family chr4:7342956-7343429 REVERSE LENGTH=157	50.7432	97.7254	162.953	27.6633	94.3414	116.443	21.1895	105.24	128.783	97.9966	113.948	24.2914
Bra000773	AT4G12420	SKU5 Cupredoxin superfamily protein chr4:7349941-7352868 REVERSE LENGTH=587	3574.1	3671.29	3745.06	3519.51	4573.94	4470.64	4268.59	3930.98	4662.08	4085.01	5325.59	4897.77
Bra000774	AT4G12460	ORP2B OSBP(oxysterol binding protein)-related protein 2B chr4:7391400-7396056 FORWARD LENGTH=693	6800.91	5754.09	5085.01	5062.68	5921.18	6404.72	6998.17	5718.09	5588.56	5271.6	5484.54	6641.95
Bra000775	AT4G12480	pEARLI 1 Bifunctional inhibitor/lipid-transfer protein/seed storage 2S albumin superfamily protein chr4:7406371-7406877 REVERSE LENGTH=168	7080.37	10791.1	8557.93	12159.7	24098.7	23407	4976.93	5252.5	3560.8	5449.17	4216.51	12972.4
Bra000776	NA	NA	61.4235	52.8519	88.2256	53.9095	125.172	110.953	150.657	241.13	215.462	104.975	86.9151	88.1411
Bra000777	AT4G12510	Bifunctional inhibitor/lipid-transfer protein/seed storage 2S albumin superfamily protein chr4:7417414-7417803 REVERSE LENGTH=129	4495.75	4604.85	4594.15	3986.3	7171.36	7624.06	4261.77	4048.38	2545.72	3209.98	2839.85	5912.1
Bra000778	AT4G12510	Bifunctional inhibitor/lipid-transfer protein/seed storage 2S albumin superfamily protein chr4:7417414-7417803 REVERSE LENGTH=129	4622.64	4268.49	5054.48	3776.44	7740.45	7569.68	4293.43	3996.43	2983.45	3430.06	3388.18	6600.08
Bra000779	AT4G12570	UPL5 ubiquitin protein ligase 5 chr4:7445585-7448819 FORWARD LENGTH=873	4109.68	3330.83	3227.82	3017.34	3214.09	3172.43	4271.42	2647.17	3114.55	2677.47	3315.36	3217.63
Bra000780	AT2G47550	Plant invertase/pectin methylesterase inhibitor superfamily chr2:19509024-19511604 FORWARD LENGTH=560	73.6025	81.5967	30.5671	54.003	122.596	45.79	32.7034	51.5118	30.5191	24.8543	79.6316	89.2621
Bra000781	AT4G12600	Ribosomal protein L7Ae/L30e/S12e/Gadd45 family protein chr4:7453296-7454208 FORWARD LENGTH=128	6345.04	7938.62	8017.74	8615.02	7012.32	6284.2	6857.22	7895.38	7252.44	8630.41	7792.1	8606.02
Bra000782	AT4G12610	RAP74, ATRAP74 transcription activators;DNA binding;RNA polymerase II transcription factors;catalytics;transcription initiation factors chr4:7455565-7457465 FORWARD LENGTH=400	1226.62	1248.79	1347.54	1370.98	1227.42	1205.71	1327.37	1541.87	1338.76	1762.75	1490.5	1565.56
Bra000783	AT1G54460	TPX2 (targeting protein for Xklp2) protein family chr1:20340907-20342900 REVERSE LENGTH=338	3352.14	3081.76	3644.65	2779.57	4103.8	3588.29	3521.46	2926.78	4496.87	3999.45	3773.13	4390.91
Bra000784	AT4G03965	RING/U-box superfamily protein chr4:1889576-1890205 FORWARD LENGTH=209	794.088	782.091	824.418	1224.32	856.416	947.88	913.914	1079.94	1259.74	913.425	800.6	877.602
Bra000785	AT4G04020	FIB fibrillin chr4:1932161-1933546 FORWARD LENGTH=318	2542.14	3460.76	3898.03	4313.52	2918.24	2730.14	3548.48	4422.75	4718.44	5440.82	3644.58	4456.72
Bra000786	NA	NA	103.146	66.9029	132.686	69.709	105.182	75.8797	220.252	92.7343	87.6149	113.126	70.2769	58.1112
Bra000787	AT4G04210	PUX4 plant UBX domain containing protein 4 chr4:2030391-2031670 FORWARD LENGTH=303	1442.7	1584.71	1806.49	1583.4	1899.04	1663.05	1378.08	2088.15	2040.26	2119.07	2134.67	2080.73
Bra000788	AT4G04320	malonyl-CoA decarboxylase family protein chr4:2113565-2116525 FORWARD LENGTH=518	2302.12	1748.58	2035.2	1149.43	1791.92	2014.29	2297.68	2189.64	2027.66	1455.05	1531.95	2188.5
Bra000789	AT4G04340	ERD (early-responsive to dehydration stress) family protein chr4:2123235-2126624 FORWARD LENGTH=772	8793.62	16109	12496.9	15934.4	8585.24	7267.45	10972.1	12830	12532.1	17204.2	12521.4	13995.1
Bra000790	AT3G24690	BEST Arabidopsis thaliana protein match is: glycine-rich protein (TAIR:AT1G27090.1); Has 51 Blast hits to 50 proteins in 15 species: Archae - 0; Bacteria - 2; Metazoa - 0; Fungi - 0; Plants - 47; Viruses - 0; Other Eukaryotes - 2 (source: NCBI BLink). chr3:9020738-9021290 FORWARD LENGTH=158	33.9846	64.8752	35.4842	99.3339	90.4588	36.0108	80.2087	83.2796	58.7676	49.1038	153.787	34.3227
Bra000791	AT4G04350	EMB2369 tRNA synthetase class I (I, L, M and V) family protein chr4:2128129-2133030 FORWARD LENGTH=973	437.712	532.796	678.788	423.121	1253.21	1259.76	776.214	717.958	619.316	720.925	507.479	1358.36
Bra000792	AT4G04360	Protein of unknown function (DUF1068) chr4:2133142-2133866 REVERSE LENGTH=176	314.827	102.224	104.97	84.3575	115.051	189.314	96.092	98.1751	98.2677	105.797	131.825	152.537
Bra000793	AT4G04450	WRKY42, AtWRKY42 WRKY family transcription factor chr4:2218379-2221113 FORWARD LENGTH=528	535.131	393.121	501.044	333.689	705.972	662.834	507.96	586.796	323.537	227.174	290.749	542.189
Bra000794	AT4G04460	Saposin-like aspartyl protease family protein chr4:2225232-2227746 FORWARD LENGTH=508	118.912	113.407	166.731	121.019	135.064	100.463	429.101	133.397	113.701	188.446	187.312	237.481
Bra000795	AT4G04480	unknown protein; LOCATED IN: chloroplast; EXPRESSED IN: flower, pollen tube; EXPRESSED DURING: petal differentiation and expansion stage; BEST Arabidopsis thaliana protein match is: F-box family protein with a domain of unknown function (DUF295) (TAIR:AT4G22030.1); Has 78 Blast hits to 78 proteins in 10 species: Archae - 0; Bacteria - 0; Metazoa - 0; Fungi - 0; Plants - 78; Viruses - 0; Other Euk…	63.5157	43.315	63.0061	37.8278	39.7439	117.338	43.8068	65.6178	73.6712	42.1442	100.989	44.8282
Bra000796	AT4G04570	CRK40 cysteine-rich RLK (RECEPTOR-like protein kinase) 40 chr4:2290045-2292717 FORWARD LENGTH=654	2831.78	2782.19	5671.67	3756.06	1038.19	984.226	2637.8	2823.92	3597.31	3571.49	2038.24	917.654
Bra000797	AT4G04570	CRK40 cysteine-rich RLK (RECEPTOR-like protein kinase) 40 chr4:2290045-2292717 FORWARD LENGTH=654	2453.59	2559.9	3245.86	2749.71	1225.11	1077.53	2717.33	2353.65	3309.1	2865.27	2151.26	1540.8
Bra000798	AT4G04540	CRK39 cysteine-rich RLK (RECEPTOR-like protein kinase) 39 chr4:2259580-2262138 FORWARD LENGTH=659	3779.25	4074.54	3930.61	3446.07	2579.75	2847.59	3637.46	2984.68	3255.46	3055.06	2386.55	1893.62
Bra000799	AT4G04510	CRK38 cysteine-rich RLK (RECEPTOR-like protein kinase) 38 chr4:2242122-2244656 FORWARD LENGTH=648	1074.04	1930.06	3584.68	2500.17	703.194	726.326	1056.92	1646.44	1959.62	2817.73	1250.8	764.544
Bra000800	AT4G04500	CRK37 cysteine-rich RLK (RECEPTOR-like protein kinase) 37 chr4:2238411-2240767 FORWARD LENGTH=646	1758.32	1954.73	1816.83	2798.32	1279.65	1652.96	2213.86	2974.79	3148.26	2560.12	2242.6	2458.81
Bra000801	AT1G03660	Ankyrin-repeat containing protein chr1:911436-911759 REVERSE LENGTH=107	89.3566	67.9101	86.2751	73.3929	91.5484	120.188	64.0972	70.7331	61.563	53.7726	90.3586	52.1264
Bra000802	AT4G04640	ATPC1 ATPase, F1 complex, gamma subunit protein chr4:2350761-2351882 REVERSE LENGTH=373	23805.2	20096.9	20851.8	19300.3	22721.8	21559.7	20532.2	23858.3	22292.6	19368.1	16705.1	21961.2
Bra000803	AT4G04670	Met-10+ like family protein / kelch repeat-containing protein chr4:2367603-2371990 FORWARD LENGTH=995	3903.12	4462.38	4191.5	4823.78	3182.23	3088.22	3763.9	4672.35	4188.39	4603.24	3394.18	3728.81
Bra000804	AT4G04745	unknown protein; BEST Arabidopsis thaliana protein match is: unknown protein (TAIR:AT4G21902.1); Has 32 Blast hits to 32 proteins in 9 species: Archae - 0; Bacteria - 0; Metazoa - 0; Fungi - 0; Plants - 32; Viruses - 0; Other Eukaryotes - 0 (source: NCBI BLink). chr4:2412863-2413303 REVERSE LENGTH=146	535.135	183.241	362.75	391.888	396.03	356.704	977.074	272.093	588.062	398.179	595.962	564.345
Bra000805	AT4G04760	Major facilitator superfamily protein chr4:2424164-2427769 FORWARD LENGTH=467	19.2773	36.3023	26.1136	18.1369	56.2482	36.1043	23.5637	38.8824	20.0211	17.4684	22.4367	17.1084
Bra000806	AT4G04830	ATMSRB5, MSRB5 methionine sulfoxide reductase B5 chr4:2445902-2446872 FORWARD LENGTH=139	1773.08	1187.32	1514.39	1013.52	1084.12	975.492	3580.49	2478.25	1880.2	1647.01	1349.69	1682.46
Bra000807	AT4G04890	PDF2 protodermal factor 2 chr4:2476970-2480090 REVERSE LENGTH=743	2169.3	3032.26	2404.34	3427.04	2796.19	2977.64	2788.53	2761.53	2440.31	2684.59	2300.08	2551.8
Bra000808	AT4G04910	NSF AAA-type ATPase family protein chr4:2489696-2495666 REVERSE LENGTH=742	5329.41	4483.34	5394.63	4641.65	4949.44	5178.15	4921.5	5206.87	5021.61	5318.06	5355.09	5444.79
Bra000809	AT4G04940	transducin family protein / WD-40 repeat family protein chr4:2511212-2517052 REVERSE LENGTH=910	4784.48	4494.5	5080.25	5539.92	3181.75	2923.77	4119.5	4560.97	4239.01	5301.5	4635.64	3716.74
Bra000810	AT4G04950	thioredoxin family protein chr4:2517882-2519924 REVERSE LENGTH=488	7640.74	7853.53	8859.49	9888.12	6726.62	6096.89	7159.1	8049.83	8825.5	9212.1	8907.04	7558.94
Bra000811	AT4G05010	F-box family protein chr4:2567474-2568162 FORWARD LENGTH=164	5704.13	3998.5	8461.64	10387	4901.16	4397.71	9546.09	5926.15	9744.12	9535.01	9175	4759.08
Bra000812	AT4G05030	Copper transport protein family chr4:2576790-2577974 REVERSE LENGTH=110	314.5	232.582	264.602	745.175	386.334	470.961	432.296	465.954	683.962	2074.32	1011.81	1576.63
Bra000813	NA	NA	4032.94	1184.01	2181.26	2762.51	3918.35	4068.93	3525.7	1881.41	2193.23	3682.73	3884.83	4776.53
Bra000814	AT4G05410	YAO Transducin/WD40 repeat-like superfamily protein chr4:2743229-2745521 REVERSE LENGTH=504	4348.79	4031.4	3814.89	3894.89	2947.45	2789.68	3486.6	3543.3	4043.47	4543.78	4114.88	3551.4
Bra000815	AT1G66100	Plant thionin chr1:24605876-24606473 REVERSE LENGTH=134	1763.7	824.768	2374.15	1188.46	2053.82	1407.59	1546.57	2175.61	2018.38	1859.8	404.75	304.25
Bra000816	AT4G05460	RNI-like superfamily protein chr4:2761106-2762400 REVERSE LENGTH=302	104.259	203.382	147.133	285.606	141.995	153.371	227.542	469.971	127.035	191.945	167.814	173.02
Bra000817	AT4G05460	RNI-like superfamily protein chr4:2761106-2762400 REVERSE LENGTH=302	27.0067	27.931	44.8563	27.9551	23.9812	22.9688	21.7578	27.2873	205.372	217.656	25.3573	79.2777
Bra000818	AT4G03610	Metallo-hydrolase/oxidoreductase superfamily protein chr4:1605039-1606917 FORWARD LENGTH=303	19.7426	18.7015	17.3272	14.1702	16.4467	15.011	33.1879	47.099	28.0651	22.4648	19.1338	16.8562
Bra000819	AT4G03565	Cystatin/monellin superfamily protein chr4:1586747-1587734 FORWARD LENGTH=263	202.29	167.759	62.2166	161.675	86.2033	120.724	89.0824	121.73	143.726	108.321	84.1297	122.415
Bra000820	AT4G03560	ATTPC1, TPC1, ATCCH1, FOU2 two-pore channel 1 chr4:1580253-1585691 FORWARD LENGTH=733	1923.94	1630.56	1306.99	1331.28	1673.44	1758.13	1622.88	1690.46	1648.79	1481.65	1682.44	1745.85
Bra000821	AT4G03520	ATHM2 Thioredoxin superfamily protein chr4:1562585-1564055 REVERSE LENGTH=186	18365.6	14408.1	14207.6	12999.7	18813.1	17846.9	20290	19156.5	18046.5	16343.4	13798.7	17480.5
Bra000822	AT1G80370	CYCA2;4 Cyclin A2;4 chr1:30214694-30216861 FORWARD LENGTH=461	527.072	554.644	359.047	1360.15	559.936	495.683	444.154	495.201	538.136	359.692	373.222	647.441
Bra000823	AT4G14400	ACD6 ankyrin repeat family protein chr4:8294668-8298360 FORWARD LENGTH=670	4906.68	3240.62	3742.78	2162.86	4954.52	3939.31	7331.95	5421.37	4972.92	2866.07	3553.61	5040.03
Bra000824	AT4G03430	STA1, EMB2770 pre-mRNA splicing factor-related chr4:1517411-1520500 REVERSE LENGTH=1029	133.393	151.74	144.16	163.205	105.959	145.272	134.279	105.519	101.745	153.407	161.4	117.432
Bra000825	AT4G03420	Protein of unknown function (DUF789) chr4:1512226-1513594 FORWARD LENGTH=310	5891.41	7535.64	7428.26	5557.09	3877.27	4255.99	4397.82	7226.42	5947.03	7479.16	5369.75	7613.35
Bra000826	AT4G03410	Peroxisomal membrane 22 kDa (Mpv17/PMP22) family protein chr4:1501907-1503503 FORWARD LENGTH=361	1025.64	927.382	729.935	894.795	716.86	596.36	883.61	995.313	798.037	760.543	606.92	901.06
Bra000827	AT4G03390	SRF3 STRUBBELIG-receptor family 3 chr4:1490912-1494553 REVERSE LENGTH=776	8204.34	8467.08	7898.24	5710.59	6439.36	7073.16	9557.17	8762.67	7901.04	7362.8	5968.61	8003.03
Bra000828	AT1G80970	XH domain-containing protein chr1:30420167-30420904 FORWARD LENGTH=214	398.201	320.204	389.379	501.685	453.228	377	540.33	441.435	611.327	355.395	438.563	280.426
Bra000829	NA	NA	333.797	641.133	214.333	438.11	336.045	321.101	338.129	643.114	523.165	426.939	400.613	349.354
Bra000830	NA	NA	1130.18	932.879	935.247	1049.87	1476.04	1276.37	996.221	1304.22	1595.59	1036.55	1782.17	1263.2
Bra000831	NA	NA	176.135	224.186	141.845	213.388	147.779	197.073	240.472	212.046	276.15	238.861	157.556	208.759
Bra000832	AT1G80960	F-box and Leucine Rich Repeat domains containing protein chr1:30416065-30418220 FORWARD LENGTH=486	44.0045	38.7432	32.1983	47.3751	35.8264	59.4298	31.3926	40.6994	22.5429	33.9762	32.0246	26.3902
Bra000833	NA	NA	613.584	711.221	536.566	1170.99	552.418	584.527	968.12	1120.17	1179.59	1027.16	959.682	756.11
Bra000834	NA	NA	10914.6	12851.1	9416.66	15376.2	12623.4	15695	15433.2	15164.2	18752.5	17365.9	16682.4	17025.3
Bra000835	AT4G03340	Core-2/I-branching beta-1,6-N-acetylglucosaminyltransferase family protein chr4:1467865-1469465 REVERSE LENGTH=448	1377.37	1095.64	1616.58	1242.62	832.143	706.221	1415.96	1178.17	956.63	994.819	849.74	1062.43
Bra000836	AT4G03290	EF hand calcium-binding protein family chr4:1442813-1443277 FORWARD LENGTH=154	64.6295	76.1173	105.819	70.313	61.8707	116.941	291.805	92.5079	105.409	109.7	81.2674	87.1239
Bra000837	AT4G03280	PETC, PGR1 photosynthetic electron transfer C chr4:1440314-1441717 FORWARD LENGTH=229	17618.8	18383.9	18012.6	18044	22583.9	22276.5	23585.8	22047.6	23109.8	20485.4	21029.7	19870.2
Bra000838	AT4G03260	Outer arm dynein light chain 1 protein chr4:1429092-1431431 FORWARD LENGTH=677	7860.1	8045.84	8222.36	8567.57	6756.74	6211.43	6451.85	8876.62	7444.26	6898.99	6692.16	6190.31
Bra000839	AT4G03240	ATFH, FH frataxin homolog chr4:1423685-1424758 REVERSE LENGTH=187	4860.55	3681.93	3657.76	3725.16	4414.79	4492.74	5004.44	4160	3498.03	3977.86	3598.06	5238.29
Bra000840	AT4G03210	XTH9 xyloglucan endotransglucosylase/hydrolase 9 chr4:1416019-1417197 FORWARD LENGTH=290	10074	7021.86	4570.93	3837.99	9300.81	9549.53	13866.7	9325.34	8530.91	5351.72	8197.25	12769.7
Bra000841	NA	NA	32.7704	57.5697	58.8218	50.7085	80.0366	48.4367	73.1548	46.1804	36.2909	60.6369	110.835	94.4665
Bra000842	AT4G03190	GRH1, ATGRH1, AFB1 GRR1-like protein 1 chr4:1405108-1407057 REVERSE LENGTH=585	3618.96	2753.43	2536.18	2169.81	4141.69	3702.86	2928.56	2111.52	1964.02	1780.96	2364.6	3154.62
Bra000843	AT1G65670	CYP702A1 cytochrome P450, family 702, subfamily A, polypeptide 1 chr1:24421993-24423953 REVERSE LENGTH=482	29.6576	19.8858	43.8467	36.9211	18.0059	26.4448	21.868	19.085	18.4094	31.4743	25.5821	60.6624
Bra000844	AT4G03100	Rho GTPase activating protein with PAK-box/P21-Rho-binding domain chr4:1374361-1375913 FORWARD LENGTH=430	1589.44	1816.02	1723.81	1885.25	2052.64	2077.94	1801.73	1814.56	1996.32	2214.18	2909.65	2816.95
Bra000845	AT4G15350	CYP705A2 cytochrome P450, family 705, subfamily A, polypeptide 2 chr4:8762953-8764563 FORWARD LENGTH=509	43.8419	21.202	114.984	105.543	26.1719	103.798	22.2737	77.3935	33.1462	38.0841	26.746	122.243
Bra000846	AT4G03080	BSL1 BRI1 suppressor 1 (BSU1)-like 1 chr4:1359935-1365166 REVERSE LENGTH=881	6638.44	5559.15	6398.74	5895.37	4242.67	4161.56	6611.58	5646.67	5516.61	6234.81	5649.33	5556.88
Bra000847	AT4G03070	AOP1, AOP, AOP1.1 2-oxoglutarate (2OG) and Fe(II)-dependent oxygenase superfamily protein chr4:1358442-1359620 FORWARD LENGTH=322	241.325	597.106	485.925	249.842	183.887	209.308	192.536	290.385	499.898	645.23	190.046	260.934
Bra000848	AT4G03070	AOP1, AOP, AOP1.1 2-oxoglutarate (2OG) and Fe(II)-dependent oxygenase superfamily protein chr4:1358442-1359620 FORWARD LENGTH=322	6700.62	5835.04	8033.8	5670.84	435.97	422.607	12783	8164.34	9136.94	11001	8005.56	6040.58
Bra000849	AT4G03020	transducin family protein / WD-40 repeat family protein chr4:1331704-1334472 REVERSE LENGTH=493	6744.57	6360.88	5455.98	6243.02	5614	5329.21	6443.84	7419.6	6303.16	6162.06	5882.78	6260.4
Bra000850	AT4G02980	ABP1, ABP endoplasmic reticulum auxin binding protein 1 chr4:1319902-1321449 REVERSE LENGTH=198	8013.6	7604.83	9406.69	7428.65	14534.4	12234	9352.99	9602.29	10066.3	9339.81	9511.22	16686.2
Bra000851	NA	NA	50.9631	42.7691	246.811	69.4214	122.248	65.4465	134.395	31.9106	30.8011	57.4787	24.6523	123.355
Bra000852	NA	NA	80.9642	65.6779	106.133	73.6988	97.1386	78.8567	87.783	50.3907	80.055	26.093	33.3365	99.4569
Bra000853	AT4G02930	GTP binding Elongation factor Tu family protein chr4:1295751-1298354 REVERSE LENGTH=454	5983.56	5729.85	5988.6	5186.66	6508.34	5925.04	6147.65	6577.75	6027.99	6365.55	6155.61	7090.33
Bra000854	AT4G02920	unknown protein; BEST Arabidopsis thaliana protein match is: unknown protein (TAIR:AT1G03340.1); Has 41 Blast hits to 41 proteins in 12 species: Archae - 0; Bacteria - 0; Metazoa - 0; Fungi - 0; Plants - 41; Viruses - 0; Other Eukaryotes - 0 (source: NCBI BLink). chr4:1292816-1294670 FORWARD LENGTH=418	12420.9	21378.5	27537.3	28090.6	13885.8	14376.7	13059.1	21851.5	23043.8	24019.4	23525.6	16991.3
Bra000855	AT4G02900	ERD (early-responsive to dehydration stress) family protein chr4:1284066-1287747 FORWARD LENGTH=785	86.7288	61.7064	97.2086	116.217	55.2712	150.26	103.516	87.3573	198.8	113.921	109.728	90.5858
Bra000856	AT4G00620	Amino acid dehydrogenase family protein chr4:259265-260788 REVERSE LENGTH=360	49.7865	50.2962	78.5915	99.6904	45.3761	59.3032	140.331	43.5115	86.1848	82.1506	100.305	44.3085
Bra000857	AT4G02880	unknown protein; BEST Arabidopsis thaliana protein match is: unknown protein (TAIR:AT1G03290.2); Has 30201 Blast hits to 17322 proteins in 780 species: Archae - 12; Bacteria - 1396; Metazoa - 17338; Fungi - 3422; Plants - 5037; Viruses - 0; Other Eukaryotes - 2996 (source: NCBI BLink). chr4:1275131-1277913 FORWARD LENGTH=552	2581.86	4076.11	5206.03	5424.2	2421.87	2456.53	2376.08	4081.59	3981.15	4156.52	3175.52	2396.84
Bra000858	AT4G02850	phenazine biosynthesis PhzC/PhzF family protein chr4:1266535-1268569 REVERSE LENGTH=306	32.9652	28.4955	31.481	43.012	159.028	46.6128	43.278	47.099	55.1123	30.9687	61.0464	42.0273
Bra000859	AT4G02850	phenazine biosynthesis PhzC/PhzF family protein chr4:1266535-1268569 REVERSE LENGTH=306	80.5461	224.694	83.3601	93.0599	138.86	163.093	198.7	56.2309	122.432	145.262	95.7404	219.195
Bra000860	AT4G02840	Small nuclear ribonucleoprotein family protein chr4:1264726-1266253 FORWARD LENGTH=116	9383.26	9093.27	8447.69	8922.04	9320.44	9358.58	10896.4	10920.9	10081.4	8918.06	9231.23	9091.04
Bra000861	AT4G02830	unknown protein; Has 74 Blast hits to 74 proteins in 13 species: Archae - 0; Bacteria - 0; Metazoa - 0; Fungi - 0; Plants - 74; Viruses - 0; Other Eukaryotes - 0 (source: NCBI BLink). chr4:1262447-1263932 FORWARD LENGTH=184	65.5136	56.9688	34.9184	40.6331	119.108	55.1446	45.4415	42.3938	51.6282	45.4482	32.928	39.6638
Bra000862	AT4G02800	unknown protein; FUNCTIONS IN: molecular_function unknown; INVOLVED IN: biological_process unknown; LOCATED IN: chloroplast; EXPRESSED IN: 16 plant structures; EXPRESSED DURING: 9 growth stages; BEST Arabidopsis thaliana protein match is: unknown protein (TAIR:AT5G01970.1); Has 3209 Blast hits to 2720 proteins in 308 species: Archae - 13; Bacteria - 213; Metazoa - 1207; Fungi - 247; Plants - 183;…	548.205	715.71	615.35	717.775	625.334	645.512	850.767	606.473	563.545	735.015	858.926	855.728
Bra000863	AT4G02790	GTP-binding family protein chr4:1247416-1249351 FORWARD LENGTH=372	3843.74	4168.4	4460.04	3564.51	5695.73	5704.36	5099.49	5386.58	4935.59	4627.35	4786.38	7092.09
Bra000864	AT4G02780	GA1, ABC33, ATCPS1, CPS, CPS1 Terpenoid cyclases/Protein prenyltransferases superfamily protein chr4:1237881-1244766 REVERSE LENGTH=802	179.154	186.801	179.653	179.224	185.517	195.747	253.895	357.587	94.0871	151.359	58.9272	245.188
Bra000865	AT4G02740	F-box/RNI-like superfamily protein chr4:1217756-1220834 REVERSE LENGTH=479	2114.39	1553.41	1787.8	1474.89	2568.75	2201.93	2122.74	1716.14	1707.98	915.443	1585.09	1574.41
Bra000866	AT4G02740	F-box/RNI-like superfamily protein chr4:1217756-1220834 REVERSE LENGTH=479	779.467	743.389	758.279	992.666	804.751	841.412	1117.74	1010.29	1103.67	1146.4	1084.66	963.81
Bra000867	AT1G56220	Dormancy/auxin associated family protein chr1:21043414-21044469 FORWARD LENGTH=140	39776.5	36673.7	32106.3	28847.3	43763.1	43921.2	41591.3	33854.8	36771.5	26941.7	34008.9	37337.4
Bra000868	AT4G02680	EOL1 ETO1-like 1 chr4:1181202-1184328 REVERSE LENGTH=888	2773.85	2474.49	2454.07	2315.55	1989.3	1706.13	2384.39	1763.99	1815.56	1958.41	1925.15	1560.02
Bra000869	AT4G02660	Beige/BEACH domain ;WD domain, G-beta repeat protein chr4:1159927-1173791 REVERSE LENGTH=3527	432.018	442.167	632.924	330.083	581.909	402.731	393.813	626.029	676.018	487.148	668.999	726.473
Bra000870	AT4G39756	Galactose oxidase/kelch repeat superfamily protein chr4:18441756-18442880 FORWARD LENGTH=374	70.2689	29.3776	39.1748	48.0065	34.2154	78.8286	38.1229	210.475	43.1149	36.3601	42.2007	52.1083
Bra000871	AT4G02620	vacuolar ATPase subunit F family protein chr4:1149419-1151132 REVERSE LENGTH=128	8538.39	9973.81	10068.3	11474.1	11900.7	12942.4	11459.6	10810.3	11599.2	11572.4	10213.8	13232.1
Bra000872	AT4G02590	UNE12 basic helix-loop-helix (bHLH) DNA-binding superfamily protein chr4:1137968-1140306 REVERSE LENGTH=310	4857.46	4790.02	4823.42	4806.63	5234.22	4958.72	2489.09	3034.45	3379.29	3113.83	2945.45	3503.94
Bra000873	AT4G02580	NADH-ubiquinone oxidoreductase 24 kDa subunit, putative chr4:1134586-1136906 FORWARD LENGTH=255	13461.9	12399.2	13304.7	12534.9	15157.9	15171.6	14592.7	13707.8	12494.7	12558.9	14680.6	14238.9
Bra000874	AT4G02570	ATCUL1, CUL1, AXR6 cullin 1 chr4:1129315-1133435 FORWARD LENGTH=738	6733.03	8009.38	6444.83	8359.39	6199.01	8172.43	7607.71	7757.9	8050.59	8135.41	7383.96	7913.88
Bra000875	AT2G02930	ATGSTF3, GST16, GSTF3 glutathione S-transferase F3 chr2:851348-852106 REVERSE LENGTH=212	21233.9	15833.5	20216.3	15773.9	24917.2	24831.1	20027.8	20548.6	20176.4	18835.3	16274.8	20483.3
Bra000876	AT4G02520	ATGSTF2, ATPM24.1, ATPM24, GST2, GSTF2 glutathione S-transferase PHI 2 chr4:1110673-1111531 REVERSE LENGTH=212	14540.9	11440.7	13098.3	10523.5	10972.2	14714.8	12585.3	13546.1	15017.7	14365.5	14080.2	13967.4
Bra000877	AT4G02500	ATXT2, XXT2, XT2 UDP-xylosyltransferase 2 chr4:1101638-1103345 FORWARD LENGTH=461	12931.3	12223.6	14122.5	11078.2	13273.1	13219.4	13750.5	8665.33	12877.8	12013.9	12836.9	10991.2
Bra000878	AT4G02480	AAA-type ATPase family protein chr4:1082082-1088680 REVERSE LENGTH=1265	7426.95	8982.27	7683.39	8413.48	7806.05	6959.03	7578.05	8420.25	8545.49	9011.07	8867.96	6861.96
Bra000879	AT4G02450	HSP20-like chaperones superfamily protein chr4:1073987-1075765 REVERSE LENGTH=241	19582.1	18292.1	14022.2	14866.7	19889.8	17938.9	19817.3	15139.6	17302.7	18423.6	19921.4	20537.3
Bra000880	AT4G02420	Concanavalin A-like lectin protein kinase family protein chr4:1064363-1066372 REVERSE LENGTH=669	509.935	708.995	722.585	536.51	325.371	354.196	540.972	946.906	877.99	690.967	648.24	526.886
Bra000881	AT4G02420	Concanavalin A-like lectin protein kinase family protein chr4:1064363-1066372 REVERSE LENGTH=669	214.37	140.12	233.263	273.7	109.508	131.201	148.827	183.964	150.289	183.138	82.6726	150.195
Bra000882	AT4G02405	S-adenosyl-L-methionine-dependent methyltransferases superfamily protein chr4:1057999-1059671 REVERSE LENGTH=333	11903.9	10408.8	10277.4	6788.21	12729.1	13183.2	8239.15	5774.42	6596.56	6489.45	6677.29	7837.47
Bra000883	AT4G02390	APP, PARP1, ATPARP1, PP poly(ADP-ribose) polymerase chr4:1050104-1053960 FORWARD LENGTH=637	553.286	642.354	787.494	613.053	1076.3	1143.02	2812.1	1777.93	1334.49	1104.82	1322.85	1910.71
Bra000884	AT4G02380	SAG21, AtLEA5 senescence-associated gene 21 chr4:1046414-1046807 REVERSE LENGTH=97	12208	11425.2	10006	9540.45	6783.72	5111.64	9213.08	9139.59	8724.37	8609.75	9006.14	6750.43
Bra000885	AT4G02370	Protein of unknown function, DUF538 chr4:1042458-1042961 FORWARD LENGTH=167	11342.4	7480.59	6947.72	5915.88	10828.8	8939.38	8918.15	6274.98	7389.04	5850.98	6922.83	7672.87
Bra000886	AT4G02250	Plant invertase/pectin methylesterase inhibitor superfamily protein chr4:983970-984523 FORWARD LENGTH=160	36.8317	24.298	24.1891	30.0563	16.0945	22.6386	26.5218	24.8055	23.1666	51.2122	17.7799	25.173
Bra000887	AT1G02780	emb2386 Ribosomal protein L19e family protein chr1:608120-609391 REVERSE LENGTH=214	85.645	124.25	49.2158	384.082	71.5266	100.902	90.4688	112.033	78.1645	292.72	46.6802	66.7995
Bra000888	AT2G21450	CHR34 chromatin remodeling 34 chr2:9179622-9182356 REVERSE LENGTH=816	1288.04	1261.85	1061.19	1168.3	1146.04	1239.19	1474.63	1498.12	1389.54	1649.17	1491.57	1582.57
Bra000889	AT2G46450	ATCNGC12, CNGC12 cyclic nucleotide-gated channel 12 chr2:19065845-19068364 FORWARD LENGTH=649	1258.35	259.093	477	173.455	93.655	104.465	838.109	818.707	419.565	414.156	215.571	82.2576
Bra000890	AT4G02170	unknown protein; BEST Arabidopsis thaliana protein match is: unknown protein (TAIR:AT5G38700.1); Has 53 Blast hits to 53 proteins in 10 species: Archae - 0; Bacteria - 0; Metazoa - 0; Fungi - 0; Plants - 53; Viruses - 0; Other Eukaryotes - 0 (source: NCBI BLink). chr4:958126-958641 FORWARD LENGTH=171	44.544	33.5665	44.752	53.8681	51.4347	53.5571	115.009	58.1597	24.1891	16.582	56.7406	219.112
Bra000891	AT4G02150	MOS6, ATIMPALPHA3, IMPA-3 ARM repeat superfamily protein chr4:950884-953602 REVERSE LENGTH=531	99.4339	124.916	210.686	164.177	124.845	153.527	56.1591	76.3345	120.928	94.389	71.148	61.3673
Bra000892	AT4G19750	Glycosyl hydrolase family protein with chitinase insertion domain chr4:10745682-10747127 REVERSE LENGTH=362	166.098	168.433	80.7785	83.888	101.242	179.196	101.848	111.36	137.34	101.279	87.8448	53.961
Bra000893	AT4G02100	Heat shock protein DnaJ with tetratricopeptide repeat chr4:930228-932049 FORWARD LENGTH=546	1582.3	1115.65	1117.93	766.295	2509.31	2139.47	3575.73	1455.66	1332.35	1005.83	1656.77	2821.24
Bra000894	AT1G61580	RPL3B, ARP2 R-protein L3 B chr1:22720833-22722402 REVERSE LENGTH=390	44.797	47.2779	33.2093	27.293	143.54	28.0939	43.4252	93.8984	60.2094	47.331	95.748	155.426
Bra000895	AT4G02080	ASAR1, ATSARA1C, ATSAR2, SAR2 secretion-associated RAS super family 2 chr4:921554-922547 FORWARD LENGTH=193	18786.9	18927.8	22677.6	21422.1	20434.1	18618.9	22361.4	20621.9	23381.8	20733.1	21685.3	19677.6
Bra000896	AT4G02070	MSH6, MSH6-1, ATMSH6 MUTS homolog 6 chr4:906079-912930 FORWARD LENGTH=1324	2528.89	3343.04	3321.97	3760.68	2861.84	3321.87	1028.68	1454.2	1346.03	1465.41	992.781	1639.8
Bra000897	AT4G02060	PRL, MCM7 Minichromosome maintenance (MCM2/3/5) family protein chr4:901484-905297 FORWARD LENGTH=716	1592.32	1442.18	1473.74	1091.32	2082.93	1978.69	1244.16	1330.74	1431.62	1202.34	2027.44	1892.48
Bra000898	AT4G02050	STP7 sugar transporter protein 7 chr4:898387-900095 REVERSE LENGTH=513	958.393	766.65	924.279	651.119	752.935	744.766	1845.25	1451	1499.36	1254.57	1481.65	971.501
Bra000899	NA	NA	61.8716	80.3151	44.7004	98.1491	44.4938	72.5548	123.476	104.004	91.819	79.3956	96.7353	86.7668
Bra000900	AT4G02010	Protein kinase superfamily protein chr4:881457-885222 FORWARD LENGTH=725	2121.19	3114.21	3670.51	3219.41	1885.8	1598.23	2088.18	3098.69	3072.79	3479.82	2995.8	1739.9
Bra000901	AT4G01995	unknown protein; BEST Arabidopsis thaliana protein match is: unknown protein (TAIR:AT1G64680.1); Has 30201 Blast hits to 17322 proteins in 780 species: Archae - 12; Bacteria - 1396; Metazoa - 17338; Fungi - 3422; Plants - 5037; Viruses - 0; Other Eukaryotes - 2996 (source: NCBI BLink). chr4:873075-874619 FORWARD LENGTH=258	2184.15	2533.03	2990.21	2290.3	3417.78	3013.65	2843.79	3065.49	3836.82	3420.77	3071.22	4284.95
Bra000902	AT4G01990	Tetratricopeptide repeat (TPR)-like superfamily protein chr4:871268-872885 REVERSE LENGTH=502	1217.03	1170.82	1255.64	1571.28	933.867	847	1201.96	1246.79	1301.72	1535.3	1348.98	1149.42
Bra000903	AT4G01950	ATGPAT3, GPAT3 glycerol-3-phosphate acyltransferase 3 chr4:844597-846710 REVERSE LENGTH=520	2954.45	2333.34	3249.73	5417.88	1391.73	1360.88	3102.74	1345.72	2810.09	3601.73	4226.07	1088.21
Bra000904	AT1G14800	Nucleic acid-binding, OB-fold-like protein chr1:5099572-5102558 FORWARD LENGTH=384	295.334	264.201	249.463	378.965	166.943	398.231	373.833	455.448	466.084	278.494	283.806	265.1
Bra000905	AT4G01940	NFU1, AtCNFU1 NFU domain protein 1 chr4:842265-843388 REVERSE LENGTH=231	2212.36	3090.13	2082.3	2473.94	2528.51	2591.52	3106.88	2586.29	2273.62	2927.1	2640.79	3045.13
Bra000906	AT4G01770	RGXT1 rhamnogalacturonan xylosyltransferase 1 chr4:764564-766596 FORWARD LENGTH=361	45.7398	74.6431	77.2057	96.3355	63.798	73.9437	70.9288	76.5183	65.8269	78.3205	43.0494	52.4442
Bra000907	AT4G01220	Nucleotide-diphospho-sugar transferase family protein chr4:513431-515648 REVERSE LENGTH=360	1057.9	576.481	1476.84	1350.27	767.61	655.87	1021.09	1364.22	1357.87	1498.95	474.639	481.517
Bra000908	AT4G01900	PII, GLB1 GLNB1 homolog chr4:821736-823294 FORWARD LENGTH=196	5241.96	4601.85	4534.89	4309.79	6640.98	5141.75	5880.78	3676.2	4746.16	5004.58	5066.93	7507.04
Bra000909	AT4G01897	unknown protein; CONTAINS InterPro DOMAIN/s: Protein of unknown function DUF952 (InterPro:IPR009297); Has 763 Blast hits to 763 proteins in 180 species: Archae - 0; Bacteria - 351; Metazoa - 0; Fungi - 0; Plants - 29; Viruses - 0; Other Eukaryotes - 383 (source: NCBI BLink). chr4:820487-821466 REVERSE LENGTH=122	2465.29	1802.69	1996.01	1583.95	3028.17	2277.99	2870.18	2066.77	1899.27	2015.1	2495.31	2752.9
Bra000910	NA	NA	3195.53	2133.81	3416.86	2329.9	1772.23	1751.55	3943.92	1623.39	2580.21	3477.72	2654.96	2182.74
Bra000911	AT4G01890	Pectin lyase-like superfamily protein chr4:816210-818428 FORWARD LENGTH=468	124.286	64.4936	114.715	44.3389	63.4789	86.8978	151.99	171.987	158.613	247.018	117.711	119.536
Bra000912	AT4G01880	methyltransferases chr4:810810-812882 REVERSE LENGTH=453	2363.77	2004.86	2136.65	1744.85	2139.4	2274.15	2584.66	2095.76	1893.35	2035.28	1713.35	2025.44
Bra000913	AT4G01870	tolB protein-related chr4:808473-810431 REVERSE LENGTH=652	2864.9	2379.43	2532.19	2177.29	5798.03	4797.83	2362.62	2632.86	2291.2	2237.04	2978.72	5084.91
Bra000914	AT4G01850	SAM-2, MAT2, SAM2, AtSAM2 S-adenosylmethionine synthetase 2 chr4:796298-797479 REVERSE LENGTH=393	9063.91	11548.6	10317.5	10394.4	10249.1	9553.67	8948.35	9542.7	8779.71	10675.4	10463.2	10648.9
Bra000915	AT4G01800	AGY1, AtcpSecA, SECA1 Albino or Glassy Yellow 1 chr4:770926-776131 REVERSE LENGTH=1022	8379.64	9091.11	9398.63	8556.39	9519.07	11937.4	7336.46	7135.3	5422.42	7412.34	4538.89	7439.29
Bra000916	AT4G01790	Ribosomal protein L7Ae/L30e/S12e/Gadd45 family protein chr4:769868-770728 FORWARD LENGTH=167	1313.81	1581.26	1170.74	2433.29	1220.78	1388.61	978.791	1370.57	1244.46	1391.96	1510.18	1193.97
Bra000917	NA	NA	134.246	134.745	56.3532	210.948	85.5448	212.619	203.684	144.955	139.735	164.232	96.2132	121.86
Bra000918	AT4G01670	unknown protein; BEST Arabidopsis thaliana protein match is: unknown protein (TAIR:AT3G62070.1); Has 141 Blast hits to 139 proteins in 15 species: Archae - 0; Bacteria - 0; Metazoa - 0; Fungi - 0; Plants - 138; Viruses - 0; Other Eukaryotes - 3 (source: NCBI BLink). chr4:711464-712511 REVERSE LENGTH=249	1049.9	593.377	918.592	802.055	1115.73	1284.05	921.091	739.25	867.258	1003.57	676.453	800.25
Bra000919	AT4G01650	Polyketide cyclase / dehydrase and lipid transport protein chr4:704578-705866 REVERSE LENGTH=288	1968.44	2217.32	1214.05	2073.69	1988.34	1931.46	2768.77	2327.04	2087.52	2339.32	1746.43	2139.14
Bra000920	AT4G01630	ATEXPA17, ATEXP17, ATHEXP ALPHA 1.13, EXPA17 expansin A17 chr4:700653-701527 FORWARD LENGTH=255	180.504	110.973	91.3303	138.81	150.638	144.392	161.634	173.437	195.331	152.155	337.43	362.925
Bra000921	AT4G01575	serine protease inhibitor, Kazal-type family protein chr4:682040-682474 REVERSE LENGTH=144	1658.66	707.902	628.657	963.361	2169.18	2143.47	2212.69	1461.77	824.674	726.232	1036.97	2191.95
Bra000922	NA	NA	141.227	149.206	87.9634	140.377	127.739	153.026	152.282	140.551	181.656	153.288	177.981	158.927
Bra000923	AT4G01450	nodulin MtN21 /EamA-like transporter family protein chr4:608586-610487 FORWARD LENGTH=361	1852.69	1434.56	1280.63	1123.59	701.335	723.325	1775.98	960.638	1044.3	736.678	820.25	285.308
Bra000924	NA	NA	937.967	352.826	361.538	412.239	936.303	719.473	771.707	362.499	281.935	247.148	214.953	593.242
Bra000925	AT4G01450	nodulin MtN21 /EamA-like transporter family protein chr4:608586-610487 FORWARD LENGTH=361	7958.69	6473.3	5973.57	5501.16	2748.46	2673.3	7963.12	4195.11	4211.4	2901.72	3451.98	2118.4
Bra000926	AT4G01450	nodulin MtN21 /EamA-like transporter family protein chr4:608586-610487 FORWARD LENGTH=361	3663.77	2252.31	3275.24	2521.09	2459.64	2861.58	3700.37	3236.97	3248.52	2696.87	3045.37	3895.74
Bra000927	AT4G01410	Late embryogenesis abundant (LEA) hydroxyproline-rich glycoprotein family chr4:578308-578991 FORWARD LENGTH=227	524.628	4568.99	3433.42	3757.2	704.815	1199.3	1093.36	3472.43	2729.57	3100.66	2855.06	1798.29
Bra000928	AT4G01400	FUNCTIONS IN: molecular_function unknown; INVOLVED IN: biological_process unknown; LOCATED IN: cellular_component unknown; EXPRESSED IN: 24 plant structures; EXPRESSED DURING: 15 growth stages; CONTAINS InterPro DOMAIN/s: COG4 transport (InterPro:IPR013167), Pentatricopeptide repeat (InterPro:IPR002885); BEST Arabidopsis thaliana protein match is: Pentatricopeptide repeat (PPR) superfamily protei…	5726.29	6356.26	8723.84	8890.02	7498.73	6776.86	7416.25	9344.09	8163.81	7515.89	7158.85	8349.71
Bra000929	AT4G00810	60S acidic ribosomal protein family chr4:346179-346957 REVERSE LENGTH=113	16273.9	16970.7	15225	18804.7	17777.9	18913.3	17042.4	15368.7	15096.7	16654.6	15775.5	17936
Bra000930	AT4G00820	iqd17 IQ-domain 17 chr4:349300-351307 FORWARD LENGTH=534	361.09	491.776	725.01	311.543	470.019	384.037	388.13	317.055	355.063	271.684	385.056	273.25
Bra000931	AT4G00830	RNA-binding (RRM/RBD/RNP motifs) family protein chr4:352782-354965 FORWARD LENGTH=495	7832.2	6906.96	7024.79	6598.95	8155.22	8001.06	7499.41	5691.1	6262.17	6659.18	6726.8	8165.29
Bra000932	AT4G00840	DHHC-type zinc finger family protein chr4:355483-357105 REVERSE LENGTH=291	957.861	831.851	854.528	945.787	909.499	985.153	710.575	704.666	592.424	575.851	540.767	659.399
Bra000933	AT4G00910	Aluminium activated malate transporter family protein chr4:389370-391287 REVERSE LENGTH=497	15030.4	18912.6	17291.2	21728.4	21007.4	19691.7	14779.9	15491.3	14991.5	14744.9	13672.9	16056.9
Bra000934	AT4G00990	Transcription factor jumonji (jmjC) domain-containing protein chr4:427035-431535 FORWARD LENGTH=840	73.0084	143.89	59.898	191.662	82.5215	55.9419	68.2118	44.632	34.0946	74.8179	83.6849	103.168
Bra000935	AT4G00990	Transcription factor jumonji (jmjC) domain-containing protein chr4:427035-431535 FORWARD LENGTH=840	143.139	157.562	191.762	350.142	115.564	181.632	396.55	484.571	481.113	285.739	267.505	992.198
Bra000936	AT4G00990	Transcription factor jumonji (jmjC) domain-containing protein chr4:427035-431535 FORWARD LENGTH=840	7890.11	6337.37	6622.59	5079.38	7065.83	6785.55	5761	5175.44	6260.82	5951.77	6466.48	5785.93
Bra000937	AT4G01010	ATCNGC13, CNGC13 cyclic nucleotide-gated channel 13 chr4:434569-437242 REVERSE LENGTH=696	1586.08	770.703	762.066	940.266	624.945	649.67	3200.32	2847.2	2087.37	2082.33	1807.13	1548.01
Bra000938	AT4G01026	PYL7, RCAR2 PYR1-like 7 chr4:447180-448109 FORWARD LENGTH=211	9981.8	9699.95	8305.18	10881.2	14619.7	15916.9	10237.5	12508.6	8670.45	10740.9	9853.83	18276.8
Bra000939	AT4G01040	Glycosyl hydrolase superfamily protein chr4:453383-455407 FORWARD LENGTH=430	921.827	725.407	729.049	698.961	1193.45	1130.79	1419.51	1305.4	1222.47	873.93	1179.49	1703.84
Bra000940	AT4G01050	TROL thylakoid rhodanese-like chr4:455874-458175 FORWARD LENGTH=466	228.038	301.083	217.082	236.12	388.436	378.686	453.703	687.453	589.024	780.565	704.4	1267.51
Bra000941	AT4G01060	ETC3, CPL3 CAPRICE-like MYB3 chr4:460534-460967 FORWARD LENGTH=75	342.348	349.957	226.425	525.076	143.195	147.252	950.028	262.193	527.602	683.49	298.633	509.064
Bra000942	AT4G01070	GT72B1, UGT72B1 UDP-Glycosyltransferase superfamily protein chr4:461858-463300 REVERSE LENGTH=480	4249.86	3511.48	4015.57	3474.68	6199.18	6274.35	4191.46	3172.74	3727.31	3909.78	4512.02	5964.68
Bra000943	AT4G01090	Protein of unknown function (DUF3133) chr4:470834-473248 REVERSE LENGTH=714	10612.1	5481.71	7484.09	9113.29	4377.65	3832.05	8573.74	6038.25	6363.52	5756.25	6893.38	4348.72
Bra000944	AT4G01100	ADNT1 adenine nucleotide transporter 1 chr4:477411-479590 FORWARD LENGTH=352	7593.93	8662.79	7545.95	7587.48	7199.93	6651.28	8412.74	7985.61	9310.39	8395.97	9613.55	7359.2
Bra000945	AT4G01110	unknown protein; BEST Arabidopsis thaliana protein match is: unknown protein (TAIR:AT1G01453.1); Has 273 Blast hits to 272 proteins in 18 species: Archae - 0; Bacteria - 0; Metazoa - 0; Fungi - 0; Plants - 273; Viruses - 0; Other Eukaryotes - 0 (source: NCBI BLink). chr4:480176-481056 REVERSE LENGTH=261	79.593	94.6214	83.2602	86.1569	50.173	50.9631	191.313	132.314	107.101	114.374	76.0657	65.4075
Bra000946	AT4G01130	GDSL-like Lipase/Acylhydrolase superfamily protein chr4:485868-488007 FORWARD LENGTH=382	756.182	573.837	621.669	370.378	806.268	743.917	892.816	541.321	466.239	513.369	442.796	581.332
Bra000947	AT4G01150	unknown protein; FUNCTIONS IN: molecular_function unknown; INVOLVED IN: biological_process unknown; LOCATED IN: thylakoid, chloroplast thylakoid membrane, chloroplast, plastoglobule, chloroplast envelope; EXPRESSED IN: 23 plant structures; EXPRESSED DURING: 14 growth stages; BEST Arabidopsis thaliana protein match is: unknown protein (TAIR:AT4G38100.1); Has 323 Blast hits to 323 proteins in 59 sp…	5843.44	7477.67	6816.81	8586.59	6317.62	9077.67	8743.89	9222.3	7501.52	7871.31	6384.25	8123.3
Bra000948	AT4G01160	BTB/POZ/Kelch-associated protein chr4:494976-497006 REVERSE LENGTH=505	465.362	638.157	397.811	682.974	523.551	491.499	577.898	688.601	776.545	679.943	682.731	695.157
Bra000949	AT4G01210	glycosyl transferase family 1 protein chr4:507738-512362 REVERSE LENGTH=1031	775.572	897.62	767.226	829.88	719.473	827.706	1229.26	972.027	905.711	600.149	605.083	654.509
Bra000950	AT4G01220	Nucleotide-diphospho-sugar transferase family protein chr4:513431-515648 REVERSE LENGTH=360	5145.49	4284.03	4436.81	4856.87	4675.58	5018.68	1483.2	1647.81	1391.81	1963.37	1089.11	1635.32
Bra000951	AT4G01270	RING/U-box superfamily protein chr4:532351-534891 FORWARD LENGTH=506	645.137	701.156	743.407	769.247	1050.44	1144.23	361.371	541.815	366.661	658.184	583.722	691.731
Bra000952	AT4G01290	unknown protein; FUNCTIONS IN: molecular_function unknown; INVOLVED IN: biological_process unknown; LOCATED IN: cellular_component unknown; EXPRESSED IN: 24 plant structures; EXPRESSED DURING: 15 growth stages; Has 1744 Blast hits to 1308 proteins in 219 species: Archae - 0; Bacteria - 241; Metazoa - 793; Fungi - 253; Plants - 108; Viruses - 0; Other Eukaryotes - 349 (source: NCBI BLink). chr4:53…	14612.6	14495.6	11959.4	12608.6	11894.3	13406.1	1012.11	1704.66	1239.71	1427.55	1060.33	1653.68
Bra000953	AT4G01310	Ribosomal L5P family protein chr4:544166-545480 REVERSE LENGTH=262	16122	21251.6	14681.8	17747.3	30560.2	29789.7	3522.17	2839.26	4279.16	3755.58	4002.57	3445.98
Bra000954	AT4G01320	ATSTE24, STE24 Peptidase family M48 family protein chr4:545905-549002 FORWARD LENGTH=424	3927.59	3512.32	3716.77	3620.31	3334.72	3656.01	3881.82	3585.11	3817.04	4136.79	3335.74	3940.11
Bra000955	AT4G01370	ATMPK4, MPK4 MAP kinase 4 chr4:567219-568889 FORWARD LENGTH=376	17041.7	15986.3	14124	15685	12277.6	12406.9	13524.6	13225.3	16021.3	17224.1	13741.4	14916
Bra000956	AT4G00770	unknown protein; Has 127 Blast hits to 120 proteins in 33 species: Archae - 0; Bacteria - 2; Metazoa - 6; Fungi - 8; Plants - 62; Viruses - 3; Other Eukaryotes - 46 (source: NCBI BLink). chr4:331195-333050 FORWARD LENGTH=440	725.36	420.905	257.605	183.044	171.311	84.9412	645.734	156.6	225.885	181.518	308.693	94.8455
Bra000957	AT4G00755	F-box family protein chr4:325294-326787 FORWARD LENGTH=377	3656.94	2173.83	1573.09	1966.22	3941.22	3215.61	1779.37	1330.57	1713.7	1736.18	1624.42	1667.51
Bra000958	AT4G00752	UBX domain-containing protein chr4:317771-320793 REVERSE LENGTH=469	2751.75	2264.36	2464.55	1783.09	2885.98	2477.79	2512.09	2444.3	2394.88	2080.29	2419.26	2413.7
Bra000959	AT4G00740	S-adenosyl-L-methionine-dependent methyltransferases superfamily protein chr4:307815-310298 REVERSE LENGTH=600	9063.44	11023.8	9309.01	9648.8	10081.4	9923.08	11462.2	10711.5	10112.3	11017.2	11532.7	10170.1
Bra000960	AT4G00730	ANL2, AHDP Homeobox-leucine zipper family protein / lipid-binding START domain-containing protein chr4:299741-304103 REVERSE LENGTH=802	4543.07	3837.61	5228.8	4792.75	2584.07	2906.26	2330.5	2643.85	3404.2	3162.87	3767.52	2069.01
Bra000961	AT4G00720	ATSK32, ASKTHETA, SK32 shaggy-like protein kinase 32 chr4:294116-297002 REVERSE LENGTH=472	10387.2	9243.43	10278.1	10584.9	7583.29	7824.8	9674.37	10257.9	8523.57	8742.37	8006.76	7059.76
Bra000962	AT4G00710	BSK3 BR-signaling kinase 3 chr4:290807-293096 FORWARD LENGTH=489	3336.62	3154.46	3046.68	3602.85	3548.86	3716.56	3704.47	2691.95	3328.61	3281.82	1910.27	3102
Bra000963	AT4G00700	C2 calcium/lipid-binding plant phosphoribosyltransferase family protein chr4:286260-289369 FORWARD LENGTH=1006	5160.18	3373.82	2630.99	2318.52	674.907	808.044	1706.53	1476.12	1043.58	1326.18	477.241	277.315
Bra000964	AT4G00670	Remorin family protein chr4:278434-279170 REVERSE LENGTH=123	844.361	836.057	1012.95	715.536	676.202	652.547	946.868	669.132	832.409	835.546	1237.36	753.314
Bra000965	AT4G00660	RH8, ATRH8 RNAhelicase-like 8 chr4:274638-277438 FORWARD LENGTH=505	10652.2	11114.7	10132	10676.1	9208.13	9219.03	10116.6	11289.3	10697.2	10749.7	10544.5	10445
Bra000966	AT4G00585	unknown protein; Has 47 Blast hits to 47 proteins in 22 species: Archae - 0; Bacteria - 0; Metazoa - 3; Fungi - 7; Plants - 33; Viruses - 0; Other Eukaryotes - 4 (source: NCBI BLink). chr4:251157-252284 REVERSE LENGTH=88	9107.06	7025.84	8878.52	7333.64	9579.81	8915.81	10858.1	8398.69	9644.3	10096.1	10023.9	9894.73
Bra000967	AT4G00570	NAD-ME2 NAD-dependent malic enzyme 2 chr4:242817-246522 REVERSE LENGTH=607	5746.49	7319.73	8769.57	9476.84	4792.19	4685.52	4738.3	4999.05	4677.48	6455.33	5558.39	4343.35
Bra000968	AT4G00525	unknown protein; Has 35333 Blast hits to 34131 proteins in 2444 species: Archae - 798; Bacteria - 22429; Metazoa - 974; Fungi - 991; Plants - 531; Viruses - 0; Other Eukaryotes - 9610 (source: NCBI BLink). chr4:231862-232769 FORWARD LENGTH=140	5174.7	4794.84	4361.42	5170.31	5786.24	6448.35	5293.91	4341.92	4573.53	4868.94	5483.11	6447.68
Bra000969	AT4G00500	alpha/beta-Hydrolases superfamily protein chr4:225214-226978 REVERSE LENGTH=460	2543.23	1816.82	1526.66	3204.82	926.627	1033.7	1904.86	1225.22	1175.63	1850.04	1373.23	1383.08
Bra000970	AT4G00480	ATMYC1, myc1 basic helix-loop-helix (bHLH) DNA-binding superfamily protein chr4:217106-219684 REVERSE LENGTH=526	66.4422	132.919	256.916	190.487	100.006	97.6795	278.426	208.078	99.7182	142.89	118.645	68.1306
Bra000971	AT4G00460	ATROPGEF3, ROPGEF3 RHO guanyl-nucleotide exchange factor 3 chr4:211146-213094 REVERSE LENGTH=473	280.267	367.759	287.611	174.546	468.065	377.519	371.676	310.678	330.031	667.435	453.962	519.954
Bra000972	AT4G00450	CRP, CCT RNA polymerase II transcription mediators chr4:202425-210666 FORWARD LENGTH=2253	4128.43	3892.42	4056.35	3351.04	4011.19	3927.85	4721.03	4596.36	3669.8	3547.18	2986.49	3910.26
Bra000973	AT4G00440	Protein of unknown function (DUF3741) chr4:195176-198119 FORWARD LENGTH=831	2299.93	2724.03	2892.02	2567.93	2405.02	2489.89	2131.38	2780.98	2392.42	2544.5	2403.41	1960.57
Bra000974	AT4G00430	TMP-C, PIP1;4, PIP1E plasma membrane intrinsic protein 1;4 chr4:186143-187531 REVERSE LENGTH=287	29789.7	35872.5	31499.1	31700.9	35682.2	30615.5	32135	30813.7	36553.2	32484.7	36157.2	32928.4
Bra000975	NA	NA	31.1345	37.5871	54.9009	42.8397	162.399	108.949	64.0314	167.852	135.018	116.318	79.2489	40.7654
Bra000976	AT4G00370	ANTR2, PHT4;4 Major facilitator superfamily protein chr4:163153-166111 REVERSE LENGTH=541	6107.27	5767.17	6026.8	5305.17	7752.57	7695.41	6394.57	6445.01	5830.24	4464.17	4881.52	6517.67
Bra000977	AT4G00355	unknown protein; BEST Arabidopsis thaliana protein match is: unknown protein (TAIR:AT2G45980.1); Has 100 Blast hits to 97 proteins in 16 species: Archae - 0; Bacteria - 0; Metazoa - 0; Fungi - 0; Plants - 100; Viruses - 0; Other Eukaryotes - 0 (source: NCBI BLink). chr4:155207-156090 FORWARD LENGTH=266	9723.29	10466.6	11373.3	9857.1	9670.2	9051.21	9092.21	10628.4	11209.8	9634.53	10357.6	7973.83
Bra000978	AT4G00170	Plant VAMP (vesicle-associated membrane protein) family protein chr4:70732-72085 REVERSE LENGTH=239	7525.67	7700.66	6748.14	7647.75	7597	8351.56	7900.37	7891.18	7852.49	7597.17	8114.39	8732.85
Bra000979	AT4G00120	IND1, GT140, IND, EDA33 basic helix-loop-helix (bHLH) DNA-binding superfamily protein chr4:42601-43197 REVERSE LENGTH=198	66.0546	73.1941	69.6547	82.661	46.5221	73.0632	65.6761	112.085	136.469	77.4885	56.3716	71.8405
Bra000980	AT3G02000	ROXY1 Thioredoxin superfamily protein chr3:332512-332922 REVERSE LENGTH=136	592.129	731.018	678.245	605.929	546.508	553.138	595.721	442.996	561.649	429.99	847.646	607.998
Bra000981	AT3G01990	ACR6 ACT domain repeat 6 chr3:330256-332066 FORWARD LENGTH=433	4720.79	6326.31	4504.95	4544.4	5361.81	5444.64	4975.42	4761.34	4211.88	3885.93	4012.07	6317.65
Bra000982	NA	NA	159.156	249.272	269.711	143.244	234.241	180.332	203.37	129.365	238.3	114.899	135.286	234.879
Bra000983	AT3G01870	Plant protein of unknown function (DUF946) chr3:305276-307027 FORWARD LENGTH=583	121.434	182.641	146.78	172.893	208.245	202.13	145.085	124.117	107.651	109.074	47.9053	102.513
Bra000984	AT3G01860	unknown protein; FUNCTIONS IN: molecular_function unknown; INVOLVED IN: response to cadmium ion; LOCATED IN: chloroplast; EXPRESSED IN: 24 plant structures; EXPRESSED DURING: 13 growth stages; BEST Arabidopsis thaliana protein match is: unknown protein (TAIR:AT3G27210.1); Has 66 Blast hits to 66 proteins in 13 species: Archae - 0; Bacteria - 0; Metazoa - 5; Fungi - 0; Plants - 61; Viruses - 0; Ot…	1597.27	1906.93	1558.56	2043.63	1882.34	1769.89	1905.2	2049.11	1954.45	1741.87	1681.8	1564.45
Bra000985	AT3G01830	Calcium-binding EF-hand family protein chr3:296114-296554 FORWARD LENGTH=146	2105.87	2469.24	4908	5212.29	793.598	644.086	1787.86	3150.58	4607.36	5838.84	3230.37	854.313
Bra000986	AT3G01820	P-loop containing nucleoside triphosphate hydrolases superfamily protein chr3:293981-295357 REVERSE LENGTH=263	5913.83	7242.36	7506.4	7425.49	4474.73	3992.54	4725.14	6509.4	5829.17	6523.77	5642.49	3623.14
Bra000987	AT3G01810	FUNCTIONS IN: molecular_function unknown; INVOLVED IN: biological_process unknown; LOCATED IN: plasma membrane; EXPRESSED IN: 21 plant structures; EXPRESSED DURING: 13 growth stages; BEST Arabidopsis thaliana protein match is: nucleolar protein gar2-related (TAIR:AT2G42320.2); Has 1327 Blast hits to 470 proteins in 132 species: Archae - 2; Bacteria - 131; Metazoa - 139; Fungi - 114; Plants - 114;…	6448.02	6355.53	6459.81	6604.53	7272.39	7263.33	7274.95	8812.21	7874.74	8572.71	7599.96	7453.16
Bra000988	AT3G01800	Ribosome recycling factor chr3:286020-287543 FORWARD LENGTH=267	3216.9	2714.56	3473.8	732.572	2780.31	2422.12	3373.5	3217.25	3027.77	3252.84	3367.78	2424.53
Bra000989	AT3G01790	Ribosomal protein L13 family protein chr3:283880-285583 REVERSE LENGTH=205	8914.93	7596.08	7559.6	7569.36	8136.87	7201.37	5602.39	5227.83	5218.83	5176.99	5526.35	6450.53
Bra000990	AT3G01750	Ankyrin repeat family protein chr3:270615-272691 FORWARD LENGTH=664	700.641	847.172	691.75	1231.76	646.776	670.123	108.567	204.433	84.3009	378.527	96.1713	74.0981
Bra000991	AT3G01740	Mitochondrial ribosomal protein L37 chr3:268118-268498 FORWARD LENGTH=126	4101.64	3683.3	3670.34	3308.71	4501.12	3886.25	4182.83	3748	3795.2	3957.38	3823.03	3951.94
Bra000992	NA	NA	120.677	106.593	99.4559	70.8893	48.9801	81.8033	72.9397	83.0134	85.3388	127.134	116.73	95.4736
Bra000993	AT3G01720	unknown protein; FUNCTIONS IN: molecular_function unknown; INVOLVED IN: biological_process unknown; LOCATED IN: endomembrane system; EXPRESSED IN: 24 plant structures; EXPRESSED DURING: 13 growth stages; BEST Arabidopsis thaliana protein match is: unknown protein (TAIR:AT5G25265.1); Has 374 Blast hits to 211 proteins in 23 species: Archae - 0; Bacteria - 0; Metazoa - 0; Fungi - 0; Plants - 316; V…	5076.56	7248.88	6748.51	7427.26	5225.91	4667.54	6028.11	6461.09	6899.05	6994.02	6602.26	4918.24
Bra000994	AT3G01710	TPX2 (targeting protein for Xklp2) protein family chr3:259952-261738 REVERSE LENGTH=391	46.4879	50.0555	51.9538	36.5871	72.3633	63.6758	48.312	25.3809	39.3258	50.9006	58.6424	67.9349
Bra000995	NA	NA	337.879	366.88	301.856	292.546	328.165	393.493	421.879	503.941	755.007	445.137	437.925	378.731
Bra000996	AT3G01670	unknown protein; BEST Arabidopsis thaliana protein match is: unknown protein (TAIR:AT3G01680.1); Has 121 Blast hits to 111 proteins in 12 species: Archae - 0; Bacteria - 0; Metazoa - 0; Fungi - 0; Plants - 121; Viruses - 0; Other Eukaryotes - 0 (source: NCBI BLink). chr3:247288-250261 FORWARD LENGTH=822	6659.98	7092.48	7207.34	7010.03	9168.23	8995.86	7406.6	6662.84	6464.16	7697.29	7941	7662.59
Bra000997	AT3G01650	RGLG1 RING domain ligase1 chr3:242734-245062 FORWARD LENGTH=489	3645.49	2911.48	3498.57	3062.81	3801.78	3622.36	3226.01	3038.44	3551.29	2995.73	3058.5	5489.38
Bra000998	AT3G01640	ATGLCAK, GLCAK glucuronokinase G chr3:239418-241198 FORWARD LENGTH=362	1125.24	1195.72	1061.52	807.231	1482.12	1456.45	1362.51	1251.75	957.036	1168.11	1217.65	1392.79
Bra000999	AT3G01610	CDC48C, emb1354 cell division cycle 48C chr3:231787-235057 FORWARD LENGTH=820	3508	3526.75	3246.41	2948.83	2437.05	2264.36	3258.85	2992.74	3373.03	3306.66	3795.07	2687.25
Bra001000	AT3G01590	Galactose mutarotase-like superfamily protein chr3:226647-228346 FORWARD LENGTH=306	109.007	131.644	201.901	168.148	176.414	58.0042	150.732	307.903	513.625	436.56	2519.24	440.023
Bra001001	AT3G01580	Tetratricopeptide repeat (TPR)-like superfamily protein chr3:223529-225511 REVERSE LENGTH=660	227.332	327.422	311.379	492.07	206.85	371.695	334.902	524.187	613.351	668.73	358.419	309.306
Bra001002	AT3G01570	Oleosin family protein chr3:222152-222778 REVERSE LENGTH=183	882.295	3551.47	4176.79	4091.73	841.118	1016.7	1258.41	5043.9	3918.13	3924.56	4165.79	1292.67
Bra001003	AT3G01550	ATPPT2, PPT2 phosphoenolpyruvate (pep)/phosphate translocator 2 chr3:216947-218856 REVERSE LENGTH=383	1764.84	6813.26	8206.42	6651.04	3829.35	3839.39	2052.29	8774.81	9610.65	9529.15	10607.7	5095.46
Bra001004	AT3G01540	DRH1, ATDRH1 DEAD box RNA helicase 1 chr3:213077-216142 REVERSE LENGTH=618	19443.4	18724.4	22012.5	20343.5	18216.9	17767.4	20596.7	18846.2	22000.1	24497.2	24854.9	19459.3
Bra001005	AT3G01530	ATMYB57, MYB57 myb domain protein 57 chr3:210352-211151 REVERSE LENGTH=206	1228.63	1359.83	1183.68	1705.65	1296.82	1114.65	1509.74	1472.09	1630.33	1651.31	1456.36	1455.42
Bra001006	AT3G01400	ARM repeat superfamily protein chr3:151920-152987 FORWARD LENGTH=355	3798.88	3729.84	2133.29	3233.73	3612.54	3322.62	3126.81	3344.04	2827.82	3107.08	2384.1	3714.8
Bra001007	NA	NA	537.65	519.631	912.916	591.747	496.838	706.221	595.024	507.629	516.843	711.447	813.549	512.218
Bra001008	AT3G01310	Phosphoglycerate mutase-like family protein chr3:94343-101603 REVERSE LENGTH=1056	418.654	321.351	354.79	275.273	395.062	413.921	413.843	333.01	483.265	452.198	249.709	384.153
Bra001009	AT3G01290	SPFH/Band 7/PHB domain-containing membrane-associated protein family chr3:88252-89356 REVERSE LENGTH=285	33326.5	19258.7	18259.7	12681.3	25155.6	21290.4	21250.2	20576.8	16613.6	8827.85	19470	20691.2
Bra001010	AT3G01280	VDAC1, ATVDAC1 voltage dependent anion channel 1 chr3:85754-87612 FORWARD LENGTH=276	15958	19587.5	18088.1	18587.4	17241.2	18279	16726.3	17340.8	14703	15468.6	15121.6	16354.6
Bra001011	AT3G01270	Pectate lyase family protein chr3:82892-84720 REVERSE LENGTH=475	460.64	335.684	175.608	191.944	281.184	277.555	290.571	211.065	319.811	236.925	222.286	270.824
Bra001012	AT5G15140	Galactose mutarotase-like superfamily protein chr5:4908686-4910670 FORWARD LENGTH=490	19.6	16.0462	18.7516	12.6143	22.8547	17.9621	20.9418	23.1519	14.4366	14.5643	18.6107	14.4739
Bra001013	NA	NA	134.341	257.76	204.946	232.176	202.806	197.243	243.523	297.89	141.171	379.315	183.479	348.535
Bra001014	AT3G16510	Calcium-dependent lipid-binding (CaLB domain) family protein chr3:5617112-5618194 REVERSE LENGTH=360	134.879	127.273	388.821	148.308	146.804	126.232	169.73	105.094	162.534	153.82	387.622	184.948
Bra001015	NA	NA	194.033	291.181	224.86	214.164	252.362	223.721	266.979	446.2	244.622	523.074	254.349	296.343
Bra001016	AT3G01220	ATHB20, HB20 homeobox protein 20 chr3:73599-75295 FORWARD LENGTH=286	97.8906	137.783	57.1488	137.458	76.3865	74.529	101.583	194.085	91.7862	181.468	95.1828	203.378
Bra001017	AT3G01210	RNA-binding (RRM/RBD/RNP motifs) family protein chr3:72182-73159 FORWARD LENGTH=249	1469.84	1684.18	1464.66	1866.26	1450.37	1407.86	1758.85	1363.58	1908.39	1698.81	1621.71	1668.17
Bra001018	NA	NA	32.5053	61.1608	70.2024	59.9071	64.4158	50.3758	59.6227	127.441	158.714	111.376	144.142	94.6646
Bra001019	AT3G01130	unknown protein; FUNCTIONS IN: molecular_function unknown; INVOLVED IN: biological_process unknown; LOCATED IN: endomembrane system; EXPRESSED IN: male gametophyte, pollen tube; EXPRESSED DURING: M germinated pollen stage; BEST Arabidopsis thaliana protein match is: unknown protein (TAIR:AT5G15320.1); Has 64 Blast hits to 64 proteins in 11 species: Archae - 0; Bacteria - 0; Metazoa - 0; Fungi - 0…	327.815	184.286	134.01	105.218	234.907	305.512	695.062	411.75	144.789	140.382	344.277	455.963
Bra001020	AT3G01120	MTO1, CGS, ATCYS1, CGS1 Pyridoxal phosphate (PLP)-dependent transferases superfamily protein chr3:39234-41865 REVERSE LENGTH=563	9846.42	10205.3	10111	11044.1	11283.5	11121.3	8751.02	10559.3	9464.79	9576.89	9718.89	10644.5
Bra001021	AT3G01100	HYP1, ATHYP1 hypothetical protein 1 chr3:35013-38176 REVERSE LENGTH=703	3790.75	2809.35	2970.06	1919.3	2728.61	2360.85	3412.2	4040.75	3238.17	2769.84	2821.5	2575.75
Bra001022	AT3G01090	AKIN10, SNRK1.1, KIN10 SNF1 kinase homolog 10 chr3:31437-33977 REVERSE LENGTH=512	7766.87	5870.72	6476.24	3494.86	5690.01	5587.26	6994.33	6981.74	6709.7	5268.9	5828.88	5650.52
Bra001023	AT3G01085	Protein kinase superfamily protein chr3:28060-30556 FORWARD LENGTH=629	182.46	114.013	238.118	141.745	120.557	105.14	183.573	161.769	103.547	219.275	278.1	179.704
Bra001024	AT3G01050	MUB1 membrane-anchored ubiquitin-fold protein 1 precursor chr3:13854-14675 FORWARD LENGTH=117	8190.55	7452.64	8548.93	7930.09	6212.64	6354.75	7715.29	8424.53	7023.2	6855.47	6099.19	6014.88
Bra001025	AT3G01040	GAUT13 galacturonosyltransferase 13 chr3:9392-11979 FORWARD LENGTH=533	1340.84	995.339	1054.62	831.417	1085.52	1005.53	1498.61	1368.83	1112.89	1219.2	1226.12	1138.4
Bra001026	AT3G01030	C2H2 and C2HC zinc fingers superfamily protein chr3:6657-7772 FORWARD LENGTH=371	344.942	252.323	177.713	217.988	348.385	174.491	234.502	168.378	401.861	222.864	332.419	264.508
Bra001027	AT3G01015	TPX2 (targeting protein for Xklp2) protein family chr3:1798-4017 REVERSE LENGTH=488	389.453	503.844	650.276	370.565	413.981	398.404	1297.43	1958.37	2771.53	1866.2	2745.38	1670.13
Bra001028	AT3G02080	Ribosomal protein S19e family protein chr3:364138-365161 REVERSE LENGTH=143	9981.61	8962.57	10367.6	9202.12	11422.1	11251.7	10999.3	9315.94	10323.8	9654.03	9967.92	11113.2
Bra001029	AT4G38940	Galactose oxidase/kelch repeat superfamily protein chr4:18152848-18153960 FORWARD LENGTH=370	33.1462	35.0362	51.9165	42.9838	47.2085	55.9561	58.7741	52.8285	67.9623	40.422	55.323	53.483
Bra001030	AT3G02130	RPK2, TOAD2, CLI1 receptor-like protein kinase 2 chr3:380726-384181 FORWARD LENGTH=1151	790.176	795.295	680.496	831.815	703.15	736.513	804.247	850.355	859.472	737.185	778.204	568.12
Bra001031	AT3G02140	TMAC2, AFP4 AFP2 (ABI five-binding protein 2) family protein chr3:385478-386437 REVERSE LENGTH=319	1451.36	3614.79	2568.66	2826.78	815.28	606.512	903.116	1792.08	1184.8	1243.83	1621.67	1170.44
Bra001032	AT3G02150	PTF1, TFPD plastid transcription factor 1 chr3:391522-392589 FORWARD LENGTH=355	7931.06	10576.3	9274.58	8852.28	8189.36	7790.39	6545.81	8305.18	7296.47	7200.58	7868.2	8069.95
Bra001033	AT3G02160	Bromodomain transcription factor chr3:394615-395808 FORWARD LENGTH=397	698.878	451.163	441.337	335.154	708.156	524.037	649.857	337.119	324.318	300.171	534.842	488.241
Bra001034	AT3G02170	LNG2 longifolia2 chr3:396208-399393 REVERSE LENGTH=905	5230.61	3892.47	3432.92	2893.94	7045.18	5758.32	5505.9	3470.2	3382.46	1948.11	3542.63	5366.16
Bra001035	AT3G02180	SP1L3 SPIRAL1-like3 chr3:404989-405457 FORWARD LENGTH=122	8145.37	6402.27	8262.65	7866.07	11096.9	10620.5	3479.48	3743.7	3583.88	2651.06	2879.25	3070.37
Bra001036	AT3G02200	Proteasome component (PCI) domain protein chr3:406692-408919 FORWARD LENGTH=417	17495.2	15282.6	14269.3	16870.5	16404.3	17781.5	13981.6	14010.3	14222.1	14967.1	13646.1	17249.8
Bra001037	AT3G02230	RGP1, ATRGP1 reversibly glycosylated polypeptide 1 chr3:415463-417304 FORWARD LENGTH=357	16067.8	16215.8	18923	18460.5	13263.3	12397.9	6920.01	9242.62	9358.36	11071.8	11254.5	9422.23
Bra001038	AT3G02250	O-fucosyltransferase family protein chr3:424185-426376 REVERSE LENGTH=512	13460.6	13905.3	16183	12380.6	12185.2	11755.1	9429.5	12278.9	11382.6	10117.4	11316.1	11367.7
Bra001039	AT3G02280	Flavodoxin family protein chr3:453646-457659 FORWARD LENGTH=623	2187.58	1632.42	2171.13	2291.39	2337.86	2411.08	2072.42	1594.66	1577.01	1689.92	1589.65	1954.97
Bra001040	AT3G02350	GAUT9 galacturonosyltransferase 9 chr3:479248-481178 FORWARD LENGTH=561	11058	11392.7	10573.5	11569.8	11423.3	10997.2	9816.48	10918	9755.7	10041.8	10964.4	10689.8
Bra001041	AT3G02350	GAUT9 galacturonosyltransferase 9 chr3:479248-481178 FORWARD LENGTH=561	9190.14	12526.1	11353.9	11070.5	10651.7	12055.7	10428.4	10896	9644.63	11394.9	10468.2	10341
Bra001042	AT3G57100	Protein of unknown function (DUF677) chr3:21133256-21134335 REVERSE LENGTH=359	54.4995	39.0791	42.6263	33.3723	169.89	33.9898	36.8289	44.9941	47.2342	25.4382	94.18	66.3997
Bra001043	AT3G02380	COL2, ATCOL2 CONSTANS-like 2 chr3:487438-488624 REVERSE LENGTH=347	77.2241	8937.37	10994.2	7286.69	735.221	570.471	69.5842	11660.8	11660.3	7421.58	14872.1	2321.2
Bra001044	AT3G02400	SMAD/FHA domain-containing protein chr3:489830-491587 FORWARD LENGTH=585	966.544	1097.33	1114.12	998.29	905.095	1129.92	1124.84	1145.92	1094.36	1236.32	1509.54	1137.16
Bra001045	AT3G02460	Ypt/Rab-GAP domain of gyp1p superfamily protein chr3:506110-508092 FORWARD LENGTH=353	2179.72	2177.91	3095.41	2829.92	1825.46	1684.31	2192.37	2135.6	2725.44	2259.56	2445.96	2006.38
Bra001046	AT3G02470	SAMDC S-adenosylmethionine decarboxylase chr3:510223-511323 FORWARD LENGTH=366	35805.8	38258.6	35805.8	35538.8	32743.2	31318.7	32951.9	34164.7	33718.3	33718.3	33778	29277
Bra001047	AT3G02490	Pentatricopeptide repeat (PPR) superfamily protein chr3:513607-515604 FORWARD LENGTH=665	3037.52	2251.05	2400.71	3464.18	1652.26	1812.97	1349.61	1384.43	953.482	1564.66	752.36	913.886
Bra001048	AT3G02500	unknown protein; BEST Arabidopsis thaliana protein match is: unknown protein (TAIR:AT5G16030.1); Has 49 Blast hits to 49 proteins in 10 species: Archae - 0; Bacteria - 0; Metazoa - 0; Fungi - 0; Plants - 49; Viruses - 0; Other Eukaryotes - 0 (source: NCBI BLink). chr3:519364-521628 FORWARD LENGTH=293	42.0173	25.6268	160.705	77.5344	48.9331	100.618	55.2896	64.9336	46.8445	69.0156	54.9912	36.1347
Bra001049	AT3G02520	GRF7, GF14 NU general regulatory factor 7 chr3:526800-527915 REVERSE LENGTH=265	24665.9	19212.2	20159.5	19984.5	23928.7	21142.6	20893.3	19385.7	18477.6	17540.4	19904.3	20890.6
Bra001050	AT3G02540	RAD23C Rad23 UV excision repair protein family chr3:533095-536151 REVERSE LENGTH=418	9373.54	8332.61	9651.22	9760.53	8265.8	9038.42	10894.8	10529.6	10496	9710.13	8926	7941.85
Bra001051	AT3G02555	unknown protein; BEST Arabidopsis thaliana protein match is: unknown protein (TAIR:AT5G16110.1); Has 130 Blast hits to 130 proteins in 18 species: Archae - 0; Bacteria - 0; Metazoa - 0; Fungi - 0; Plants - 130; Viruses - 0; Other Eukaryotes - 0 (source: NCBI BLink). chr3:540024-540955 REVERSE LENGTH=162	3543.06	2838.44	4616.83	3352.31	4591.24	4914.78	4515.81	5297.28	5328.79	4167.05	5468.42	6152.16
Bra001052	AT3G02560	Ribosomal protein S7e family protein chr3:542341-543168 FORWARD LENGTH=191	8197.06	8118.11	7639.96	8506.3	8210.7	9277.28	8647.2	8723.09	8462.9	9813.5	9364.99	10159.1
Bra001053	AT3G02580	STE1, DWF7, BUL1 sterol 1 chr3:547048-548615 FORWARD LENGTH=281	146.031	102.295	120.899	222.612	158.18	161.546	384.343	315.254	439.214	321.625	319.945	237.895
Bra001054	AT3G02580	STE1, DWF7, BUL1 sterol 1 chr3:547048-548615 FORWARD LENGTH=281	184.47	172.548	159.283	139.474	195.267	140.687	198.987	231.256	134.888	157.245	161.574	235.171
Bra001055	AT3G02580	STE1, DWF7, BUL1 sterol 1 chr3:547048-548615 FORWARD LENGTH=281	140.141	169.904	83.3399	197.357	123.016	108.726	145.116	179.925	222.167	155.351	171.671	141.04
Bra001056	AT3G02600	LPP3, ATLPP3 lipid phosphate phosphatase 3 chr3:551534-554411 FORWARD LENGTH=364	9257.4	10940.1	11098.5	11364.7	8280.08	8369.9	10693.5	10532.4	10966.8	12035.1	11570.5	12022.2
Bra001057	AT3G02630	Plant stearoyl-acyl-carrier-protein desaturase family protein chr3:562164-564524 FORWARD LENGTH=396	8751.79	7674.4	8163.44	7359.2	6891.83	7523.38	9357.01	7016.5	7264.34	8320.88	7198.32	8198.2
Bra001058	AT3G02650	Tetratricopeptide repeat (TPR)-like superfamily protein chr3:568135-569865 FORWARD LENGTH=576	1613.06	1432.72	2271.31	1542.41	1419.09	1554.98	1637.84	1200.73	1069.51	1654.35	1645.33	1394.43
Bra001059	AT3G02660	emb2768 Tyrosyl-tRNA synthetase, class Ib, bacterial/mitochondrial chr3:570221-571756 REVERSE LENGTH=511	274.975	227.487	242.342	239.871	574.157	344.361	280.064	192.907	195.593	251.333	217.519	371.816
Bra001060	AT3G02750	Protein phosphatase 2C family protein chr3:593601-595457 REVERSE LENGTH=492	3020.44	3123.76	3527.64	4171.13	3107.72	3791.02	2863.77	2687.77	2826.7	3088.92	2438.81	2775.18
Bra001061	AT3G02760	Class II aaRS and biotin synthetases superfamily protein chr3:597588-600650 REVERSE LENGTH=883	11945.5	14607.6	14478.2	11941.8	13003.8	13706.8	14129.9	12433.9	12087.1	12641.7	12804	13636.8
Bra001062	AT5G16450	Ribonuclease E inhibitor RraA/Dimethylmenaquinone methyltransferase chr5:5374357-5375342 FORWARD LENGTH=166	2220.88	2216.27	2132.88	2085.28	2157.16	1803.26	2260.38	1790.23	2308.4	2415.79	2492.53	2162.09
Bra001063	AT3G02780	IPP2, IPIAT1, IDI2 isopentenyl pyrophosphate:dimethylallyl pyrophosphate isomerase 2 chr3:602578-604648 REVERSE LENGTH=284	8530.91	8878.04	8710.44	9156.73	10691.2	9228.85	11165.9	9686.15	11052.4	11092.9	12016.4	10862.2
Bra001064	AT3G02800	Tyrosine phosphatase family protein chr3:606638-607704 REVERSE LENGTH=203	3354.19	1853.28	4024.68	3601.8	2337.02	2112.92	2565.34	3102.82	3790.24	4832.02	4393.83	2523.69
Bra001065	AT3G02810	Protein kinase superfamily protein chr3:608729-610785 REVERSE LENGTH=558	89.4653	281.074	119.082	212.904	174.129	130.256	168.857	231.199	235.654	177.715	154.769	133.552
Bra001066	AT3G02830	ZFN1 zinc finger protein 1 chr3:614075-615916 FORWARD LENGTH=397	1874.51	3542.77	5475.76	6074.38	2478.15	2709.68	2521.05	5328.79	6010.34	6314.84	4967.07	3447.02
Bra001067	AT3G02840	ARM repeat superfamily protein chr3:618480-619619 FORWARD LENGTH=379	1215.42	1942.58	3454.14	3011.32	396.946	381.008	751.286	2241.08	3761.07	5310.14	2497.43	691.774
Bra001068	AT3G02850	SKOR STELAR K+ outward rectifier chr3:619701-623473 REVERSE LENGTH=828	134.19	129.371	129.448	80.9054	18.6922	19.3775	16.4124	134.186	55.5991	51.8892	25.1638	14.8912
Bra001069	AT1G80460	NHO1, GLI1 Actin-like ATPase superfamily protein chr1:30246960-30249055 REVERSE LENGTH=522	5465.82	5891.63	6833.2	7022.2	6452.13	6378.43	6493.02	4239.4	5032.34	4653.28	4682.36	6068.3
Bra001070	AT3G02970	EXL6 EXORDIUM like 6 chr3:669217-670495 REVERSE LENGTH=332	39.8319	16.9823	49.6984	57.6285	29.0428	29.4529	56.2852	29.3194	33.4384	34.338	32.0849	28.0939
Bra001071	AT3G02990	ATHSFA1E, HSFA1E heat shock transcription factor A1E chr3:673614-675988 FORWARD LENGTH=468	1125.7	2807.88	2191.32	1825.67	1585.07	1468.18	1633.67	1662.51	1905.84	1345.33	2459.26	1406.76
Bra001072	AT5G17010	Major facilitator superfamily protein chr5:5587851-5592332 REVERSE LENGTH=470	2475.11	3017.67	2482.73	3761.92	2308.7	2425.17	2288.87	2952.98	3050.29	2698.58	2506.44	2424.14
Bra001073	AT3G03150	unknown protein; FUNCTIONS IN: molecular_function unknown; INVOLVED IN: biological_process unknown; LOCATED IN: mitochondrion; EXPRESSED IN: 22 plant structures; EXPRESSED DURING: 13 growth stages; BEST Arabidopsis thaliana protein match is: unknown protein (TAIR:AT5G17165.1); Has 39 Blast hits to 39 proteins in 11 species: Archae - 0; Bacteria - 0; Metazoa - 0; Fungi - 0; Plants - 39; Viruses - …	11262.7	9326.31	8608.52	7047.16	9795.6	9473.19	11551.9	9237.79	8613.46	8079.54	8091.25	9694.72
Bra001074	AT3G03160	FUNCTIONS IN: molecular_function unknown; INVOLVED IN: intracellular protein transport; LOCATED IN: endomembrane system, integral to membrane, endoplasmic reticulum; EXPRESSED IN: 23 plant structures; EXPRESSED DURING: 15 growth stages; CONTAINS InterPro DOMAIN/s: B-cell receptor-associated 31-like (InterPro:IPR008417); BEST Arabidopsis thaliana protein match is: unknown protein (TAIR:AT5G17190.1…	1960.68	2128.81	1391.74	2283.78	1568.44	1616.6	2004.77	2455.86	2461.61	1996.04	1842.97	1981.45
Bra001075	AT3G03170	unknown protein; BEST Arabidopsis thaliana protein match is: unknown protein (TAIR:AT5G24890.1); Has 184 Blast hits to 184 proteins in 18 species: Archae - 0; Bacteria - 0; Metazoa - 0; Fungi - 0; Plants - 184; Viruses - 0; Other Eukaryotes - 0 (source: NCBI BLink). chr3:732066-732729 FORWARD LENGTH=156	25.4746	22.5064	30.0953	41.3587	32.1846	26.7244	30.7866	42.5624	66.1221	51.439	49.4162	30.2617
Bra001076	AT3G03350	NAD(P)-binding Rossmann-fold superfamily protein chr3:791273-794553 FORWARD LENGTH=359	243.275	259.901	251.368	240.221	268.455	306.491	373.948	356.964	326.632	477.624	322.427	301.576
Bra001077	AT3G03430	Calcium-binding EF-hand family protein chr3:814481-814732 FORWARD LENGTH=83	371.147	215.481	192.49	218.315	368.306	260.085	221.908	211.198	255.175	324.166	355.891	313.075
Bra001078	AT3G03470	CYP89A9 cytochrome P450, family 87, subfamily A, polypeptide 9 chr3:824692-826345 REVERSE LENGTH=511	4734.4	8451.2	7141.46	7960.3	2207.04	1698.51	2975.79	8140.17	8881.89	6859.74	9734.47	3017.96
Bra001079	AT3G03490	PEX19-1, AtPEX19-1 peroxin 19-1 chr3:830302-831759 REVERSE LENGTH=248	342.15	387.565	134.001	999.403	223.417	186.296	251.174	272.01	469.204	228.084	339.796	292.787
Bra001080	AT3G03550	RING/U-box superfamily protein chr3:850391-851461 REVERSE LENGTH=356	680.382	1578.16	1270.3	1334.18	628.055	713.038	771.987	2143.08	1961.3	2060.86	1793.58	1337.35
Bra001081	NA	NA	29.6048	272.665	23.2825	37.6499	54.1953	26.6876	27.7666	43.949	39.7271	118.175	112.483	77.7363
Bra001082	AT3G03560	unknown protein; LOCATED IN: plasma membrane; EXPRESSED IN: 22 plant structures; EXPRESSED DURING: 13 growth stages; BEST Arabidopsis thaliana protein match is: unknown protein (TAIR:AT5G23490.1); Has 157 Blast hits to 146 proteins in 38 species: Archae - 3; Bacteria - 14; Metazoa - 8; Fungi - 0; Plants - 120; Viruses - 0; Other Eukaryotes - 12 (source: NCBI BLink). chr3:853153-856486 REVERSE LEN…	52.389	34.8081	49.5781	36.7475	32.839	60.7961	70.6973	48.8515	79.4435	57.8283	48.2254	68.2181
Bra001083	AT3G03570	Protein of unknown function (DUF3550/UPF0682) chr3:857013-860105 FORWARD LENGTH=607	1808.54	1789.91	1689.39	1489.38	1915.85	1986.03	1982.88	1985.83	2016.5	1916.12	2271.6	2124.82
Bra001084	AT3G03670	Peroxidase superfamily protein chr3:901985-903349 REVERSE LENGTH=321	97.7766	128.398	85.9458	99.226	71.5141	86.3965	93.8689	63.4887	214.907	139.342	121.148	152.225
Bra001085	AT3G03710	RIF10, PNP polyribonucleotide nucleotidyltransferase, putative chr3:919542-924906 FORWARD LENGTH=922	7788.08	7266.1	7384.64	6689.19	8479.95	9010.68	7763.18	9611.6	8734.59	7999.9	8460.79	10277.4
Bra001086	NA	NA	20309.5	20722.7	19874.5	16873.5	17858.1	15904.9	14137.4	17636.2	17649.4	15224.5	13316.3	7746.31
Bra001087	AT3G03760	LBD20 LOB domain-containing protein 20 chr3:943632-944673 FORWARD LENGTH=273	529.131	567.624	615.159	773.865	398.38	302.199	369.223	603.619	705.921	521.459	447.269	122.379
Bra001088	NA	NA	44.884	71.8381	91.6232	79.7547	49.7148	55.3261	65.9142	90.9961	84.0826	105.113	74.7939	74.4848
Bra001089	AT3G03770	Leucine-rich repeat protein kinase family protein chr3:945303-948436 REVERSE LENGTH=802	73.1363	96.6533	131.34	89.4027	48.7182	107.2	101.357	98.8321	72.7913	104.149	91.4956	92.3715
Bra001090	AT3G03780	ATMS2, MS2 methionine synthase 2 chr3:957602-960740 FORWARD LENGTH=765	5554.61	8220.07	6931.57	8465.02	5494.81	6166.76	6889.58	6825.89	5129.09	7012.2	5442.18	6345.83
Bra001091	AT3G03810	EDA30 O-fucosyltransferase family protein chr3:972190-975901 REVERSE LENGTH=656	1942.42	1921.83	2384.21	1688.31	1890.79	1800.05	1993.15	2508.61	1863.92	2156.69	1791.09	2127.94
Bra001092	AT3G03860	ATAPRL5, APRL5 APR-like 5 chr3:992465-994315 FORWARD LENGTH=300	3907.78	3444.08	3237.87	3374.93	4682.48	4341.34	4236.69	4165.14	3889.8	3558.92	3995.04	5151.21
Bra001093	AT4G04220	AtRLP46, RLP46 receptor like protein 46 chr4:2033427-2035946 FORWARD LENGTH=811	4477.04	7994.34	10162.1	13304.1	5289.33	5417.24	4807.24	6583.29	9160.79	14557	5852.59	4954.45
Bra001094	AT3G03960	TCP-1/cpn60 chaperonin family protein chr3:1024432-1027604 FORWARD LENGTH=549	12788.7	15425.3	13611	14535.9	14616.4	14284.2	15354.8	14641	12702.4	14800.4	13932.4	14788.1
Bra001095	AT3G04050	Pyruvate kinase family protein chr3:1049795-1051522 FORWARD LENGTH=510	19.2042	31.554	26.1832	35.2093	29.9863	16.2074	28.6973	23.04	32.4988	33.5209	30.9236	28.6784
Bra001096	AT3G04160	unknown protein; Has 1711 Blast hits to 1353 proteins in 195 species: Archae - 0; Bacteria - 64; Metazoa - 693; Fungi - 201; Plants - 207; Viruses - 0; Other Eukaryotes - 546 (source: NCBI BLink). chr3:1091647-1094296 REVERSE LENGTH=712	2673.4	1432.33	1558.47	1327	2720.92	2519.5	1984.11	1843.81	1451.81	1621.96	1422.93	1982.88
Bra001097	AT3G04150	RmlC-like cupins superfamily protein chr3:1089451-1090426 REVERSE LENGTH=229	68.1279	19.9423	26.9572	15.8553	18.1533	22.4775	14.5852	22.4042	59.8115	28.3909	23.8427	29.943
Bra001098	AT2G09990	Ribosomal protein S5 domain 2-like superfamily protein chr2:3781442-3781882 FORWARD LENGTH=146	8066.8	9144.5	8749.96	8726.73	8272.07	8571.04	8899.56	9956.28	8036.34	7814.79	7940.61	7785.23
Bra001099	AT3G04280	ARR22, RR22 response regulator 22 chr3:1130138-1130689 REVERSE LENGTH=142	58.9777	61.2871	77.6779	58.0956	117.156	77.7759	87.7521	67.339	122.432	73.0161	122.136	83.3762
Bra001100	AT3G04290	ATLTL1, LTL1 Li-tolerant lipase 1 chr3:1133620-1136223 REVERSE LENGTH=366	2971.87	3654.73	2513.3	2540.4	2334	3017.69	4059.55	3276.03	4033.47	3436.17	5279.49	3276.72
Bra001101	AT3G04300	RmlC-like cupins superfamily protein chr3:1140318-1140723 FORWARD LENGTH=96	622.149	158.617	226.665	167.025	991.323	1041.16	722.083	219.287	301.616	415.056	163.459	1219.86
Bra001102	AT3G04310	unknown protein; Has 44 Blast hits to 44 proteins in 12 species: Archae - 0; Bacteria - 0; Metazoa - 0; Fungi - 0; Plants - 44; Viruses - 0; Other Eukaryotes - 0 (source: NCBI BLink). chr3:1141581-1142528 REVERSE LENGTH=269	3865.76	3930.35	4069.17	3664.91	4190.5	3673.81	4567.65	4407.11	4047.15	2733.02	3585.59	4686
Bra001103	AT3G04360	Calcium-dependent lipid-binding (CaLB domain) family protein chr3:1157025-1158200 REVERSE LENGTH=391	60.4746	53.9565	42.6182	47.5251	107.788	62.2075	56.2459	73.0642	83.5612	72.6032	80.1816	90.0092
Bra001104	AT3G04380	SUVR4, SDG31 SET-domain containing protein lysine methyltransferase family protein chr3:1161602-1164539 FORWARD LENGTH=492	17239.1	19707.4	17943.2	19333.9	20112.3	18659.5	19703.3	21009.6	19601.1	19293.9	19258.7	22853.7
Bra001105	AT3G04460	PEX12, ATPEX12, APM4 peroxin-12 chr3:1186641-1189094 FORWARD LENGTH=393	2210.46	2753.95	3368.72	2541.67	3263.83	3257.12	2466.53	1717.16	2606.15	2392.46	2559.26	3510.06
Bra001106	AT3G04480	endoribonucleases chr3:1193988-1197320 REVERSE LENGTH=718	2671.23	2595.78	2905.85	3424.24	2860.9	2414.09	2388.07	2034.21	2454.36	2317.24	2047.73	1989.33
Bra001107	NA	NA	199.368	126.178	185.725	209.139	191.796	184.685	218.897	235.338	208.858	180.018	157.202	162.788
Bra001108	AT3G04500	RNA-binding (RRM/RBD/RNP motifs) family protein chr3:1212065-1213795 REVERSE LENGTH=245	49.4313	90.6633	37.4147	52.634	50.9776	39.0045	56.6798	46.0586	28.2082	24.4022	65.67	63.0693
Bra001109	AT3G04510	LSH2 Protein of unknown function (DUF640) chr3:1215812-1216417 REVERSE LENGTH=201	483.63	442.642	207.894	301.944	637.295	655.333	135.672	81.8348	157.853	385.672	210.953	217.456
Bra001110	AT3G04620	Alba DNA/RNA-binding protein chr3:1255660-1256739 REVERSE LENGTH=164	831.942	1117.24	910.679	1482.65	997.748	1015.28	1246.91	1207.24	1467.75	1389.8	2012.85	1550.94
Bra001111	AT3G04610	FLK RNA-binding KH domain-containing protein chr3:1250762-1254272 REVERSE LENGTH=577	4041.94	4038.67	4746.34	4401.07	3781.32	3298.36	4302.33	4483.23	4606.43	4044.83	4397.89	4152.39
Bra001112	AT4G03460	Ankyrin repeat family protein chr4:1536404-1540111 REVERSE LENGTH=677	274.296	384.164	575.619	256.425	70.6266	161.626	146.031	159.454	161.675	319.016	146.636	100.562
Bra001113	AT5G59920	ULI3 Cysteine/Histidine-rich C1 domain family protein chr5:24128756-24130888 FORWARD LENGTH=710	485.623	555.416	386.842	578.833	599.629	547.788	367.115	760.997	544.561	726.142	490.362	563.521
Bra001114	AT3G04600	Nucleotidylyl transferase superfamily protein chr3:1243152-1245958 FORWARD LENGTH=402	5298.06	6697.84	5886.33	6454.85	6919.35	7006.79	7540.48	7190.66	6994.23	7675.39	7932.1	7600.03
Bra001115	AT3G04630	WDL1 WVD2-like 1 chr3:1259231-1260652 FORWARD LENGTH=286	46.7168	66.0546	56.1591	333.754	159.469	86.6088	2286.45	2632.44	2008.31	2055.84	2546.51	3384.21
Bra001116	AT3G04650	FAD/NAD(P)-binding oxidoreductase family protein chr3:1262017-1264343 FORWARD LENGTH=486	3975.9	4630.18	4207	3779.44	6021.34	6092.37	5919.58	5863.26	5253.46	5992.84	5083.71	9236.74
Bra001117	AT3G04670	WRKY39, ATWRKY39 WRKY DNA-binding protein 39 chr3:1266530-1267691 REVERSE LENGTH=330	4741.7	4583.03	4852.05	3644.17	6526.73	5711.19	5824.5	4434.68	4573.94	2805.25	4647.96	5502.95
Bra001118	AT3G04680	CLPS3 CLP-similar protein 3 chr3:1270053-1272415 REVERSE LENGTH=444	5408.33	6034.18	5575.81	5791.15	6064.48	6460.74	5882.07	4967.92	5581.53	5881.16	6304.34	6308.17
Bra001119	AT3G04700	Protein of unknown function (DUF1685) chr3:1276948-1277607 FORWARD LENGTH=191	239.733	162.833	167.495	198.369	214.005	423.156	41.5374	51.6415	78.1645	118.131	285.777	265.36
Bra001120	AT3G04710	TPR10 ankyrin repeat family protein chr3:1278229-1280942 FORWARD LENGTH=456	4833	4624.52	4601.97	4521.2	3199.37	3779.67	4413.57	3844.43	4071.66	4252.41	4936.91	3513.15
Bra001121	AT3G04720	PR4, HEL, PR-4 pathogenesis-related 4 chr3:1285691-1286531 REVERSE LENGTH=212	7277.35	5243.08	4028.18	3819.87	2721.49	3274.97	8338.7	7735.54	5589.67	3171.44	4807.56	2777.16
Bra001122	AT3G04720	PR4, HEL, PR-4 pathogenesis-related 4 chr3:1285691-1286531 REVERSE LENGTH=212	3436.42	2313.37	4699.75	376.667	2709.12	2330.07	1830.31	2647.54	2653.69	1414.24	1339.6	411.295
Bra001123	AT3G04720	PR4, HEL, PR-4 pathogenesis-related 4 chr3:1285691-1286531 REVERSE LENGTH=212	1688.74	1011.49	2074.89	1562.11	10595.2	8946.47	3103.19	3725.67	4354.2	2557.39	5668.92	4554.1
Bra001124	AT3G04810	ATNEK2, NEK2 NIMA-related kinase 2 chr3:1318096-1321101 FORWARD LENGTH=606	1369.09	1328.25	1331.75	1209.33	1883.43	1859.93	1995.15	1521.21	1212.11	1213.87	1488.93	2249.95
Bra001125	AT3G04820	Pseudouridine synthase family protein chr3:1321453-1325949 REVERSE LENGTH=715	17.3617	21.7444	21.1325	18.7811	18.7454	21.1295	20.6152	17.9836	15.3083	16.8476	18.6941	17.3229
Bra001126	AT3G04830	Protein prenylyltransferase superfamily protein chr3:1326289-1329132 FORWARD LENGTH=303	8299.08	8169.81	9676.28	7469.04	8709.66	9090.84	8657.75	8144.22	8547.81	8635.15	8378.8	8370.58
Bra001127	AT4G34670	Ribosomal protein S3Ae chr4:16548724-16550222 FORWARD LENGTH=262	16091.9	13887.2	16252.3	16626.5	19028.4	17994.3	16358.3	15288.3	15395.6	16924.3	16928.2	18244.5
Bra001128	AT3G04850	Tesmin/TSO1-like CXC domain-containing protein chr3:1332269-1335851 REVERSE LENGTH=639	38.6993	41.3599	42.1259	53.3051	67.2119	97.6926	45.4592	36.6982	33.9193	28.436	32.9055	36.3257
Bra001129	AT3G04910	WNK1, ZIK4, ATWNK1 with no lysine (K) kinase 1 chr3:1355084-1358057 FORWARD LENGTH=700	12101.7	11713.9	10967.1	10975.7	13876.5	14247.4	13255.7	14352.5	13301.1	11300.2	12691.8	13335.2
Bra001130	NA	NA	752.055	736.457	564.012	1042.95	542.551	949.912	769.112	717.272	734.504	739.111	474.804	820.388
Bra001131	AT3G04940	ATCYSD1, CYSD1 cysteine synthase D1 chr3:1365681-1367508 FORWARD LENGTH=324	2264.56	1794.91	1597.2	1080.32	1443.07	1361.92	2214.51	1736.07	2321.43	1903.92	1878.27	2151.23
Bra001132	AT3G04950	CONTAINS InterPro DOMAIN/s: SEC-C motif (InterPro:IPR004027); Has 583 Blast hits to 583 proteins in 248 species: Archae - 0; Bacteria - 488; Metazoa - 0; Fungi - 0; Plants - 34; Viruses - 0; Other Eukaryotes - 61 (source: NCBI BLink). chr3:1371786-1373300 FORWARD LENGTH=231	892.434	456.548	559.88	422.585	1242.08	860.778	535.922	254.347	305.711	302.259	326.981	579.673
Bra001133	AT3G05010	Protein of unknown function, transmembrane-40 chr3:1389603-1391462 FORWARD LENGTH=300	1733.98	1722.48	1755	1898.23	1917.62	2087.4	1731.17	1545.75	1241.51	1178.81	1173.11	1527.83
Bra001134	AT3G05020	ACP1, ACP acyl carrier protein 1 chr3:1391863-1392878 REVERSE LENGTH=137	8361.49	7762.97	10169.1	10360.1	10811.1	9798.98	8566.93	5940	7562.72	6938.4	7890.7	8170
Bra001135	NA	NA	2377.13	2082.4	2043.27	2021.57	2542.64	2066.68	3942.67	4568.16	4163.56	4754.76	3801.2	3218.55
Bra001136	AT3G05090	LRS1 Transducin/WD40 repeat-like superfamily protein chr3:1418573-1422723 REVERSE LENGTH=753	3565.58	4255.19	2958.35	3807.68	3209.78	3576.11	2927.87	3025.66	2900.2	3025.82	2911.61	2785.53
Bra001137	AT3G05100	S-adenosyl-L-methionine-dependent methyltransferases superfamily protein chr3:1424155-1425667 FORWARD LENGTH=336	1261.49	1855.52	1903.66	2129.9	1899.43	1875.01	3001.54	2280.99	2399.23	2159.55	2617.94	2002.79
Bra001138	AT3G05140	RBK2 ROP binding protein kinases 2 chr3:1435817-1437800 REVERSE LENGTH=460	29.1799	34.2048	30.0676	36.517	60.2783	33.7579	32.1438	34.9372	31.662	42.3318	31.8003	39.185
Bra001139	AT3G05200	ATL6 RING/U-box superfamily protein chr3:1477377-1478573 FORWARD LENGTH=398	2871.29	2746.36	3381.99	3176.16	2165.08	2266.11	2759.94	3825.81	3432.59	2691.8	4413.16	2698.73
Bra001140	AT3G05220	Heavy metal transport/detoxification superfamily protein chr3:1488808-1491171 FORWARD LENGTH=577	10252.3	12761.1	8884.94	9807.16	12365.9	11399.2	12715.4	13370.9	12775.8	9897.44	11602.9	11066.3
Bra001141	AT3G05230	Signal peptidase subunit chr3:1492304-1493452 FORWARD LENGTH=167	235.787	356.853	183.86	330.209	439.56	343.963	497.643	443.57	486.611	493.398	456.532	581.064
Bra001142	AT3G16740	F-box and associated interaction domains-containing protein chr3:5699476-5700651 FORWARD LENGTH=391	78.7481	111.879	72.0738	121.876	91.1155	81.9497	216.628	298.393	190.275	115.914	175.878	137.635
Bra001143	AT3G05280	Integral membrane Yip1 family protein chr3:1503992-1505554 REVERSE LENGTH=281	8914.3	6075.62	9146.64	7568.1	8696.2	7208.13	3488.84	3734.22	4071.7	3297.14	3586.24	3403.38
Bra001144	AT3G05290	PNC1 peroxisomal adenine nucleotide carrier 1 chr3:1506129-1507614 REVERSE LENGTH=322	2350.8	2797.04	2354.82	2414.85	2302.36	2111.65	1579.84	1267.94	1294.77	1266.36	1259.93	883.397
Bra001145	AT5G28050	Cytidine/deoxycytidylate deaminase family protein chr5:10044209-10045755 REVERSE LENGTH=185	2380.13	1481.65	1531.95	1170.83	3327.05	2509.66	1154.71	843.74	1066.71	1024.13	1048.96	1035.2
Bra001146	AT3G05310	MIRO3 MIRO-related GTP-ase 3 chr3:1510160-1513301 FORWARD LENGTH=648	611.598	587.89	622.833	1096.66	609.112	349.388	818.525	597.057	1049.24	808.77	686.364	773.234
Bra001147	AT3G05420	ACBP4 acyl-CoA binding protein 4 chr3:1561880-1567047 FORWARD LENGTH=668	2121.15	2722.32	2653.93	2569.16	2820.85	2815.15	2687.72	2748.92	2763.41	2780.76	2444.05	2195.67
Bra001148	AT3G05470	Actin-binding FH2 (formin homology 2) family protein chr3:1579667-1582547 REVERSE LENGTH=884	1254.29	1062.19	834.296	910.375	1306.65	1236.29	1276.94	776.746	630.167	664.364	865.304	1030.03
Bra001149	AT3G05490	RALFL22 ralf-like 22 chr3:1591381-1591740 FORWARD LENGTH=119	4891.67	3603.54	3482.23	4482.97	4213.49	3841.68	4541.12	3730.12	3219.76	2494.88	3953.75	3338.43
Bra001150	AT3G05510	Phospholipid/glycerol acyltransferase family protein chr3:1595576-1598074 FORWARD LENGTH=448	693.38	460.169	346.23	266.351	668.925	628.164	779.036	428.26	370.833	302.769	564.728	670.454
Bra001151	AT3G05520	Subunits of heterodimeric actin filament capping protein Capz superfamily chr3:1598611-1601134 FORWARD LENGTH=308	6959.15	6636.45	6296.02	5599.92	8583.13	7685.37	7621.3	4939.34	6304.34	6117.34	6496.5	7407.3
Bra001152	AT3G05530	RPT5A, ATS6A.2 regulatory particle triple-A ATPase 5A chr3:1603540-1605993 FORWARD LENGTH=424	7866.07	7775.62	6747.1	6557.81	8282.9	7018.16	7917.68	7450.23	7444.51	7991.92	8239.1	8641.81
Bra001153	AT3G05545	RING/U-box superfamily protein chr3:1609436-1612133 FORWARD LENGTH=425	5694.22	7671	7097.76	8371.61	5499.21	5767.64	5538.68	8176.4	7178.74	7213.46	7648.98	6148
Bra001154	AT3G05560	Ribosomal L22e protein family chr3:1614641-1615204 FORWARD LENGTH=124	11328.4	12555.5	11194.6	12065.8	11919.1	12695.9	11944	12232.1	11996.1	13563.8	13355.5	13651.5
Bra001155	AT3G05580	Calcineurin-like metallo-phosphoesterase superfamily protein chr3:1618216-1619850 REVERSE LENGTH=318	622.464	1104.02	1574.31	2236.76	301	294.149	1010.42	3032.79	3161.33	4086.79	1704.26	627.675
Bra001156	AT3G05590	RPL18 ribosomal protein L18 chr3:1621511-1622775 FORWARD LENGTH=187	15063.1	14094.5	13057.3	15146	16476.7	14716.9	14538.8	12316.5	13057.3	11895.1	11902	15267.9
Bra001157	AT3G05610	Plant invertase/pectin methylesterase inhibitor superfamily chr3:1625876-1627976 REVERSE LENGTH=669	63.7892	96.1751	52.538	190.917	53.2076	66.1493	68.3044	132.833	57.7254	128.2	68.5949	80.465
Bra001158	AT3G05625	Tetratricopeptide repeat (TPR)-like superfamily protein chr3:1632408-1633912 FORWARD LENGTH=257	909.148	943.116	1103.98	724.177	2709.77	2624.18	1719.7	2044.41	1517.09	1435.61	1167.49	2825.58
Bra001159	AT3G05670	RING/U-box protein chr3:1653888-1657022 FORWARD LENGTH=883	7794.96	6120.3	7379.6	6844.18	4967.91	4974.43	6536.92	5832.69	7071.14	8362.28	7193.43	6063.53
Bra001160	AT5G18370	Disease resistance protein (TIR-NBS-LRR class) family chr5:6085036-6088926 REVERSE LENGTH=1210	1278.54	1755.4	2066.08	3641.74	878.266	658.75	1843.44	1317.68	1763.26	2015.05	3779.8	873.092
Bra001161	AT5G18370	Disease resistance protein (TIR-NBS-LRR class) family chr5:6085036-6088926 REVERSE LENGTH=1210	2010.9	2600.42	1955.04	3459.2	1476.32	1494.76	5348.89	6615.36	3933.71	5188.8	5146.4	4734.36
Bra001162	AT5G18370	Disease resistance protein (TIR-NBS-LRR class) family chr5:6085036-6088926 REVERSE LENGTH=1210	1125.97	744.097	928.555	1011.12	1118.59	959.053	1429.99	1210.52	1125.81	929.931	986.17	999.045
Bra001163	AT3G05680	EMB2016 embryo defective 2016 chr3:1660802-1672015 REVERSE LENGTH=2138	3400.29	2545.07	2020.27	2829.87	3928.53	4081.87	3035.87	3134.24	2582.73	1983.54	1998.85	3483.76
Bra001164	AT3G05690	UNE8, ATHAP2B, HAP2B, NF-YA2 nuclear factor Y, subunit A2 chr3:1676922-1678324 REVERSE LENGTH=295	1835.92	2408.24	2043.4	2312.81	1316.68	1274.68	2563.3	1946.31	1756.96	2220.81	1613.03	1209.07
Bra001165	NA	NA	73.6253	38.4905	136.751	116.756	28.9074	105.406	27.5956	45.0361	32.7456	69.4123	66.5167	35.1676
Bra001166	NA	NA	87.7642	109.636	85.1257	98.3093	96.7141	94.5436	81.9524	79.1633	102.46	86.475	85.6685	219.278
Bra001167	NA	NA	311.481	502.995	399.378	894.602	342.113	485.232	571.64	784.119	574.898	610.861	533.167	494.147
Bra001168	AT3G05800	AIF1 AtBS1(activation-tagged BRI1 suppressor 1)-interacting factor 1 chr3:1727476-1728111 FORWARD LENGTH=211	344.138	1375.69	1750.93	2006.99	473.878	452.027	203.76	567.944	558.276	522.37	298.637	298.326
Bra001169	AT3G05840	ATSK12 Protein kinase superfamily protein chr3:1740793-1742927 FORWARD LENGTH=409	16055.2	15217.2	17605.2	14070.9	12636.1	13086.6	14893.7	15862.2	18594.7	17485.3	18240.2	14050.1
Bra001170	AT3G05858	unknown protein; FUNCTIONS IN: molecular_function unknown; INVOLVED IN: biological_process unknown; LOCATED IN: cellular_component unknown; BEST Arabidopsis thaliana protein match is: unknown protein (TAIR:AT5G26620.1); Has 30201 Blast hits to 17322 proteins in 780 species: Archae - 12; Bacteria - 1396; Metazoa - 17338; Fungi - 3422; Plants - 5037; Viruses - 0; Other Eukaryotes - 2996 (source: NC…	534.352	590.49	710.528	543.839	575.953	469.3	1393.65	684.779	792.471	578.775	958.743	737.149
Bra001171	NA	NA	120.798	1178.26	1865.4	3329.45	198.972	240.712	497.972	1818.18	2772.86	4195.48	2249.36	713.442
Bra001172	AT3G05910	Pectinacetylesterase family protein chr3:1764509-1767240 REVERSE LENGTH=415	3445.71	4369.4	4388.48	4390.63	6628.9	6854.69	4795.2	4374.29	3686.83	4283.83	4152.78	6920.74
Bra001173	AT3G05930	GLP8 germin-like protein 8 chr3:1770377-1771183 FORWARD LENGTH=219	104.495	85.1395	75.0746	97.5723	79.4681	96.4748	74.1228	50.7228	40.5267	91.698	118.184	86.9985
Bra001174	AT5G26360	TCP-1/cpn60 chaperonin family protein chr5:9255561-9258891 REVERSE LENGTH=555	11650.3	15258.3	14147.2	15855.5	13019.4	13015	15822.5	15550.9	15612.5	16317.4	14477.8	15689.7
Bra001175	AT5G46270	Disease resistance protein (TIR-NBS-LRR class) family chr5:18764833-18769090 REVERSE LENGTH=1139	20336.2	15640.7	18419.6	14713.7	13397.1	13977.5	19348.2	17131.4	18628.9	17062.4	19913.6	12027.6
Bra001176	AT3G05960	ATSTP6, STP6 sugar transporter 6 chr3:1783587-1785334 REVERSE LENGTH=507	19461.8	19065.5	17663	13814.6	14061.2	14854.9	20169.9	17956.5	17428.4	16037.4	16917.8	12104.5
Bra001177	AT3G05970	LACS6, ATLACS6 long-chain acyl-CoA synthetase 6 chr3:1786510-1791746 REVERSE LENGTH=701	8398.92	7127.79	6640.75	7295.96	7615	7949.15	9618.33	8485.07	7354.88	7803.93	6963.21	8020.36
Bra001178	AT3G06020	Protein of unknown function (DUF3049) chr3:1813267-1814169 FORWARD LENGTH=300	127.321	1025.61	1058.15	644.955	97.4181	143.106	65.0738	119.099	179.556	216.462	250.193	87.222
Bra001179	AT3G06035	Glycoprotein membrane precursor GPI-anchored chr3:1823172-1824110 REVERSE LENGTH=200	202.173	146.567	180.806	207.084	122.037	48.8621	46.3031	40.8639	64.0772	53.6785	116.286	56.0609
Bra001180	NA	NA	2599.21	3135.44	2854.02	3622.41	2816.15	2816.65	3597.57	4349.49	3565.53	3364.75	3551.75	3764.38
Bra001181	NA	NA	290.043	94.2547	107.758	127.076	120.589	362.046	448.64	452.027	582.843	458.488	357.408	324.277
Bra001182	AT3G06080	Plant protein of unknown function (DUF828) chr3:1834959-1837524 REVERSE LENGTH=469	5796.17	8649.72	8540.44	6503.05	7904.43	8290.51	7279.18	9204.39	8725.6	6748.26	8564.82	9578.03
Bra001183	AT3G06120	MUTE basic helix-loop-helix (bHLH) DNA-binding superfamily protein chr3:1846531-1848016 FORWARD LENGTH=202	644.497	554.896	332.5	312.49	1533.58	1639.82	778.241	496.293	463.626	523.267	924.844	1031.04
Bra001184	AT3G06130	Heavy metal transport/detoxification superfamily protein chr3:1853048-1854673 REVERSE LENGTH=473	513.929	1913.98	732.17	1238.88	1274.75	1949.76	2245	2244.9	783.655	1411.03	612.524	1815.23
Bra001185	AT3G06150	unknown protein; BEST Arabidopsis thaliana protein match is: unknown protein (TAIR:AT5G19060.1); Has 61 Blast hits to 59 proteins in 10 species: Archae - 0; Bacteria - 0; Metazoa - 3; Fungi - 0; Plants - 58; Viruses - 0; Other Eukaryotes - 0 (source: NCBI BLink). chr3:1861971-1863755 REVERSE LENGTH=594	1712.94	2435.49	2935.19	2777.84	1774.76	2501.85	2625.33	2560.27	3481.57	3225.65	3508.83	2152.56
Bra001186	AT3G06190	ATBPM2, BPM2 BTB-POZ and MATH domain 2 chr3:1874577-1876575 REVERSE LENGTH=406	14481	16304.9	14367.9	16044.9	15817.6	15139	13503.4	13247.6	13278.5	13495.9	14825.5	14887.3
Bra001187	AT3G06240	F-box family protein chr3:1887336-1888619 FORWARD LENGTH=427	913.24	620.582	671.891	579.167	901.804	667.411	671.851	369.527	457.668	424.749	612.36	527.454
Bra001188	AT3G06260	GATL4 galacturonosyltransferase-like 4 chr3:1893804-1894859 REVERSE LENGTH=351	75.6747	72.5577	80.3256	86.8985	92.726	45.9443	75.9537	67.6209	85.9328	54.3507	75.7969	66.9678
Bra001189	AT3G06270	Protein phosphatase 2C family protein chr3:1896763-1897887 FORWARD LENGTH=348	1262.32	1020.49	1196.16	1467.28	890.187	684.713	1032.23	1010.97	873	939.805	995.627	1133.96
Bra001190	AT3G06290	SAC3/GANP/Nin1/mts3/eIF-3 p25 family chr3:1899123-1907297 REVERSE LENGTH=1697	2122.95	1885.03	2094.05	1630.1	1725.69	1462.14	2180.51	1726.96	1943.4	1984.66	2113.89	1528.86
Bra001191	AT3G06300	AT-P4H-2 P4H isoform 2 chr3:1907744-1909675 FORWARD LENGTH=299	1086.04	918.439	1003.34	799.666	1140.14	1285.55	229.457	187.867	270.979	183.202	456.741	199.259
Bra001192	AT3G06300	AT-P4H-2 P4H isoform 2 chr3:1907744-1909675 FORWARD LENGTH=299	73.2446	76.38	65.9665	74.9486	85.1654	49.1919	93.754	124.267	94.1917	95.3561	102.202	124.462
Bra001193	AT3G06330	RING/U-box superfamily protein chr3:1917334-1919709 FORWARD LENGTH=426	2440.87	2125.41	2195.55	2482.95	2153.63	2323.5	2567.16	2210.56	2525.94	2666.02	2481.62	2362.54
Bra001194	AT3G06340	DNAJ heat shock N-terminal domain-containing protein chr3:1920607-1922628 REVERSE LENGTH=673	1754.58	1640.28	1605.17	1841.95	1872.9	1713.54	2065.06	1964.25	1908.56	1727.12	2076.63	1979.93
Bra001195	AT3G06350	EMB3004, MEE32 dehydroquinate dehydratase, putative / shikimate dehydrogenase, putative chr3:1924536-1927701 REVERSE LENGTH=603	214.252	530.189	656.491	788.916	272.552	315.537	342.602	519.163	608.813	466.047	660.627	307.121
Bra001196	AT3G06410	Zinc finger C-x8-C-x5-C-x3-H type family protein chr3:1947471-1949528 REVERSE LENGTH=462	1945.33	1836.7	1332.51	1766.73	1797.04	1586.62	1446.79	1523.73	1616.92	1547.97	1915.2	1521.93
Bra001197	AT3G06420	ATG8H Ubiquitin-like superfamily protein chr3:1955219-1956274 REVERSE LENGTH=119	1318.68	807.02	1271.53	1095.25	2086.73	1931.88	2033.31	1344.05	1367.16	1413.79	1042.33	3532.68
Bra001198	AT3G06450	HCO3- transporter family chr3:1976085-1979303 REVERSE LENGTH=732	2955.61	5972.25	6139.31	4069.13	2366.47	2594.45	3079.58	3541.32	3279.18	2952.26	2817.85	2860.86
Bra001199	AT3G06470	GNS1/SUR4 membrane protein family chr3:1984206-1985042 FORWARD LENGTH=278	126.514	206.741	90.454	111.613	86.3737	48.0154	16.6295	22.008	31.0852	150.668	114.743	41.3932
Bra001200	AT3G06480	DEAD box RNA helicase family protein chr3:1985697-1989666 REVERSE LENGTH=1088	8982.76	8140.71	9188.83	8132.06	6857.57	7305.86	8083.1	7604.34	8866.67	8456.16	9785.9	7601.12
Bra001201	AT3G06483	PDK, ATPDHK pyruvate dehydrogenase kinase chr3:1990727-1992581 REVERSE LENGTH=366	6200.75	6309.86	5823.09	5597.02	7451.91	8335.97	7157.08	7415.41	7533.82	6325.94	6527.68	9349.16
Bra001202	AT3G06490	MYB108, AtMYB108, BOS1 myb domain protein 108 chr3:2004298-2006358 FORWARD LENGTH=323	863.53	1719.82	1355.55	1056.65	781.872	1067.3	821.934	1935.39	967.668	723.981	1572.58	822.877
Bra001203	AT3G06530	ARM repeat superfamily protein chr3:2022596-2033637 FORWARD LENGTH=2197	2950.55	3729.94	4956.28	3787.76	2776.46	2739.9	3518.35	4549.32	3341.82	3859.99	3705.22	3082.26
Bra001204	AT3G06580	GAL1, GALK Mevalonate/galactokinase family protein chr3:2049141-2051867 REVERSE LENGTH=496	45.5582	52.7428	52.454	48.1986	25.3597	30.2261	62.8757	41.622	88.5236	71.3461	57.8055	35.0181
Bra001205	AT3G06620	PAS domain-containing protein tyrosine kinase family protein chr3:2062833-2067138 REVERSE LENGTH=773	153.279	168.356	203.98	76.2709	113.534	343.963	288.148	53.5661	265.99	255.191	229.57	66.3671
Bra001206	AT3G06620	PAS domain-containing protein tyrosine kinase family protein chr3:2062833-2067138 REVERSE LENGTH=773	54.1683	24.6661	39.7212	20.1309	22.8434	38.5117	18.8263	28.1246	47.9181	36.9863	26.9607	24.4381
Bra001207	AT4G13010	Oxidoreductase, zinc-binding dehydrogenase family protein chr4:7600682-7602567 FORWARD LENGTH=329	4960.58	4778.62	5667.33	5473.14	6184.69	6231.01	7015.08	9232.65	8239.58	9958.37	8639.87	9138.63
Bra001208	AT3G66652	fip1 motif-containing protein chr3:2084030-2087556 FORWARD LENGTH=997	9205.82	7239.94	9650.67	7582.64	7771.03	7867.33	8208.75	7821.1	8973.92	9504.74	7823.73	7958.73
Bra001209	AT3G66656	AGL91 AGAMOUS-like 91 chr3:2091262-2091798 REVERSE LENGTH=178	53.0756	76.3266	43.6338	37.581	77.5278	53.5848	118.654	60.0529	164.935	100.872	93.21	82.4869
Bra001210	AT4G32670	RING/FYVE/PHD zinc finger superfamily protein chr4:15759527-15762847 REVERSE LENGTH=860	180.619	135.497	187.18	173.232	205.445	292.665	270.67	248.856	233.38	217.932	175.625	243.294
Bra001211	AT3G06660	PAPA-1-like family protein / zinc finger (HIT type) family protein chr3:2103060-2104776 FORWARD LENGTH=427	361.555	403.222	350.259	281.901	501.156	524.868	579.802	451.371	369.091	416.121	520.5	658.019
Bra001212	AT3G06670	binding chr3:2105908-2113136 REVERSE LENGTH=865	7297.89	6667.49	7499.59	5528.28	6973.12	7069.18	7155.28	5874.37	7986.98	7072.42	7803.93	6426.77
Bra001213	AT3G06680	Ribosomal L29e protein family chr3:2114402-2114877 REVERSE LENGTH=83	13586.4	16864.7	15323.7	18183	16235.4	17233.5	16510.9	16604.8	15286.1	17936.3	17244.1	18283.4
Bra001214	AT3G06760	Drought-responsive family protein chr3:2132971-2134355 FORWARD LENGTH=224	2683.04	2294.56	2821.92	2446.17	3213.04	2721.67	2661.15	2798.54	2503.28	2345.52	2354.69	2576.82
Bra001215	AT3G06770	Pectin lyase-like superfamily protein chr3:2135119-2137033 REVERSE LENGTH=446	1633.42	597.202	595.718	404.658	1994.05	1915.85	2666.43	923.663	855.42	345.648	696.617	1460.15
Bra001216	AT3G06778	Chaperone DnaJ-domain superfamily protein chr3:2140249-2141437 REVERSE LENGTH=229	59.8157	33.9679	36.134	28.1736	37.2117	119.181	39.1888	32.2101	38.5207	28.5222	43.304	43.8149
Bra001217	NA	NA	413.518	391.185	440.713	203.616	494.248	388.565	658.398	703.899	550.199	182.955	365.65	439.599
Bra001218	AT3G06790	plastid developmental protein DAG, putative chr3:2144564-2145743 REVERSE LENGTH=244	8502.86	5718.46	6155.43	5841.13	6011.59	5164.33	6653.12	5008.61	5460.42	4568.84	5081.27	5598
Bra001219	AT3G06830	Plant invertase/pectin methylesterase inhibitor superfamily chr3:2154193-2156062 FORWARD LENGTH=568	49.7869	52.3741	62.1028	95.5607	43.5308	51.6327	110.398	105.131	53.2133	57.9657	46.9978	35.1494
Bra001220	AT3G06850	BCE2, LTA1, DIN3 2-oxoacid dehydrogenases acyltransferase family protein chr3:2158212-2160465 REVERSE LENGTH=483	2075.9	1474.06	1545.86	1089.68	2185.9	2070.16	2327.29	2058.65	1610.2	1295.84	1223.47	1857.09
Bra001221	AT3G06860	MFP2, ATMFP2 multifunctional protein 2 chr3:2161926-2166009 FORWARD LENGTH=725	38.0748	42.5815	22.2145	22.5574	43.914	33.121	30.0377	42.2081	38.3429	24.6093	47.7394	39.3725
Bra001222	AT3G06868	unknown protein; FUNCTIONS IN: molecular_function unknown; INVOLVED IN: biological_process unknown; LOCATED IN: cellular_component unknown; BEST Arabidopsis thaliana protein match is: unknown protein (TAIR:AT5G49100.1); Has 30201 Blast hits to 17322 proteins in 780 species: Archae - 12; Bacteria - 1396; Metazoa - 17338; Fungi - 3422; Plants - 5037; Viruses - 0; Other Eukaryotes - 2996 (source: NC…	122.92	83.2776	140.927	182.217	103.124	190.047	190.369	186.917	136.753	108.138	115.571	44.9072
Bra001223	AT3G06880	Transducin/WD40 repeat-like superfamily protein chr3:2170516-2175686 REVERSE LENGTH=1264	181.335	152.788	154.89	104.679	515.814	459.518	410.918	140.83	88.7195	111.368	71.7091	287.361
Bra001224	NA	NA	662.117	897.204	762.239	842.097	968.872	1093.29	1057.53	500.787	440.491	492.935	953.849	589.027
Bra001225	AT3G06920	Tetratricopeptide repeat (TPR)-like superfamily protein chr3:2181717-2184449 FORWARD LENGTH=871	1059.53	894.484	1198.86	1046.96	874.36	891.311	102.047	136.779	137.357	108.777	114.143	42.3877
Bra001226	NA	NA	1140.45	995.666	1055.59	1058.32	1156.25	1128.96	1523.77	1657.79	1997.91	1942.02	1555.96	1243.76
Bra001227	AT3G06950	Pseudouridine synthase family protein chr3:2192869-2194254 FORWARD LENGTH=323	142.807	68.9855	83.1262	54.6052	267.583	199.912	207.711	93.2416	140.01	150.923	132.621	232.916
Bra001228	AT3G06970	RNA-binding (RRM/RBD/RNP motifs) family protein chr3:2199653-2201150 REVERSE LENGTH=317	154.193	118.056	92.6143	224.563	125.538	198.99	114.844	66.8188	80.5103	191.945	166.796	231.961
Bra001229	AT3G07020	UDP-Glycosyltransferase superfamily protein chr3:2218120-2221590 REVERSE LENGTH=637	626.343	536.28	486.576	566.472	540.898	632.539	698.333	544.361	725.182	531.125	733.155	554.991
Bra001230	AT3G07030	Alba DNA/RNA-binding protein chr3:2223001-2225254 REVERSE LENGTH=405	22.4367	20.4728	18.8385	20.5214	18.6856	19.1127	22.3762	29.938	22.6034	28.6592	18.9422	19.0643
Bra001231	AT4G33690	unknown protein; FUNCTIONS IN: molecular_function unknown; INVOLVED IN: biological_process unknown; LOCATED IN: chloroplast; EXPRESSED IN: pollen tube; Has 543 Blast hits to 512 proteins in 106 species: Archae - 0; Bacteria - 0; Metazoa - 281; Fungi - 54; Plants - 72; Viruses - 0; Other Eukaryotes - 136 (source: NCBI BLink). chr4:16175198-16176137 FORWARD LENGTH=246	4308.07	3677.25	3566.32	3629.13	4326.76	4091.97	832.588	686.997	611.398	709.177	645.137	897.981
Bra001232	AT3G07050	GTP-binding family protein chr3:2229602-2232279 REVERSE LENGTH=582	6357.49	6821.54	7007.94	7564.71	6605.27	6545.76	4349.42	3920.92	4743.84	5244.12	4908.94	4730.18
Bra001233	AT3G07070	Protein kinase superfamily protein chr3:2238455-2240074 FORWARD LENGTH=414	131.693	82.4642	64.4783	70.3821	73.3731	122.471	102.782	70.8704	118.802	78.2028	136.559	96.6317
Bra001234	AT3G07080	EamA-like transporter family chr3:2241360-2242934 FORWARD LENGTH=438	2923.93	1845.25	2076.85	2366.17	2497.31	2399.66	2055.09	2451.39	2016.64	2250.8	1942.05	2471.49
Bra001235	AT3G07100	ERMO2, SEC24A Sec23/Sec24 protein transport family protein chr3:2245689-2250077 REVERSE LENGTH=1038	15687.4	13528.7	14894.1	14296	12471.5	12361.7	11096.6	11160.8	10552.9	9754.52	9421.32	10354.9
Bra001236	AT3G07120	RING/U-box superfamily protein chr3:2254560-2255642 FORWARD LENGTH=360	103.965	67.6613	57.5825	166.112	93.8057	95.6972	120.688	163.868	43.1052	236.012	53.7153	138.952
Bra001237	AT3G62310	RNA helicase family protein chr3:23057516-23060561 REVERSE LENGTH=726	150.516	138.852	237.713	162.054	111.594	148.217	151.386	140.348	385.438	285.656	303.511	164.38
Bra001238	AT2G47250	RNA helicase family protein chr2:19399923-19402981 REVERSE LENGTH=729	86.0696	93.2904	165.637	86.5913	85.9157	128.934	206.455	94.4532	180.39	231.94	198.568	113.599
Bra001239	AT3G07160	ATGSL10, gsl10, CALS9 glucan synthase-like 10 chr3:2265142-2279383 REVERSE LENGTH=1890	129.34	345.717	391.137	688.739	316.916	325.462	221.047	166.311	94.5025	101.123	202.889	128.319
Bra001240	AT3G07170	Sterile alpha motif (SAM) domain-containing protein chr3:2280428-2282097 FORWARD LENGTH=203	63.2814	73.3433	139.704	65.7582	67.5973	85.5963	161.923	87.6569	158.467	141.513	60.4741	141.497
Bra001241	AT3G07195	RPM1-interacting protein 4 (RIN4) family protein chr3:2288959-2290309 FORWARD LENGTH=225	450.947	343.639	446.565	202.069	84.8784	66.4316	473.42	225.727	245.139	78.2781	144.855	60.8136
Bra001242	AT3G07250	nuclear transport factor 2 (NTF2) family protein / RNA recognition motif (RRM)-containing protein chr3:2300579-2308305 REVERSE LENGTH=1294	26.4755	25.3368	18.3553	24.1497	30.6264	26.2523	23.8945	24.177	23.7802	30.1152	38.7445	30.1902
Bra001243	NA	NA	102.305	80.8543	26.2701	26.2176	20.6168	43.6297	19.641	50.5434	20.4502	24.2373	23.2657	30.6775
Bra001244	AT5G48610	unknown protein; Has 43043 Blast hits to 23768 proteins in 1327 species: Archae - 108; Bacteria - 3952; Metazoa - 17076; Fungi - 3614; Plants - 1643; Viruses - 204; Other Eukaryotes - 16446 (source: NCBI BLink). chr5:19712614-19714861 FORWARD LENGTH=354	2445.14	1655.24	2660.76	2451.76	2577.2	2767.32	2485.64	2409.27	1995.92	2483.3	2005.14	3301.8
Bra001245	AT3G07320	O-Glycosyl hydrolases family 17 protein chr3:2332324-2333925 REVERSE LENGTH=460	215.211	246.956	172.453	303.193	290.426	268.209	203.139	206.046	251.761	230.536	225.972	316.815
Bra001246	AT3G07330	ATCSLC06, CSLC06, ATCSLC6, CSLC6 Cellulose-synthase-like C6 chr3:2336121-2338942 REVERSE LENGTH=682	1247.23	1333.66	1224.51	1501.1	1307.87	1367.43	1439.75	2027.84	1481.37	1818.44	1690.27	1533.57
Bra001247	AT3G07360	PUB9, ATPUB9 plant U-box 9 chr3:2354884-2356613 FORWARD LENGTH=460	13292.9	12203	10514.4	9788.95	7779.66	7949.19	13284.4	12876.1	13196.1	9971.64	12560.8	7473.61
Bra001248	NA	NA	1149.84	957.861	1242.47	1335.39	932.115	1126.32	1111.57	1562.72	1650.32	1232.14	1505.46	1189.69
Bra001249	AT3G07390	AIR12 auxin-responsive family protein chr3:2365452-2366273 FORWARD LENGTH=273	6128.87	7194.2	7986.02	8354.45	6566.53	6569.61	7634.78	8153.35	7743.1	7276.35	7413.5	6889
Bra001250	AT3G07420	NS2, ATNS2, SYNC2_ARATH, SYNC2 asparaginyl-tRNA synthetase 2 chr3:2374179-2376644 REVERSE LENGTH=638	1190.25	1137.85	1864.25	1499.1	1747.34	2170.72	1080.73	1601.08	1402.81	1396.18	1651.09	1750.12
Bra001251	AT3G07425	unknown protein; Has 35333 Blast hits to 34131 proteins in 2444 species: Archae - 798; Bacteria - 22429; Metazoa - 974; Fungi - 991; Plants - 531; Viruses - 0; Other Eukaryotes - 9610 (source: NCBI BLink). chr3:2378350-2378646 FORWARD LENGTH=98	51.736	41.3599	43.6315	39.7717	390.907	356.195	42.1635	41.3545	39.9866	50.4771	119.467	119.532
Bra001252	AT3G07450	Bifunctional inhibitor/lipid-transfer protein/seed storage 2S albumin superfamily protein chr3:2383610-2383930 REVERSE LENGTH=106	271.066	189.977	204.504	203.236	80.5312	188.765	357.708	103.355	59.9777	140.528	133.065	289.237
Bra001253	AT3G07470	Protein of unknown function, DUF538 chr3:2387291-2388343 REVERSE LENGTH=169	6058.35	5904.59	4114.36	5639.37	5006.91	5628.69	7881.21	8430.35	6621.9	5235.34	5739.89	5944
Bra001254	AT3G07490	AGD11 ARF-GAP domain 11 chr3:2391189-2391650 FORWARD LENGTH=153	224.408	233.065	99.8406	366.303	177.083	184.615	261.402	380	270.704	288.437	283.296	211.212
Bra001255	AT5G48380	BIR1 BAK1-interacting receptor-like kinase 1 chr5:19604584-19606532 REVERSE LENGTH=620	291.269	235.984	235.555	301.666	253.867	296.027	79.3995	104.989	130.373	178.453	140.05	105.967
Bra001256	AT3G07540	Actin-binding FH2 (formin homology 2) family protein chr3:2404763-2407464 REVERSE LENGTH=841	9149.19	6401.45	5405.52	5350.39	7941.05	9542.69	9629.49	7705.87	6757.17	5379.19	7528.42	8126.28
Bra001257	AT3G07560	APM2, PEX13 peroxin 13 chr3:2411616-2413310 REVERSE LENGTH=304	14742.5	12636.4	12103	14034.5	15467.3	13944.5	10410.4	10122.2	10869.6	8646.04	8864.52	9848.98
Bra001258	AT3G07565	Protein of unknown function (DUF3755) chr3:2413823-2415872 FORWARD LENGTH=258	4225.37	4725.68	3490.77	4264.56	4606.33	5529.56	6630.84	6693.75	5900.59	4749.88	5352.57	7985.5
Bra001259	AT3G07570	Cytochrome b561/ferric reductase transmembrane with DOMON related domain chr3:2418205-2420206 REVERSE LENGTH=369	1120.26	760.261	818.14	893.535	1457.41	1335.24	973.777	1020.52	1686.85	1463.74	1536.41	2414.09
Bra001260	AT3G07590	Small nuclear ribonucleoprotein family protein chr3:2423146-2423958 FORWARD LENGTH=114	7327.17	9821.72	9088.37	10406.1	10064	9687.41	9245.32	9266.95	7948.77	9288.2	9838.91	7987.03
Bra001261	AT3G07600	Heavy metal transport/detoxification superfamily protein chr3:2424300-2424954 REVERSE LENGTH=157	63.1991	64.112	60.7923	111.953	44.8997	91.6397	78.2818	81.1348	103.116	71.7103	73.9748	70.1194
Bra001262	AT3G07630	ADT2 arogenate dehydratase 2 chr3:2435457-2437530 FORWARD LENGTH=381	684.155	599.678	554.748	728.461	652.76	671.788	703.748	441.88	427.213	448.342	497.656	656.576
Bra001263	AT3G07640	unknown protein; Has 27 Blast hits to 27 proteins in 10 species: Archae - 0; Bacteria - 0; Metazoa - 0; Fungi - 0; Plants - 27; Viruses - 0; Other Eukaryotes - 0 (source: NCBI BLink). chr3:2438171-2439661 FORWARD LENGTH=241	8569.28	7352.78	8336.58	6399.79	9110.56	7832.19	6332.74	6668.55	6803.05	5757.3	7037.06	7020.01
Bra001264	AT3G07650	COL9 CONSTANS-like 9 chr3:2442494-2443901 FORWARD LENGTH=372	7681.31	5094.72	3522.16	3615.26	9679.45	9717.19	6593.34	6725.08	5512.48	2769.73	6032.95	8424.92
Bra001265	AT3G07680	emp24/gp25L/p24 family/GOLD family protein chr3:2455627-2456652 FORWARD LENGTH=208	3917.59	2207.68	2894.7	2948.16	4065.04	4552.65	1393.38	1397.49	1151.76	982.592	1314.86	1277.59
Bra001266	AT3G07800	Thymidine kinase chr3:2489944-2490935 REVERSE LENGTH=238	408.267	394.271	413.43	414.925	1029.38	898.018	357.408	347.751	355.033	288.248	334.673	560.38
Bra001267	AT3G07810	RNA-binding (RRM/RBD/RNP motifs) family protein chr3:2492875-2495052 FORWARD LENGTH=494	264.271	283.897	192.26	289.98	239.085	230.795	363.194	339.095	314.156	328.78	337.25	299.345
Bra001268	AT3G07820	Pectin lyase-like superfamily protein chr3:2496597-2498028 REVERSE LENGTH=391	165.101	79.4651	42.2014	75.3272	62.9283	101.346	181.359	274.812	154.855	98.1913	168.553	75.0794
Bra001269	AT3G07840	Pectin lyase-like superfamily protein chr3:2501893-2503475 REVERSE LENGTH=401	115.217	269.566	106.656	341.665	205.441	214.335	145.943	285.481	286.512	260.229	294.951	404.806
Bra001270	AT3G14040	Pectin lyase-like superfamily protein chr3:4648607-4650226 REVERSE LENGTH=445	130.438	140.429	180.298	202.246	100.335	186.87	165.206	236.438	200.472	190.064	136.398	89.3112
Bra001271	AT3G07860	Ubiquitin-like superfamily protein chr3:2507895-2508656 FORWARD LENGTH=165	1137.64	1032.37	944.024	940.009	1526.78	1046.74	1682.88	1290.24	1248.57	1324.43	933.045	1875.22
Bra001272	NA	NA	29.1274	20.424	26.2353	20.6224	81.1439	23.2055	23.5111	31.6842	31.7699	30.967	52.454	23.4584
Bra001273	AT3G07870	F-box and associated interaction domains-containing protein chr3:2510871-2512124 FORWARD LENGTH=417	1512.2	1951.42	1703.65	2037.71	1970.46	1676.93	1634.52	1864.61	1944.12	2592.22	2864.06	2480.29
Bra001274	AT3G07880	SCN1 Immunoglobulin E-set superfamily protein chr3:2514175-2515544 FORWARD LENGTH=240	8339.98	7803.68	9898.76	9828.57	8154.27	9440.17	14136.3	13994.4	14213.7	11659.3	13067.9	9849.32
Bra001275	AT3G07890	Ypt/Rab-GAP domain of gyp1p superfamily protein chr3:2516639-2518784 REVERSE LENGTH=400	7945.97	7171.98	6894.93	7716.47	7411.75	8602.7	8434.32	8785.16	8067.39	7363.8	7594.55	7778.46
Bra001276	NA	NA	11433.2	12038.1	13003.3	12705.7	13067.6	12712.1	8412.37	9376.46	8085.41	8248.98	7381.87	9188.22
Bra001277	AT3G07940	Calcium-dependent ARF-type GTPase activating protein family chr3:2529542-2531368 FORWARD LENGTH=385	140.901	236.601	101.804	162.158	287.305	281.476	621.76	375.915	353.923	372.609	391.509	661.045
Bra001278	AT3G07960	Phosphatidylinositol-4-phosphate 5-kinase family protein chr3:2535274-2538090 FORWARD LENGTH=715	362.705	441.287	356.079	568.178	276.678	699.009	1039	864.762	973.101	1343.76	858.282	989.49
Bra001279	AT3G07970	QRT2 Pectin lyase-like superfamily protein chr3:2541006-2543370 FORWARD LENGTH=439	19.6321	36.3023	27.4486	38.8795	17.2578	23.2934	44.0953	38.0855	32.0208	40.9449	24.5651	27.1879
Bra001280	AT3G13530	MAPKKK7, MAP3KE1 mitogen-activated protein kinase kinase kinase 7 chr3:4411934-4419320 REVERSE LENGTH=1368	2587.44	2553.99	2771.62	2722.51	2419.66	2701.73	4163.12	4508.79	3631.59	3781.33	3662.01	3388.83
Bra001281	AT3G08010	ATAB2 RNA binding chr3:2556046-2557426 FORWARD LENGTH=374	2182.51	2620.65	2052.43	2978.36	3420.82	3493.78	3292.68	3076.15	2873.76	3198.45	2374.25	4167.25
Bra001282	AT3G08040	FRD3, MAN1, ATFRD3 MATE efflux family protein chr3:2566593-2569397 REVERSE LENGTH=526	46.8995	61.6156	127.453	42.6905	157.916	97.2533	64.9119	95.6964	138.604	134.945	150.437	188.796
Bra001283	AT3G08040	FRD3, MAN1, ATFRD3 MATE efflux family protein chr3:2566593-2569397 REVERSE LENGTH=526	844.888	926.768	1514.39	1290.14	1582.93	1661.79	430.341	637.526	797.658	815.536	863.416	469.018
Bra001284	AT3G08500	MYB83, AtMYB83 myb domain protein 83 chr3:2576958-2578072 REVERSE LENGTH=343	343.567	196.111	279.366	228.938	229.517	284.709	101.185	91.016	78.8409	89.8095	88.7632	140.32
Bra001285	AT3G08505	zinc finger (CCCH-type/C3HC4-type RING finger) family protein chr3:2580603-2582043 REVERSE LENGTH=323	2251.87	2002.43	1870.68	1686.04	2326.09	2638.93	2900.56	2900.8	3261.26	2561.09	3066.74	3665.46
Bra001286	AT3G08530	Clathrin, heavy chain chr3:2587171-2595411 REVERSE LENGTH=1703	12326.2	10632.7	11456	9775.8	10012.3	9841.94	9305.35	8818.17	8650.13	8841.57	7810.02	8401.92
Bra001287	AT3G10180	P-loop containing nucleoside triphosphate hydrolases superfamily protein chr3:3146393-3154644 REVERSE LENGTH=1273	460.018	324.593	341.002	226.314	470.843	440.37	408.923	313.917	267.649	220.972	628.009	619.702
Bra001288	AT3G10140	RECA3 RECA homolog 3 chr3:3134984-3137069 FORWARD LENGTH=389	1934.63	1657.28	1751.1	1576.38	1857.83	1995.48	1110.23	1021.25	757.068	913.254	473.628	1239.43
Bra001289	AT3G10050	OMR1 L-O-methylthreonine resistant 1 chr3:3099164-3101741 REVERSE LENGTH=592	1173.69	1418.52	1512.75	1932.71	761.555	910.62	1556.52	1415.94	1617.83	1876.65	1672.25	1464.71
Bra001290	AT3G10040	sequence-specific DNA binding transcription factors chr3:3096580-3097875 REVERSE LENGTH=431	373.833	221.34	141.845	275.344	361.24	344.945	347.841	280.237	215.787	260.268	273.844	322.582
Bra001291	AT3G10020	unknown protein; FUNCTIONS IN: molecular_function unknown; INVOLVED IN: response to oxidative stress, anaerobic respiration; LOCATED IN: cellular_component unknown; EXPRESSED IN: 23 plant structures; EXPRESSED DURING: 13 growth stages; Has 47 Blast hits to 47 proteins in 12 species: Archae - 0; Bacteria - 0; Metazoa - 1; Fungi - 0; Plants - 46; Viruses - 0; Other Eukaryotes - 0 (source: NCBI BLin…	19853.7	19882.6	15310.8	16543.5	19359.5	22220	23298.5	22991.5	18993.2	17339.8	19121.4	20576.7
Bra001292	AT3G09980	Family of unknown function (DUF662) chr3:3069358-3071145 FORWARD LENGTH=178	6684.08	4356.27	4564.64	4114.7	7284.07	6194.37	6990.6	5197.17	5215.25	4746.42	4263.63	6628.18
Bra001293	AT5G03630	ATMDAR2 Pyridine nucleotide-disulphide oxidoreductase family protein chr5:922378-924616 REVERSE LENGTH=435	176.25	216.694	191.482	209.926	146.676	168.815	220.18	94.0224	54.5874	192.489	127.81	279.324
Bra001294	AT3G09925	Pollen Ole e 1 allergen and extensin family protein chr3:3051868-3052784 REVERSE LENGTH=171	37.8898	55.8591	33.4152	19.9964	48.2451	25.6211	57.1047	31.9106	21.4882	17.7009	30.4959	57.3275
Bra001295	AT3G09890	Ankyrin repeat family protein chr3:3032678-3034158 FORWARD LENGTH=206	3241.12	3127.03	3271.78	3755.92	2808.57	2772.16	3133.47	3426.15	3009.91	3515.44	3388.34	2990
Bra001296	AT3G09880	ATB' BETA Protein phosphatase 2A regulatory B subunit family protein chr3:3029902-3031931 FORWARD LENGTH=499	3985.31	3772.26	3718.58	3746.34	3369.64	3166.95	3835.77	3611.69	2963.23	3835.17	3410.6	3250.56
Bra001297	AT3G09840	CDC48, ATCDC48, CDC48A cell division cycle 48 chr3:3019494-3022832 FORWARD LENGTH=809	5780.72	7118.9	6424.38	6458.8	7404.39	6668.06	6788.21	6446.24	5954.94	6651.1	6282.42	7613.68
Bra001298	AT3G09800	SNARE-like superfamily protein chr3:3006731-3007916 REVERSE LENGTH=179	17329.1	14596.7	16882.9	16854.4	18170.3	17051.7	17043.4	18225.4	16062.3	14819.9	15316.3	18500.9
Bra001299	AT3G09710	IQD1 IQ-domain 1 chr3:2976834-2978900 REVERSE LENGTH=454	148.575	111.257	143.824	198.379	105.441	123.85	106.959	193.671	161.646	111.912	90.1539	49.3366
Bra001300	AT5G02960	Ribosomal protein S12/S23 family protein chr5:693280-694396 REVERSE LENGTH=142	14338.7	16080.5	13393.7	17207.8	16843.3	18328.5	14799.7	14169.3	13945.4	14578.9	10286.3	17118.3
Bra001301	AT3G09670	Tudor/PWWP/MBT superfamily protein chr3:2966637-2968817 FORWARD LENGTH=726	799.255	721.36	709.295	886.989	720.556	688.296	769.601	767.584	632.035	909.573	878.471	709.621
Bra001302	AT3G09630	Ribosomal protein L4/L1 family chr3:2953813-2955444 FORWARD LENGTH=406	11670.9	12585.1	11823.9	12631.5	13579.6	14951.8	13876.8	10932.3	12791.8	11894.3	13606.4	14302.9
Bra001303	AT3G09590	CAP (Cysteine-rich secretory proteins, Antigen 5, and Pathogenesis-related 1 protein) superfamily protein chr3:2944953-2945513 FORWARD LENGTH=186	92.6113	49.808	35.247	45.0988	397.747	281.592	41.6126	46.2774	34.3625	36.8409	40.6076	83.6245
Bra001304	AT3G09550	Ankyrin repeat family protein chr3:2932007-2934199 FORWARD LENGTH=607	70.2216	64.8628	25.3229	62.617	68.2617	35.9275	28.1968	65.8031	85.227	107.614	29.3155	20.371
Bra001305	AT3G09530	ATEXO70H3, EXO70H3 exocyst subunit exo70 family protein H3 chr3:2926302-2928215 FORWARD LENGTH=637	279.154	277.222	182.111	210.788	183.408	192.907	198.615	317.783	160.289	229.376	271.757	249.699
Bra001306	AT3G09500	Ribosomal L29 family protein chr3:2917047-2917895 FORWARD LENGTH=123	6751.89	6657.2	7650.73	6763.99	9247.37	7643.66	8192.62	6480.88	7693.52	7904.86	6613.2	9193.91
Bra001307	AT3G09410	Pectinacetylesterase family protein chr3:2898243-2900984 REVERSE LENGTH=427	1113.13	1154.83	1484.15	1301.89	1577.42	1529.84	1365.87	1348.54	1250.71	1268.67	1002.46	1141.22
Bra001308	AT3G09400	PLL3 pol-like 3 chr3:2891235-2893532 REVERSE LENGTH=650	15.6474	12.6906	14.5489	20.0723	16.1078	27.4641	15.8255	26.9488	15.2931	18.4829	11.8819	14.1607
Bra001309	NA	NA	30.7491	70.3329	20.4787	25.8072	37.3456	33.5912	32.1027	36.6715	28.1837	33.903	33.4663	29.7313
Bra001310	AT1G80930	MIF4G domain-containing protein / MA3 domain-containing protein chr1:30405774-30409499 REVERSE LENGTH=900	35.7375	55.3509	32.9613	69.5168	37.5116	55.5991	62.6201	38.1351	68.715	75.2689	105.572	92.2073
Bra001311	AT3G09370	MYB3R-3, AtMYB3R3 myb domain protein 3r-3 chr3:2879534-2882128 FORWARD LENGTH=505	94.5451	243.454	193.442	327.806	46.9148	211.971	240.483	279.711	220.145	230.65	111.81	191.316
Bra001312	AT3G09360	Cyclin/Brf1-like TBP-binding protein chr3:2873796-2878432 FORWARD LENGTH=604	2179.73	1436.47	2114.85	763.315	2407.93	2304.17	2654.66	2099.56	2466.83	2020.22	2083	2506.56
Bra001313	AT3G09360	Cyclin/Brf1-like TBP-binding protein chr3:2873796-2878432 FORWARD LENGTH=604	611.442	700.953	1056.95	858.68	636.795	631.011	658.547	628.352	674.593	780.325	769.5	500.975
Bra001314	AT3G09350	Fes1A Fes1A chr3:2871216-2873109 FORWARD LENGTH=363	669.999	876.325	1368.27	1810.64	617.958	536.287	687.417	907.713	996.998	1601.66	811.114	740.163
Bra001315	AT3G09330	Transmembrane amino acid transporter family protein chr3:2864782-2867230 REVERSE LENGTH=524	89.708	113.657	132.815	272.733	86.2253	101.298	85.0853	150.762	125.594	118.768	100.228	112.995
Bra001316	AT3G09320	DHHC-type zinc finger family protein chr3:2862142-2864113 REVERSE LENGTH=286	2082.77	1417.98	1659.74	1997.85	1955.62	2249.47	1032.51	480.702	253.961	197.786	656.085	341.281
Bra001317	AT3G09300	ORP3B OSBP(oxysterol binding protein)-related protein 3B chr3:2858068-2860462 FORWARD LENGTH=458	4497.75	4496.49	3728.27	3915.64	4107.55	4532.97	4070.15	3968.23	2994.57	3138.6	3222.3	3888.57
Bra001318	AT3G09290	TAC1 telomerase activator1 chr3:2856141-2856659 FORWARD LENGTH=172	875.033	1647.01	862.302	1446.38	1104.16	1420.01	1319.02	1958.5	1835.99	1529.14	1032.38	1465.36
Bra001319	AT3G09280	unknown protein; FUNCTIONS IN: molecular_function unknown; INVOLVED IN: biological_process unknown; LOCATED IN: endomembrane system; EXPRESSED IN: root; Has 31 Blast hits to 31 proteins in 9 species: Archae - 0; Bacteria - 0; Metazoa - 0; Fungi - 0; Plants - 31; Viruses - 0; Other Eukaryotes - 0 (source: NCBI BLink). chr3:2850920-2851258 REVERSE LENGTH=112	45.3459	33.4469	42.7366	36.1288	36.0814	42.4613	38.3514	77.537	77.9826	142.581	36.5624	50.6351
Bra001320	AT3G09260	PYK10, PSR3.1, BGLU23, LEB Glycosyl hydrolase superfamily protein chr3:2840657-2843730 REVERSE LENGTH=524	125.76	111.715	128.578	72.6737	108.33	230.588	129.494	155.162	302.622	88.3149	166.62	191.742
Bra001321	AT3G09250	Nuclear transport factor 2 (NTF2) family protein chr3:2839080-2840294 FORWARD LENGTH=244	938.286	1001.04	990.443	1255.28	933.014	1335.51	1401.62	1649.58	1508.3	1434.38	1253.64	1406.93
Bra001322	AT3G09240	Protein kinase protein with tetratricopeptide repeat domain chr3:2835668-2837956 REVERSE LENGTH=477	363.054	396.416	234.226	444.093	453.56	271.5	429.951	392.323	389.013	345.142	367.981	502.23
Bra001323	AT3G09230	AtMYB1, MYB1 myb domain protein 1 chr3:2833460-2835134 FORWARD LENGTH=393	1591.42	1427.55	1556.49	1139.1	1239.19	1303.34	2013.42	1540.84	1383.68	1161.99	1555.27	1486.83
Bra001324	AT3G09200	Ribosomal protein L10 family protein chr3:2823364-2825020 REVERSE LENGTH=320	11698.4	13521.5	11796.8	15036.8	13321.6	13176.5	13244.2	14716.9	13307.7	13438.4	12194.9	13645
Bra001325	AT3G09150	HY2, GUN3 phytochromobilin:ferredoxin oxidoreductase, chloroplast / phytochromobilin synthase (HY2) chr3:2803665-2805333 FORWARD LENGTH=329	1923.6	1553.44	1458.39	1285.56	2579.04	2454.98	2182.96	1666.98	1598.89	1643.37	1832.82	2422.84
Bra001326	AT3G09070	Protein of unknown function (DUF740) chr3:2768880-2770937 REVERSE LENGTH=685	2091.6	2049.7	1458.61	1794.24	3990.28	3732.13	2249.49	2023.68	1479.82	1886.54	1948.27	2737.12
Bra001327	AT3G09060	Pentatricopeptide repeat (PPR) superfamily protein chr3:2766367-2768430 REVERSE LENGTH=687	1120.76	1017.68	1058.15	960.485	1069.97	1075.69	1090.52	1233.77	1059.26	1210.84	1265.44	1392.34
Bra001328	AT3G23680	F-box associated ubiquitination effector family protein chr3:8526366-8527173 REVERSE LENGTH=235	176.245	251.99	134.234	212.083	149.04	148.786	214.061	264.989	282.26	320.989	237.234	238.528
Bra001329	AT4G15350	CYP705A2 cytochrome P450, family 705, subfamily A, polypeptide 2 chr4:8762953-8764563 FORWARD LENGTH=509	65.7309	69.6576	56.241	96.2591	85.9775	82.5023	106.307	102.46	95.2263	88.5236	102.341	101.773
Bra001330	AT4G15350	CYP705A2 cytochrome P450, family 705, subfamily A, polypeptide 2 chr4:8762953-8764563 FORWARD LENGTH=509	431.76	252.493	300.916	611.234	367.285	539.513	521.13	456.518	533.273	382.231	378.338	490.056
Bra001331	AT3G09180	CONTAINS InterPro DOMAIN/s: Mediator complex subunit Med27 (InterPro:IPR021627); Has 112 Blast hits to 112 proteins in 38 species: Archae - 0; Bacteria - 0; Metazoa - 79; Fungi - 0; Plants - 23; Viruses - 0; Other Eukaryotes - 10 (source: NCBI BLink). chr3:2819278-2821096 FORWARD LENGTH=402	4446.35	3676.4	3079.38	3306.1	4019.86	4247.29	4050.95	3366.19	2573.64	2489.62	2279.24	4082.6
Bra001332	AT3G09190	Concanavalin A-like lectin family protein chr3:2821650-2822687 REVERSE LENGTH=345	5813.5	5390.78	4200.07	4332.99	7415.14	6979.51	5505.48	5037.44	5629.33	6111.56	6639.79	8318.91
Bra001333	AT3G09010	Protein kinase superfamily protein chr3:2750285-2752086 FORWARD LENGTH=393	3005.68	2051.22	2232.48	2166.95	3500.06	3969.45	2666.12	2196.9	2198.71	1962.74	1854.84	3013.06
Bra001334	AT3G08960	ARM repeat superfamily protein chr3:2730405-2736762 REVERSE LENGTH=1010	1754.82	1675.46	1887.73	1589.56	1705.85	1806.13	1611.07	2156.95	2219.63	2145.71	1930.72	2098.01
Bra001335	AT3G08950	HCC1 electron transport SCO1/SenC family protein chr3:2727285-2729289 FORWARD LENGTH=334	1844.96	2046.06	2493.47	2788.29	1747.76	1454.06	1970.2	2311.22	1954.31	1976.2	1979	1782.74
Bra001336	AT3G08930	LMBR1-like membrane protein chr3:2713562-2717058 FORWARD LENGTH=509	188.089	111.413	101.956	220.991	150.047	173.112	298.387	144.702	93.6302	134.428	59.0339	229.867
Bra001337	AT3G08910	DNAJ heat shock family protein chr3:2710402-2711811 REVERSE LENGTH=323	3969.89	3945.1	3490.28	3833.04	4208.67	3468.38	3952.83	3826.9	3157.88	3158.28	3416.51	3803.31
Bra001338	AT3G08900	RGP3, RGP reversibly glycosylated polypeptide 3 chr3:2708347-2709714 REVERSE LENGTH=362	250.016	284.942	155.399	224.814	176.026	214.155	267.306	320.072	399.006	250.632	287.221	358.313
Bra001339	AT3G08890	Protein of unknown function, DUF538 chr3:2706701-2707775 FORWARD LENGTH=170	9664.4	9857.2	8808	9625.18	10556.3	11656	10580.8	11957	9410.61	9171.04	9328.24	10056.7
Bra001340	AT3G08880	unknown protein; BEST Arabidopsis thaliana protein match is: unknown protein (TAIR:AT5G01570.1); Has 177 Blast hits to 175 proteins in 60 species: Archae - 4; Bacteria - 33; Metazoa - 18; Fungi - 11; Plants - 59; Viruses - 0; Other Eukaryotes - 52 (source: NCBI BLink). chr3:2703169-2704165 FORWARD LENGTH=201	205.694	95.5828	160.548	117.67	197.49	283.919	39.128	99.7348	45.6184	32.6761	25.1513	23.0349
Bra001341	AT3G08860	PYD4 PYRIMIDINE 4 chr3:2696754-2699087 REVERSE LENGTH=481	13.0895	16.2619	29.7143	14.8944	13.2244	12.0351	24.3371	12.6737	23.5519	20.0048	29.7379	14.4715
Bra001342	AT3G08850	RAPTOR1B, ATRAPTOR1B, RAPTOR1 HEAT repeat ;WD domain, G-beta repeat protein protein chr3:2686978-2694911 REVERSE LENGTH=1344	4965.33	5490.19	5068.84	6046.43	4010.2	4803.63	5067.94	6274.64	6260.65	5969.08	5569.67	5886.32
Bra001343	AT3G08810	Galactose oxidase/kelch repeat superfamily protein chr3:2675631-2676662 REVERSE LENGTH=343	405.287	378.037	591.649	450.832	100.212	174.933	145.905	1034.66	1114.26	683.906	1592.1	240.246
Bra001344	AT3G08840	D-alanine--D-alanine ligase family chr3:2679648-2686157 REVERSE LENGTH=937	2197.27	2447.25	1645.28	1946.25	2061.47	1899.7	2367.99	2357.32	2201.93	1998.64	1612.95	2154.63
Bra001345	AT3G08770	LTP6 lipid transfer protein 6 chr3:2664349-2664784 REVERSE LENGTH=113	17093.5	13542.6	13335.7	12178.7	16053	15913.3	13135	8897.6	13489.4	11973.9	14958.5	17854.8
Bra001346	AT3G08710	ATH9, TRX H9, TH9 thioredoxin H-type 9 chr3:2645590-2646304 FORWARD LENGTH=140	1886.32	1315.13	1298.23	826.304	1599.1	1604.78	1925.75	1541.24	1429.2	1184.79	1361.65	1178.42
Bra001347	AT3G08690	UBC11, ATUBC11 ubiquitin-conjugating enzyme 11 chr3:2641487-2642489 FORWARD LENGTH=148	17816.2	18793.8	18173.3	19293.9	20338	19758.8	19593.3	17173.5	19517.2	20335.6	17550.4	22332.9
Bra001348	AT3G08670	unknown protein; BEST Arabidopsis thaliana protein match is: unknown protein (TAIR:AT3G51540.1); Has 48380 Blast hits to 29827 proteins in 1356 species: Archae - 46; Bacteria - 5589; Metazoa - 17361; Fungi - 13192; Plants - 2237; Viruses - 905; Other Eukaryotes - 9050 (source: NCBI BLink). chr3:2633946-2636536 FORWARD LENGTH=567	13955.6	12855.5	11472.9	11825	13020.8	12973.1	16318.8	12340.7	12962.6	11105.2	10877	12714.4
Bra001349	AT3G08660	Phototropic-responsive NPH3 family protein chr3:2631130-2633166 FORWARD LENGTH=582	2235.78	2573.83	2615.73	3060.48	2170.43	1938.39	2257.5	2481.87	2172.06	2445.36	2207.2	1511.08
Bra001350	AT3G08650	ZIP metal ion transporter family chr3:2624694-2626879 REVERSE LENGTH=595	10261.7	9479.18	8245.23	7924.03	10343.2	9393.58	9618.41	8818.63	9283.99	8946.87	9511.47	9595.08
Bra001351	AT3G08610	unknown protein; Has 40 Blast hits to 40 proteins in 15 species: Archae - 0; Bacteria - 0; Metazoa - 0; Fungi - 0; Plants - 40; Viruses - 0; Other Eukaryotes - 0 (source: NCBI BLink). chr3:2616435-2616768 REVERSE LENGTH=65	6731.68	7514.61	6524.74	6448.49	9592.06	8997.73	7821.92	6372.14	7409.92	8184.41	8274.63	9952.26
Bra001352	AT3G08600	Protein of unknown function (DUF1191) chr3:2612646-2613596 FORWARD LENGTH=316	5626	3865.52	3656.52	3564.57	5973.61	6152.19	6320.37	4481.75	4233.32	2581.3	5123.94	5303.39
Bra001353	AT3G11060	unknown protein; FUNCTIONS IN: molecular_function unknown; INVOLVED IN: biological_process unknown; LOCATED IN: endomembrane system; EXPRESSED IN: flower; EXPRESSED DURING: petal differentiation and expansion stage; BEST Arabidopsis thaliana protein match is: unknown protein (TAIR:AT3G06545.1); Has 12 Blast hits to 12 proteins in 2 species: Archae - 0; Bacteria - 0; Metazoa - 0; Fungi - 0; Plants…	68.7715	34.7575	27.7645	93.2335	316.042	272.626	20.0496	44.9327	41.442	43.3273	32.5092	24.7359
Bra001354	AT3G10330	Cyclin-like family protein chr3:3199907-3201642 FORWARD LENGTH=312	2194.04	3941.34	3742.75	3428.55	3036.98	3284.6	3149.32	5119.71	4579.7	4490.36	5366.94	3701.45
Bra001355	AT3G10360	APUM4, PUM4 pumilio 4 chr3:3211276-3215144 REVERSE LENGTH=1003	75.9024	103.954	200.945	55.8267	121.386	105.354	164.878	147.501	229.575	171.314	417.677	251.025
Bra001356	AT3G10380	SEC8, ATSEC8 subunit of exocyst complex 8 chr3:3219922-3228356 REVERSE LENGTH=1053	853.623	1142.25	882.461	1328.08	1200.93	877.128	981.327	674.776	1451.1	1340.58	1162.11	1183.02
Bra001357	AT3G10390	FLD Flavin containing amine oxidoreductase family protein chr3:3229293-3232345 FORWARD LENGTH=884	3270.53	3299.88	2928.21	2693.32	3333.38	3383.9	4760.17	4517.62	4507.61	4491.71	5189.13	4444.86
Bra001358	AT3G10405	unknown protein; FUNCTIONS IN: molecular_function unknown; INVOLVED IN: pollen development; LOCATED IN: chloroplast; Has 44 Blast hits to 44 proteins in 20 species: Archae - 0; Bacteria - 4; Metazoa - 0; Fungi - 0; Plants - 39; Viruses - 0; Other Eukaryotes - 1 (source: NCBI BLink). chr3:3233978-3235118 REVERSE LENGTH=212	330.614	229.456	301.865	357.089	194.653	523.748	315.417	481.222	392.697	380.618	323.528	368.797
Bra001359	AT3G10410	SCPL49, CPY SERINE CARBOXYPEPTIDASE-LIKE 49 chr3:3235518-3238063 REVERSE LENGTH=516	6269.91	7611.6	6721.98	6863.54	8218.9	9002.66	7758.36	6602.01	7876.23	7149.06	7073.68	8534.89
Bra001360	AT4G04690	F-box and associated interaction domains-containing protein chr4:2373999-2375135 REVERSE LENGTH=378	320.974	166.108	21.9369	49.6025	101.654	42.1613	214.598	51.9086	76.6786	21.3603	47.6934	56.5224
Bra001361	NA	NA	41.4801	35.9106	34.2322	46.1048	37.2391	33.8052	63.1695	50.4079	85.1212	53.1585	71.4035	56.4657
Bra001362	AT4G04690	F-box and associated interaction domains-containing protein chr4:2373999-2375135 REVERSE LENGTH=378	143.771	79.8161	108.878	54.341	72.5341	113.124	212.334	309.127	68.3891	152.085	114.051	241.163
Bra001363	AT4G04690	F-box and associated interaction domains-containing protein chr4:2373999-2375135 REVERSE LENGTH=378	155.881	42.7691	34.0893	45.488	65.7058	42.2538	390.815	135.177	65.812	89.1397	94.2603	57.7357
Bra001364	NA	NA	17.0484	19.5223	31.7584	20.3915	28.4478	17.524	21.424	46.3896	29.6485	30.729	19.5724	36.5441
Bra001365	AT3G10480	ANAC050, NAC050 NAC domain containing protein 50 chr3:3264410-3266781 FORWARD LENGTH=447	3604.7	3700.3	3931.43	4294.54	3317.69	3247.37	3709.48	3458.76	3412.55	3589.73	3329.46	3938.48
Bra001366	AT3G10480	ANAC050, NAC050 NAC domain containing protein 50 chr3:3264410-3266781 FORWARD LENGTH=447	6337.81	5582.94	5367	4790.24	4890.27	4477.76	5714.68	5059.49	5282.95	4916.22	5686.97	4476.1
Bra001367	AT3G10525	LGO, SMR1 LOSS OF GIANT CELLS FROM ORGANS chr3:3281576-3281962 REVERSE LENGTH=128	2392.66	1408.11	1679.33	1159.5	2543.94	3255.4	3063.15	3389.44	2583.37	2657.34	1517.49	3765.5
Bra001368	AT5G04590	SIR sulfite reductase chr5:1319404-1322298 FORWARD LENGTH=642	8151.85	6486.95	6496.55	5582.23	4834.55	4846.36	4649.69	5082.64	3763.08	3712.9	3987.69	1731.22
Bra001369	AT3G10572	3-phosphoinositide-dependent protein kinase-1, putative chr3:3304346-3306306 FORWARD LENGTH=333	1677.94	1121.09	1170.49	1072.74	2007.35	1831.72	2102.99	1632.29	1446.7	1310.3	1565.35	2425.29
Bra001370	AT1G66245	unknown protein; Has 390 Blast hits to 336 proteins in 78 species: Archae - 0; Bacteria - 22; Metazoa - 81; Fungi - 35; Plants - 39; Viruses - 2; Other Eukaryotes - 211 (source: NCBI BLink). chr1:24690444-24691307 FORWARD LENGTH=287	76.2661	80.5103	157.946	69.3514	68.6992	76.1777	119.205	98.5229	97.8462	100.51	70.8433	65.3517
Bra001371	AT3G10640	VPS60.1 SNF7 family protein chr3:3323501-3324905 REVERSE LENGTH=235	8773.92	7753.45	8373.19	8305.35	8843.92	8447.68	9676.81	8963.58	8011.33	7327.06	7740.45	7343.56
Bra001372	AT3G10650	BEST Arabidopsis thaliana protein match is: nucleoporin-related (TAIR:AT5G20200.1); Has 61042 Blast hits to 31782 proteins in 2093 species: Archae - 202; Bacteria - 16480; Metazoa - 16017; Fungi - 12552; Plants - 1653; Viruses - 629; Other Eukaryotes - 13509 (source: NCBI BLink). chr3:3325562-3330819 REVERSE LENGTH=1309	14593.6	14934.8	15028.3	13789.9	11193.9	11127.5	11750.2	8181.88	11345.3	13265.6	12522.1	9688.47
Bra001373	AT5G04870	CPK1, ATCPK1 calcium dependent protein kinase 1 chr5:1417015-1419877 REVERSE LENGTH=610	3413.86	2481.31	1984.67	2250.3	2275	1541.17	1792.38	1560.02	1101.54	1453.28	1472.18	1556.29
Bra001374	AT3G10690	GYRA DNA GYRASE A chr3:3339612-3346243 REVERSE LENGTH=950	4603.86	4418.5	4017.6	4341.07	4711.35	4988.86	4789.85	4885.54	4549.36	4814.8	5270.79	5728.49
Bra001375	AT3G10710	RHS12 root hair specific 12 chr3:3352289-3354237 FORWARD LENGTH=561	27.8258	33.2682	33.4674	29.886	27.0029	30.0599	37.9221	36.8044	36.6675	35.5639	22.858	35.9533
Bra001376	AT3G10740	ASD1, ARAF1, ARAF, ATASD1 alpha-L-arabinofuranosidase 1 chr3:3361031-3364573 REVERSE LENGTH=678	1177.76	801.474	1032.18	609.775	1502.84	1405.55	1058.35	1254.52	987.304	928.074	773.282	1346.24
Bra001377	AT5G05090	Homeodomain-like superfamily protein chr5:1503393-1504193 FORWARD LENGTH=266	4621.31	5014.86	6800.89	8009.18	5286.94	4933.88	4742.06	4222.17	3830.33	5147.27	6976.32	5690
Bra001378	AT3G10760	Homeodomain-like superfamily protein chr3:3369814-3370821 FORWARD LENGTH=335	101.526	105.073	216.872	137.499	439.103	343.376	347.192	254.953	272.908	326.026	625.865	3270.98
Bra001379	AT3G10770	Single-stranded nucleic acid binding R3H protein chr3:3372461-3374026 REVERSE LENGTH=333	86.8612	60.7962	105.921	113.916	155.666	135.79	103.479	111.806	132.165	134.096	53.5003	189.597
Bra001380	AT3G10780	emp24/gp25L/p24 family/GOLD family protein chr3:3375161-3376334 FORWARD LENGTH=217	101.631	64.4905	106.801	71.5265	116.03	97.9655	166.98	124.204	162.556	133.2	81.4816	112.008
Bra001381	AT3G10815	RING/U-box superfamily protein chr3:3385009-3385608 REVERSE LENGTH=199	828.13	459.052	714.749	876.953	304.406	300.369	705.138	832.011	1064.13	728	525.774	302.545
Bra001382	AT3G10820	Transcription elongation factor (TFIIS) family protein chr3:3387358-3390693 FORWARD LENGTH=580	173.352	517.685	92.4247	198.408	130.392	182.272	737.097	168.472	232.832	297.056	276.991	162.028
Bra001383	AT3G10890	Glycosyl hydrolase superfamily protein chr3:3407455-3409000 REVERSE LENGTH=414	243.874	167.503	136.468	164.408	213.757	352.797	369.266	260.259	230.084	150.723	213.395	498.264
Bra001384	AT3G10986	Protein of unknown function (DUF567) chr3:3444203-3445672 REVERSE LENGTH=197	237.741	210.348	221.5	144.863	365.74	256.491	406.223	272.497	193.405	191.336	204.996	502.313
Bra001385	AT3G10986	Protein of unknown function (DUF567) chr3:3444203-3445672 REVERSE LENGTH=197	74.5468	190.266	113.524	270.232	281.676	186.476	170.69	156.12	101.663	99.0172	184.805	137.296
Bra001386	AT3G11020	DREB2B, DREB2 DRE/CRT-binding protein 2B chr3:3456009-3457001 FORWARD LENGTH=330	1021.02	1095.86	1435.12	1612.05	1024.3	1104.12	764.137	1248.79	1544.93	1317.03	2525.34	1104.12
Bra001387	AT4G31680	Transcriptional factor B3 family protein chr4:15340289-15342080 REVERSE LENGTH=462	35.0811	18.941	66.8353	25.1329	17.0429	30.7166	19.2615	44.8429	38.3302	21.2086	19.0788	27.2148
Bra001388	AT5G27060	AtRLP53, RLP53 receptor like protein 53 chr5:9522534-9525407 REVERSE LENGTH=957	312.437	349.405	256.277	324.009	290.98	358.015	554.434	320.87	567.145	484.089	362.171	427.377
Bra001389	AT3G11070	Outer membrane OMP85 family protein chr3:3467801-3469815 FORWARD LENGTH=520	4782.27	4543.19	4268.42	3578.37	4714.45	4491.43	5845.24	5186.02	4645.55	4496.79	4868.44	4809.19
Bra001390	AT3G11110	RING/U-box superfamily protein chr3:3479979-3480455 FORWARD LENGTH=158	395.007	327.722	189.713	419.828	554.265	498.762	427.188	316.88	357.435	281.415	357.759	443.484
Bra001391	AT3G11130	Clathrin, heavy chain chr3:3482575-3491667 REVERSE LENGTH=1705	14546	11996.6	11073.6	12857.1	12134.2	11897.9	13341.6	14206.8	12900	15305.8	11579	12514.3
Bra001392	AT3G11170	FAD7, FADD fatty acid desaturase 7 chr3:3499959-3502126 FORWARD LENGTH=446	7312.75	15040.3	13259.3	17204.6	10098.1	11454	9458.86	13684.5	15765.7	16400.6	14606	13645.8
Bra001393	AT3G11200	AL2 alfin-like 2 chr3:3508387-3510418 REVERSE LENGTH=246	3522.53	4485.72	3825.55	3933.88	4279.49	4697.67	4061.54	4024.35	3727.38	4359.58	3580.96	4094.78
Bra001394	NA	NA	52.2461	42.6861	42.6976	41.8752	58.496	54.1629	48.7917	41.0945	53.9212	52.634	89.5987	163.382
Bra001395	AT3G13590	Cysteine/Histidine-rich C1 domain family protein chr3:4435316-4437334 REVERSE LENGTH=513	68.5087	60.7961	48.0732	64.2676	71.4575	86.7257	92.1005	85.7259	62.3713	61.5775	66.5253	77.0225
Bra001396	AT3G11230	Yippee family putative zinc-binding protein chr3:3516782-3518193 FORWARD LENGTH=129	3873.94	3121.51	3266.09	3437.26	4191.25	4542.42	4702.18	3327.74	3494.67	3138.79	2624.83	4610.57
Bra001397	AT3G11320	Nucleotide-sugar transporter family protein chr3:3547017-3548539 REVERSE LENGTH=308	3338.41	3535.26	3527.13	5321.16	2868.07	4039.2	4267.7	3823.19	4045.06	5490.78	3743.55	4097.65
Bra001398	AT3G11320	Nucleotide-sugar transporter family protein chr3:3547017-3548539 REVERSE LENGTH=308	504.011	1009.02	754.314	708.404	618.889	529.392	521.36	714.88	647.329	858.843	739.943	541.485
Bra001399	AT3G11330	PIRL9 plant intracellular ras group-related LRR 9 chr3:3552330-3554695 REVERSE LENGTH=499	2364.42	2715.82	2509.78	2796.81	2139.87	1872.03	2137.8	2223.45	2130.5	2826.94	2231.56	1872.33
Bra001400	AT3G11380	Pentatricopeptide repeat (PPR) superfamily protein chr3:3564079-3565779 FORWARD LENGTH=541	110.829	132.614	75.2377	91.2425	50.3517	125.531	139.388	65.1674	333.37	239.887	90.1145	121.326
Bra001401	AT3G11400	EIF3G1, ATEIF3G1 eukaryotic translation initiation factor 3G1 chr3:3578536-3580366 FORWARD LENGTH=294	5481.56	5733.88	4494.1	4788.5	5583.36	4868.29	5249.14	5901.04	5325.87	5543.36	5264.97	6376.11
Bra001402	AT3G11420	Protein of unknown function (DUF604) chr3:3591834-3594323 FORWARD LENGTH=505	347.362	739.146	1110.13	1084.31	156.814	126.844	159.76	203.454	279.463	394.498	252.546	166.951
Bra001403	NA	NA	41.7789	60.0002	54.7703	59.0336	55.7715	67.6916	133.893	136.026	68.3186	54.8423	58.721	75.1978
Bra001404	AT3G11450	DnaJ domain ;Myb-like DNA-binding domain chr3:3605459-3607402 REVERSE LENGTH=647	777.862	1391.49	1241.51	1929.26	873.37	1195.21	1629.64	1793.76	1397.5	1749.51	1340.23	1167.58
Bra001405	AT3G11480	BSMT1, ATBSMT1 S-adenosyl-L-methionine-dependent methyltransferases superfamily protein chr3:3614544-3617137 FORWARD LENGTH=379	332.018	881.119	978.33	536.137	369.879	296.219	464.27	863.036	852.104	1288.11	665.241	525.876
Bra001406	AT3G11510	Ribosomal protein S11 family protein chr3:3623757-3624866 REVERSE LENGTH=150	18997.5	15113.3	16842.1	16262.8	17365.4	18377.2	18515	17729.7	17972.2	18335.7	18881.4	18242.1
Bra001407	AT3G11530	Vacuolar protein sorting 55 (VPS55) family protein chr3:3628801-3629885 REVERSE LENGTH=113	7824.98	4693.86	5081.57	4622.64	8107.93	6900	3172.33	3223.12	2864.55	2534.81	2653.43	3299.17
Bra001408	AT3G11540	SPY Tetratricopeptide repeat (TPR)-like superfamily protein chr3:3632842-3637547 FORWARD LENGTH=914	2064.94	2580.67	2478.39	3081.11	2348.77	1907.41	879.441	342.109	930.983	815.089	837.651	529.437
Bra001409	AT3G11550	Uncharacterised protein family (UPF0497) chr3:3638262-3639052 FORWARD LENGTH=204	283.48	98.1129	532.231	269.165	214.247	233.038	390.434	227.34	219.949	162.452	149.13	118.159
Bra001410	AT3G11570	TBL8 TRICHOME BIREFRINGENCE-LIKE 8 chr3:3645540-3647328 REVERSE LENGTH=427	665.924	867.047	799.834	1020.07	795.566	882.046	483.361	776.591	935.825	954.785	810.795	716.666
Bra001411	AT3G11580	AP2/B3-like transcriptional factor family protein chr3:3649165-3651271 REVERSE LENGTH=267	1631.89	2475.86	2630.29	1114.02	5208.93	4907.37	2266.73	1785.92	2544.39	1647.74	2247.83	5449.69
Bra001412	AT3G11590	unknown protein; LOCATED IN: plasma membrane; EXPRESSED IN: 22 plant structures; EXPRESSED DURING: 13 growth stages; BEST Arabidopsis thaliana protein match is: unknown protein (TAIR:AT5G22310.1); Has 22320 Blast hits to 15179 proteins in 1213 species: Archae - 372; Bacteria - 2307; Metazoa - 10906; Fungi - 1700; Plants - 1146; Viruses - 65; Other Eukaryotes - 5824 (source: NCBI BLink). chr3:3660…	91.9037	110.074	76.5309	131.103	62.0598	111.721	97.2108	109.502	122.764	95.5453	60.9248	96.4443
Bra001413	AT3G11600	unknown protein; FUNCTIONS IN: molecular_function unknown; INVOLVED IN: response to karrikin; EXPRESSED IN: 21 plant structures; EXPRESSED DURING: 12 growth stages; BEST Arabidopsis thaliana protein match is: unknown protein (TAIR:AT5G06270.1); Has 171 Blast hits to 171 proteins in 15 species: Archae - 0; Bacteria - 0; Metazoa - 0; Fungi - 0; Plants - 171; Viruses - 0; Other Eukaryotes - 0 (sourc…	783.154	626.405	719.498	800.757	633.867	726.604	768.352	706.417	425.57	638.171	210.768	353.798
Bra001414	AT3G11620	alpha/beta-Hydrolases superfamily protein chr3:3669551-3671734 REVERSE LENGTH=312	3723.97	2469.22	2300.55	1930.36	4320.43	4850.04	4117.38	2946.1	2540.81	2114.72	2353.65	4413.39
Bra001415	AT3G11630	Thioredoxin superfamily protein chr3:3672189-3673937 FORWARD LENGTH=266	7194.2	6580.66	6195.69	6039.23	9343.46	8430.03	8455.79	7940.11	8063.16	7948.59	8592.39	9769.93
Bra001416	AT3G11710	ATKRS-1 lysyl-tRNA synthetase 1 chr3:3702359-3705613 REVERSE LENGTH=626	20.3914	35.6136	27.7553	43.7548	26.4342	28.405	40.1361	39.0786	60.0303	57.9021	32.0227	22.3762
Bra001417	AT3G11720	Polyketide cyclase/dehydrase and lipid transport superfamily protein chr3:3705991-3708310 REVERSE LENGTH=542	291.795	231.377	246.027	198.517	187.585	218.011	238.11	242.227	262.445	143.515	391.214	216.981
Bra001418	AT3G11730	ATFP8, ATRABD1, RABD1 Ras-related small GTP-binding family protein chr3:3709490-3711397 REVERSE LENGTH=205	9419.6	10429	8817.88	10198.4	10065.5	11583.3	11269.1	11600.7	11106.9	10746	12563.9	12606.9
Bra001419	AT3G11740	Protein of unknown function (DUF567) chr3:3712427-3713389 FORWARD LENGTH=194	446.945	1530.98	1290.48	2630.56	672.663	614.424	952.253	1486.13	1884.87	3170.23	2398.97	1551.16
Bra001420	AT3G11780	MD-2-related lipid recognition domain-containing protein / ML domain-containing protein chr3:3724326-3725476 REVERSE LENGTH=153	10986.2	10037.4	10596.1	1945.15	12434.8	11398	13843.3	11775	13625.6	11162.9	12367.6	11855.9
Bra001421	AT3G11800	unknown protein; FUNCTIONS IN: molecular_function unknown; INVOLVED IN: biological_process unknown; LOCATED IN: endomembrane system; EXPRESSED IN: 24 plant structures; EXPRESSED DURING: 15 growth stages; BEST Arabidopsis thaliana protein match is: unknown protein (TAIR:AT3G44150.1); Has 74 Blast hits to 73 proteins in 18 species: Archae - 0; Bacteria - 0; Metazoa - 0; Fungi - 0; Plants - 72; Viru…	13401.5	11232.1	12719	12983.7	12358.5	12494.7	13881.3	13866.7	13973	12794.8	14272.2	12984.6
Bra001422	AT3G11820	SYP121, AT-SYR1, ATSYP121, SYR1, ATSYR1, PEN1 syntaxin of plants 121 chr3:3729540-3730868 REVERSE LENGTH=346	20999	16368.9	22757.1	24242.2	10636.7	12201.3	21942	18837.3	19128.3	21377.5	17298	11360.7
Bra001423	AT3G11830	TCP-1/cpn60 chaperonin family protein chr3:3732734-3736156 FORWARD LENGTH=557	12065.9	11227.2	9881.1	8778.72	12139.2	12056.6	14041.7	10821.8	12793.4	13017.2	13428.6	10698
Bra001424	AT3G11840	PUB24 plant U-box 24 chr3:3736578-3738250 REVERSE LENGTH=470	157.526	378.025	358.801	120.505	108.91	127.028	145.033	142.72	168.145	114.251	142.564	147.034
Bra001425	AT3G11900	ANT1 aromatic and neutral transporter 1 chr3:3758523-3760103 FORWARD LENGTH=432	7564.64	7312.08	7028.45	8344.26	8196.49	8624.46	7729.1	9298.4	7291.99	7460.07	7746.66	9328.55
Bra001426	AT3G11910	UBP13 ubiquitin-specific protease 13 chr3:3761758-3770290 REVERSE LENGTH=1115	42.6012	108.367	37.2203	70.8868	99.5697	53.68	67.9709	41.562	46.8146	42.7019	358.296	103.221
Bra001427	AT3G11930	Adenine nucleotide alpha hydrolases-like superfamily protein chr3:3776371-3777393 FORWARD LENGTH=200	7254.38	6327.35	6608.74	7596.08	3256.72	4241.35	156.304	482.824	902.12	1463.88	1426.22	307.4
Bra001428	AT2G37270	ATRPS5B, RPS5B ribosomal protein 5B chr2:15647883-15649042 REVERSE LENGTH=207	23265	19004.5	23348.1	20653.8	20975.3	18637.5	14728.1	12383.7	11926.7	11126.7	12551.3	11247.7
Bra001429	AT3G11945	PDS2, ATHST, HST homogentisate prenyltransferase chr3:3780041-3782880 REVERSE LENGTH=386	6242.39	7333.95	6853.58	7590.19	7155.29	6991.04	6463.98	6182.91	7183.04	6905.1	5343.76	6929.77
Bra001430	AT3G11950	TRAF-like superfamily protein chr3:3783273-3785098 REVERSE LENGTH=572	898.111	1527.06	1589.93	1390.48	1134.45	1038.27	881.13	685.249	1077.68	983.101	1039.77	811.546
Bra001431	AT3G11960	Cleavage and polyadenylation specificity factor (CPSF) A subunit protein chr3:3786431-3793160 FORWARD LENGTH=1379	6087.43	5735.76	5029.22	4477.98	5791.71	5581.68	5632.44	4252.68	5008.65	4457.24	5167.26	5375.24
Bra001432	AT4G21380	ARK3, RK3 receptor kinase 3 chr4:11389219-11393090 REVERSE LENGTH=850	125.764	63.4985	90.2799	100.073	229.124	47.5756	144.946	45.3806	87.2535	85.4146	82.3554	139.289
Bra001433	AT4G13090	XTH2 xyloglucan endotransglucosylase/hydrolase 2 chr4:7631535-7632870 REVERSE LENGTH=292	80.2774	52.8832	37.427	47.0923	73.2617	28.1525	22.8411	32.2825	32.8615	94.4484	70.2769	29.2709
Bra001434	AT4G13090	XTH2 xyloglucan endotransglucosylase/hydrolase 2 chr4:7631535-7632870 REVERSE LENGTH=292	67.8967	78.7435	88.6896	76.6944	72.0771	68.129	90.1357	82.5555	167.066	148.732	44.4829	120.454
Bra001435	AT3G12010	FUNCTIONS IN: molecular_function unknown; INVOLVED IN: biological_process unknown; EXPRESSED IN: sperm cell, cultured cell; CONTAINS InterPro DOMAIN/s: Colon cancer-associated Mic1-like (InterPro:IPR009755); Has 30201 Blast hits to 17322 proteins in 780 species: Archae - 12; Bacteria - 1396; Metazoa - 17338; Fungi - 3422; Plants - 5037; Viruses - 0; Other Eukaryotes - 2996 (source: NCBI BLink). c…	1104.53	1180.15	1393.58	1202.41	1277.38	1234.08	1280.44	1294.48	1136.71	1425.67	838.795	1206.32
Bra001436	AT3G12130	KH domain-containing protein / zinc finger (CCCH type) family protein chr3:3864486-3866406 REVERSE LENGTH=248	2628.74	2146.32	1762.98	1691.08	3634.65	2578.72	2034.76	1980.5	2076.71	1899.47	1629.49	2319.59
Bra001437	AT3G12140	Emsy N Terminus (ENT)/ plant Tudor-like domains-containing protein chr3:3869121-3870964 REVERSE LENGTH=383	917.53	499.073	1300.47	1172.47	635.964	634.695	1572.94	1038.32	1318.65	1564.5	1408.51	758.455
Bra001438	AT3G12150	unknown protein; CONTAINS InterPro DOMAIN/s: Protein of unknown function DUF2048 (InterPro:IPR019149); Has 421 Blast hits to 334 proteins in 155 species: Archae - 2; Bacteria - 147; Metazoa - 215; Fungi - 0; Plants - 43; Viruses - 0; Other Eukaryotes - 14 (source: NCBI BLink). chr3:3876688-3878621 REVERSE LENGTH=363	1337.94	1006.87	984.472	775.894	2321.1	2243.82	2148.27	1711.43	1665.9	1212.79	1391.34	3186.97
Bra001439	AT3G12160	ATRABA4D, RABA4D RAB GTPase homolog A4D chr3:3879495-3880437 REVERSE LENGTH=222	492.512	669.985	417.426	913.629	534.843	616.033	683.82	717.712	593.215	643.942	524.139	479.549
Bra001440	AT3G12240	SCPL15 serine carboxypeptidase-like 15 chr3:3902436-3904918 REVERSE LENGTH=436	40.3423	39.397	44.7059	37.6499	91.7753	73.7863	38.1367	69.8045	42.3836	52.5671	54.1613	94.5717
Bra001441	AT2G22980	SCPL13 serine carboxypeptidase-like 13 chr2:9779029-9783078 FORWARD LENGTH=430	495.267	617.815	426.843	340.417	687.001	727.257	487.978	1569.54	1703.65	1010.82	1396.18	1256.94
Bra001442	AT2G22980	SCPL13 serine carboxypeptidase-like 13 chr2:9779029-9783078 FORWARD LENGTH=430	466.454	662.6	484.53	221.779	800.961	932.063	668.466	1376.62	1401.42	1205.74	1680.75	1598.01
Bra001443	AT3G12250	TGA6, BZIP45 TGACG motif-binding factor 6 chr3:3906351-3908583 FORWARD LENGTH=330	2895.5	2868.88	2784.59	2280.87	2642.1	2670.72	2741.71	2112.2	2474.27	2386.94	2473.25	2676.91
Bra001444	AT3G12260	LYR family of Fe/S cluster biogenesis protein chr3:3909252-3910337 REVERSE LENGTH=133	10102.3	10418.9	9776.91	10534.7	12138.2	11992	12085	11230.4	13007.3	12308.9	12455.3	13355
Bra001445	AT3G12270	ATPRMT3, PRMT3 protein arginine methyltransferase 3 chr3:3910642-3913122 FORWARD LENGTH=601	2654.53	2126.16	2730.97	2078.41	2557.23	2533.09	2314.9	2420.13	2668.39	3131.25	2737.9	2404.98
Bra001446	AT3G12280	RBR1 retinoblastoma-related 1 chr3:3913671-3918433 REVERSE LENGTH=1012	462.041	613.748	617.519	662.757	552.805	540.776	668.531	667.18	546.559	628.454	618.914	711.4
Bra001447	AT3G12290	Amino acid dehydrogenase family protein chr3:3919591-3921326 FORWARD LENGTH=299	5028.73	5138.48	4877.59	4516.18	7948.81	7763.78	7477.71	5869.37	5734.79	5743.32	6352.23	8084.66
Bra001448	AT3G12300	unknown protein; FUNCTIONS IN: molecular_function unknown; INVOLVED IN: biological_process unknown; LOCATED IN: endomembrane system; EXPRESSED IN: 23 plant structures; EXPRESSED DURING: 15 growth stages; CONTAINS InterPro DOMAIN/s: Protein of unknown function DUF667 (InterPro:IPR007714); Has 373 Blast hits to 371 proteins in 116 species: Archae - 0; Bacteria - 0; Metazoa - 213; Fungi - 4; Plants …	188.038	136.137	185.648	222.902	220.252	121.989	180.286	252.176	267.508	261.244	183.515	236.397
Bra001449	AT3G12320	unknown protein; BEST Arabidopsis thaliana protein match is: unknown protein (TAIR:AT5G06980.4); Has 102 Blast hits to 102 proteins in 16 species: Archae - 0; Bacteria - 0; Metazoa - 0; Fungi - 0; Plants - 98; Viruses - 0; Other Eukaryotes - 4 (source: NCBI BLink). chr3:3924034-3925262 FORWARD LENGTH=269	166.952	13377.6	16445	15646.1	1476.99	1378.97	77.4281	8867.04	11177.8	13163.2	15747.6	3461.18
Bra001450	AT3G12390	Nascent polypeptide-associated complex (NAC), alpha subunit family protein chr3:3942344-3943595 FORWARD LENGTH=203	15475.9	14070.1	14744.6	11629.7	14411.7	12497.8	14546	12535.5	13851.2	12535.1	13502.7	12564.2
Bra001451	AT3G12400	ELC, ATELC Ubiquitin-conjugating enzyme/RWD-like protein chr3:3944600-3945796 REVERSE LENGTH=398	9131.49	8965.1	10422.3	12633.2	5314.36	5309.19	6882.44	6383.53	6358.14	8774.81	6478.99	4368.48
Bra001452	NA	NA	169.416	273.786	180.913	193.956	89.2661	125.116	572.939	354.104	483.389	691.511	901.201	605.064
Bra001453	AT3G12500	ATHCHIB, PR3, PR-3, CHI-B, B-CHI, HCHIB basic chitinase chr3:3962501-3963984 REVERSE LENGTH=335	4435.72	2079.09	3313.86	2821.5	4264.52	4156.87	931.573	610.018	917.074	476.815	187.777	352.62
Bra001454	AT3G12500	ATHCHIB, PR3, PR-3, CHI-B, B-CHI, HCHIB basic chitinase chr3:3962501-3963984 REVERSE LENGTH=335	30.6243	27.2713	99.7429	38.6312	47.5742	83.8622	838.767	261.394	379.846	338.944	122.301	251.695
Bra001455	AT3G12530	PSF2 PSF2 chr3:3972604-3973864 REVERSE LENGTH=210	60.0046	61.1709	106.181	113.839	124.958	150.786	115.705	166.055	266.451	84.3479	90.2613	145.697
Bra001456	AT3G12540	Protein of unknown function, DUF547 chr3:3975246-3977247 FORWARD LENGTH=505	43.6723	27.57	32.4647	35.9486	75.8679	117.041	23.9883	81.3479	14.757	21.2726	28.8603	154.546
Bra001457	AT3G12580	HSP70, ATHSP70 heat shock protein 70 chr3:3991487-3993689 REVERSE LENGTH=650	8544.11	13965	17960.6	21259.3	12657.2	13268.7	7265.8	9142.86	13107	19598.5	9293.93	13981.9
Bra001458	AT3G12590	unknown protein; INVOLVED IN: biological_process unknown; LOCATED IN: chloroplast; Has 50 Blast hits to 41 proteins in 15 species: Archae - 0; Bacteria - 0; Metazoa - 2; Fungi - 0; Plants - 43; Viruses - 0; Other Eukaryotes - 5 (source: NCBI BLink). chr3:3996473-4003657 REVERSE LENGTH=1184	752.714	991.814	717.481	729.307	801.972	896.14	994.834	1598.34	1024.83	1054.79	1265.06	986.632
Bra001459	AT3G12600	atnudt16, NUDT16 nudix hydrolase homolog 16 chr3:4004809-4005995 FORWARD LENGTH=180	1667.84	1501.57	2032.11	1687.44	1981.55	1842.34	1809.38	2195.15	2255.91	1678.68	1962.09	1537.12
Bra001460	AT3G12610	DRT100 Leucine-rich repeat (LRR) family protein chr3:4006661-4007779 REVERSE LENGTH=372	19288.5	16185.5	17354.6	15292.9	22331.4	19523.9	17729.4	16162.9	15953.4	12169.1	15800.2	15741.1
Bra001461	AT3G12630	A20/AN1-like zinc finger family protein chr3:4012707-4013189 FORWARD LENGTH=160	16928.2	20630.2	18081.5	23435.2	21599.1	18481	18731.9	20989.5	17235.8	17566.1	19205	17184.5
Bra001462	AT3G12640	RNA binding (RRM/RBD/RNP motifs) family protein chr3:4014455-4017675 FORWARD LENGTH=638	1614.62	1996.23	1404.04	1930.83	1919.81	1637.86	1648.44	1916.16	1639.59	1855.85	1934.38	1685.02
Bra001463	AT3G12650	unknown protein; FUNCTIONS IN: molecular_function unknown; INVOLVED IN: biological_process unknown; LOCATED IN: mitochondrion; EXPRESSED IN: 23 plant structures; EXPRESSED DURING: 15 growth stages; Has 31 Blast hits to 31 proteins in 12 species: Archae - 0; Bacteria - 0; Metazoa - 0; Fungi - 0; Plants - 31; Viruses - 0; Other Eukaryotes - 0 (source: NCBI BLink). chr3:4017881-4018597 REVERSE LENGT…	3209.42	3334.27	3209.25	3520.89	2530.97	2437.14	3010.94	3112.59	2500.83	3442.66	2675.67	2605.03
Bra001464	AT3G12660	FLA14 FASCICLIN-like arabinogalactan protein 14 precursor chr3:4019060-4019827 FORWARD LENGTH=255	240.86	241.611	168.242	164.649	237.01	129.813	187.341	249.123	581.304	161.574	327.106	241.402
Bra001465	AT3G12670	emb2742 CTP synthase family protein chr3:4020351-4024086 REVERSE LENGTH=591	4844.08	4766.8	5175.66	5754.6	4421.2	5171.08	4231.25	6177.36	6029.19	5790.64	5114.04	6039.95
Bra001466	AT3G12700	Eukaryotic aspartyl protease family protein chr3:4037136-4039043 FORWARD LENGTH=461	1244.25	1174.81	1280.18	1177.02	2650.55	2831.73	1523.7	1528.86	1579.98	904.546	1418.27	2114
Bra001467	AT3G12740	ALIS1 ALA-interacting subunit 1 chr3:4049739-4051561 FORWARD LENGTH=350	6907.82	7034.67	5880.85	7133.24	6194.67	5892.16	6888.99	6374.4	5693.43	6631.59	5677.7	5811.19
Bra001468	AT3G12760	CONTAINS InterPro DOMAIN/s: Defective-in-cullin neddylation protein (InterPro:IPR014764), Protein of unknown function DUF298 (InterPro:IPR005176), UBA-like (InterPro:IPR009060); BEST Arabidopsis thaliana protein match is: Domain of unknown function (DUF298) (TAIR:AT1G15860.2); Has 857 Blast hits to 855 proteins in 202 species: Archae - 0; Bacteria - 0; Metazoa - 482; Fungi - 154; Plants - 139; Vi…	3623.15	3130.8	3480.93	3787.54	3333.11	3531.77	2978.3	3731.63	3312.08	2829.32	2936.52	3045.54
Bra001469	AT3G12775	ubiquitin-conjugating enzyme family protein chr3:4059772-4060944 FORWARD LENGTH=362	65.0434	118.118	125.53	156.249	64.3845	136.626	101.429	155.269	143.216	114.615	69.9676	190.266
Bra001470	AT3G12780	PGK1 phosphoglycerate kinase 1 chr3:4061127-4063140 REVERSE LENGTH=481	15145.2	13298.9	14023.3	11482.2	19016.7	17717.3	19527.5	15904.5	18593.1	16974.2	17719.5	18976.6
Bra001471	AT3G12800	SDRB, DECR short-chain dehydrogenase-reductase B chr3:4063463-4064757 REVERSE LENGTH=298	2667.49	2730.16	2672.7	2474.68	4441.69	4327.17	3525.94	3518.74	3277.68	3352.85	3403.93	4185.06
Bra001472	AT3G12820	AtMYB10, MYB10 myb domain protein 10 chr3:4074328-4075614 REVERSE LENGTH=239	37.9127	16.9035	23.2657	21.7982	150.088	301.811	96.5488	47.1116	60.5073	22.2893	38.9488	63.7803
Bra001473	AT3G12830	SAUR-like auxin-responsive protein family chr3:4079117-4079515 REVERSE LENGTH=132	2695.79	1153.88	1527.51	1285.74	1159.71	1408.53	3785.65	1490.56	1064.81	1042.04	709.295	1025.33
Bra001474	AT3G12860	NOP56-like pre RNA processing ribonucleoprotein chr3:4091678-4093921 FORWARD LENGTH=499	3576.81	4048.58	4318.67	4787.85	3497.33	3109.59	3937.26	3137.39	4027.86	5253.5	4644.59	4706.67
Bra001475	AT3G12890	ASML2 activator of spomin::LUC2 chr3:4099223-4100277 FORWARD LENGTH=251	41.1061	59.7222	46.3158	25.9268	42.1525	70.1615	40.6383	35.8858	70.7362	93.5322	122.278	68.4391
Bra001476	AT3G12900	2-oxoglutarate (2OG) and Fe(II)-dependent oxygenase superfamily protein chr3:4104576-4106112 FORWARD LENGTH=357	151.364	157.461	110.353	165.333	107.814	162.896	149.131	145.816	227.107	177.456	200.195	201.919
Bra001477	AT3G12920	SBP (S-ribonuclease binding protein) family protein chr3:4122127-4123323 REVERSE LENGTH=335	4033.04	5451.34	6001.49	6514.61	2412.99	2853.23	4798.79	4101.25	4430.85	5222.42	4580.85	2784.41
Bra001478	AT3G12970	unknown protein; BEST Arabidopsis thaliana protein match is: unknown protein (TAIR:AT1G56020.1); Has 2408 Blast hits to 418 proteins in 91 species: Archae - 0; Bacteria - 41; Metazoa - 198; Fungi - 63; Plants - 125; Viruses - 13; Other Eukaryotes - 1968 (source: NCBI BLink). chr3:4141329-4142474 REVERSE LENGTH=381	211.101	300.352	414.428	387.722	260.808	245.183	287.204	219.637	285.361	263.286	273.68	201.63
Bra001479	NA	NA	40.1502	70.4345	66.5737	54.2636	39.9326	47.0164	49.864	145.151	90.0092	44.0108	43.1052	41.7204
Bra001480	AT3G12977	NAC (No Apical Meristem) domain transcriptional regulator superfamily protein chr3:4143832-4145860 FORWARD LENGTH=279	229.696	146.993	208.527	201.073	228.732	182.548	254.315	262.438	309.171	240.271	258.219	265.577
Bra001481	AT3G12980	HAC5, ATHPCAT4 histone acetyltransferase of the CBP family 5 chr3:4146919-4154495 FORWARD LENGTH=1670	3793.31	3289.76	2700.06	2641.78	3362.86	3135.66	3828.99	3840.74	2892.22	2473.37	2778.72	3643.53
Bra001482	AT3G13000	Protein of unknown function, DUF547 chr3:4158214-4160818 REVERSE LENGTH=553	7303.37	5610.99	5313.77	5135.7	9089.29	8500.57	9327.94	5908.5	7224.3	5453.58	6624.32	10269
Bra001483	NA	NA	334.342	646.919	705.695	713.052	273.508	363.303	990.166	1652.69	1592.06	1134.92	1844.7	881.962
Bra001484	AT3G13040	myb-like HTH transcriptional regulator family protein chr3:4172415-4174456 REVERSE LENGTH=449	2390.86	3570.68	4488.13	2283.61	1908.3	1663.05	5064.65	6414.55	6749.32	4921.3	6635.06	3818.15
Bra001485	AT3G13050	Major facilitator superfamily protein chr3:4176866-4178868 FORWARD LENGTH=500	376.388	1290.61	1179.98	808	395.268	499.221	647.851	3077	3811.78	1669.47	3429.16	1101.54
Bra001486	AT3G13062	Polyketide cyclase/dehydrase and lipid transport superfamily protein chr3:4184777-4186795 FORWARD LENGTH=403	3249.71	3952.36	4020.95	3279.37	3596.15	3727.01	3812.46	4997.51	5987.35	4589.19	6153.41	4212.94
Bra001487	AT3G13070	CBS domain-containing protein / transporter associated domain-containing protein chr3:4191511-4195112 REVERSE LENGTH=661	4060.55	4558.14	5308.7	4255.67	4757.92	4797.09	4596.72	4908.53	5169.38	4901.43	4646.02	5605.05
Bra001488	AT3G13080	ATMRP3, MRP3, ABCC3 multidrug resistance-associated protein 3 chr3:4196019-4201250 REVERSE LENGTH=1514	5202.43	4170.68	4493.07	4088.38	1305.62	1587.41	3973.29	5184.05	4366.2	4207.2	3557.72	1502.77
Bra001489	AT3G13120	Ribosomal protein S10p/S20e family protein chr3:4220310-4221526 REVERSE LENGTH=191	16374.1	16152	9742.51	16709.4	19983.4	25199.1	21354	22970.3	21591	19100	16230.4	26314.4
Bra001490	AT3G13080	ATMRP3, MRP3, ABCC3 multidrug resistance-associated protein 3 chr3:4196019-4201250 REVERSE LENGTH=1514	6105.14	5370.37	6439.53	3723.77	2994.01	2753.53	4725.87	5192.61	5631.23	5019.96	4618.29	2712.2
Bra001491	AT3G13130	unknown protein; FUNCTIONS IN: molecular_function unknown; INVOLVED IN: biological_process unknown; LOCATED IN: endomembrane system; EXPRESSED IN: male gametophyte; Has 140 Blast hits to 132 proteins in 41 species: Archae - 2; Bacteria - 4; Metazoa - 29; Fungi - 20; Plants - 51; Viruses - 0; Other Eukaryotes - 34 (source: NCBI BLink). chr3:4223008-4223613 FORWARD LENGTH=201	379.665	238.506	296.221	145.194	160.538	131.222	189.791	141.941	381.156	162.002	263.286	152.252
Bra001492	AT3G13160	Tetratricopeptide repeat (TPR)-like superfamily protein chr3:4229994-4231178 REVERSE LENGTH=394	922.214	1036.03	1075.84	1009	821.956	845.939	1001.01	1108.27	864.786	1121.67	1050.75	1015.57
Bra001493	AT3G13200	EMB2769 Cwf15 / Cwc15 cell cycle control family protein chr3:4242239-4243976 FORWARD LENGTH=230	5680.31	5943.05	4470.12	6373.24	5349.35	6214.32	5312.3	5954.29	5614.08	5964.84	5929.42	6206.18
Bra001494	AT3G13227	serine-rich protein-related chr3:4258028-4258363 FORWARD LENGTH=111	474.064	375.87	618.25	619.608	666.38	619.882	607.895	674.361	613.744	523.824	520.971	483.815
Bra001495	AT3G13229	Plant protein of unknown function (DUF868) chr3:4268566-4269435 REVERSE LENGTH=289	45.1255	47.8463	147.818	82.7924	63.3492	75.945	66.696	50.8706	89.3924	73.0795	41.671	62.9587
Bra001496	AT3G13235	ubiquitin family protein chr3:4271492-4274348 REVERSE LENGTH=413	5472.82	5142.61	5635.09	4513.31	6266.76	5306.96	4972.83	3381.31	4451.23	4092.14	4712.71	5253.64
Bra001497	AT3G13310	Chaperone DnaJ-domain superfamily protein chr3:4310827-4311300 REVERSE LENGTH=157	1685.97	1925.05	2645.77	3772.43	2158.06	2294.57	1683.51	1782.99	1726.11	2485.44	2257.52	2224.29
Bra001498	NA	NA	220.106	405.934	387.68	425.169	368.463	315.297	289.435	396.083	487.54	406.111	333.086	282.434
Bra001499	AT3G13320	CAX2, atcax2 cation exchanger 2 chr3:4315418-4317997 FORWARD LENGTH=441	3957.61	3962.86	4000.45	4594	2873.78	3121.53	4016.69	4602.32	3676.52	4941.28	3812.68	3300.98
Bra001500	AT3G13330	PA200 proteasome activating protein 200 chr3:4319804-4330061 REVERSE LENGTH=1816	37.0586	46.625	51.1497	50.6248	54.7867	65.7976	48.7068	66.8655	58.0052	74.9778	65.2072	166.187
Bra001501	AT3G13340	Transducin/WD40 repeat-like superfamily protein chr3:4332370-4334603 FORWARD LENGTH=447	17458.2	13628.4	15316.3	13989.8	14688.8	14760	17898.2	15835.8	14921.9	14259.2	17046.9	14389.8
Bra001502	AT3G13360	WIP3 WPP domain interacting protein 3 chr3:4338472-4339982 REVERSE LENGTH=459	2149.5	1748.28	1932.9	1111.17	1997.48	2014.12	2689.42	2222.71	2189.54	1846.22	1932.18	2190.16
Bra001503	AT3G13390	sks11 SKU5 similar 11 chr3:4351401-4353289 REVERSE LENGTH=554	383.952	519.019	115.798	201.217	565.623	119.145	102.508	223.322	214.596	347.911	266.646	256.032
Bra001504	AT3G13400	sks13 SKU5 similar 13 chr3:4355257-4357305 FORWARD LENGTH=551	20.7124	43.7358	26.7025	32.3485	25.6839	18.0219	25.3805	30.6598	16.7472	29.453	33.9848	41.0467
Bra001505	AT3G13410	unknown protein; FUNCTIONS IN: molecular_function unknown; INVOLVED IN: biological_process unknown; LOCATED IN: endoplasmic reticulum; EXPRESSED IN: 25 plant structures; EXPRESSED DURING: 15 growth stages; BEST Arabidopsis thaliana protein match is: unknown protein (TAIR:AT1G55546.1); Has 49 Blast hits to 49 proteins in 14 species: Archae - 0; Bacteria - 0; Metazoa - 0; Fungi - 0; Plants - 48; Vi…	7536.47	8135.97	5964.46	7191.15	9025.04	9078.64	8189.33	9440.07	7823.45	7908.77	7504.18	10022.9
Bra001506	AT3G13460	ECT2 evolutionarily conserved C-terminal region 2 chr3:4385274-4388220 REVERSE LENGTH=667	27585.5	30605.9	26394.8	30473	24129.3	22893	25522.6	28615.2	30701.8	28518.9	27884.4	24591.3
Bra001507	AT3G13470	TCP-1/cpn60 chaperonin family protein chr3:4389685-4392624 FORWARD LENGTH=596	527.881	704.572	533.407	681.642	923.994	1158.6	1471.01	581.145	511.804	522.724	529.582	1098.98
Bra001508	NA	NA	131.272	143.65	167.417	170.74	221.608	250.206	207.995	159.09	121.295	130.189	124.184	253.824
Bra001509	AT3G13490	OVA5, ATKRS-2 Lysyl-tRNA synthetase, class II chr3:4395984-4399302 REVERSE LENGTH=602	1339.4	554.318	524.582	393.287	1038.18	834.36	1040.95	448.25	438.055	354.981	526.397	422.3
Bra001510	AT3G13530	MAPKKK7, MAP3KE1 mitogen-activated protein kinase kinase kinase 7 chr3:4411934-4419320 REVERSE LENGTH=1368	3403.83	3525.9	4479.47	3005.12	3286.2	3484.69	4142.58	4240.72	3950.48	4197.18	3875.28	3710.1
Bra001511	NA	NA	127.671	67.9623	75.25	63.3597	121.62	133.416	127.969	93.4969	153.083	167.851	119.444	79.8349
Bra001512	AT3G13600	calmodulin-binding family protein chr3:4445102-4447383 FORWARD LENGTH=605	209.833	298.365	401.85	296.313	91.1925	54.3917	155.928	651.125	459.499	443.818	548.704	241.643
Bra001513	AT3G13610	2-oxoglutarate (2OG) and Fe(II)-dependent oxygenase superfamily protein chr3:4449448-4450616 FORWARD LENGTH=361	238.396	119.442	116.988	148.963	181.513	123.34	81.7535	122.534	144.425	137.159	154.912	175.255
Bra001514	AT3G13620	Amino acid permease family protein chr3:4450904-4452556 REVERSE LENGTH=478	32.4032	36.6555	58.3333	45.8272	30.5775	36.0028	35.2831	36.0643	58.6223	31.5351	19.567	33.5588
Bra001515	AT3G13640	ATRLI1, RLI1 RNAse l inhibitor protein 1 chr3:4458751-4461323 REVERSE LENGTH=603	275.785	103.24	184.931	138.135	33.8153	55.1959	60.0641	65.2273	90.5782	56.4707	48.8373	22.8685
Bra001516	AT3G13650	Disease resistance-responsive (dirigent-like protein) family protein chr3:4463056-4463616 FORWARD LENGTH=186	2929.62	2951.13	3429.89	3348.05	4567.47	3862.49	2161.72	2272.49	3628.75	3385.03	3788.51	3823.13
Bra001517	AT2G15900	Phox-associated domain;Phox-like;Sorting nexin, C-terminal chr2:6927390-6932535 FORWARD LENGTH=994	835.333	1170.82	1166.72	1406.52	999.073	1364.16	1835.11	1335.83	1510.23	1121.58	1315.87	1250.47
Bra001518	AT3G13670	Protein kinase family protein chr3:4469434-4473234 FORWARD LENGTH=703	6814.91	7350.53	6100.22	7199.25	7189.99	7209.73	7479.98	8498.26	8481.24	7866.23	8264.38	7893.59
Bra001519	AT3G13672	TRAF-like superfamily protein chr3:4473541-4474343 REVERSE LENGTH=216	138.857	153.128	141.137	111.102	146.233	148.561	192.386	162.667	146.993	154.902	134.469	122.066
Bra001520	AT3G13690	Protein kinase protein with adenine nucleotide alpha hydrolases-like domain chr3:4486920-4490011 FORWARD LENGTH=753	3944.36	2948.57	2599.44	2473.06	4938.88	4437.77	4197.42	3382.32	2990.5	2048.24	3295.36	3476.8
Bra001521	AT3G13772	TMN7, AtTMN7 transmembrane nine 7 chr3:4521712-4524394 REVERSE LENGTH=641	5151.53	4122.34	4578.47	4219.11	4579.21	4129.26	6338.74	4330.56	5071.91	4413.32	4639.26	4876.29
Bra001522	AT3G13800	Metallo-hydrolase/oxidoreductase superfamily protein chr3:4538879-4541366 FORWARD LENGTH=361	2018.16	2233.74	1812.77	2284.22	2916.78	2823.01	3735.19	3768.35	3022.88	3513.95	3058.49	4169.99
Bra001523	AT3G13810	AtIDD11, IDD11 indeterminate(ID)-domain 11 chr3:4544941-4547300 FORWARD LENGTH=513	6865.38	5658.13	7041.6	4961.77	5834.81	4815.34	5003.23	6157.4	5657.53	4350.87	5593.91	5040.18
Bra001524	AT3G13860	HSP60-3A heat shock protein 60-3A chr3:4561704-4565133 REVERSE LENGTH=572	3650.83	2926.92	3176.02	2691.6	3688.82	3847.23	2104.48	2109.48	2105.14	2306.53	2174.1	3574.01
Bra001525	AT3G13870	RHD3 Root hair defective 3 GTP-binding protein (RHD3) chr3:4565762-4571109 REVERSE LENGTH=802	9137.02	9394.48	9953.33	8881.61	8895.54	9224.99	9124.4	11155.4	9180.92	10059.1	9183.98	9907.31
Bra001526	AT3G13882	Ribosomal protein L34 chr3:4574600-4575852 FORWARD LENGTH=147	9131.26	7584.99	8955.92	6885.54	8569	8894.76	7929.75	6050.06	6705.28	6349.19	6471.77	7945.34
Bra001527	AT3G13910	Protein of unknown function (DUF3511) chr3:4591124-4591432 REVERSE LENGTH=102	3067.44	2577.28	3442.79	3272.3	2916.17	2755.11	3583.8	3702.02	3760.41	3691.72	3559.56	3234.15
Bra001528	AT3G13882	Ribosomal protein L34 chr3:4574600-4575852 FORWARD LENGTH=147	479.422	362.787	241.399	248.502	550.336	369.419	860.83	417.716	490.654	428.887	630.352	783.866
Bra001529	AT3G13898	unknown protein; LOCATED IN: endomembrane system; BEST Arabidopsis thaliana protein match is: unknown protein (TAIR:AT5G10310.1). chr3:4584011-4584334 FORWARD LENGTH=107	166.611	163.173	136.961	132.806	324.841	176.982	213.388	158.678	204.898	249.406	520.805	201.679
Bra001530	AT3G13920	EIF4A1, RH4, TIF4A1 eukaryotic translation initiation factor 4A1 chr3:4592635-4594128 REVERSE LENGTH=412	18143.5	15023.1	17663	14650.8	15587.2	14025.1	14009.2	16685.3	16467.6	16800.8	16610.5	14964.9
Bra001531	AT3G13930	Dihydrolipoamide acetyltransferase, long form protein chr3:4596240-4600143 FORWARD LENGTH=539	20030	23042.2	21406.2	23923.1	20259.2	22018.3	20988.3	16322.2	21756.3	22197	23452.5	21123.9
Bra001532	AT3G13960	AtGRF5, GRF5 growth-regulating factor 5 chr3:4608526-4610160 FORWARD LENGTH=397	169.102	59.9046	300.356	76.5812	149.008	207.833	113.308	111.837	89.2839	132.898	129.509	63.0376
Bra001533	AT3G14010	CID4 CTC-interacting domain 4 chr3:4637164-4640691 FORWARD LENGTH=595	401.556	634.457	577.992	801.324	521.649	450.306	810.136	837.748	747.424	748.805	680.765	732.177
Bra001534	AT3G14080	Small nuclear ribonucleoprotein family protein chr3:4667717-4668989 FORWARD LENGTH=128	9757.73	9243.05	9517.38	10653.8	11542.4	10682.5	7225.87	7113.92	7162.19	7717.32	7807.27	6898.4
Bra001535	AT3G14110	FLU Tetratricopeptide repeat (TPR)-like superfamily protein chr3:4676222-4677602 REVERSE LENGTH=316	9212.55	8318.25	8699.06	7252.33	12696.4	12066.5	12735.6	12195	12219.5	12306.3	12133.1	15002.9
Bra001536	AT3G14150	Aldolase-type TIM barrel family protein chr3:4690667-4692679 REVERSE LENGTH=363	1363.52	1479.29	1110.06	1384.35	2213.36	1812.14	1290.83	773.89	1254.4	1245.18	1315.3	1432.45
Bra001537	AT3G14172	FUNCTIONS IN: molecular_function unknown; INVOLVED IN: biological_process unknown; LOCATED IN: cellular_component unknown; BEST Arabidopsis thaliana protein match is: COP1-interacting protein-related (TAIR:AT1G72410.1); Has 30201 Blast hits to 17322 proteins in 780 species: Archae - 12; Bacteria - 1396; Metazoa - 17338; Fungi - 3422; Plants - 5037; Viruses - 0; Other Eukaryotes - 2996 (source: NC…	29.8181	24.3864	26.524	55.8654	21.1782	24.6639	24.0703	22.2071	20.9437	20.8637	78.3655	19.6321
Bra001538	AT3G14190	unknown protein; BEST Arabidopsis thaliana protein match is: unknown protein (TAIR:AT5G12360.1); Has 18 Blast hits to 18 proteins in 5 species: Archae - 0; Bacteria - 0; Metazoa - 0; Fungi - 0; Plants - 18; Viruses - 0; Other Eukaryotes - 0 (source: NCBI BLink). chr3:4710907-4711790 FORWARD LENGTH=193	642.021	593.785	769.583	602.981	704.815	683.693	795.156	526.537	755.183	840.208	1173.39	1037.93
Bra001539	AT3G14200	Chaperone DnaJ-domain superfamily protein chr3:4712881-4714361 REVERSE LENGTH=230	14080.7	14074.2	11403.2	12985.9	12263.9	11966.9	7536.46	6130.67	6736.24	6307.16	6788.98	6299.18
Bra001540	AT4G26400	RING/U-box superfamily protein chr4:13344953-13346023 REVERSE LENGTH=356	448.778	369.684	463.165	409.218	384.129	399.489	437.579	469.379	417.15	283.886	312.917	525.231
Bra001541	AT3G14230	RAP2.2 related to AP2 2 chr3:4737616-4739000 REVERSE LENGTH=379	23362.8	22005.3	22763.2	20868.7	19118	17864.6	24855.1	19190.8	26542.2	23677	28375.4	18628.5
Bra001542	AT3G14240	Subtilase family protein chr3:4741637-4743964 REVERSE LENGTH=775	2987.14	4317.62	3614.78	3593.64	3135.17	2982.53	2576.71	2436.58	2490.48	2150.25	2491.75	1980.06
Bra001543	AT3G14250	RING/U-box superfamily protein chr3:4745963-4746958 REVERSE LENGTH=303	65.7058	98.1914	95.8525	83.0097	80.9426	95.2107	142.544	133.15	67.6319	36.4018	89.2048	131.305
Bra001544	AT3G14260	Protein of unknown function (DUF567) chr3:4747986-4748779 REVERSE LENGTH=230	295.841	429.34	263.513	244.517	93.569	250.686	151.59	326.568	182.325	116.892	128.68	125.356
Bra001545	AT3G14270	FAB1B phosphatidylinositol-4-phosphate 5-kinase family protein chr3:4754624-4761185 FORWARD LENGTH=1791	2790.3	2896.18	2946.29	2950.68	2635.82	2925.67	2888.78	3920.2	2632.46	2770.46	2497.75	2351.09
Bra001546	AT1G53840	ATPME1, PME1 pectin methylesterase 1 chr1:20101533-20103458 FORWARD LENGTH=586	112.962	138.086	73.1883	135.144	59.8767	77.6601	121.824	99.2853	129.589	121.193	126.503	104.846
Bra001547	AT3G14310	ATPME3, PME3 pectin methylesterase 3 chr3:4772214-4775095 REVERSE LENGTH=592	4568.11	4441.23	4475.33	4720.93	4203.85	3755.07	4641.22	6032.72	5293.11	4633.6	5143.13	3642.06
Bra001548	AT4G29410	Ribosomal L28e protein family chr4:14468439-14469964 REVERSE LENGTH=143	1772.3	2901.37	2491.23	3443.87	2134.87	2822.62	26.8312	53.5243	37.124	58.496	30.4531	80.6444
Bra001549	AT3G14395	unknown protein; Has 4 Blast hits to 4 proteins in 2 species: Archae - 0; Bacteria - 0; Metazoa - 0; Fungi - 0; Plants - 4; Viruses - 0; Other Eukaryotes - 0 (source: NCBI BLink). chr3:4811044-4811271 FORWARD LENGTH=75	865.389	1692.18	1162.69	1447.1	1718.53	1524.42	723.981	1371.64	1164.48	801.389	594.101	1081.29
Bra001550	AT3G14415	Aldolase-type TIM barrel family protein chr3:4818667-4820748 FORWARD LENGTH=367	38889.9	34085.7	26901.6	32423.3	42255.2	39259.3	41865	38474.9	37244.8	30977	33584.6	41540.4
Bra001551	AT3G14420	Aldolase-type TIM barrel family protein chr3:4821804-4823899 FORWARD LENGTH=367	32013.4	26194.8	30570.4	26785.6	33659.8	31261.6	33175.8	24022.8	25159.3	23475.9	21899.6	26187
Bra001552	AT3G14440	NCED3, ATNCED3, STO1, SIS7 nine-cis-epoxycarotenoid dioxygenase 3 chr3:4831678-4833477 REVERSE LENGTH=599	493.888	473.638	849.443	1489.95	571.188	508.233	540.919	446.318	890.516	1730.59	683.864	462.306
Bra001553	NA	NA	185.389	229.602	171.153	215.74	142.247	122.543	205.39	181.442	328.519	260.74	278.269	239.972
Bra001554	AT3G14450	CID9 CTC-interacting domain 9 chr3:4849788-4851601 FORWARD LENGTH=327	4249.38	6099.47	4999.94	6474.43	5156.46	4268.17	4564.47	5319.45	5351.51	5039.07	3646.09	5997.04
Bra001555	AT3G32030	Terpenoid cyclases/Protein prenyltransferases superfamily protein chr3:13032458-13035348 REVERSE LENGTH=604	34.6392	57.1509	25.3009	60.781	30.4053	39.4115	37.6661	23.8431	37.124	25.5759	26.9083	25.5463
Bra001556	AT3G29430	Terpenoid synthases superfamily protein chr3:11311427-11312604 FORWARD LENGTH=357	69.7198	75.0635	56.5673	68.9143	63.8523	69.2155	83.3261	41.0458	29.0043	81.6866	30.2433	76.3012
Bra001557	AT3G14490	Terpenoid cyclases/Protein prenyltransferases superfamily protein chr3:4863631-4865949 REVERSE LENGTH=601	14.4743	19.3145	21.1127	17.8636	25.8072	18.0365	19.7953	19.3858	24.0831	15.815	17.2892	18.3608
Bra001558	AT3G14595	Ribosomal protein L18ae family chr3:4909037-4910226 FORWARD LENGTH=132	586.3	805.352	549.74	721.351	522.667	523.267	808.854	928.333	1205.22	1026.64	746.828	783.019
Bra001559	AT2G34480	Ribosomal protein L18ae/LX family protein chr2:14532916-14534161 REVERSE LENGTH=178	5487.29	4264.11	5447.89	5874.2	6239.2	5109.5	6754.59	5959.94	6305.21	6193.25	7793.1	7064.6
Bra001560	AT3G14630	CYP72A9 cytochrome P450, family 72, subfamily A, polypeptide 9 chr3:4917498-4919409 FORWARD LENGTH=508	961.138	894.517	1070.03	1059.31	947.425	1051.07	867.096	1084.54	1334	1407.39	1331.68	1299.4
Bra001561	AT3G14680	CYP72A14 cytochrome P450, family 72, subfamily A, polypeptide 14 chr3:4934478-4936462 FORWARD LENGTH=512	1261.44	1456.36	1117.69	1152.64	1471.2	1680.43	1024.52	1418.72	1500.67	742.584	1278.48	1478.32
Bra001562	AT3G14690	CYP72A15 cytochrome P450, family 72, subfamily A, polypeptide 15 chr3:4937410-4939310 FORWARD LENGTH=512	463.629	646.593	595.441	898.139	430.678	709.084	560.151	789.604	798.278	660.472	541.299	643.027
Bra001563	AT3G14690	CYP72A15 cytochrome P450, family 72, subfamily A, polypeptide 15 chr3:4937410-4939310 FORWARD LENGTH=512	8350.45	7367.91	7223.81	6757.84	8622.39	8596.98	5905.78	7845.4	7175.69	5759.76	6774.97	8036.23
Bra001564	AT3G14680	CYP72A14 cytochrome P450, family 72, subfamily A, polypeptide 14 chr3:4934478-4936462 FORWARD LENGTH=512	1098.11	1406.94	1457.54	685.416	1467.78	1415.45	1417.41	2147.88	2414.87	2056.61	1951.9	1584.55
Bra001565	AT3G14810	MSL5 mechanosensitive channel of small conductance-like 5 chr3:4971223-4974216 REVERSE LENGTH=881	2683.64	3636.51	5244.89	5191.9	2816.42	3200.32	3478.88	5980.49	7063.83	7414.2	6652.54	3534.73
Bra001566	AT3G14840	Leucine-rich repeat transmembrane protein kinase chr3:4988271-4993891 FORWARD LENGTH=1020	1453.25	1554.41	1666.96	1212.29	2311.56	2432.86	1445.04	1198.42	1340.03	943.135	1313.02	1358.21
Bra001567	AT3G14840	Leucine-rich repeat transmembrane protein kinase chr3:4988271-4993891 FORWARD LENGTH=1020	553.716	637.848	575.339	509.691	807.441	891.626	564.234	772.968	736.564	600.299	709.102	825.053
Bra001568	AT3G14840	Leucine-rich repeat transmembrane protein kinase chr3:4988271-4988701 FORWARD LENGTH=112	236.527	228.286	174.427	186.768	293.769	270.475	239.852	199.103	382.666	293.768	341.746	279.656
Bra001569	AT3G14850	TBL41 TRICHOME BIREFRINGENCE-LIKE 41 chr3:4995615-4997611 FORWARD LENGTH=356	561.75	484.119	511.168	358.999	626.454	583.768	219.74	88.813	122.016	208.045	188.911	367.22
Bra001570	AT3G14860	NHL domain-containing protein chr3:4998591-5000894 REVERSE LENGTH=492	7530.04	5377.74	6190.29	5226.01	7912.02	7774.63	7205.04	5198.92	4934.9	5141.72	5443.22	7598.7
Bra001571	AT3G14870	Plant protein of unknown function (DUF641) chr3:5004159-5005586 FORWARD LENGTH=475	1372.35	1016.63	1617.33	1805.28	1577.34	1185.82	1628.07	967.12	941.343	1432.5	1330.74	1409.66
Bra001572	AT3G14890	phosphoesterase chr3:5008751-5013060 FORWARD LENGTH=684	29.3056	38.4441	28.0516	29.2271	22.7124	36.4684	27.4557	37.2748	18.6929	41.0298	19.9104	30.571
Bra001573	AT3G14920	Peptide-N4-(N-acetyl-beta-glucosaminyl)asparagine amidase A protein chr3:5018275-5020104 FORWARD LENGTH=609	3402.6	2973.33	2516.94	2435.59	3286.78	3159.62	3285.62	3405.34	2753.65	2767.22	2998.1	3391.53
Bra001574	AT3G14930	HEME1 Uroporphyrinogen decarboxylase chr3:5020675-5022577 FORWARD LENGTH=418	38.9442	36.9707	33.1758	42.0812	34.4444	50.9631	39.2844	42.7534	41.6149	50.6621	46.225	73.3496
Bra001575	AT3G14940	ATPPC3, PPC3 phosphoenolpyruvate carboxylase 3 chr3:5025584-5029476 FORWARD LENGTH=968	400.943	317.546	393.526	303.969	422.323	388.261	521.721	534.729	620.217	476.813	173.082	313.488
Bra001576	AT3G14960	Galactosyltransferase family protein chr3:5036252-5037951 REVERSE LENGTH=343	4330.24	4444.27	4079.59	4153.83	3785.12	3518.29	4138.52	4322.62	4048.76	4100.87	4192.23	3695.88
Bra001577	AT3G14990	Class I glutamine amidotransferase-like superfamily protein chr3:5047510-5049621 FORWARD LENGTH=392	4102.05	4895.56	5360.74	3684.49	3417.73	3699.09	5173.12	6351.94	4501.68	4489.24	3820.24	4200.21
Bra001578	AT3G15000	cobalt ion binding chr3:5050321-5052121 FORWARD LENGTH=395	8666.37	9255.11	8632.48	10960.9	9311.38	7950.62	8680.43	9831.47	8710.4	9023.28	8226.11	9522.58
Bra001579	AT3G15030	TCP4, MEE35 TCP family transcription factor 4 chr3:5062308-5063570 FORWARD LENGTH=420	4999.49	5894.69	5442.66	6272.88	5679.34	4628.85	6541.15	6287.05	6815.91	5721.81	6377.91	6877.88
Bra001580	AT3G15040	Protein of unknown function, DUF584 chr3:5065445-5066176 REVERSE LENGTH=243	1764.15	1571.8	1540.93	1386.01	1945.08	2174.9	2072.53	1346.84	1032.26	1126.51	1329.35	2072.32
Bra001581	AT3G15060	AtRABA1g, RABA1g RAB GTPase homolog A1G chr3:5069239-5070025 FORWARD LENGTH=217	2420.7	1995.62	2152.63	2426.7	2140.27	2293.88	2722.16	3174.78	2826.14	1869.35	3257.19	1846.35
Bra001582	AT3G15070	RING/U-box superfamily protein chr3:5070472-5072344 REVERSE LENGTH=486	1456.82	930.166	995.885	946.822	1246.1	1570.79	1490.61	1554.39	1236.44	1438.29	1338.6	1735.37
Bra001583	AT3G15090	GroES-like zinc-binding alcohol dehydrogenase family protein chr3:5076847-5078870 FORWARD LENGTH=366	3232.11	4237.67	4536.17	4553.73	3923.64	3981.4	3071.35	3679.86	3558.13	4588.95	4103.01	4926.22
Bra001584	AT3G15120	P-loop containing nucleoside triphosphate hydrolases superfamily protein chr3:5088487-5095482 REVERSE LENGTH=1954	1398.68	1474.9	1345.04	1380.39	1343.21	1425.4	1416.87	1333.48	1479.89	1594.76	1469.98	1645.1
Bra001585	AT3G15160	unknown protein; Has 266 Blast hits to 264 proteins in 44 species: Archae - 0; Bacteria - 0; Metazoa - 58; Fungi - 0; Plants - 199; Viruses - 0; Other Eukaryotes - 9 (source: NCBI BLink). chr3:5104582-5108279 FORWARD LENGTH=562	192.833	199.926	361.422	227.224	267.84	180.185	248.282	334.926	337.067	367.741	323.324	277.113
Bra001586	AT3G15170	CUC1, ANAC054, ATNAC1 NAC (No Apical Meristem) domain transcriptional regulator superfamily protein chr3:5109912-5111435 FORWARD LENGTH=310	392.753	366.009	373.399	532.442	440.379	376.302	440.204	566.509	543.927	619.973	491.343	315.388
Bra001587	AT3G15190	chloroplast 30S ribosomal protein S20, putative chr3:5116216-5117412 FORWARD LENGTH=202	5398.51	6870.24	6385.36	7413.04	11366.4	12072.3	9552.63	7264.93	8637.12	9188.18	9013.21	12719.9
Bra001588	AT3G15210	ATERF-4, ERF4, RAP2.5, ATERF4 ethylene responsive element binding factor 4 chr3:5121472-5122140 FORWARD LENGTH=222	17955.3	14869.8	22627.3	19098.4	12493.7	10954.9	18214.6	19257.9	20501.9	17669.8	21289.3	10392.3
Bra001589	AT3G15260	Protein phosphatase 2C family protein chr3:5138842-5140242 FORWARD LENGTH=289	226.358	283.867	213.361	349.866	183.451	178.092	228.307	509.016	339.976	312.051	269.121	266.31
Bra001590	AT3G15340	PPI2 proton pump interactor 2 chr3:5160016-5162305 REVERSE LENGTH=589	178.27	146.127	264.299	457.156	534.99	791.666	423.893	341.99	425.462	384.706	249.175	213.536
Bra001591	AT3G15355	UBC25, PFU1 ubiquitin-conjugating enzyme 25 chr3:5183858-5186669 FORWARD LENGTH=609	431.028	557.024	384.582	798.218	470.712	563.458	616.443	825.001	831.148	722.401	623.399	637.573
Bra001592	AT3G15360	ATHM4, TRX-M4, ATM4 thioredoxin M-type 4 chr3:5188448-5189457 FORWARD LENGTH=193	751.122	641.308	693.813	461.278	861.414	738.859	1010.46	836.331	1038.78	756.209	860.665	1052.67
Bra001593	AT3G15370	ATEXPA12, EXP12, ATEXP12, ATHEXP ALPHA 1.24, EXPA12 expansin 12 chr3:5190649-5191982 FORWARD LENGTH=252	242.148	416.941	505.892	675.724	597.653	583.761	356.633	441.976	438.43	818.725	592.917	1458.2
Bra001594	AT3G15380	Plasma-membrane choline transporter family protein chr3:5193319-5196435 FORWARD LENGTH=700	15707.7	14564	14587.7	16200	17233.3	16475.5	17536.9	16469.9	16429.3	15296.3	14620.9	15806.6
Bra001595	AT3G15460	Ribosomal RNA processing Brix domain protein chr3:5214279-5216188 REVERSE LENGTH=315	2480.83	2737.37	2737.58	3964.68	2391.23	2063.15	2650.97	3031.55	2989.84	3378.85	2784.01	3074.31
Bra001596	AT3G15500	ATNAC3, ANAC055, NAC055, NAC3 NAC domain containing protein 3 chr3:5234731-5235882 FORWARD LENGTH=317	221.638	98.8112	289.111	105.409	295.037	409.737	324.437	723.571	925.077	412.648	1595.04	592.538
Bra001597	AT3G15510	ATNAC2, ANAC056, NARS1, NAC2 NAC domain containing protein 2 chr3:5243696-5245037 FORWARD LENGTH=364	269.212	185.683	242.808	134.966	51.8977	40.4796	401.712	431.536	215.273	503.839	124.528	70.1983
Bra001598	AT3G15540	IAA19, MSG2 indole-3-acetic acid inducible 19 chr3:5264100-5265378 FORWARD LENGTH=197	3967.32	3272.98	4454.19	6503.96	3170.07	3726.91	2489.44	2200.16	2367.11	3234.32	3896.1	1412.95
Bra001599	AT3G15570	Phototropic-responsive NPH3 family protein chr3:5270267-5271700 REVERSE LENGTH=452	2206.01	2361.28	2263.82	2535.85	2745.38	2768.8	1870.77	1629.64	2359.92	1717.65	1785.11	2048.18
Bra001600	AT3G15630	unknown protein; FUNCTIONS IN: molecular_function unknown; INVOLVED IN: biological_process unknown; LOCATED IN: chloroplast; EXPRESSED IN: 24 plant structures; EXPRESSED DURING: 15 growth stages; BEST Arabidopsis thaliana protein match is: unknown protein (TAIR:AT1G52720.1); Has 61 Blast hits to 61 proteins in 13 species: Archae - 0; Bacteria - 0; Metazoa - 0; Fungi - 0; Plants - 61; Viruses - 0;…	10119.1	1409.25	1657.58	1383.97	10835.7	11337.5	5122.77	902.772	703.582	886.419	1108.7	6385.95
Bra001601	AT3G15640	Rubredoxin-like superfamily protein chr3:5299273-5301371 FORWARD LENGTH=176	7045.87	8466.1	6806.37	9384.54	6985.25	8317.82	7914.19	10246.4	7733.67	8321.4	8822.94	8879.3
Bra001602	AT3G15650	alpha/beta-Hydrolases superfamily protein chr3:5306006-5307764 FORWARD LENGTH=255	122.7	275.789	231.445	346.238	155.407	101.956	137.196	212.666	210.852	376.469	213.322	171.822
Bra001603	AT3G15670	Late embryogenesis abundant protein (LEA) family protein chr3:5310141-5310901 REVERSE LENGTH=225	172.799	70.7552	37.2203	72.8615	434.282	386.281	111.038	108.267	55.1291	102.245	236.408	393.906
Bra001604	AT3G15680	Ran BP2/NZF zinc finger-like superfamily protein chr3:5315437-5316048 FORWARD LENGTH=164	3005.33	1841.8	1657.17	1314.43	2908.3	3015.18	2587.06	837.863	1133.68	1331.52	1387.67	2202.4
Bra001605	AT3G15720	Pectin lyase-like superfamily protein chr3:5325329-5327457 REVERSE LENGTH=456	29.4425	31.7409	24.4995	25.6055	97.4271	86.2029	36.2442	41.562	22.8547	33.0974	23.3251	58.496
Bra001606	AT3G15810	Protein of unknown function (DUF567) chr3:5348054-5349178 REVERSE LENGTH=220	1959.17	2593.56	4607.91	4817.83	2200.77	2041.06	1751.48	3538.54	4470.28	4687.02	5496.7	4391.28
Bra001607	AT3G15820	ROD1 phosphatidic acid phosphatase-related / PAP2-related chr3:5351217-5353573 FORWARD LENGTH=301	464.56	358.194	338.878	380.02	705.455	728.74	574.452	357.414	366.409	256.947	335.62	697.875
Bra001608	AT3G15840	PIFI post-illumination chlorophyll fluorescence increase chr3:5356782-5358418 REVERSE LENGTH=268	5404.94	5039.4	4467.02	4511.04	7068.44	7457.94	9009.78	8674.48	7415.97	5883.56	5903.88	9744.7
Bra001609	AT3G15850	FAD5, FADB, JB67, ADS3 fatty acid desaturase 5 chr3:5359087-5360998 FORWARD LENGTH=371	58.7816	73.4981	89.4951	99.8252	36.5609	78.7626	64.3926	96.7274	36.123	81.2413	82.2487	45.0561
Bra001610	AT3G15870	Fatty acid desaturase family protein chr3:5362911-5364425 FORWARD LENGTH=361	495.423	201.221	214.008	81.2673	318.591	196.668	206.509	258.62	249.876	168.871	690.48	122.46
Bra001611	AT3G15870	Fatty acid desaturase family protein chr3:5362911-5364425 FORWARD LENGTH=361	47.3862	22.8369	50.6406	55.9918	89.4903	33.5971	51.8066	41.714	73.6712	39.4002	48.8683	89.7803
Bra001612	AT3G15870	Fatty acid desaturase family protein chr3:5362911-5364425 FORWARD LENGTH=361	28.4088	28.2726	55.1128	21.7955	38.2568	27.453	39.358	25.1302	36.0746	17.4576	357.272	31.9596
Bra001613	AT3G15880	WSIP2, TPR4 WUS-interacting protein 2 chr3:5364792-5371869 REVERSE LENGTH=1135	2957.34	3134.62	3961.5	3801.16	2639.88	3032.45	2502.75	3867.67	3545.61	4553.38	3672.12	2730.59
Bra001614	AT3G15890	Protein kinase superfamily protein chr3:5374389-5376114 FORWARD LENGTH=361	4326.81	3316.33	3475.32	3053.78	3181.51	2960.13	4319.14	3262.61	3265.13	2922.79	3774.2	3202.37
Bra001615	AT4G14540	NF-YB3 nuclear factor Y, subunit B3 chr4:8344663-8345148 FORWARD LENGTH=161	1130.41	705.522	542.694	563.713	1808.94	1607.63	1414.18	1773.94	1263.7	1192.09	1622.53	1841.59
Bra001616	AT3G15980	Coatomer, beta' subunit chr3:5411699-5418313 REVERSE LENGTH=909	537.572	533.877	445.822	680.312	1042.8	857.516	346.305	559.288	394.434	465.414	596.633	730.206
Bra001617	AT3G15990	SULTR3;4 sulfate transporter 3;4 chr3:5427081-5430679 FORWARD LENGTH=653	373.372	438.965	595.98	587.507	351.968	231.626	327.239	230.49	270.88	470.659	532.74	196.236
Bra001618	AT3G16000	MFP1 MAR binding filament-like protein 1 chr3:5431041-5433613 REVERSE LENGTH=726	7130.05	9352.49	8139.69	6958.46	13039.5	14191.3	10450.4	9063.47	9454.62	10618.1	9584.23	16141.6
Bra001619	NA	NA	31.6745	58.3908	38.2043	31.2093	43.278	24.2432	35.1402	27.3552	42.6328	56.0206	29.8814	39.9518
Bra001620	AT3G16010	Pentatricopeptide repeat (PPR-like) superfamily protein chr3:5434142-5436244 FORWARD LENGTH=642	1331.68	968.184	545.046	907.036	1154.9	1485.72	1170.83	770.416	641.212	586.102	489.833	942.295
Bra001621	NA	NA	221.172	326.914	262	197.249	458.566	314.971	350.454	222.101	436.556	454.01	420.439	265.782
Bra001622	NA	NA	19.0973	19.9423	51.7213	51.8615	22.9911	26.6056	45.7551	19.643	55.3509	44.1891	36.6444	14.8768
Bra001623	AT2G16005	MD-2-related lipid recognition domain-containing protein chr2:6959347-6960135 REVERSE LENGTH=160	86.5706	50.7417	64.2555	60.5427	67.6506	67.7382	89.4102	81.9375	154.984	84.7867	96.6949	71.4603
Bra001624	AT1G52300	Zinc-binding ribosomal protein family protein chr1:19475213-19476152 REVERSE LENGTH=95	88.2357	164.077	197.899	168.185	204.999	169.806	208.481	275.5	281.602	424.315	127.681	131.171
Bra001625	AT3G16210	F-box family protein chr3:5494533-5495615 REVERSE LENGTH=360	29.3151	31.3373	26.6315	29.1234	103.038	65.2331	59.5462	51.8423	45.7551	44.3768	45.9091	83.4123
Bra001626	AT3G16240	DELTA-TIP, TIP2;1, DELTA-TIP1, AQP1, ATTIP2;1 delta tonoplast integral protein chr3:5505534-5506788 FORWARD LENGTH=250	8063.67	8621.81	8915.24	8192.18	11522.7	11900.1	13264.9	12731.7	12035.1	10229.3	12714.2	15559.7
Bra001627	AT3G16300	Uncharacterised protein family (UPF0497) chr3:5525491-5526207 REVERSE LENGTH=212	268.059	198.046	205.27	273.935	203.046	261.497	198.406	250.958	198.888	198.979	163.305	144.239
Bra001628	AT3G16330	unknown protein; BEST Arabidopsis thaliana protein match is: unknown protein (TAIR:AT1G52140.1); Has 109 Blast hits to 109 proteins in 16 species: Archae - 0; Bacteria - 0; Metazoa - 0; Fungi - 0; Plants - 109; Viruses - 0; Other Eukaryotes - 0 (source: NCBI BLink). chr3:5535263-5535880 FORWARD LENGTH=205	288.463	259.852	210.686	254.287	223.171	143.87	380.61	155.949	127.974	152.085	142.652	152.775
Bra001629	AT3G16360	AHP4 HPT phosphotransmitter 4 chr3:5554351-5555518 FORWARD LENGTH=145	13294	13271.5	13119.7	12357.6	7271.59	6481.78	10488.1	4214.18	6513.75	7844.38	8617.45	4485.33
Bra001630	AT4G21380	ARK3, RK3 receptor kinase 3 chr4:11389219-11393090 REVERSE LENGTH=850	29.736	28.6938	110.712	23.7047	53.8119	36.008	38.7757	40.7918	173.292	30.7593	30.8525	109.148
Bra001631	AT3G16430	JAL31 jacalin-related lectin 31 chr3:5581830-5582959 FORWARD LENGTH=296	209.445	118.771	186.589	206.046	257.488	223.721	228.676	153.403	203.639	135.322	167.976	210.017
Bra001632	AT3G16420	PBP1, JAL30 PYK10-binding protein 1 chr3:5579560-5580674 FORWARD LENGTH=298	573.224	675.61	613.642	955.778	438.907	621.055	379.758	409.685	553.907	461.339	650.24	487.034
Bra001633	AT3G16490	IQD26 IQ-domain 26 chr3:5603962-5605489 REVERSE LENGTH=389	605.139	326.045	294.994	291.221	570.94	526.971	1077.32	529.508	252.429	397.644	377.732	654.454
Bra001634	AT3G16500	PAP1, IAA26 phytochrome-associated protein 1 chr3:5612801-5614208 REVERSE LENGTH=269	219.138	898.636	873.75	630.981	479.323	345.481	269.6	1240.61	702.999	298.49	548.471	394.685
Bra001635	AT3G16510	Calcium-dependent lipid-binding (CaLB domain) family protein chr3:5617112-5618194 REVERSE LENGTH=360	13876.1	11981.3	12888.7	15789.2	8426.2	8483.62	13724.4	11374.2	12730.2	13640	13794	7694.49
Bra001636	AT3G16570	RALF23, ATRALF23 rapid alkalinization factor 23 chr3:5644748-5645164 FORWARD LENGTH=138	1825.43	1470.36	1691.33	1500.06	2111.08	2029.73	1055.73	934.065	787.36	850.435	938.086	1111.66
Bra001637	AT3G16640	TCTP translationally controlled tumor protein chr3:5669709-5670729 REVERSE LENGTH=168	30035	24855.5	31615.4	27147.2	29856.7	27394.9	25389.1	24167.8	25364.1	23439.1	24619.9	24723.6
Bra001638	AT3G16690	SWEET16, AtSWEET16 Nodulin MtN3 family protein chr3:5684563-5686425 REVERSE LENGTH=230	549.333	602.19	523.648	1158.63	541.11	592.304	811.302	1014.37	1350.03	1049.55	1024.45	782.091
Bra001639	AT3G16720	ATL2, TL2 TOXICOS EN LEVADURA 2 chr3:5692880-5693794 FORWARD LENGTH=304	4378.52	2419.77	5439.62	3184.18	913.768	926.687	4108.42	3089.7	4580.13	4972.44	2697.01	996.49
Bra001640	AT3G16770	RAP2.3, ATEBP, ERF72, EBP ethylene-responsive element binding protein chr3:5705784-5706768 FORWARD LENGTH=248	3555.65	3733.73	3053.07	3474.89	2877.54	3249.55	5680.28	4317.16	5170.31	3939.3	3197.86	5035.7
Bra001641	AT3G16857	ARR1, RR1 response regulator 1 chr3:5756113-5758853 FORWARD LENGTH=669	766.019	612.039	587.714	674.463	705.695	750.703	689.646	656.156	721.185	693.751	599.627	915.443
Bra001642	AT3G16850	Pectin lyase-like superfamily protein chr3:5748692-5750981 FORWARD LENGTH=455	3147.95	3248	3522.01	3876.52	2706.75	2557.4	4165.54	5203.24	3988.71	3681.8	3350.17	3045.91
Bra001643	AT3G16857	ARR1, RR1 response regulator 1 chr3:5756113-5759139 FORWARD LENGTH=690	5866.97	4973.4	4561.22	6289.17	6755.06	6144.33	7182.45	5775.11	6128.59	5035.44	6610.59	7021.09
Bra001644	AT3G16870	GATA17 GATA transcription factor 17 chr3:5763752-5764576 REVERSE LENGTH=190	633.522	1539.93	1167.38	1840.37	820.184	855.009	1107.38	1121.31	759.695	721.972	494.314	1124.07
Bra001645	AT3G16950	LPD1, ptlpd1 lipoamide dehydrogenase 1 chr3:5786508-5790383 REVERSE LENGTH=623	5084.16	4349.02	4594.23	3779.58	6253.81	6079.66	4224.51	3501.75	4441.69	3889.07	4550.86	5419.19
Bra001646	AT3G16990	Haem oxygenase-like, multi-helical chr3:5795937-5796783 REVERSE LENGTH=221	3053.92	4150.29	4022.3	4978.94	2352.12	2076.2	6369.13	7419.25	6974.79	8066.97	6932.65	6375.62
Bra001647	AT3G17010	AP2/B3-like transcriptional factor family protein chr3:5800460-5802303 FORWARD LENGTH=302	155.066	200.133	132.553	271.241	101.012	164.126	145.32	152.945	145.262	79.7423	121.148	199.998
Bra001648	AT2G35310	Transcriptional factor B3 family protein chr2:14864943-14866404 FORWARD LENGTH=288	67.5552	93.1295	155.361	153.04	68.4945	95.966	94.9539	153.947	167.786	131.822	102.732	60.1462
Bra001649	AT3G17020	Adenine nucleotide alpha hydrolases-like superfamily protein chr3:5802728-5804063 REVERSE LENGTH=163	4588.83	4293.97	4408.31	4093.28	4131.05	4469.61	4446.48	4693.86	4699.21	4495.38	3340.65	3865.29
Bra001650	AT2G18790	PHYB, HY3, OOP1 phytochrome B chr2:8140079-8144151 FORWARD LENGTH=1172	838.675	919.774	506.454	922.268	554.841	720.944	564.882	528.389	518.565	576.404	512.667	480.871
Bra001651	NA	NA	5773.93	8470.56	5676.42	10025.6	9321.43	9611.66	8072.42	9262.54	8012.9	7623.38	9801.08	9700.37
Bra001652	AT3G17060	Pectin lyase-like superfamily protein chr3:5816953-5818458 REVERSE LENGTH=344	94.7682	101.227	125.991	63.3372	40.8148	81.8204	176.235	142.613	126.609	117.121	113.46	58.472
Bra001653	NA	NA	10376.8	9998.67	12737.8	9321.46	8192.97	9072.39	8713.49	8335.11	9711.97	9548.86	10700.2	8077.62
Bra001654	AT3G17120	unknown protein; BEST Arabidopsis thaliana protein match is: unknown protein (TAIR:AT1G02380.1); Has 67 Blast hits to 67 proteins in 11 species: Archae - 0; Bacteria - 0; Metazoa - 0; Fungi - 0; Plants - 67; Viruses - 0; Other Eukaryotes - 0 (source: NCBI BLink). chr3:5842410-5843246 FORWARD LENGTH=219	438.473	237.796	169.731	224.176	261.712	198.004	863.286	477.407	341.677	389.938	171.407	514.296
Bra001655	AT3G17130	Plant invertase/pectin methylesterase inhibitor superfamily protein chr3:5844495-5845046 REVERSE LENGTH=183	81.4546	45.5519	93.5679	28.5676	28.3195	36.1601	29.8578	34.5721	65.8713	43.5696	33.6273	24.7138
Bra001656	AT3G17140	Plant invertase/pectin methylesterase inhibitor superfamily protein chr3:5846002-5846589 REVERSE LENGTH=112	78.5441	107.641	126.016	71.0076	82.772	76.2192	90.5579	161.372	177.799	77.1669	65.8599	106.867
Bra001657	AT3G17225	Plant invertase/pectin methylesterase inhibitor superfamily protein chr3:5884374-5884931 REVERSE LENGTH=185	26.7025	27.8698	35.1385	112.082	28.9482	78.0721	136.266	81.589	163.044	57.2039	87.3429	129.841
Bra001658	AT3G17300	unknown protein; Has 48 Blast hits to 48 proteins in 21 species: Archae - 0; Bacteria - 0; Metazoa - 0; Fungi - 0; Plants - 40; Viruses - 0; Other Eukaryotes - 8 (source: NCBI BLink). chr3:5907616-5908695 FORWARD LENGTH=91	3462.65	3135.55	2644.94	3173.8	4124.18	3656.7	4540.8	3330.01	3407.72	4364.49	4218.6	5965.84
Bra001659	AT3G17365	S-adenosyl-L-methionine-dependent methyltransferases superfamily protein chr3:5947144-5948766 REVERSE LENGTH=239	250.249	170.121	426.222	262.596	333.413	445.027	40.6383	42.1461	89.6647	86.8164	37.563	101.087
Bra001660	AT3G17380	TRAF-like family protein chr3:5950240-5952124 FORWARD LENGTH=309	511.746	782.932	674.334	502.646	855.305	923.019	722.81	735.12	607.523	842.119	897.454	1181.16
Bra001661	AT3G17390	MTO3, SAMS3, MAT4 S-adenosylmethionine synthetase family protein chr3:5952484-5953665 REVERSE LENGTH=393	17911.2	21867.8	18740.1	21235.6	15897.2	14506.9	20066.5	21433.2	15848.9	16753.1	16966	14646.3
Bra001662	AT3G17410	Protein kinase superfamily protein chr3:5956601-5958882 FORWARD LENGTH=364	6690.09	6789.31	8336.62	9911.75	5223.62	5785.7	6462.2	6007.84	5836.66	6192.68	5024.93	3861.77
Bra001663	AT3G17440	NPSN13, ATNPSN13 novel plant snare 13 chr3:5969909-5972290 REVERSE LENGTH=269	979.647	907.224	1044.74	704.388	778.574	781.718	1578.78	1551.09	1420.25	1001.39	1351.44	1268.78
Bra001664	AT3G17470	ATCRSH, CRSH Ca2+-activated RelA/spot homolog chr3:5979868-5981968 FORWARD LENGTH=583	5011.18	10469.5	12164.8	9129.9	7415.94	6213.22	4316.96	9427.69	9524.64	9269.28	10007.2	6924.36
Bra001665	AT3G17510	CIPK1, SnRK3.16 CBL-interacting protein kinase 1 chr3:5989309-5992627 REVERSE LENGTH=444	3248.92	8926.48	9806.12	6160.27	4899.62	4976.3	5418.65	6790.92	9535.99	8575.24	9156.64	7323.67
Bra001666	AT3G17520	Late embryogenesis abundant protein (LEA) family protein chr3:5999462-6000358 REVERSE LENGTH=298	46.0616	86.8433	31.5839	37.4183	48.3882	60.9046	35.8584	67.9509	42.2483	49.2158	85.9941	46.965
Bra001667	AT3G17570	F-box and associated interaction domains-containing protein chr3:6009413-6010558 FORWARD LENGTH=381	30.9188	32.9613	30.9151	29.4999	33.8721	35.919	33.2526	79.5674	43.8432	44.2841	48.2636	63.6265
Bra001668	NA	NA	99.9967	92.1782	139.015	70.2833	58.5613	80.8058	166.63	95.2263	121.295	88.0362	193.546	64.6128
Bra001669	AT3G17580	unknown protein; BEST Arabidopsis thaliana protein match is: unknown protein (TAIR:AT1G48330.1); Has 40 Blast hits to 40 proteins in 11 species: Archae - 0; Bacteria - 0; Metazoa - 0; Fungi - 0; Plants - 40; Viruses - 0; Other Eukaryotes - 0 (source: NCBI BLink). chr3:6015276-6015518 FORWARD LENGTH=80	2812.22	2672.85	1895.68	1404.72	3060.77	2697.67	2760.86	2073.23	1693.07	1329.22	1266.47	3481.19
Bra001670	AT3G17600	IAA31 indole-3-acetic acid inducible 31 chr3:6020281-6021040 REVERSE LENGTH=158	207.971	173.343	239.267	185.556	119.32	140.468	298.962	256.332	184.805	196.668	198.768	178.25
Bra001671	AT3G17609	HYH HY5-homolog chr3:6023971-6024585 FORWARD LENGTH=149	1302.3	7036.92	6471	4819.85	4584.34	3405.54	409.086	607.395	537.234	364.594	1788.77	548.875
Bra001672	AT3G17630	ATCHX19, CHX19 cation/H+ exchanger 19 chr3:6029201-6031773 FORWARD LENGTH=800	30.9188	39.5421	55.2721	42.4637	41.0499	33.9898	45.6253	68.9878	56.0682	51.1346	75.7533	51.0471
Bra001673	AT3G17640	Leucine-rich repeat (LRR) family protein chr3:6032393-6033583 FORWARD LENGTH=396	757.111	806.425	816.12	638.75	729.723	1217.04	1004.83	643.863	873.435	676.986	942.947	1520.4
Bra001674	AT3G17650	YSL5, PDE321 YELLOW STRIPE like 5 chr3:6034307-6037087 FORWARD LENGTH=714	5816.6	4663.58	3801.95	3574.76	4992.21	4712.6	6434.75	6332.98	5286.42	3874.96	5497.2	4891.72
Bra001675	AT2G32930	ZFN2 zinc finger nuclease 2 chr2:13965990-13968419 REVERSE LENGTH=453	622.533	824.091	972.276	1750.85	578.87	587.916	1105.48	1173.42	1309.54	1338.32	1246.91	806.805
Bra001676	AT3G17700	CNBT1, CNGC20, ATCNGC20 cyclic nucleotide-binding transporter 1 chr3:6049074-6052449 FORWARD LENGTH=764	1297.86	974.6	1159.13	816.854	592.046	641.537	5900.49	4715	6078.76	5012.28	6093.84	3121.51
Bra001677	AT3G17650	YSL5, PDE321 YELLOW STRIPE like 5 chr3:6034307-6037087 FORWARD LENGTH=714	4732.21	6125.69	4282.13	5825.9	5218.23	4938.21	5386.91	6674.43	6328.83	5579.26	6396.28	6256.33
Bra001678	AT3G17700	CNBT1, CNGC20, ATCNGC20 cyclic nucleotide-binding transporter 1 chr3:6049074-6052449 FORWARD LENGTH=764	311.644	372.209	347.198	397.111	259.635	225.629	738.605	832.498	889.285	699.796	805.998	431.311
Bra001679	AT3G17710	F-box and associated interaction domains-containing protein chr3:6055597-6056703 FORWARD LENGTH=368	301.84	887.259	793.939	624.428	183.49	227.02	260.814	295.593	223.407	288.131	200.776	297.474
Bra001680	AT3G17710	F-box and associated interaction domains-containing protein chr3:6055597-6056703 FORWARD LENGTH=368	74.6893	412.121	398.834	340.883	175.37	85.9775	104.503	224.769	157.477	120.291	115.749	94.5871
Bra001681	AT1G48440	B-cell receptor-associated 31-like chr1:17907075-17908327 FORWARD LENGTH=129	580.414	787.968	985.545	1613.55	509.52	440.199	692.704	574.759	1061.27	1580.8	1115.36	1173.42
Bra001682	AT3G17480	F-box and associated interaction domains-containing protein chr3:5983199-5984320 FORWARD LENGTH=373	58.722	73.88	60.3101	92.9813	79.7087	201.286	77.9882	337.156	102.973	84.6906	79.8278	90.7222
Bra001683	AT3G17800	Protein of unknown function (DUF760) chr3:6091248-6092873 REVERSE LENGTH=421	1225.63	7406.47	5881.42	11160.8	1168.09	1651.92	1931.61	5523.27	5186.25	9822.5	3921.77	2714.17
Bra001684	AT3G17810	PYD1 pyrimidine 1 chr3:6094279-6096289 FORWARD LENGTH=426	10290.2	8810.28	8429.4	10021.5	7991.78	6756.34	8257.45	8346.49	9085.35	9266.95	8500.54	6333.56
Bra001685	NA	NA	84.8206	3538.95	4547.34	3443.24	240.054	203.584	115.5	2736.71	4487.57	5156.2	4919.27	399.36
Bra001686	AT3G17820	ATGSKB6, GLN1.3, GLN1;3 glutamine synthetase 1.3 chr3:6097503-6099408 FORWARD LENGTH=354	5845.18	6071.12	5018.52	5733.88	5638.76	6023.27	11226	9786.91	10659.3	10400.5	10530	8916.57
Bra001687	AT3G17560	F-box and associated interaction domains-containing protein chr3:6006762-6008003 FORWARD LENGTH=413	1058.92	710.064	742.699	693.758	512.064	492.883	447.127	402.26	578.104	487.461	359.887	274.212
Bra001688	AT3G17900	unknown protein; FUNCTIONS IN: molecular_function unknown; INVOLVED IN: biological_process unknown; LOCATED IN: cellular_component unknown; EXPRESSED IN: 23 plant structures; EXPRESSED DURING: 13 growth stages; Has 45 Blast hits to 44 proteins in 14 species: Archae - 0; Bacteria - 0; Metazoa - 2; Fungi - 2; Plants - 39; Viruses - 0; Other Eukaryotes - 2 (source: NCBI BLink). chr3:6128983-6133069 …	5987.36	5530.26	6567.5	5499.59	5623.74	5149.35	6144.79	7127.51	5888.85	6203.4	5944.6	5210.86
Bra001689	AT3G17560	F-box and associated interaction domains-containing protein chr3:6006762-6008003 FORWARD LENGTH=413	134.047	72.7378	261.748	224.056	256.631	163.804	92.7652	150.538	140.203	246.455	143.237	146.294
Bra001690	AT5G25470	AP2/B3-like transcriptional factor family protein chr5:8865854-8867234 REVERSE LENGTH=280	93.5874	141.177	110.242	85.4299	144.344	97.015	120.054	97.8206	157.67	135.837	138.657	133.92
Bra001691	AT3G17950	unknown protein; FUNCTIONS IN: molecular_function unknown; INVOLVED IN: biological_process unknown; LOCATED IN: chloroplast; EXPRESSED IN: 17 plant structures; EXPRESSED DURING: 10 growth stages; Has 63 Blast hits to 63 proteins in 12 species: Archae - 0; Bacteria - 0; Metazoa - 0; Fungi - 0; Plants - 63; Viruses - 0; Other Eukaryotes - 0 (source: NCBI BLink). chr3:6146311-6147169 FORWARD LENGTH=…	1386.76	1177.4	1128.76	1028.72	948.699	885.491	1221.43	982.385	888.679	847.13	935.828	787.078
Bra001692	AT3G17970	atToc64-III, TOC64-III translocon at the outer membrane of chloroplasts 64-III chr3:6148030-6151794 FORWARD LENGTH=589	4721.49	4078.02	3782.57	3527.64	4026.13	3625.17	4614.8	5061.6	4714.7	4414.9	4380.54	4645.78
Bra001693	AT3G17980	Calcium-dependent lipid-binding (CaLB domain) family protein chr3:6152417-6153115 FORWARD LENGTH=177	217.49	283.685	367.028	391.096	230.126	310.591	332.78	288.537	436.716	317.073	367.397	270.692
Bra001694	AT3G18010	WOX1 WUSCHEL related homeobox 1 chr3:6161155-6163183 REVERSE LENGTH=350	67.5792	94.355	98.734	98.6047	101.114	79.745	63.3469	83.8013	38.2529	31.4642	115.913	114.222
Bra001695	AT3G18030	ATHAL3A, HAL3A, HAL3, ATHAL3 HAL3-like protein A chr3:6167883-6168629 REVERSE LENGTH=209	3622.44	3450.68	3464.08	3157.15	4478.73	4588	3355.94	3302.19	3098.5	2587.7	2652.32	3893.95
Bra001696	AT3G18035	HON4 winged-helix DNA-binding transcription factor family protein chr3:6169384-6171558 REVERSE LENGTH=480	223.267	187.038	183.497	318.091	183.714	160.676	332.88	293.331	302.947	199.121	269.81	292.902
Bra001697	AT3G18050	unknown protein; BEST Arabidopsis thaliana protein match is: unknown protein (TAIR:AT4G28100.1); Has 67 Blast hits to 66 proteins in 12 species: Archae - 0; Bacteria - 0; Metazoa - 0; Fungi - 0; Plants - 67; Viruses - 0; Other Eukaryotes - 0 (source: NCBI BLink). chr3:6180931-6182593 FORWARD LENGTH=335	10604.6	3851.28	4047.58	3346.9	9938.41	9544.87	9486.63	6681.38	4423.97	2042.68	3590.53	6563.89
Bra001698	AT3G18160	PEX3-1 peroxin 3-1 chr3:6220918-6222923 FORWARD LENGTH=358	307.065	374.855	462.085	325.546	427.016	793.037	558.185	397.516	314.008	317.069	303.773	681.601
Bra001699	AT3G18200	nodulin MtN21 /EamA-like transporter family protein chr3:6234509-6236059 REVERSE LENGTH=360	114.027	127.813	89.2839	185.426	207.684	156.074	152.526	84.1666	135.395	184.332	304.005	211.862
Bra001700	AT3G18210	2-oxoglutarate (2OG) and Fe(II)-dependent oxygenase superfamily protein chr3:6238264-6240396 REVERSE LENGTH=394	100.209	143.624	103.092	152.707	90.5277	101.662	96.0618	102.882	73.8293	87.8423	92.6467	151.842
Bra001701	NA	NA	8464.02	9479.03	11325.4	12554	17988.5	18355.4	3684.36	4275.16	5320.61	7509.07	5942.13	11121.3
Bra001702	AT3G18295	Protein of unknown function (DUF1639) chr3:6281268-6282000 FORWARD LENGTH=216	3367.38	2161.31	1714.11	2352.68	1584.03	1678.17	343.195	321.464	362.295	849.866	468.443	296.434
Bra001703	AT3G18300	unknown protein; BEST Arabidopsis thaliana protein match is: unknown protein (TAIR:AT1G48780.1); Has 69 Blast hits to 69 proteins in 7 species: Archae - 0; Bacteria - 0; Metazoa - 0; Fungi - 0; Plants - 69; Viruses - 0; Other Eukaryotes - 0 (source: NCBI BLink). chr3:6283396-6284220 FORWARD LENGTH=274	933.431	480.367	672.273	621.362	455.752	444.75	231.855	96.3349	324.83	206.775	282.372	253.585
Bra001704	AT3G18390	EMB1865 CRS1 / YhbY (CRM) domain-containing protein chr3:6313572-6317584 FORWARD LENGTH=848	8671.27	7915.6	9324.07	6461.37	11250.9	12164	5734.42	4201.35	4979.88	4462.18	4586.65	4429.22
Bra001705	AT3G18400	anac058, NAC058 NAC domain containing protein 58 chr3:6318745-6320593 REVERSE LENGTH=314	84.0062	97.0129	96.751	46.2942	86.6369	83.8337	79.5132	176.362	248.06	131.63	167.492	83.3615
Bra001706	AT3G18410	Complex I subunit NDUFS6 chr3:6323203-6323761 FORWARD LENGTH=106	158.069	225.832	191.004	243.626	247.868	163.009	184.666	209.214	208.237	218.842	220.877	328.856
Bra001707	AT3G18490	Eukaryotic aspartyl protease family protein chr3:6349090-6350592 REVERSE LENGTH=500	4214.65	5320	5440.38	4659.06	4825.23	5022.21	4590.27	4692.46	4543.06	4099.88	4302.1	3934.32
Bra001708	AT3G18520	HDA15, ATHDA15 histone deacetylase 15 chr3:6361605-6365399 FORWARD LENGTH=564	882.143	959.228	756.584	1636.69	819.611	1058.58	1168.88	1430.55	1517.84	1443.81	1335.58	1173.67
Bra001709	AT3G18524	MSH2, ATMSH2 MUTS homolog 2 chr3:6368151-6372409 REVERSE LENGTH=937	1450.65	1202.42	1220.64	1251.74	1348.84	1247.77	1250.47	1018.7	1080.54	1040.8	1425.41	1482.6
Bra001710	AT3G18550	BRC1, TCP18, ATTCP18 TCP family transcription factor chr3:6383769-6385604 FORWARD LENGTH=433	359.204	184.796	115.018	80.3318	205.307	155.38	163.232	78.2483	60.2082	83.9935	110.973	128.006
Bra001711	AT3G18570	Oleosin family protein chr3:6396072-6396572 REVERSE LENGTH=166	114.725	155.066	88.0899	240.577	169.071	90.7788	190.662	178.38	207.796	118.259	136.219	141.811
Bra001712	AT3G18590	ENODL5, AtENODL5 early nodulin-like protein 5 chr3:6398670-6399337 FORWARD LENGTH=188	47.2611	51.3166	134.211	57.1405	87.1606	54.0892	80.5152	27.6084	56.8555	35.0195	87.4984	86.3467
Bra001713	AT3G18600	P-loop containing nucleoside triphosphate hydrolases superfamily protein chr3:6399724-6403007 REVERSE LENGTH=568	8304.25	8213.03	8085.65	8337.03	6091.07	5164.89	7485.63	6634.82	6744.7	7869.04	7595.57	7394.85
Bra001714	AT3G18620	DHHC-type zinc finger family protein chr3:6408849-6410716 FORWARD LENGTH=345	4509.57	3559.85	3646	4794.37	3590.42	4071	4498.75	4497.11	4161.41	3949.97	3514.58	3944.78
Bra001715	AT3G18680	Amino acid kinase family protein chr3:6427533-6429520 FORWARD LENGTH=339	3153.32	3140.72	2511.02	2721.52	4366.93	4582.45	3491.38	2980.38	3735.1	3678.65	3406.6	4798.98
Bra001716	AT3G18690	MKS1 MAP kinase substrate 1 chr3:6429755-6430423 REVERSE LENGTH=222	1386.4	1687.38	1979.22	1699.15	794.776	847.907	348.981	491.407	436.4	408.378	1221.89	431.619
Bra001717	AT3G18710	PUB29, ATPUB29 plant U-box 29 chr3:6434234-6435481 REVERSE LENGTH=415	1065.8	440.995	716.035	196.051	517.63	140.316	365.791	124.31	146.873	164.952	114.389	47.436
Bra001718	AT3G18750	WNK6, ZIK5, ATWNK6 with no lysine (K) kinase 6 chr3:6454307-6456830 REVERSE LENGTH=567	260.814	208.417	274.37	247.036	805.643	326.824	258.211	184.365	110.865	334.879	211.512	248.219
Bra001719	AT1G36240	Ribosomal protein L7Ae/L30e/S12e/Gadd45 family protein chr1:13614890-13616233 FORWARD LENGTH=112	14038.3	10507.5	11713.5	11996	14210.8	13911.7	11772.2	13499.8	11693.5	12307	12734.3	15270.7
Bra001720	AT3G18760	Translation elongation factor EF1B/ribosomal protein S6 family protein chr3:6457930-6459558 REVERSE LENGTH=134	4607.71	4201.41	3706.15	2748.69	6967.49	6967.79	4489.48	2521.14	3069.34	2901.24	2847.23	5034.11
Bra001721	AT3G18773	RING/U-box superfamily protein chr3:6466304-6466966 FORWARD LENGTH=220	6280.77	1175.31	713.823	380.269	12523.3	11336.8	3324.11	1343.83	593.269	544.352	690.357	8741.23
Bra001722	AT1G49240	ACT8 actin 8 chr1:18216539-18217947 FORWARD LENGTH=377	24103.7	20058.1	20872.7	23765.1	20395.6	20193.3	22598.1	22871	23967	22021.5	23836.3	21564
Bra001723	AT3G18810	Protein kinase superfamily protein chr3:6480701-6483593 REVERSE LENGTH=700	150.988	124.668	287.264	188.316	181.171	172.535	185.31	176.287	242.447	275.324	203.734	180.303
Bra001724	AT3G18820	ATRABG3F, ATRAB7B, RAB71, RABG3F, RAB7B RAB GTPase homolog G3F chr3:6484266-6486005 FORWARD LENGTH=206	13733.7	15461.5	11737.1	11276.2	16138.2	13052.5	7129.15	7238.2	8417.29	7638.85	9969.01	6905.69
Bra001725	AT3G18830	ATPLT5, PMT5, ATPMT5 polyol/monosaccharide transporter 5 chr3:6489000-6491209 REVERSE LENGTH=539	838.675	674.083	602.752	798.453	3405.36	3119.36	646.861	394.761	314.759	390.871	507.814	2147.93
Bra001726	AT3G18860	transducin family protein / WD-40 repeat family protein chr3:6501774-6508352 FORWARD LENGTH=760	4842.56	5489.12	5084.04	4690.62	5819.73	5449.59	4942.63	4304.07	4373.5	4985.12	5048.59	5236.5
Bra001727	AT3G18940	clast3-related chr3:6527081-6529050 REVERSE LENGTH=281	2475.2	2396.96	2480.08	2697.99	3001.93	2777.71	2030.43	2169.97	2550.65	2723.31	2475.88	2862.61
Bra001728	AT3G18950	Transducin/WD40 repeat-like superfamily protein chr3:6536900-6538321 FORWARD LENGTH=473	1711.1	3098.83	3248.6	2167.66	3058	3161.95	1834.37	5553.49	4331.47	2917.62	3925.07	2820.58
Bra001729	AT3G18990	VRN1, REM39 AP2/B3-like transcriptional factor family protein chr3:6549077-6551568 REVERSE LENGTH=341	6723.62	5335.86	4739.28	4533.13	6632.63	6882.02	5702.05	5557.02	4037.24	3727.16	4246.74	5523.43
Bra001730	AT3G19020	Leucine-rich repeat (LRR) family protein chr3:6559174-6562044 REVERSE LENGTH=956	22.5222	28.1679	57.0386	44.4463	24.3694	23.3332	26.682	24.5988	42.0249	23.28	28.8225	26.8969
Bra001731	AT2G23610	ATMES3, MES3 methyl esterase 3 chr2:10044410-10046403 REVERSE LENGTH=263	18.1658	22.0705	39.2175	50.0098	18.9552	52.3841	82.4905	32.5794	43.5115	27.196	70.164	47.8881
Bra001732	AT3G19030	unknown protein; FUNCTIONS IN: molecular_function unknown; INVOLVED IN: pyridoxine biosynthetic process, homoserine biosynthetic process; LOCATED IN: endomembrane system; EXPRESSED IN: 19 plant structures; EXPRESSED DURING: 9 growth stages; BEST Arabidopsis thaliana protein match is: unknown protein (TAIR:AT1G49500.1); Has 22 Blast hits to 22 proteins in 2 species: Archae - 0; Bacteria - 0; Metaz…	3740.13	2000.31	2457.23	3024.33	3178.28	4063.23	4172.51	4174.81	4036.13	3502.89	3732.24	5024.13
Bra001733	AT3G19090	RNA-binding protein chr3:6601466-6603709 FORWARD LENGTH=455	483.357	277.675	338.415	439.875	222.036	214.99	465.166	318.13	514.441	289.435	216.24	344.945
Bra001734	AT3G19100	Protein kinase superfamily protein chr3:6605681-6608980 FORWARD LENGTH=599	834.804	1258.31	890.11	1414.53	693.925	929.147	1259.19	1757.88	1805.54	1701.07	1562.99	1377.42
Bra001735	AT3G19130	ATRBP47B, RBP47B RNA-binding protein 47B chr3:6611398-6613823 REVERSE LENGTH=435	17039.1	18480.2	20497.6	21397.7	11925.2	11935.7	16828.9	19960.2	18575.2	19048.8	19609	12595.7
Bra001736	AT3G19150	KRP6, ICK4, ACK1 KIP-related protein 6 chr3:6616628-6617655 REVERSE LENGTH=196	2451.09	3735.63	3154.52	3595.9	2244.7	2115.83	2907.07	2551.97	2645.26	2870.87	5008.16	2746.21
Bra001737	AT3G19160	ATIPT8, PGA22, IPT8 ATP/ADP isopentenyltransferases chr3:6621993-6623236 REVERSE LENGTH=330	29.5229	37.5871	33.4337	134.864	21.6697	32.5601	21.7607	20.1568	29.7177	38.1888	31.8246	78.0052
Bra001738	AT3G19170	ATPREP1, ATZNMP, PREP1 presequence protease 1 chr3:6625578-6631874 REVERSE LENGTH=1080	4241.18	3611.46	3504.82	3460.77	6534.42	6552.97	4998.49	4259.84	4188.81	4790.44	3871.53	7848.45
Bra001739	AT3G63220	Galactose oxidase/kelch repeat superfamily protein chr3:23357540-23358577 REVERSE LENGTH=345	7649.34	8090.73	6838.99	8661.13	7922.6	7971.79	6789.03	7191.9	6085.25	7208.13	7991.78	8088.63
Bra001740	AT3G19260	LAG1 HOMOLOG 2, LOH2 LAG1 homologue 2 chr3:6669448-6671257 REVERSE LENGTH=296	1076.5	1551.13	1245.05	1843.18	1099.69	1292.92	1127.73	1319.67	1094.2	1376.95	1260.54	1320.58
Bra001741	AT3G19270	CYP707A4 cytochrome P450, family 707, subfamily A, polypeptide 4 chr3:6673885-6676400 REVERSE LENGTH=468	292.104	170.958	446.02	120.76	232.751	175.736	142.331	94.6187	77.3629	107.416	250.583	46.9289
Bra001742	AT3G19290	ABF4, AREB2 ABRE binding factor 4 chr3:6687956-6689784 FORWARD LENGTH=431	2386.2	1926.49	1536.25	1735.66	2310.01	2246.61	1471.24	1724.24	1878.16	1713.32	852.971	1729.79
Bra001743	NA	NA	43.9245	82.4815	130.015	131.103	87.8097	117.334	52.5802	69.5168	320.961	378.276	337.66	94.2511
Bra001744	NA	NA	30.4108	57.8706	22.7012	24.5965	35.4337	32.7298	33.6926	30.2007	59.6164	111.003	96.4216	118.869
Bra001745	AT3G19360	Zinc finger (CCCH-type) family protein chr3:6707544-6708864 FORWARD LENGTH=386	565.241	467.62	400.018	637.499	659.25	521.156	625.532	553.287	343.727	624.056	204.046	685.889
Bra001746	AT3G19490	ATNHD1, NHD1 sodium:hydrogen antiporter 1 chr3:6754875-6758127 REVERSE LENGTH=576	7583.7	6448.74	6175.79	5641.45	7580.93	6541.27	7027.95	6357.03	6564.91	6300.64	5844.45	7368.93
Bra001747	AT3G19480	D-3-phosphoglycerate dehydrogenase chr3:6752590-6754650 FORWARD LENGTH=588	1058.07	1751.44	1568.39	1291.94	2736.7	2310.67	1168.95	1448.56	1310.21	1444.73	1304.09	2039.47
Bra001748	AT3G19460	Reticulon family protein chr3:6747600-6748904 FORWARD LENGTH=200	2658.96	1783.62	1727.21	1772.99	2951.92	3016.25	3118.14	2839.9	2616.7	2233.41	1078.01	3035.28
Bra001749	AT3G16740	F-box and associated interaction domains-containing protein chr3:5699476-5700651 FORWARD LENGTH=391	48.5732	65.7934	59.9698	164.128	55.4963	85.9775	137.395	80.263	152.334	170.484	109.157	49.7081
Bra001750	NA	NA	34.6279	30.7764	46.8802	33.9287	103.326	17.6583	19.8582	36.5334	45.658	17.7077	55.3099	47.3387
Bra001751	AT3G16740	F-box and associated interaction domains-containing protein chr3:5699476-5700651 FORWARD LENGTH=391	73.8245	70.3734	67.0003	127.726	66.6251	32.7298	109.312	112.034	98.9961	40.2406	74.907	86.749
Bra001752	AT3G19580	AZF2, ZF2 zinc-finger protein 2 chr3:6803293-6804114 REVERSE LENGTH=273	377.021	181.634	332.211	348.5	130.482	229.176	428.652	568.834	298.245	320.874	301.763	172.991
Bra001753	AT3G19595	Haloacid dehalogenase-like hydrolase (HAD) superfamily protein chr3:6808585-6809508 REVERSE LENGTH=307	34.8907	32.2499	22.8358	29.2711	27.0168	33.3193	65.8997	53.5661	22.3256	33.98	67.1999	39.2264
Bra001754	AT3G19595	Haloacid dehalogenase-like hydrolase (HAD) superfamily protein chr3:6808585-6809508 REVERSE LENGTH=307	120.267	55.4935	40.427	34.8068	33.9553	32.4975	43.5496	26.5203	41.1879	34.3489	46.3307	42.1661
Bra001755	AT3G19610	Plant protein of unknown function (DUF936) chr3:6812493-6814660 REVERSE LENGTH=640	97.2899	34.1351	15.805	38.4243	20.8775	44.3563	14.4696	26.4202	18.3007	17.5316	28.0358	19.1057
Bra001756	AT3G19615	unknown protein; FUNCTIONS IN: molecular_function unknown; INVOLVED IN: biological_process unknown; LOCATED IN: cellular_component unknown; Has 10 Blast hits to 10 proteins in 5 species: Archae - 0; Bacteria - 0; Metazoa - 0; Fungi - 0; Plants - 10; Viruses - 0; Other Eukaryotes - 0 (source: NCBI BLink). chr3:6815073-6815354 REVERSE LENGTH=93	223.49	114.42	176.785	297.047	443.093	324.768	55.2555	76.8041	132.081	178.62	165.576	237.92
Bra001757	AT3G19630	Radical SAM superfamily protein chr3:6818676-6820674 REVERSE LENGTH=372	1320.58	1625.29	1452.12	1546.22	1343.4	1121.89	1416.23	1924.14	1479.83	1790.29	1442.42	1916.26
Bra001758	NA	NA	53.2556	42.1178	45.9727	84.7923	44.1576	56.7781	58.9587	97.729	76.2938	92.5963	66.7922	60.7272
Bra001759	AT3G19680	Protein of unknown function (DUF1005) chr3:6840448-6842107 FORWARD LENGTH=491	3379.77	1544.36	1576.35	2101.91	2018.08	1814.66	3877.77	2349.79	2010.35	1238.83	2648.72	1648.29
Bra001760	AT3G19690	CAP (Cysteine-rich secretory proteins, Antigen 5, and Pathogenesis-related 1 protein) superfamily protein chr3:6842365-6842850 REVERSE LENGTH=161	28.3659	54.1293	20.903	19.7887	22.2002	17.927	19.6403	22.1679	20.7282	18.9709	21.0323	19.4835
Bra001761	AT3G19710	BCAT4 branched-chain aminotransferase4 chr3:6847202-6849429 REVERSE LENGTH=354	6433.94	4835.26	6729.69	5847.68	1204.31	1258.33	7676.79	6382.58	5211.66	7125.99	4258.8	3628.96
Bra001762	AT3G19850	Phototropic-responsive NPH3 family protein chr3:6898383-6901157 REVERSE LENGTH=554	52.4275	40.1131	45.5376	37.9932	40.9574	32.1503	78.936	38.0071	51.2669	26.6352	74.1878	50.2211
Bra001763	AT3G19920	unknown protein; BEST Arabidopsis thaliana protein match is: unknown protein (TAIR:AT5G64230.1); Has 217 Blast hits to 217 proteins in 16 species: Archae - 0; Bacteria - 2; Metazoa - 0; Fungi - 0; Plants - 215; Viruses - 0; Other Eukaryotes - 0 (source: NCBI BLink). chr3:6929840-6931771 REVERSE LENGTH=416	127.321	352.371	108.379	170.667	162.028	149.808	116.524	121.689	154.296	143.826	163.12	438.972
Bra001764	AT3G20030	F-box and associated interaction domains-containing protein chr3:6990254-6991462 FORWARD LENGTH=402	31.6122	31.375	29.4398	27.1777	31.7048	24.831	21.5944	37.886	48.0448	42.054	28.0004	35.1455
Bra001765	NA	NA	35.3491	25.2535	31.806	147.658	121.517	22.0394	73.729	52.9774	35.2877	33.1889	27.7349	46.5668
Bra001766	AT3G19930	STP4, ATSTP4 sugar transporter 4 chr3:6935048-6936841 FORWARD LENGTH=514	471.15	419.221	430.64	548.537	365.825	471.208	574.981	496.177	594.031	366.304	373.849	380.405
Bra001767	AT3G19950	RING/U-box superfamily protein chr3:6942853-6943839 FORWARD LENGTH=328	2105.23	2199.62	1934.81	2300.66	2031.11	1895.92	2095.26	2763.23	2443.22	3239.18	2244.91	2463.07
Bra001768	AT3G19960	ATM1 myosin 1 chr3:6949787-6956736 FORWARD LENGTH=1166	2618	2552.86	2596.21	2527.08	3276.72	3433.99	2840.59	2263.69	2734.65	2402.16	2611.32	3431.05
Bra001769	AT3G19970	alpha/beta-Hydrolases superfamily protein chr3:6959644-6961367 FORWARD LENGTH=434	4175.86	3660.42	4221.01	5922.92	2502.72	2396.84	4461.46	2109.97	3286.24	4494.27	3444.59	2295.81
Bra001770	AT3G19980	ATFYPP3, EMB2736, STPP, FYPP3 flower-specific, phytochrome-associated protein phosphatase 3 chr3:6962008-6964761 FORWARD LENGTH=303	4835.26	6333.51	5169.5	6919.79	6156.19	7170.81	6554.93	7747.18	6318.93	7024.67	7017.07	7776.76
Bra001771	AT3G20010	SNF2 domain-containing protein / helicase domain-containing protein / zinc finger protein-related chr3:6971352-6976340 FORWARD LENGTH=1047	3915.06	2982.28	3356.43	2462.39	3092.81	3005.69	3506.96	2928.49	2948.19	2716.32	3243.49	2933.78
Bra001772	AT3G20020	ATPRMT6, PRMT6 protein arginine methyltransferase 6 chr3:6984055-6987945 REVERSE LENGTH=435	235.498	84.6292	124.436	77.3135	45.4939	102.801	132.333	231.545	69.3893	39.8483	194.74	80.4098
Bra001773	AT3G20050	ATTCP-1, TCP-1 T-complex protein 1 alpha subunit chr3:6998544-7002266 REVERSE LENGTH=545	20269.4	16147.9	18002.8	16854	17515.1	16439.5	13307.7	13645.2	13401.9	12209.4	12293.3	13819.4
Bra001774	AT3G20080	CYP705A15 cytochrome P450, family 705, subfamily A, polypeptide 15 chr3:7008813-7010463 FORWARD LENGTH=523	1355.3	701.363	995.195	549.157	4455.55	4062.56	2158.22	1951.86	1840.37	1658.69	1744.19	3693.75
Bra001775	AT3G20080	CYP705A15 cytochrome P450, family 705, subfamily A, polypeptide 15 chr3:7008813-7010463 FORWARD LENGTH=523	49.1836	54.7438	30.8762	73.5072	36.4071	49.9145	65.9417	64.4083	67.4716	74.649	76.6225	58.4977
Bra001776	AT3G20150	Kinesin motor family protein chr3:7031412-7036499 FORWARD LENGTH=1114	47.35	44.7214	57.0411	107.575	68.3103	145.219	153.02	90.2439	64.7382	129.345	68.3442	54.9511
Bra001777	AT3G20160	Terpenoid synthases superfamily protein chr3:7038995-7040029 FORWARD LENGTH=344	66.3508	82.7513	48.4707	46.9043	45.1554	66.9755	93.9571	86.6268	56.2459	90.8529	50.1089	68.3333
Bra001778	AT3G20170	ARM repeat superfamily protein chr3:7041780-7043207 FORWARD LENGTH=475	1031.56	1409.35	1116.92	1145.73	918.407	1041.82	736.964	823.121	652.358	830.555	772.929	849.611
Bra001779	AT3G20190	Leucine-rich repeat protein kinase family protein chr3:7044997-7047212 FORWARD LENGTH=679	397.916	372.158	619.583	655.794	395.449	367.88	445.999	578.928	472.157	507.692	423.924	266.963
Bra001780	AT3G20240	Mitochondrial substrate carrier family protein chr3:7057192-7058716 FORWARD LENGTH=348	77.7688	83.8895	106.943	136.293	87.4047	57.3057	68.3068	115.831	123.864	90.8546	218.88	144.5
Bra001781	AT3G20250	APUM5, PUM5 pumilio 5 chr3:7059098-7062660 REVERSE LENGTH=961	326.686	231.721	295.686	286.5	183.865	157.935	143.928	130.513	93.9524	96.7786	195.946	136.162
Bra001782	AT3G20260	Protein of unknown function (DUF1666) chr3:7064190-7065751 REVERSE LENGTH=437	1333.02	1255.28	1489.97	1454.92	1023.01	948.249	1157.77	1166.2	1491.01	1405.31	2152.26	940.722
Bra001783	AT3G20300	Protein of unknown function (DUF3537) chr3:7079832-7081809 REVERSE LENGTH=452	4062.77	6554.51	7176.65	7298.67	4091.29	3969.23	4539.32	7054.34	7658.62	8020.05	7939.04	5750.69
Bra001784	AT3G20310	ATERF-7, ATERF7, ERF7 ethylene response factor 7 chr3:7085957-7086691 REVERSE LENGTH=244	3291.27	4753.92	5500.99	4999.53	3157.71	3171.24	3356.08	4977.54	4505.36	4928.93	3924.4	3566.51
Bra001785	AT3G20360	TRAF-like family protein chr3:7099952-7101589 REVERSE LENGTH=363	23.6981	17.6924	19.3513	46.4873	18.7515	17.1966	18.2662	32.8963	39.3392	28.0058	38.104	28.9739
Bra001786	AT3G20370	TRAF-like family protein chr3:7105481-7107079 FORWARD LENGTH=379	80.7972	108.697	94.4627	170.432	139.274	145.918	147.686	286.073	169.561	146.021	114.882	91.9382
Bra001787	AT3G20370	TRAF-like family protein chr3:7105481-7107079 FORWARD LENGTH=379	635.453	894.485	779.94	2366.84	841.55	1046.02	955.324	1782.66	909.018	830.071	547.697	1863.61
Bra001788	AT3G20390	endoribonuclease L-PSP family protein chr3:7110227-7111695 REVERSE LENGTH=187	7747.93	7418.89	7035.55	6672.65	4956.56	5684.54	9287.85	6736.89	6498.38	6744.57	5910.98	7745.41
Bra001789	AT3G20410	CPK9 calmodulin-domain protein kinase 9 chr3:7116388-7118824 FORWARD LENGTH=541	37506.2	30977	30962.7	30191.8	22353.8	23210.1	35192.8	34224.3	35658.4	32905.5	34736.5	27425.8
Bra001790	AT3G20520	SVL3 SHV3-like 3 chr3:7162845-7165742 FORWARD LENGTH=729	144.651	237.281	223.655	188.401	54.5181	50.5726	188.068	322.889	362.108	264.621	363.574	35.7997
Bra001791	AT3G20530	Protein kinase superfamily protein chr3:7166318-7167806 FORWARD LENGTH=386	192.592	224.02	402.989	234.721	244.612	166.519	244.12	253.682	390.425	225.777	290.774	233.628
Bra001792	AT3G20550	DDL SMAD/FHA domain-containing protein chr3:7174695-7177600 REVERSE LENGTH=314	94.6108	94.9719	32.5293	75.3852	101.243	100.341	203.476	438.573	335.5	300.54	46.8273	124.891
Bra001793	AT3G20560	ATPDIL5-3, PDI12, ATPDI12, PDIL5-3 PDI-like 5-3 chr3:7182182-7186390 FORWARD LENGTH=483	168.139	97.9655	46.0281	71.8405	236.046	142.453	184.805	122.33	104.166	110.965	159.62	214.74
Bra001794	AT3G20570	ENODL9, AtENODL9 early nodulin-like protein 9 chr3:7186754-7187453 REVERSE LENGTH=203	3565.21	4216.67	4403.97	4573.14	5044.8	5720.48	3700.16	3927.45	4317.8	4646.15	4692.75	5003.16
Bra001795	AT3G20580	COBL10 COBRA-like protein 10 precursor chr3:7188063-7190416 REVERSE LENGTH=672	134.111	221.046	119.548	167.786	64.542	103.826	184.566	145.29	99.7067	149.853	162.795	89.2355
Bra001796	AT3G20600	NDR1 Late embryogenesis abundant (LEA) hydroxyproline-rich glycoprotein family chr3:7194877-7195536 FORWARD LENGTH=219	3784.96	3691.8	3580.38	2566.29	3446.53	3629.87	3273.75	2744.01	2509.1	1973.76	2686.46	2100.85
Bra001797	AT3G20630	UBP14, TTN6, ATUBP14, PER1 ubiquitin-specific protease 14 chr3:7203001-7208340 REVERSE LENGTH=797	4286.54	5942.31	5201.65	5096.98	4834.23	4255.53	5080.12	6236.33	6479.66	5999.04	5315.49	6238.91
Bra001798	AT3G20640	basic helix-loop-helix (bHLH) DNA-binding superfamily protein chr3:7210654-7213199 REVERSE LENGTH=454	389.087	240.162	301.712	175.749	590.677	613.402	359.475	304.816	189.814	251.814	184.784	326.091
Bra001799	NA	NA	41.8662	115.015	155.973	164.296	78.8173	74.9422	101.316	64.0968	85.672	241.279	124.108	113.353
Bra001800	AT3G20030	F-box and associated interaction domains-containing protein chr3:6990254-6991462 FORWARD LENGTH=402	21.5435	63.0806	22.2841	51.6345	25.2161	34.7109	27.4557	35.7183	33.7315	16.1481	26.4745	59.5428
Bra001801	AT3G20750	GATA29 GATA transcription factor 29 chr3:7255016-7256140 FORWARD LENGTH=208	423.274	531.487	388.557	1080.51	341.416	444.807	478.843	596.351	636.795	557.039	393.203	585.536
Bra001802	AT3G20770	EIN3, AtEIN3 Ethylene insensitive 3 family protein chr3:7260702-7262588 REVERSE LENGTH=628	7820.26	9183.18	9440.88	10729.4	7222.19	7403.19	7581.84	8000.15	7709.61	7236.33	7370.27	4691.62
Bra001803	AT3G13680	F-box and associated interaction domains-containing protein chr3:4477534-4478721 REVERSE LENGTH=395	40.626	33.6444	32.1372	23.1988	38.8179	41.504	43.7585	30.3832	37.7698	20.6537	22.2443	18.8385
Bra001804	AT3G20890	RNA-binding (RRM/RBD/RNP motifs) family protein chr3:7319939-7321054 FORWARD LENGTH=292	3046.76	2825.02	2352.96	2703.02	2939.81	2393.09	3219.75	2012.42	1737.87	2536.14	2064.59	2366.68
Bra001805	AT3G20898	unknown protein; FUNCTIONS IN: molecular_function unknown; INVOLVED IN: biological_process unknown; LOCATED IN: cellular_component unknown; BEST Arabidopsis thaliana protein match is: unknown protein (TAIR:AT1G51355.1); Has 66 Blast hits to 66 proteins in 10 species: Archae - 0; Bacteria - 0; Metazoa - 0; Fungi - 0; Plants - 66; Viruses - 0; Other Eukaryotes - 0 (source: NCBI BLink). chr3:7323796…	587.027	293.333	601.226	406.198	434.019	444.889	363.147	250.861	229.986	232.714	351.685	372.112
Bra001806	AT3G20910	NF-YA9 nuclear factor Y, subunit A9 chr3:7326495-7328369 FORWARD LENGTH=303	8342.85	7105.17	7876.97	8804.31	5678.08	5538.84	7578.1	6220.24	8535.85	8701.99	7646.47	7353.15
Bra001807	AT3G20920	translocation protein-related chr3:7328763-7330698 REVERSE LENGTH=365	1559.42	1826.79	1789.98	2007.33	1678.46	1692.95	1764.92	1702.34	1993.46	2051.82	1966.23	2056.18
Bra001808	NA	NA	49.3285	53.6055	56.0412	46.8985	47.9238	47.9451	46.442	284.19	94.9353	115.914	100.743	88.3135
Bra001809	AT3G21055	PSBTN photosystem II subunit T chr3:7376761-7377072 REVERSE LENGTH=103	27567.1	30581.4	30527.1	30696.3	38836.8	34363.7	31952.5	32799.5	29875.4	29570	26560.4	37506.2
Bra001810	AT3G21070	NADK1 NAD kinase 1 chr3:7380434-7383874 REVERSE LENGTH=524	2182.92	1608.98	1647.19	1654.19	1493.21	1437.89	3268.96	3879	4197.78	4065.53	3834.79	4649.05
Bra001811	AT3G21110	PUR7, PURC, ATPURC purin 7 chr3:7402696-7405273 REVERSE LENGTH=411	2093.36	2171.39	2256.95	2234.92	2128.71	2462.45	866.656	861.897	958.925	712.898	1061.82	604.702
Bra001812	AT1G51540	Galactose oxidase/kelch repeat superfamily protein chr1:19115702-19117381 FORWARD LENGTH=415	3525.08	3578.39	4517.14	5615.69	3458.57	3300.99	2824.3	3242.94	3252.96	3562.34	3174.53	3050.37
Bra001813	AT1G51550	Kelch repeat-containing F-box family protein chr1:19117646-19119291 REVERSE LENGTH=478	702.095	1044.73	739.879	599.814	677.307	662.65	773.963	1292.49	1175.94	1101.14	1042.97	968.949
Bra001814	AT3G21140	Pyridoxamine 5'-phosphate oxidase family protein chr3:7409696-7412086 REVERSE LENGTH=387	5819.72	8308	8746.71	11142.2	4046.22	5061.5	6868.3	10010.4	9706.37	11099.7	9837.06	6468.75
Bra001815	AT3G21150	BBX32 B-box 32 chr3:7412713-7413390 REVERSE LENGTH=225	2199.32	6269.4	6126.49	6255.35	962.482	898.284	3629.13	10362.9	10374.1	9290.79	11860.6	3027.47
Bra001816	AT3G21160	MNS2, MANIA alpha-mannosidase 2 chr3:7414129-7418328 REVERSE LENGTH=572	13309.9	12012.5	15845.5	15378.1	6083.68	6034.04	8021.27	10143.2	11666.8	12372	9112.07	5510.84
Bra001817	AT3G21220	ATMKK5, ATMAP2K_ALPHA, MAP2K_A, MKK5, ATMEK5, MEK5 MAP kinase kinase 5 chr3:7445917-7446963 FORWARD LENGTH=348	429.325	530.732	365.461	705.749	389.817	491.227	654.009	585	683.735	595.066	595.443	367.325
Bra001818	AT3G21220	ATMKK5, ATMAP2K_ALPHA, MAP2K_A, MKK5, ATMEK5, MEK5 MAP kinase kinase 5 chr3:7445917-7446963 FORWARD LENGTH=348	5930.73	6052.86	4760.9	6620	3913.27	4751.39	4718.24	3780.61	4450.58	4432.41	4107.8	3223.73
Bra001819	AT3G21230	4CL5 4-coumarate:CoA ligase 5 chr3:7448231-7451947 REVERSE LENGTH=570	2449.38	2372.47	2875.38	2661.74	3913.81	4227.75	2180.14	2510.65	2377.2	2766.66	2521.01	3496.12
Bra001820	AT3G21230	4CL5 4-coumarate:CoA ligase 5 chr3:7448231-7451947 REVERSE LENGTH=570	1995.51	3022.09	3960.29	3791.08	2613.1	2236.14	2544.87	3844.42	3654.26	3657.39	3534.72	2807.58
Bra001821	AT1G17720	ATB BETA Protein phosphatase 2A, regulatory subunit PR55 chr1:6093949-6098065 REVERSE LENGTH=501	146.493	195.484	180.212	140.735	265.195	203.28	210.735	157.934	441.814	184.33	299.688	324.283
Bra001822	AT3G21270	ADOF2, DOF2 DOF zinc finger protein 2 chr3:7474934-7475548 FORWARD LENGTH=204	5172.08	4089.17	3149.99	3380.82	4741.36	4809.54	4930.46	4909.46	4030.68	3461.61	3661.18	4392.41
Bra001823	NA	NA	1063.57	1090.39	816.123	1197.09	967.917	957.713	1021.47	1449.27	1245.39	1129.91	1099.54	1017.62
Bra001824	NA	NA	266.896	134.177	144.753	109.517	38.2042	96.2056	601.537	434.018	434.281	396.632	327.117	189.569
Bra001825	AT3G21320	BEST Arabidopsis thaliana protein match is: hydroxyproline-rich glycoprotein family protein (TAIR:AT2G25930.1); Has 63 Blast hits to 58 proteins in 21 species: Archae - 0; Bacteria - 0; Metazoa - 3; Fungi - 0; Plants - 58; Viruses - 0; Other Eukaryotes - 2 (source: NCBI BLink). chr3:7499408-7501312 REVERSE LENGTH=540	158.434	369.645	352.13	282.555	198.08	135.534	292.462	922.641	900.531	540.149	757.346	236.709
Bra001826	AT3G21330	basic helix-loop-helix (bHLH) DNA-binding superfamily protein chr3:7507720-7508841 FORWARD LENGTH=373	379.269	522.276	930.879	989.685	96.6533	131.741	300.526	488.048	1537.31	3076.88	1911.47	587.934
Bra001827	AT3G21340	Leucine-rich repeat protein kinase family protein chr3:7511848-7515937 REVERSE LENGTH=899	39.3276	31.7934	45.785	45.3668	34.1948	39.5957	24.2432	59.667	92.315	28.6019	48.0577	36.6593
Bra001828	AT3G21400	unknown protein; FUNCTIONS IN: molecular_function unknown; INVOLVED IN: N-terminal protein myristoylation; EXPRESSED IN: 22 plant structures; EXPRESSED DURING: 13 growth stages; Has 29 Blast hits to 29 proteins in 12 species: Archae - 0; Bacteria - 0; Metazoa - 2; Fungi - 0; Plants - 27; Viruses - 0; Other Eukaryotes - 0 (source: NCBI BLink). chr3:7534824-7536293 REVERSE LENGTH=188	4910.67	4714.7	4523.95	4638.59	3868.52	3840.95	4541.91	3976.51	3999.6	4640.8	4690.9	4079.24
Bra001829	AT3G21410	F-box and associated interaction domains-containing protein chr3:7536719-7537951 REVERSE LENGTH=410	80.7419	116.708	113.196	194.254	41.8662	125.676	112.639	153.903	150.75	65.7976	136.296	67.9349
Bra001830	AT3G21460	Glutaredoxin family protein chr3:7557567-7557875 REVERSE LENGTH=102	171.371	221.212	141.747	268.805	175.136	330.405	239.806	414.936	439.685	334.877	264.77	331.611
Bra001831	AT3G21460	Glutaredoxin family protein chr3:7557567-7557875 REVERSE LENGTH=102	98.8046	121.961	162.106	200.844	200.585	252.815	271.819	191.174	185.37	249.175	158.742	243.536
Bra001832	AT4G15560	CLA1, DEF, CLA, DXS, DXPS2 Deoxyxylulose-5-phosphate synthase chr4:8884218-8887254 FORWARD LENGTH=717	740.231	866.574	656.746	710.635	869.73	988.23	381.741	741.68	350.455	412.935	476.138	561.045
Bra001833	AT3G21530	DNAse I-like superfamily protein chr3:7582828-7584448 REVERSE LENGTH=458	42.8163	35.585	31.2552	57.6204	28.8173	58.9602	70.7641	52.5416	129.789	179.117	48.3743	30.8556
Bra001834	AT3G21580	cobalt ion transmembrane transporters chr3:7602009-7603720 REVERSE LENGTH=391	950.453	693.439	1023.85	848.071	955.169	956.762	1383.65	1003.02	1301.09	1159.08	821.194	1063.34
Bra001835	AT3G21600	Senescence/dehydration-associated protein-related chr3:7606735-7608364 REVERSE LENGTH=374	55.1825	86.5219	71.3523	30.2625	20.8282	20.7304	48.7903	27.1306	34.1109	33.024	45.9931	35.2902
Bra001836	AT3G21610	Acid phosphatase/vanadium-dependent haloperoxidase-related protein chr3:7609377-7610601 REVERSE LENGTH=174	2301.87	1604.51	1672.29	2041.41	2734	3165.19	4906.56	3813.03	3533.59	3285.52	3811.35	5009.46
Bra001837	AT3G21620	ERD (early-responsive to dehydration stress) family protein chr3:7611044-7614041 REVERSE LENGTH=756	28.0128	41.6064	21.7139	21.0905	21.279	19.1997	27.6434	21.3341	24.9686	22.5345	28.437	19.9353
Bra001838	NA	NA	21.904	19.2264	21.9593	24.854	20.6294	50.1678	24.5836	24.177	28.683	28.0408	28.0409	38.5272
Bra001839	AT5G50840	CONTAINS InterPro DOMAIN/s: Taxilin (InterPro:IPR019132); Has 35333 Blast hits to 34131 proteins in 2444 species: Archae - 798; Bacteria - 22429; Metazoa - 974; Fungi - 991; Plants - 531; Viruses - 0; Other Eukaryotes - 9610 (source: NCBI BLink). chr5:20685903-20688739 FORWARD LENGTH=405	2349.09	1743.14	2456.43	1756.7	956.618	854.7	598.168	779.63	874.436	410.306	338.57	296.478
Bra001840	AT3G21690	MATE efflux family protein chr3:7638750-7641861 FORWARD LENGTH=506	64.6231	79.5489	36.8404	71.6091	62.8659	67.6466	82.5979	48.5738	25.3688	72.0237	44.2141	53.6056
Bra001841	AT3G21700	SGP2 Ras-related small GTP-binding family protein chr3:7644581-7646190 FORWARD LENGTH=292	1250.6	2868.59	3361.97	2657.12	1331.64	1325.01	804.61	1841.48	2010.77	2683.91	2092.78	1104.35
Bra001842	AT3G21710	unknown protein; Has 35333 Blast hits to 34131 proteins in 2444 species: Archae - 798; Bacteria - 22429; Metazoa - 974; Fungi - 991; Plants - 531; Viruses - 0; Other Eukaryotes - 9610 (source: NCBI BLink). chr3:7648380-7649533 FORWARD LENGTH=211	828.945	470.287	517.134	328.387	438.036	205.476	518.619	335.787	447.218	307.848	308.749	385.109
Bra001843	AT3G21720	ICL isocitrate lyase chr3:7652789-7655873 REVERSE LENGTH=576	115.148	105.574	85.2723	151.242	91.1976	125.798	137.283	145.877	141.469	128.08	98.4037	136.775
Bra001844	NA	NA	229.293	135.34	164.123	60.781	206.663	114.509	174.427	145.479	172.111	90.1266	164.333	112.898
Bra001845	AT3G21760	HYR1 UDP-Glycosyltransferase superfamily protein chr3:7667099-7668556 FORWARD LENGTH=485	2888.44	2752.01	2360.32	2372.61	4454.02	4575.47	2769.11	2871.98	2789.06	2554.94	3482.01	4143.12
Bra001846	AT3G21760	HYR1 UDP-Glycosyltransferase superfamily protein chr3:7667099-7668556 FORWARD LENGTH=485	4531.45	4103.7	3896.69	2946.36	4978.67	5078.86	2856.6	3462.75	2495.42	1986.32	2780.31	3620.14
Bra001847	AT3G21790	UDP-Glycosyltransferase superfamily protein chr3:7676927-7678414 REVERSE LENGTH=495	147.917	210.784	129.181	193.082	208.906	237.305	150.027	187.427	106.179	120.397	102.186	169.083
Bra001848	AT3G21865	PEX22 peroxin 22 chr3:7701308-7703218 REVERSE LENGTH=283	7895.12	8677.38	8235.91	8576.63	8154.43	8284.92	8499.07	10498.6	8731.67	9591.92	9580.17	7713.42
Bra001849	AT3G21970	Domain of unknown function (DUF26) chr3:7742459-7743480 FORWARD LENGTH=264	162.348	149.273	119.008	127.202	102.695	142.518	115.594	116.69	154.288	110.917	109.964	76.6815
Bra001850	AT3G29040	Domain of unknown function (DUF26) chr3:11037461-11038440 FORWARD LENGTH=255	167.619	304.085	212.575	176.462	268.737	164.516	153.3	258.832	371.254	262.05	216.24	159.26
Bra001851	AT3G29040	Domain of unknown function (DUF26) chr3:11037461-11038440 FORWARD LENGTH=255	83.2511	151.868	149.127	110.639	125.223	146.05	78.9854	161.589	177.388	178.231	210.477	79.078
Bra001852	AT3G22120	CWLP cell wall-plasma membrane linker protein chr3:7795283-7796287 REVERSE LENGTH=334	36855.5	41374.8	39571.9	35701	41056.5	42212	39847.7	48336	42052.8	45662	40659.6	39474.3
Bra001853	NA	NA	108.847	164.658	102.864	213.719	124.689	117.016	154.025	251.452	418.255	157.789	162.815	152.91
Bra001854	AT4G11850	PLDGAMMA1, MEE54 phospholipase D gamma 1 chr4:7129352-7132937 REVERSE LENGTH=858	3134.05	2702.53	3048.82	3922.64	4416.11	3834.47	4805.02	3873.89	3728.63	2798.25	3453.6	3812.37
[truncated: 39,333 more rows]
