# Supplementary material for: Genome-Wide Transcriptome Analysis of Two Contrasting Brassica rapa Doubled Haploid Lines under Cold-Stresses Using Br135K Oligomeric Chip
Source: PLoS One. 2014 Aug 28;9(8):e106069. doi: 10.1371/journal.pone.0106069 (PMC4148347; doi:10.1371/journal.pone.0106069)
Supplement: Table S4 — A. Up-regulated genes over 2-fold in Chiifu by cold-treatments. C and K indicate Chiifu and Kenshin, respectively. Number 1 to 6 indicates the sample: 1 = control condition (22°C), 2 = 4°C treatment, 3 = 0°C treatment, 4 = −2°C treatment, 5 = −4°C treatment, 6 = 24 h recovery stage after all treatments. Table S4B. Induced genes over 2-fold in Chiifu by cold-treatments. C and K indicate Chiifu and Kenshin, respectively. Number 1 to 6 indicates the sample: 1 = control condition (22°C), 2 = 4°C treatment, 3 = 0°C treatment, 4 = −2°C treatment, 5 = −4°C treatment, 6 = 24 h recovery stage after all treatments. Table S4C. Up-regulated genes over 2-fold in Kenshin by cold-treatments. C and K indicate Chiifu and Kenshin, respectively. Number 1 to 6 indicates the sample: 1 = control condition (22°C), 2 = 4°C treatment, 3 = 0°C treatment, 4 = −2°C treatment, 5 = −4°C treatment, 6 = 24 h recovery stage after all treatments. Table S4D. Induced genes over 2-fold in Kenshin by cold-treatments. C and K indicate Chiifu and Kenshin, respectively. Number 1 to 6 indicates the sample: 1 = control condition (22°C), 2 = 4°C treatment, 3 = 0°C treatment, 4 = −2°C treatment, 5 = −4°C treatment, 6 = 24 h recovery stage after all treatments. Table S4E. List of genes induced in both genotypes by cold-treatment. Genes having below 500 of PI values in all samples are eliminated. C and K indicate Chiifu and Kenshin, respectively. Number 1 to 6 indicates the sample: 1 = control condition (22°C), 2 = 4°C treatment, 3 = 0°C treatment, 4 = −2°C treatment, 5 = −4°C treatment, 6 = 24 h recovery stage after all treatments. (XLSX) [file pone.0106069.s009.xlsx]

## Sheet: Table S4A
Table S4A. Up-regulated genes over 2-fold in Chiifu by cold-treatments. C and K indicate Chiifu and Kenshin, respectively. Number 1 to 6 indicate the sample: 1 = control condition (22℃), 2 = 4℃ treatment, 3 = 0℃ treatment, 4 = -2℃ treatment, 5 = -4℃ treatment, 6 = 24h recovery stage after all treatments.
Classification	Br SEQ_ID	A_thaliana_homologue	A_thaliana_homologue_Description	PI values												Fold change
				C1	C2	C3	C4	C5	C6	K1	K2	K3	K4	K5	K6	C2/C1	C3/C1	C4/C1	C5/C1	C6/C1	K2/K1	K3/K1	K4/K1	K5/K1	K6/K1	C1/K1
Up-regulated genes by 4℃ treatment	Bra008350	AT1G78160	APUM7, PUM7 pumilio 7 chr1:29407900-29410184 FORWARD LENGTH=650	79.6107	699.583	32.4022	272.871	47.7653	74.9422	94.7533	271.536	116.993	56.15	29.453	57.4244	8.78755	-2.45695	3.42757	-1.66671	-1.06229	2.86572	1.23471	-1.6875	-3.2171	-1.65005	-1.19021
	Bra033119	AT4G22758	unknown protein; LOCATED IN: chloroplast; BEST Arabidopsis thaliana protein match is: unknown protein (TAIR:AT2G27830.1). chr4:11958477-11959904 FORWARD LENGTH=255	69.5306	579.472	27.3982	132.059	76.8837	51.8432	30.2734	41.9187	118.118	76.53	225.536	101.404	8.33406	-2.53778	1.89929	1.10575	-1.34117	1.38467	3.90171	2.52796	7.44997	3.34961	2.29676
	Bra029102	AT5G52890	AT hook motif-containing protein chr5:21445040-21446197 REVERSE LENGTH=357	104.571	675.664	68.9143	338.513	99.3203	64.8289	78.9766	91.2788	29.242	111.912	77.7222	55.3587	6.46129	-1.51741	3.23716	-1.05287	-1.61303	1.15577	-2.70079	1.41703	-1.01614	-1.42663	1.32408
	Bra014994	AT3G24260	FUNCTIONS IN: molecular_function unknown; INVOLVED IN: biological_process unknown; LOCATED IN: chloroplast; CONTAINS InterPro DOMAIN/s: Histone deacetylase interacting (InterPro:IPR013194); BEST Arabidopsis thaliana protein match is: unknown protein (TAIR:AT3G28870.1); Has 220 Blast hits to 218 proteins in 65 species: Archae - 7; Bacteria - 6; Metazoa - 43; Fungi - 2; Plants - 115; Viruses - 0; O…	86.2351	531.048	68.8111	201.286	77.3927	88.0271	51.7539	109.334	51.3256	132.434	126.104	108.23	6.15814	-1.25321	2.33415	-1.11425	1.02078	2.11258	-1.00834	2.55892	2.43661	2.09124	1.66625
	Bra031466	AT1G60986	SCRL4 SCR-like 4 chr1:22459072-22459468 FORWARD LENGTH=97	92.5556	514.357	90.927	198.101	97.7069	83.5749	106.309	28.72	42.4549	168.081	218.815	70.1043	5.55728	-1.01791	2.14035	1.05566	-1.10746	-3.70157	-2.50405	1.58106	2.05829	-1.51644	-1.1486
	Bra000738	AT4G11160	Translation initiation factor 2, small GTP-binding protein chr4:6803846-6806726 FORWARD LENGTH=743	162.399	754.768	69.8433	319.426	291.503	201.795	88.4598	451.371	181.344	79.6138	60.5913	103.341	4.64761	-2.32519	1.96692	1.79498	1.24259	5.10256	2.05002	-1.11111	-1.45994	1.16823	1.83585
	Bra012894	AT3G50630	KRP2, ICK2 KIP-related protein 2 chr3:18800508-18801366 FORWARD LENGTH=209	283.601	1145.9	537.282	409.889	467.322	561.943	438.704	365.76	167.065	289.449	324.474	263.842	4.04054	1.8945	1.4453	1.64782	1.98146	-1.19943	-2.62595	-1.51565	-1.35205	-1.66275	-1.54691
	Bra011055	AT4G28720	YUC8 Flavin-binding monooxygenase family protein chr4:14192688-14193968 FORWARD LENGTH=426	136.775	535.333	496.477	310.213	45.1504	52.9488	107.428	1020.01	441.796	242.168	579.993	59.5191	3.91397	3.62988	2.26805	-3.02932	-2.58316	9.49482	4.11248	2.25424	5.3989	-1.80493	1.27318
	Bra028903	AT3G49420	Got1/Sft2-like vescicle transport protein family chr3:18329855-18331070 FORWARD LENGTH=140	204.702	773.083	282.026	259.768	220.129	176.176	328.539	370.806	380.684	324.113	263.842	383.169	3.77663	1.37774	1.26901	1.07536	-1.16192	1.12865	1.15872	-1.01366	-1.24521	1.16628	-1.60496
	Bra017523	AT5G46830	ATNIG1, NIG1 NACL-inducible gene 1 chr5:19002719-19004254 FORWARD LENGTH=511	223.887	840.722	467.639	261.537	336.337	330.574	118.581	328.233	257.508	278.721	570.747	208.919	3.75512	2.08873	1.16817	1.50226	1.47652	2.76801	2.17158	2.35047	4.81314	1.76183	1.88805
	Bra010088	AT5G62480	ATGSTU9, GST14, GST14B, GSTU9 glutathione S-transferase tau 9 chr5:25088775-25089566 REVERSE LENGTH=240	159.321	594.154	135.813	293.38	146.854	124.354	113.325	452.335	170.286	231.14	332.172	225.74	3.72929	-1.17309	1.84144	-1.08489	-1.28119	3.99148	1.50263	2.03962	2.93114	1.99197	1.40588
	Bra022033	AT5G46350	WRKY8, ATWRKY8 WRKY DNA-binding protein 8 chr5:18801403-18803901 REVERSE LENGTH=326	138.986	514.113	274.277	387.601	197.479	224.481	268.444	316.806	300.349	387.203	213.388	538.806	3.69903	1.97341	2.78878	1.42086	1.61513	1.18016	1.11885	1.4424	-1.25801	2.00714	-1.93145
	Bra003983	AT1G66590	ATCOX19-1, COX19-1 cytochrome c oxidase 19-1 chr1:24841191-24842157 FORWARD LENGTH=98	300.277	1083.82	245.852	438.808	509.153	436.915	371.208	384.287	359.354	704.565	456.926	510.465	3.6094	-1.22137	1.46134	1.69561	1.45504	1.03523	-1.03299	1.89803	1.23092	1.37515	-1.23622
	Bra013093	AT1G65170	Ubiquitin carboxyl-terminal hydrolase family protein chr1:24209613-24211116 FORWARD LENGTH=259	214.559	771.187	172.807	287.697	402.277	303.301	286.814	751.249	252.194	285.223	744.648	302.882	3.59429	-1.24161	1.34088	1.8749	1.4136	2.61929	-1.13728	-1.00558	2.59627	1.05602	-1.33676
	Bra010905	NA	NA	499.232	1750.75	493.074	449.427	896.633	535.697	631.629	790.535	545.577	591.386	676.877	563.428	3.50689	-1.01249	-1.11082	1.79602	1.07304	1.25158	-1.15773	-1.06805	1.07164	-1.12105	-1.2652
	Bra024787	AT2G03200	Eukaryotic aspartyl protease family protein chr2:966506-967891 REVERSE LENGTH=461	216.418	756.323	288.37	315.202	387.75	334.283	133.186	279.262	203.04	204.255	198.457	618.25	3.49473	1.33247	1.45645	1.79167	1.54462	2.09678	1.52448	1.53361	1.49007	4.642	1.62493
	Bra030941	AT1G53330	Pentatricopeptide repeat (PPR) superfamily protein chr1:19896027-19897442 FORWARD LENGTH=471	288.075	1000.9	191.821	235.083	134.469	116.421	168.712	271.637	73.7718	120.774	188.782	162.27	3.47444	-1.50179	-1.22542	-2.14232	-2.47442	1.61006	-2.28694	-1.39692	1.11896	-1.0397	1.7075
	Bra005314	AT2G35700	ATERF38, ERF38 ERF family protein 38 chr2:15005205-15005789 FORWARD LENGTH=194	199.44	686.12	424.455	494.037	308.799	284.897	268.209	407.593	327.787	354.333	245.434	216.981	3.44023	2.12823	2.47712	1.54833	1.42848	1.51968	1.22213	1.32111	-1.09279	-1.23609	-1.34481
	Bra019863	AT1G11340	S-locus lectin protein kinase family protein chr1:3814116-3817420 REVERSE LENGTH=901	265.518	905.878	491.908	485.667	446.535	306.093	247.036	494.259	222.366	370.696	514.343	321.754	3.41174	1.85264	1.82913	1.68175	1.15281	2.00076	-1.11094	1.50057	2.08206	1.30246	1.07482
	Bra026587	AT1G11270	F-box and associated interaction domains-containing protein chr1:3785715-3786653 REVERSE LENGTH=312	169.611	572.829	100.746	85.9756	37.2706	72.1565	195.926	104.372	47.7902	294.685	545.458	234.805	3.37731	-1.68355	-1.97278	-4.5508	-2.3506	-1.87719	-4.09971	1.50406	2.784	1.19844	-1.15515
	Bra032971	AT1G15430	Protein of unknown function (DUF1644) chr1:5305011-5305790 FORWARD LENGTH=259	170.525	571.967	79.6736	231.637	244.225	54.9359	86.3968	213.12	50.4747	39.6236	77.0217	93.7815	3.35415	-2.14029	1.35838	1.43219	-3.10407	2.46676	-1.71169	-2.18044	-1.12172	1.08547	1.97374
	Bra003657	AT1G78120	TPR12 Tetratricopeptide repeat (TPR)-like superfamily protein chr1:29394021-29396003 REVERSE LENGTH=530	157.047	526.362	161.191	246.375	128.875	148.338	155.232	228.286	216.687	136.456	149.51	169.903	3.35162	1.02639	1.5688	-1.2186	-1.05871	1.47061	1.39589	-1.1376	-1.03827	1.09451	1.01169
	Bra007095	AT5G65380	MATE efflux family protein chr5:26123241-26126352 REVERSE LENGTH=486	193.431	621.668	348.217	177.676	286.387	258.37	166.933	190.055	292.888	206.832	291.48	227.767	3.2139	1.80021	-1.08867	1.48056	1.33572	1.13851	1.75452	1.23901	1.74609	1.36442	1.15873
	Bra035642	AT5G57000	unknown protein; FUNCTIONS IN: molecular_function unknown; INVOLVED IN: biological_process unknown; LOCATED IN: cellular_component unknown; EXPRESSED IN: 24 plant structures; EXPRESSED DURING: 15 growth stages; BEST Arabidopsis thaliana protein match is: unknown protein (TAIR:AT1G72690.1); Has 153 Blast hits to 116 proteins in 29 species: Archae - 0; Bacteria - 6; Metazoa - 33; Fungi - 7; Plants …	1419.49	4263.66	320.379	362.418	643.099	487.046	288.745	371.108	830.008	643.609	669.115	672.424	3.00366	-4.43066	-3.91672	-2.20727	-2.91449	1.28524	2.87454	2.22899	2.31732	2.32878	4.91607
	Bra001382	AT3G10820	Transcription elongation factor (TFIIS) family protein chr3:3387358-3390693 FORWARD LENGTH=580	173.352	517.685	92.4247	198.408	130.392	182.272	737.097	168.472	232.832	297.056	276.991	162.028	2.98632	-1.8756	1.14454	-1.32947	1.05146	-4.37519	-3.16579	-2.48134	-2.66109	-4.5492	-4.25202
	Bra030440	AT1G51410	NAD(P)-binding Rossmann-fold superfamily protein chr1:19059885-19061424 FORWARD LENGTH=325	202.907	605.334	103.991	177.987	138.837	150.086	176.612	144.131	489.351	167.605	298.843	250.934	2.98331	-1.9512	-1.14001	-1.46148	-1.35194	-1.22536	2.77077	-1.05374	1.69209	1.42082	1.14889
	Bra038687	AT3G13280	Putative endonuclease or glycosyl hydrolase chr3:4295327-4297000 REVERSE LENGTH=383	305.592	910.815	270.714	395.916	447.388	328.455	538.982	432.66	386.411	552.349	473.158	595.527	2.98049	-1.12884	1.29557	1.464	1.07482	-1.24574	-1.39484	1.0248	-1.13912	1.10491	-1.76373
	Bra038420	NA	NA	187.781	554.272	212.407	245.688	264.113	187.444	313.24	384.971	646.723	315.036	255.647	323.25	2.95169	1.13114	1.30838	1.40649	-1.0018	1.229	2.06462	1.00573	-1.22528	1.03196	-1.66811
	Bra038457	AT4G16410	unknown protein; CONTAINS InterPro DOMAIN/s: Protein of unknown function DUF751 (InterPro:IPR008470); Has 30201 Blast hits to 17322 proteins in 780 species: Archae - 12; Bacteria - 1396; Metazoa - 17338; Fungi - 3422; Plants - 5037; Viruses - 0; Other Eukaryotes - 2996 (source: NCBI BLink). chr4:9262019-9262576 REVERSE LENGTH=185	380.352	1118.76	625.379	759.675	673.48	631.907	712.099	273.291	239.337	194.372	196.954	1251.43	2.94138	1.64421	1.99729	1.77068	1.66137	-2.60564	-2.9753	-3.66359	-3.61556	1.75738	-1.87221
	Bra026800	AT1G14840	ATMAP70-4, MAP70-4 microtubule-associated proteins 70-4 chr1:5112415-5115299 REVERSE LENGTH=604	193.029	562.336	98.5171	273.13	282.753	57.3113	198.695	102.68	73.7819	164.412	198.176	79.9198	2.91322	-1.95935	1.41497	1.46482	-3.36808	-1.93509	-2.693	-1.20852	-1.00262	-2.48618	-1.02935
	Bra019118	AT4G26150	CGA1, GATA22, GNL cytokinin-responsive gata factor 1 chr4:13253210-13254659 FORWARD LENGTH=352	414.741	1191.17	773	347.758	512.896	542.601	513.269	755.658	435.953	353.37	582.01	993.201	2.87208	1.86381	-1.19261	1.23667	1.30829	1.47225	-1.17735	-1.4525	1.13393	1.93505	-1.23757
	Bra015978	AT1G73640	AtRABA6a, RABA6a RAB GTPase homolog A6A chr1:27687033-27687987 FORWARD LENGTH=233	200.617	573.407	396.899	444.19	447.755	397.158	166.25	269.377	482.685	359.547	348.043	459.201	2.85822	1.97839	2.21412	2.23189	1.97968	1.62031	2.90337	2.16269	2.09349	2.76211	1.20672
	Bra020976	NA	NA	194.15	551.21	74.7313	113.468	237.323	124.673	151.375	85.4463	94.2695	72.4869	300.972	182.452	2.83909	-2.59797	-1.71106	1.22237	-1.55727	-1.77158	-1.60577	-2.08831	1.98825	1.2053	1.28258
	Bra039495	AT5G36220	CYP81D1, CYP91A1 cytochrome p450 81d1 chr5:14253827-14256015 REVERSE LENGTH=502	1616.58	4461.17	2783.7	3092.04	978.361	950.313	555.361	822.858	1017.4	1336.8	1226.5	628.943	2.75963	1.72197	1.9127	-1.65233	-1.7011	1.48166	1.83196	2.40708	2.20847	1.13249	2.91086
	Bra036015	AT5G44190	GLK2, ATGLK2, GPRI2 GOLDEN2-like 2 chr5:17798435-17800647 FORWARD LENGTH=386	1143.66	3137.73	2246.75	1564.31	1577	1702.77	944.159	4803.65	3830.86	2062.44	3430.83	2020.4	2.74359	1.96453	1.36781	1.37891	1.48888	5.08776	4.05743	2.18442	3.63374	2.13989	1.2113
	Bra034719	AT3G12910	NAC (No Apical Meristem) domain transcriptional regulator superfamily protein chr3:4109417-4110648 FORWARD LENGTH=303	370.101	1013.51	384.079	575.491	259.076	443.446	436.455	623.425	489.884	521.284	398.425	515.478	2.73847	1.03777	1.55496	-1.42854	1.19818	1.42838	1.12242	1.19436	-1.09545	1.18106	-1.17929
	Bra023373	AT5G12340	unknown protein; BEST Arabidopsis thaliana protein match is: unknown protein (TAIR:AT1G28190.1); Has 30201 Blast hits to 17322 proteins in 780 species: Archae - 12; Bacteria - 1396; Metazoa - 17338; Fungi - 3422; Plants - 5037; Viruses - 0; Other Eukaryotes - 2996 (source: NCBI BLink). chr5:3992948-3993610 REVERSE LENGTH=220	710.232	1939.95	1064.77	910.024	201.779	243.697	245.842	718.445	600.801	717.185	405.622	178.751	2.73143	1.49919	1.28131	-3.51985	-2.91441	2.92239	2.44385	2.91726	1.64993	-1.37533	2.88898
	Bra039918	NA	NA	306.511	836.984	364.529	588.145	360.676	401.737	403.527	509.983	591.297	402.925	508.491	822.379	2.73068	1.18929	1.91884	1.17671	1.31068	1.26381	1.46532	-1.00149	1.26012	2.03798	-1.31652
	Bra007571	AT3G61040	CYP76C7 cytochrome P450, family 76, subfamily C, polypeptide 7 chr3:22594074-22596125 REVERSE LENGTH=498	194.536	527.531	232.596	467.777	222.843	271.907	421.268	304.869	157.369	82.8938	369.849	208.175	2.71174	1.19565	2.40458	1.14551	1.39772	-1.3818	-2.67694	-5.08202	-1.13903	-2.02362	-2.1655
	Bra012431	AT1G27040	Major facilitator superfamily protein chr1:9386893-9390018 REVERSE LENGTH=567	764.856	2045.58	1004.12	1176.16	682.26	682.878	1287.23	752.507	1174.39	999.044	1188.7	842.828	2.67446	1.31282	1.53775	-1.12106	-1.12005	-1.71059	-1.09608	-1.28846	-1.08289	-1.52727	-1.68297
	Bra030152	AT1G55080	MED9 MED9; BEST Arabidopsis thaliana protein match is: unknown protein (TAIR:AT1G29580.1); Has 67203 Blast hits to 25757 proteins in 1293 species: Archae - 12; Bacteria - 4374; Metazoa - 24340; Fungi - 7940; Plants - 5927; Viruses - 273; Other Eukaryotes - 24337 (source: NCBI BLink). chr1:20553121-20554174 REVERSE LENGTH=244	202.195	538.116	276.855	171.679	236.818	295.284	297.066	274.638	294.943	306.202	291.216	392.259	2.66137	1.36925	-1.17775	1.17124	1.46039	-1.08166	-1.0072	1.03075	-1.02009	1.32044	-1.46921
	Bra011889	AT4G38860	SAUR-like auxin-responsive protein family chr4:18130357-18130674 FORWARD LENGTH=105	2053.61	5455.8	3346.12	2457.8	3669.16	3500.27	672.983	4492.91	2583.47	1465.14	1709.21	3524.37	2.65669	1.62938	1.19682	1.78669	1.70445	6.67611	3.83883	2.17708	2.53975	5.23694	3.0515
	Bra002329	AT5G20790	unknown protein; FUNCTIONS IN: molecular_function unknown; INVOLVED IN: biological_process unknown; LOCATED IN: endomembrane system; EXPRESSED IN: 11 plant structures; EXPRESSED DURING: LP.04 four leaves visible, 4 anthesis, petal differentiation and expansion stage; BEST Arabidopsis thaliana protein match is: unknown protein (TAIR:AT3G43110.1); Has 30201 Blast hits to 17322 proteins in 780 speci…	399.161	1059.7	739.74	630.481	380.596	326.506	478.092	1292.59	1123.66	948.856	1247.77	504.221	2.65482	1.85324	1.57952	-1.04878	-1.22252	2.70364	2.3503	1.98467	2.6099	1.05465	-1.19774
	Bra029207	AT5G08560	transducin family protein / WD-40 repeat family protein chr5:2771104-2773827 REVERSE LENGTH=589	250.44	652.518	174.888	313.055	189.128	207.49	303.065	393.01	563.586	637.48	412.254	574.305	2.60549	-1.432	1.25002	-1.32418	-1.207	1.29678	1.85962	2.10344	1.36028	1.89499	-1.21013
	Bra035725	AT5G51120	PABN1, ATPABN1 polyadenylate-binding protein 1 chr5:20779760-20781241 FORWARD LENGTH=227	786.24	2036.65	1450.65	1348.39	973.083	940.512	935.836	1980.89	1264.45	1245.35	1097.7	1613.3	2.59037	1.84505	1.71499	1.23764	1.19621	2.11671	1.35114	1.33074	1.17296	1.72391	-1.19027
	Bra040902	AT5G21100	Plant L-ascorbate oxidase chr5:7168312-7170719 FORWARD LENGTH=573	1683.93	4324.53	2799.6	3293.79	2203.66	2225.51	1123.68	1973.89	2143.08	2917.88	2558.5	4281.13	2.56812	1.66254	1.95601	1.30864	1.32162	1.75663	1.9072	2.59672	2.27689	3.80992	1.49859
	Bra020090	AT5G20190	Tetratricopeptide repeat (TPR)-like superfamily protein chr5:6814093-6815171 FORWARD LENGTH=290	9890.27	25359.8	17383.4	12844.5	11939.9	11670.5	11105.6	22082	18779.3	9691.26	22018.7	10575.4	2.56412	1.75763	1.2987	1.20724	1.18	1.98837	1.69098	-1.14594	1.98267	-1.05014	-1.12288
	Bra007473	NA	NA	277.961	705.681	291.741	413.515	363.091	374.573	446.24	413.658	648.485	579.545	736.84	433.268	2.53878	1.04958	1.48767	1.30627	1.34757	-1.07877	1.45322	1.29873	1.65122	-1.02994	-1.60541
	Bra001071	AT3G02990	ATHSFA1E, HSFA1E heat shock transcription factor A1E chr3:673614-675988 FORWARD LENGTH=468	1125.7	2807.88	2191.32	1825.67	1585.07	1468.18	1633.67	1662.51	1905.84	1345.33	2459.26	1406.76	2.49434	1.94663	1.62181	1.40807	1.30424	1.01765	1.1666	-1.21433	1.50536	-1.1613	-1.45125
	Bra024993	AT5G46830	ATNIG1, NIG1 NACL-inducible gene 1 chr5:19002719-19004254 FORWARD LENGTH=511	327.31	815.435	501.461	478.928	375.943	370.743	386.407	842.249	529	747.572	437.392	537.072	2.49132	1.53207	1.46322	1.14858	1.1327	2.17969	1.36902	1.93468	1.13195	1.38991	-1.18055
	Bra001031	AT3G02140	TMAC2, AFP4 AFP2 (ABI five-binding protein 2) family protein chr3:385478-386437 REVERSE LENGTH=319	1451.36	3614.79	2568.66	2826.78	815.28	606.512	903.116	1792.08	1184.8	1243.83	1621.67	1170.44	2.49062	1.76983	1.94768	-1.7802	-2.39296	1.98433	1.3119	1.37726	1.79564	1.296	1.60706
	Bra031596	AT1G07870	Protein kinase superfamily protein chr1:2429933-2431843 REVERSE LENGTH=423	406.923	1012.16	579.234	743.717	428.305	388.044	270.147	288.285	755.25	687.951	684.723	729.721	2.48735	1.42345	1.82766	1.05255	-1.04865	1.06714	2.7957	2.54658	2.53463	2.7012	1.5063
	Bra008669	AT5G15840	CO, FG B-box type zinc finger protein with CCT domain chr5:5171343-5172697 REVERSE LENGTH=373	264.703	657.732	390.523	285.142	190.575	170.406	538.295	805.628	670.629	319.621	789.25	335.068	2.48479	1.47533	1.07721	-1.38897	-1.55337	1.49663	1.24584	-1.68417	1.4662	-1.60652	-2.03358
	Bra036646	AT1G62940	ACOS5 acyl-CoA synthetase 5 chr1:23310554-23312747 FORWARD LENGTH=542	203.255	503.867	128.239	175.633	104.478	163.4	178.453	292.5	395.795	211.219	261.536	188.675	2.47899	-1.58497	-1.15727	-1.94543	-1.24391	1.63909	2.21792	1.18361	1.46557	1.05728	1.13898
	Bra013223	AT3G25240	Protein of unknown function (DUF506) chr3:9192540-9193385 FORWARD LENGTH=281	217.76	538.89	108.174	188.954	406.72	207.607	197.917	259.381	315.31	229.368	343.931	344.702	2.4747	-2.01305	-1.15245	1.86774	-1.0489	1.31055	1.59314	1.15891	1.73775	1.74165	1.10026
	Bra000847	AT4G03070	AOP1, AOP, AOP1.1 2-oxoglutarate (2OG) and Fe(II)-dependent oxygenase superfamily protein chr4:1358442-1359620 FORWARD LENGTH=322	241.325	597.106	485.925	249.842	183.887	209.308	192.536	290.385	499.898	645.23	190.046	260.934	2.47428	2.01357	1.03529	-1.31235	-1.15297	1.50821	2.59639	3.35122	-1.0131	1.35525	1.2534
	Bra004981	AT2G40170	ATEM6, GEA6, EM6 Stress induced protein chr2:16779792-16780167 REVERSE LENGTH=92	418.064	1033.94	389.983	409.582	726.584	385.894	536.993	199.906	490.276	398.925	630.944	1056.09	2.47316	-1.07201	-1.02071	1.73797	-1.08336	-2.68623	-1.09529	-1.3461	1.17496	1.96667	-1.28448
	Bra029826	AT3G10250	Plant protein 1589 of unknown function chr3:3168371-3170418 REVERSE LENGTH=324	847.422	2089.17	1256.31	1118.77	1226.59	1000.17	1214.29	1654.78	1691.9	1549.49	1743.39	1321.67	2.46532	1.48251	1.3202	1.44744	1.18025	1.36276	1.39332	1.27605	1.43573	1.08843	-1.43292
	Bra022712	NA	NA	247.506	604.563	201.168	394.997	249.507	221.771	351.684	218.29	226.717	229.641	180.034	447.513	2.44262	-1.23034	1.59591	1.00808	-1.11604	-1.61109	-1.5512	-1.53145	-1.95343	1.27249	-1.42091
	Bra010107	NA	NA	226.237	551.666	152.131	222.511	358.519	177.342	316.268	281.471	239.606	326.895	596.065	232.537	2.43844	-1.48712	-1.01675	1.58471	-1.27571	-1.12363	-1.31995	1.0336	1.88468	-1.36008	-1.39795
	Bra034266	AT3G61720	Ca2+dependent plant phosphoribosyltransferase family protein chr3:22843011-22845398 REVERSE LENGTH=795	227.371	546.379	147.934	123.213	416.342	139.62	148.593	170.406	157.602	146.459	210.11	123.36	2.40303	-1.53698	-1.84535	1.83111	-1.6285	1.1468	1.06063	-1.01457	1.414	-1.20455	1.53016
	Bra032823	AT1G27370	SPL10 squamosa promoter binding protein-like 10 chr1:9505454-9506997 REVERSE LENGTH=396	785.694	1885.63	1041.12	910.297	1546.82	810.571	1147.57	1174.71	994.098	559.825	935.545	1702.04	2.39995	1.3251	1.15859	1.96873	1.03166	1.02365	-1.15438	-2.04987	-1.22663	1.48317	-1.46058
	Bra028686	AT5G07670	RNI-like superfamily protein chr5:2430421-2432065 FORWARD LENGTH=476	622.788	1492.33	987.239	870.158	596.842	327.561	289.143	500.06	769.231	803.527	699.84	702.11	2.39621	1.58519	1.3972	-1.04347	-1.90129	1.72946	2.66038	2.779	2.42039	2.42824	2.15391
	Bra036913	AT2G03750	P-loop containing nucleoside triphosphate hydrolases superfamily protein chr2:1147968-1149023 REVERSE LENGTH=351	552.62	1316.68	1075.29	958.861	618.037	918.675	1740.26	1043.1	1589.7	1168.68	1524.82	1017.93	2.38261	1.9458	1.73512	1.11838	1.6624	-1.66835	-1.09471	-1.48908	-1.14129	-1.70961	-3.14911
	Bra020803	AT4G35190	Putative lysine decarboxylase family protein chr4:16746724-16748090 FORWARD LENGTH=228	309.202	724.654	228.267	502.646	190.174	181.628	267.504	196.37	519.008	172.351	472.392	315.88	2.34363	-1.35456	1.62562	-1.62589	-1.70239	-1.36224	1.94019	-1.55209	1.76592	1.18084	1.15588
	Bra017520	AT5G46830	ATNIG1, NIG1 NACL-inducible gene 1 chr5:19002719-19004254 FORWARD LENGTH=511	357.75	837.084	442.916	582.438	339.255	266.974	210.855	230.426	217.916	205.174	366.573	225.296	2.33986	1.23806	1.62806	-1.05452	-1.34002	1.09282	1.03349	-1.02769	1.73851	1.06849	1.69666
	Bra006433	AT5G18020	SAUR-like auxin-responsive protein family chr5:5966305-5966580 REVERSE LENGTH=91	717.037	1670.44	1358.22	1203.49	1245.39	1262.64	193.527	937.987	598.897	583.149	2287.21	965.548	2.32964	1.89421	1.67842	1.73686	1.76091	4.8468	3.09464	3.01327	11.8186	4.98922	3.7051
	Bra025774	AT1G19840	SAUR-like auxin-responsive protein family chr1:6872794-6873255 REVERSE LENGTH=153	1278.51	2973.17	1446.47	1260.69	1552.69	1383.09	1141.42	2498.16	1167.47	746.57	1138.92	1265.53	2.3255	1.13137	-1.01414	1.21445	1.0818	2.18864	1.02282	-1.52889	-1.0022	1.10873	1.1201
	Bra001080	AT3G03550	RING/U-box superfamily protein chr3:850391-851461 REVERSE LENGTH=356	680.382	1578.16	1270.3	1334.18	628.055	713.038	771.987	2143.08	1961.3	2060.86	1793.58	1337.35	2.31952	1.86704	1.96093	-1.08332	1.048	2.77606	2.54059	2.66955	2.32333	1.73235	-1.13464
	Bra026461	AT4G26150	CGA1, GATA22, GNL cytokinin-responsive gata factor 1 chr4:13253210-13254659 FORWARD LENGTH=352	477.861	1086.69	898.635	318.463	891.776	900.269	657.92	903.565	269.663	396.222	422.105	1702.82	2.27407	1.88054	-1.50052	1.86618	1.88396	1.37337	-2.43979	-1.66048	-1.55866	2.58819	-1.3768
	Bra016060	AT1G72416	Chaperone DnaJ-domain superfamily protein chr1:27259125-27260109 REVERSE LENGTH=201	3698.12	8394.67	5242.6	5601.4	2754.23	2566.89	545.889	483.61	367.333	467.546	396.418	869.387	2.26998	1.41764	1.51466	-1.34271	-1.4407	-1.12878	-1.48609	-1.16756	-1.37705	1.59261	6.77449
	Bra010417	AT4G27030	FAD4, FADA fatty acid desaturase A chr4:13571951-13572922 FORWARD LENGTH=323	342.918	775.917	293.796	390.195	362.99	150.87	321.25	588.721	892.865	425.477	389.417	418.658	2.26269	-1.1672	1.13787	1.05853	-2.27294	1.83259	2.77935	1.32444	1.21219	1.30322	1.06745
	Bra041126	NA	NA	420.897	951.898	194.315	345.972	242.232	334.139	271.748	404.408	631.148	574.51	428.49	471.138	2.26159	-2.16606	-1.21656	-1.73758	-1.25965	1.48817	2.32255	2.11413	1.57679	1.73373	1.54885
	Bra028881	AT5G02190	EMB24, ATASP38, PCS1 Eukaryotic aspartyl protease family protein chr5:435322-436683 FORWARD LENGTH=453	1353.84	3049.45	1567.82	1280.68	1048.92	975.25	906.922	1729.24	919.887	591.211	1022.64	742.91	2.25244	1.15805	-1.05713	-1.2907	-1.3882	1.90671	1.0143	-1.53401	1.12759	-1.22077	1.49279
	Bra031428	NA	NA	783.935	1764.96	1460.47	1130.64	945.029	827.966	3519.87	8062.65	8038.85	5809.87	8643.44	6416.39	2.25141	1.863	1.44226	1.20549	1.05617	2.29061	2.28385	1.65059	2.45561	1.82291	-4.49
	Bra020376	AT5G58310	ATMES18, MES18 methyl esterase 18 chr5:23575127-23576007 REVERSE LENGTH=263	1987.9	4457.54	3034.35	3834.48	3860.43	3677.96	2902.6	5220.01	5035.67	6296.9	5483.64	6676.84	2.24234	1.52641	1.92891	1.94196	1.85017	1.79839	1.73488	2.1694	1.88922	2.3003	-1.46013
	Bra005257	AT2G36630	Sulfite exporter TauE/SafE family protein chr2:15352767-15355050 REVERSE LENGTH=459	6205.56	13910.9	11022.6	12303.6	7647.36	8485.87	7826.57	13928.8	13376.9	13838.5	13631.2	9266.95	2.24168	1.77625	1.98267	1.23234	1.36746	1.77968	1.70917	1.76814	1.74166	1.18404	-1.26122
	Bra000052	AT2G38310	PYL4, RCAR10 PYR1-like 4 chr2:16050251-16050874 FORWARD LENGTH=207	6025.06	13453.1	11189.4	8569.56	6699.89	8267.14	5018.02	7361.11	5257.82	3818.06	5818.54	5017.67	2.23286	1.85714	1.42232	1.112	1.37213	1.46694	1.04779	-1.31429	1.15953	-1.00007	1.20068
	Bra031201	AT2G21560	unknown protein; BEST Arabidopsis thaliana protein match is: unknown protein (TAIR:AT4G39190.1); Has 3685 Blast hits to 2305 proteins in 270 species: Archae - 0; Bacteria - 156; Metazoa - 1145; Fungi - 322; Plants - 177; Viruses - 6; Other Eukaryotes - 1879 (source: NCBI BLink). chr2:9230473-9231297 REVERSE LENGTH=274	1729.17	3845.36	2227.9	2735.94	3224.38	2890.32	1209.41	3506.71	3868.44	3705.48	2895.7	2976.66	2.22382	1.28842	1.58223	1.8647	1.67151	2.89952	3.19862	3.06387	2.39431	2.46125	1.42976
	Bra031952	AT3G04030	Homeodomain-like superfamily protein chr3:1042920-1044574 REVERSE LENGTH=394	633.643	1408.7	1222.54	786.907	458.267	642.5	603.828	996.519	738.001	861.325	1310.13	654.592	2.22318	1.92938	1.24188	-1.38269	1.01398	1.65034	1.2222	1.42644	2.16971	1.08407	1.04938
	Bra039503	AT5G37260	RVE2, CIR1 Homeodomain-like superfamily protein chr5:14751344-14752972 REVERSE LENGTH=287	4194.94	9271.31	8281.81	5799.2	5219.65	5251.25	4499.31	12575	11616.3	6023.27	12787.9	7761.84	2.21012	1.97424	1.38243	1.24427	1.25181	2.79487	2.5818	1.33871	2.84219	1.72512	-1.07256
	Bra011673	AT4G36240	GATA7 GATA transcription factor 7 chr4:17147376-17148211 REVERSE LENGTH=238	764.617	1684.93	1426.01	1425.67	824.999	869.711	1015.35	1582.13	1056.87	1066.33	1027.7	1018.43	2.20363	1.865	1.86455	1.07897	1.13745	1.55821	1.04089	1.05021	1.01216	1.00303	-1.32792
	Bra028458	AT5G40420	OLEO2, OLE2 oleosin 2 chr5:16173622-16174740 REVERSE LENGTH=199	238.907	526.186	220.619	398.241	329.719	472.684	322.065	313.557	350.975	488.896	362.99	391.954	2.20247	-1.08289	1.66693	1.38011	1.97853	-1.02713	1.08976	1.518	1.12707	1.217	-1.34808
	Bra014056	AT1G46768	RAP2.1 related to AP2 1 chr1:17266046-17266507 REVERSE LENGTH=153	741.385	1632.1	1380.16	1019.43	1027.15	878.459	1002.26	2059.86	1828.36	1468.11	1756.7	1159.61	2.20142	1.8616	1.37503	1.38545	1.18489	2.05522	1.82424	1.4648	1.75274	1.157	-1.35188
	Bra012266	AT1G21050	Protein of unknown function, DUF617 chr1:7366859-7367596 FORWARD LENGTH=245	528.981	1160.82	710.685	770.646	898.639	883.195	295.585	463.112	320.204	321.464	798.302	613.788	2.19445	1.3435	1.45685	1.69881	1.66962	1.56676	1.08329	1.08755	2.70075	2.07652	1.78961
	Bra014367	AT1G54170	CID3 CTC-interacting domain 3 chr1:20221353-20224919 REVERSE LENGTH=587	631.792	1381.55	490.056	1022.07	335.518	855.887	1605.73	1593.6	1864.86	1809.41	1439.99	2205.28	2.18672	-1.28922	1.61773	-1.88303	1.3547	-1.00761	1.16138	1.12685	-1.1151	1.37338	-2.54155
	Bra030216	AT1G13080	CYP71B2 cytochrome P450, family 71, subfamily B, polypeptide 2 chr1:4459212-4460807 FORWARD LENGTH=502	280.326	611.6	411.629	559.086	283.715	244.77	230.325	628.352	653.343	507.69	598.73	208.796	2.18175	1.46839	1.99441	1.01209	-1.14526	2.72811	2.83661	2.20423	2.5995	-1.10311	1.21709
	Bra040333	AT2G44940	Integrase-type DNA-binding superfamily protein chr2:18537294-18538181 FORWARD LENGTH=295	1800.44	3920.55	3241.86	3259.66	2266.11	2796.27	1996.45	3200.47	2448.87	1814.9	2821.73	1548.67	2.17755	1.80059	1.81048	1.25864	1.5531	1.60308	1.22661	-1.10003	1.41337	-1.28914	-1.10887
	Bra004320	AT1G68570	Major facilitator superfamily protein chr1:25746811-25750110 FORWARD LENGTH=596	3311.91	7163	6259.56	6297.62	2945.24	3641.15	2794.65	7601.21	8018.09	8209.75	7316.1	4027.64	2.1628	1.89002	1.90151	-1.1245	1.09941	2.71991	2.86909	2.93767	2.61789	1.4412	1.18509
	Bra030702	AT1G07720	KCS3 3-ketoacyl-CoA synthase 3 chr1:2390970-2392406 REVERSE LENGTH=478	1500.97	3244.44	2033.66	2066.83	1877.79	1865.32	1898.45	3364.07	2693	2466.77	3050.28	3577.69	2.16156	1.3549	1.377	1.25105	1.24274	1.77201	1.41853	1.29936	1.60672	1.88453	-1.26482
	Bra012241	AT1G20640	Plant regulator RWP-RK family protein chr1:7155201-7157986 FORWARD LENGTH=844	1547.29	3288.19	2485.49	1636.5	2744.64	2437.19	671.061	1187.72	902.4	460.644	930.943	1155.73	2.12513	1.60635	1.05766	1.77384	1.57513	1.76991	1.34474	-1.45679	1.38727	1.72224	2.30574
	Bra017373	AT2G03760	ST, ATST1, RAR047, ST1, AtSOT1, AtSOT12, SOT12 sulphotransferase 12 chr2:1149475-1150455 REVERSE LENGTH=326	1048.09	2215.73	2061.82	2023.56	509.758	569.286	1033.31	1505.86	1415.6	1504.99	1365.87	819.981	2.11406	1.96722	1.93071	-2.05605	-1.84106	1.45732	1.36997	1.45647	1.32184	-1.26016	1.0143
	Bra033666	AT5G43170	AZF3, ZF3 zinc-finger protein 3 chr5:17331050-17331631 REVERSE LENGTH=193	4339.33	9166.69	7286.88	4234.69	1085.21	1063.79	3401.09	4344.83	2991.11	2307.27	3157.52	1522.77	2.11247	1.67926	-1.02471	-3.99861	-4.07912	1.27748	-1.13707	-1.47408	-1.07714	-2.23349	1.27586
	Bra021024	AT1G71400	AtRLP12, RLP12 receptor like protein 12 chr1:26909905-26912448 FORWARD LENGTH=847	709.284	1495.55	1259.87	1218	345.969	504.59	596.304	833.991	1411.94	1034.96	874.628	404.475	2.10853	1.77626	1.71722	-2.05014	-1.40566	1.3986	2.36782	1.73562	1.46675	-1.47427	1.18947
	Bra016963	AT2G40900	nodulin MtN21 /EamA-like transporter family protein chr2:17063396-17065514 REVERSE LENGTH=394	1485.49	3109.47	2854.95	2798.87	1184.76	1059.43	908.257	1994.56	3081.35	2451.1	2771.18	1036	2.09323	1.92189	1.88414	-1.25383	-1.40216	2.19603	3.3926	2.69869	3.0511	1.14065	1.63554
	Bra002319	AT5G20670	Protein of unknown function (DUF1677) chr5:6993332-6993793 REVERSE LENGTH=153	3657.87	7600.43	4636.24	3705.15	3748.63	3823.32	3725.55	3162.11	3675.6	2393.86	3794.18	7010.23	2.07783	1.26747	1.01293	1.02481	1.04523	-1.17818	-1.01359	-1.55629	1.01842	1.88166	-1.0185
	Bra034583	AT4G33790	CER4, G7, FAR3 Jojoba acyl CoA reductase-related male sterility protein chr4:16204325-16207891 REVERSE LENGTH=493	3286.38	6800.15	6203.17	5941.79	5042.27	5290.77	3415.73	5342.2	5514.65	4729.67	4873.41	5087.2	2.06919	1.88754	1.808	1.53429	1.60991	1.564	1.61449	1.38467	1.42676	1.48934	-1.03936
	Bra028859	AT5G02890	HXXXD-type acyl-transferase family protein chr5:670207-671454 REVERSE LENGTH=353	1697.17	3507.69	3299.48	2774.93	1581.76	1500.1	1518.47	2725.36	2762.23	2491.38	3690.18	2061.42	2.06679	1.94411	1.63503	-1.07296	-1.13137	1.79481	1.81909	1.64072	2.4302	1.35756	1.11768
	Bra004638	AT2G41670	P-loop containing nucleoside triphosphate hydrolases superfamily protein chr2:17374118-17376177 FORWARD LENGTH=386	1984.26	4096.35	2960.96	2647.17	2553.48	1732.11	1645	1495.13	1216.47	1582.05	1800.56	1456.12	2.06442	1.49222	1.33408	1.28687	-1.14557	-1.10024	-1.35227	-1.03979	1.09457	-1.12971	1.20624
	Bra001937	AT3G23920	BAM1, BMY7, TR-BAMY beta-amylase 1 chr3:8641722-8644199 FORWARD LENGTH=575	9020.51	18564.1	16946.8	17787.6	12898.1	11369.5	10147.2	21824.9	23844.4	22904.9	24445.6	18388.8	2.05799	1.8787	1.97191	1.42986	1.26041	2.15083	2.34985	2.25726	2.4091	1.8122	-1.1249
	Bra002203	AT5G19025	Ribosomal protein L34e superfamily protein chr5:6355220-6357083 REVERSE LENGTH=259	1297.4	2665.23	2109.78	2558.14	1120.76	1416.79	1392.79	2637.29	1922.15	2167.63	1827.99	1677.12	2.05429	1.62616	1.97174	-1.15761	1.09202	1.89353	1.38007	1.55632	1.31247	1.20414	-1.07352
	Bra014430	AT3G61580	Fatty acid/sphingolipid desaturase chr3:22786253-22787602 FORWARD LENGTH=449	4810.95	9875.16	9252.69	5487.76	4908.11	4081.43	4500.69	8801.59	9056.37	6867.12	9077.21	4605.71	2.05264	1.92326	1.14068	1.0202	-1.17874	1.95561	2.01222	1.52579	2.01685	1.02333	1.06894
	Bra039948	AT3G22400	LOX5 PLAT/LH2 domain-containing lipoxygenase family protein chr3:7927011-7931167 FORWARD LENGTH=886	647.319	1327.75	517.285	1142.01	522.276	545.722	488.703	411.453	334.166	809.152	190.229	275.416	2.05115	-1.25138	1.76422	-1.23942	-1.18617	-1.18775	-1.46246	1.65571	-2.56902	-1.77442	1.32457
	Bra023181	AT1G31350	KUF1 KAR-UP F-box 1 chr1:11221519-11222706 REVERSE LENGTH=395	959.121	1966.02	1800.16	1386.04	1860.36	1811.54	1328.96	3350.17	2387.98	1637.63	2928.68	2100	2.04981	1.87689	1.44511	1.93965	1.88875	2.5209	1.79688	1.23226	2.20374	1.58018	-1.3856
	Bra007869	AT1G69600	ZFHD1, ATHB29, ZHD11 zinc finger homeodomain 1 chr1:26182470-26183198 FORWARD LENGTH=242	262.288	537.63	483.51	472.038	382.533	389.825	301.387	510.578	582.941	541.32	479.37	607.761	2.04977	1.84343	1.79969	1.45845	1.48625	1.69409	1.93419	1.7961	1.59055	2.01655	-1.14907
	Bra005397	AT2G34720	NF-YA4 nuclear factor Y, subunit A4 chr2:14650018-14651255 REVERSE LENGTH=198	8248.25	16894.9	13313.1	14131.9	7537.12	8144.71	5190.58	14720.3	15947.5	16164.2	13406	9710.69	2.0483	1.61405	1.71332	-1.09435	-1.01271	2.83596	3.07239	3.11414	2.58276	1.87083	1.58908
	Bra037041	AT4G32800	Integrase-type DNA-binding superfamily protein chr4:15819812-15820477 FORWARD LENGTH=221	572.792	1171.98	812.851	449.197	230.612	225.972	570.195	513.896	512.789	415.71	720.74	407.464	2.04608	1.4191	-1.27515	-2.48379	-2.53479	-1.10955	-1.11195	-1.37162	1.26402	-1.39938	1.00455
	Bra013107	AT2G15440	Protein of unknown function (DUF579) chr2:6743792-6744781 REVERSE LENGTH=329	6027.48	12259.8	9569.9	11656.2	4195.19	4045.78	6394.7	11863.7	9228.4	8559.07	10759.9	5789.66	2.03398	1.58771	1.93384	-1.43676	-1.48982	1.85524	1.44313	1.33846	1.68263	-1.1045	-1.06092
	Bra039408	AT3G05830	Encodes alpha-helical IF (intermediate filament)-like protein. chr3:1736796-1738565 FORWARD LENGTH=336	688.189	1398.88	1090.51	1353.87	1043.78	929.906	2542.74	2140.58	2403.73	1896.93	2258.98	2984.21	2.0327	1.58461	1.96729	1.51671	1.35124	-1.18787	-1.05783	-1.34045	-1.12561	1.17362	-3.69483
	Bra003917	AT4G36840	Galactose oxidase/kelch repeat superfamily protein chr4:17352166-17352882 FORWARD LENGTH=238	2431.15	4937.77	3781.74	4441.88	2450.95	2660.13	2528.21	5895.95	4199.89	5536.54	3699.42	3329.63	2.03104	1.55554	1.82707	1.00814	1.09419	2.33206	1.66121	2.18991	1.46326	1.31699	-1.03992
	Bra014272	AT1G51340	MATE efflux family protein chr1:19032021-19034681 FORWARD LENGTH=515	284.194	577.107	518.054	478.306	159.88	194.534	210.943	599.008	697.562	596.872	631.311	210.864	2.03068	1.82289	1.68303	-1.77755	-1.4609	2.83967	3.30687	2.82954	2.9928	-1.00037	1.34725
	Bra004039	NA	NA	247.342	502.195	238.929	352.648	233.503	239.331	237.815	489.695	310.685	346.379	272.536	305.075	2.03037	-1.03521	1.42575	-1.05927	-1.03347	2.05914	1.30641	1.45651	1.146	1.28282	1.04006
	Bra011964	NA	NA	269.217	546.293	392.258	357.157	365.707	471.513	701.803	892.922	842.3	756.799	606.315	896.587	2.02919	1.45703	1.32665	1.35841	1.75142	1.27233	1.20019	1.07836	-1.15749	1.27755	-2.60683
	Bra006078	AT5G10780	CONTAINS InterPro DOMAIN/s: Uncharacterised conserved protein UCP017207, transmembrane protein 85 (InterPro:IPR016687), Protein of unknown function DUF1077 (InterPro:IPR009445); Has 30201 Blast hits to 17322 proteins in 780 species: Archae - 12; Bacteria - 1396; Metazoa - 17338; Fungi - 3422; Plants - 5037; Viruses - 0; Other Eukaryotes - 2996 (source: NCBI BLink). chr5:3408422-3409759 FORWARD LE…	280.843	566.101	549.862	399.953	307.621	331.799	356.381	353.111	376.367	505.329	422.851	418.084	2.01572	1.9579	1.42412	1.09535	1.18144	-1.00926	1.05608	1.41795	1.18651	1.17314	-1.26897
	Bra017853	AT4G37790	HAT22 Homeobox-leucine zipper protein family chr4:17768241-17769272 FORWARD LENGTH=278	1779.61	3582.85	2949.69	2354.7	2932.37	2683.14	1499.95	5862.81	3965.79	3160.64	3513.63	4265.21	2.01328	1.65749	1.32316	1.64776	1.50771	3.90867	2.64395	2.10716	2.3425	2.84357	1.18645
	Bra025028	AT5G46240	KAT1 potassium channel in Arabidopsis thaliana 1 chr5:18743652-18746561 REVERSE LENGTH=677	587.175	1181.97	1122.09	609.885	626.419	585.463	301.296	763.387	694.992	500.774	763.137	555.452	2.01298	1.911	1.03868	1.06684	-1.00292	2.53368	2.30668	1.66207	2.53285	1.84354	1.94883
	Bra036222	AT3G29060	EXS (ERD1/XPR1/SYG1) family protein chr3:11044990-11048465 REVERSE LENGTH=800	344.147	691.975	269.457	458.553	281.373	341.358	443.697	430.532	604.447	806.194	602.404	431.906	2.0107	-1.27719	1.33243	-1.2231	-1.00817	-1.03058	1.3623	1.81699	1.35769	-1.0273	-1.28927
	Bra026975	AT1G12320	Protein of unknown function (DUF1442) chr1:4189424-4190209 FORWARD LENGTH=212	798.435	1604.46	1317.09	768.481	745.777	681.596	336.677	643.514	425.241	449.173	720.233	588.777	2.00951	1.64959	-1.03898	-1.07061	-1.17142	1.91137	1.26305	1.33414	2.13924	1.74879	2.37152
	Bra020843	NA	NA	260.915	524.159	205.611	389.334	190.677	257.539	291.685	295.219	321.752	161.787	232.702	169.481	2.00893	-1.26897	1.49219	-1.36836	-1.01311	1.01212	1.10308	-1.8029	-1.25347	-1.72105	-1.11793
	Bra036187	AT5G47920	unknown protein; BEST Arabidopsis thaliana protein match is: unknown protein (TAIR:AT5G13880.1); Has 1807 Blast hits to 1807 proteins in 277 species: Archae - 0; Bacteria - 0; Metazoa - 736; Fungi - 347; Plants - 385; Viruses - 0; Other Eukaryotes - 339 (source: NCBI BLink). chr5:19403458-19404021 REVERSE LENGTH=187	408.733	820.29	522.026	406.59	655.333	568.354	363.357	257.268	248.482	408.108	419.112	627.779	2.00691	1.27718	-1.00527	1.60333	1.39053	-1.41237	-1.46231	1.12316	1.15344	1.72772	1.12488
	Bra024561	NA	NA	298.358	598.626	493.777	223.185	529.905	533.981	133.57	181.014	208.378	110.557	107.051	157.182	2.0064	1.65498	-1.33682	1.77607	1.78973	1.3552	1.56007	-1.20816	-1.24772	1.17678	2.23372
	Bra001398	AT3G11320	Nucleotide-sugar transporter family protein chr3:3547017-3548539 REVERSE LENGTH=308	504.011	1009.02	754.314	708.404	618.889	529.392	521.36	714.88	647.329	858.843	739.943	541.485	2.00198	1.49662	1.40553	1.22793	1.05036	1.37118	1.24162	1.64731	1.41926	1.0386	-1.03442
	Bra012780	AT4G15550	IAGLU indole-3-acetate beta-D-glucosyltransferase chr4:8877877-8879301 REVERSE LENGTH=474	56.0718	753.043	958.91	341.665	100.604	44.913	42.9311	305.711	457.879	239.264	220.425	65.1954	13.43	17.1015	6.09335	1.7942	-1.24845	7.12097	10.6654	5.57321	5.13439	1.51861	1.30609
	Bra038558	AT2G18969	BEST Arabidopsis thaliana protein match is: sequence-specific DNA binding transcription factors;transcription regulators (TAIR:AT4G30180.1); Has 30201 Blast hits to 17322 proteins in 780 species: Archae - 12; Bacteria - 1396; Metazoa - 17338; Fungi - 3422; Plants - 5037; Viruses - 0; Other Eukaryotes - 2996 (source: NCBI BLink). chr2:8229047-8229574 REVERSE LENGTH=175	55.2798	575.945	715.221	309.675	442.777	407.415	83.6832	654.331	659.175	399.123	1095.98	443.019	10.4187	12.9382	5.60196	8.00974	7.37005	7.81914	7.87703	4.76945	13.0968	5.294	-1.51381
	Bra013643	AT4G22756	SMO1-2, ATSMO1, ATSMO1-2, SMO1 sterol C4-methyl oxidase 1-2 chr4:11955124-11956695 REVERSE LENGTH=299	62.3749	552.851	600.5	218.99	34.475	45.629	36.7541	479.363	385.645	341.441	148.204	38.5631	8.86336	9.62727	3.51087	-1.80928	-1.367	13.0424	10.4926	9.28988	4.03231	1.04922	1.69709
	Bra024091	AT4G30230	unknown protein; Has 42 Blast hits to 42 proteins in 5 species: Archae - 0; Bacteria - 0; Metazoa - 0; Fungi - 0; Plants - 42; Viruses - 0; Other Eukaryotes - 0 (source: NCBI BLink). chr4:14806376-14807158 FORWARD LENGTH=260	661.801	2761.48	2807.48	1307.51	726.229	635.294	511.491	801.547	673.821	970.676	533.496	480.297	4.17267	4.24218	1.97568	1.09735	-1.04172	1.56708	1.31737	1.89774	1.04302	-1.06495	1.29387
	Bra000184	AT2G40330	PYL6, RCAR9 PYR1-like 6 chr2:16845177-16845824 REVERSE LENGTH=215	852.971	3508.16	2154.15	1582.93	1246.5	1044.5	1393.93	2434.52	1961.91	1603.92	2294.12	1254.93	4.11287	2.52547	1.85578	1.46136	1.22454	1.74652	1.40747	1.15065	1.64579	-1.11076	-1.63421
	Bra010061	NA	NA	550.931	2151.94	1284.76	1011.77	364.435	393.795	773.76	1669.24	1327.98	1269.36	875.383	907.092	3.90601	2.33198	1.83647	-1.51174	-1.39903	2.15731	1.71627	1.64051	1.13134	1.17232	-1.40446
	Bra040997	AT4G21920	unknown protein; FUNCTIONS IN: molecular_function unknown; INVOLVED IN: N-terminal protein myristoylation; LOCATED IN: cellular_component unknown; BEST Arabidopsis thaliana protein match is: unknown protein (TAIR:AT3G20340.1); Has 40 Blast hits to 40 proteins in 10 species: Archae - 0; Bacteria - 0; Metazoa - 0; Fungi - 0; Plants - 40; Viruses - 0; Other Eukaryotes - 0 (source: NCBI BLink). chr4:…	1397.89	5078.79	3202.71	1459.57	969.696	814.039	645.075	2226.76	2115.08	1074.99	1917.63	1193.64	3.63318	2.2911	1.04412	-1.44158	-1.71723	3.45194	3.27881	1.66646	2.97272	1.85039	2.16702
	Bra008418	AT2G24280	alpha/beta-Hydrolases superfamily protein chr2:10334622-10336927 FORWARD LENGTH=494	242.659	877.744	790.909	457.431	193.383	126.665	117.342	548.055	298.711	283.555	451.149	208.624	3.61719	3.25934	1.88508	-1.25481	-1.91575	4.67058	2.54564	2.41648	3.84474	1.77791	2.06796
	Bra026781	AT1G15100	RHA2A RING-H2 finger A2A chr1:5193703-5194170 REVERSE LENGTH=155	4773.6	15554.9	15073.1	7899.18	5441.88	4781.25	5702.72	12555	13244.6	9236.68	14528.9	5331.48	3.25853	3.1576	1.65476	1.13999	1.0016	2.20158	2.32251	1.6197	2.54771	-1.06963	-1.19464
	Bra026523	AT2G04038	AtbZIP48, bZIP48 basic leucine-zipper 48 chr2:1331919-1332419 FORWARD LENGTH=166	212.973	682.563	646.12	313.291	163.372	191.537	247.907	732.536	438.843	469.148	595.962	192.684	3.20493	3.03381	1.47104	-1.30361	-1.11192	2.95488	1.77019	1.89244	2.40397	-1.2866	-1.16403
	Bra033840	AT3G45260	C2H2-like zinc finger protein chr3:16596850-16598550 REVERSE LENGTH=446	3669.26	11504.6	8406.11	6863.01	1715.31	1564.94	4038.99	9497.27	9427.23	8676.38	7965.17	2440.13	3.1354	2.29096	1.87041	-2.13912	-2.34466	2.3514	2.33406	2.14816	1.97207	-1.65524	-1.10076
	Bra021319	NA	NA	2437	7587.56	9619.09	4665.01	3817.91	3036.13	37.3444	89.0515	43.1897	388.075	85.9593	183.955	3.11348	3.9471	1.91424	1.56664	1.24585	2.3846	1.15652	10.3918	2.3018	4.92591	65.2574
	Bra004489	AT2G46970	PIL1 phytochrome interacting factor 3-like 1 chr2:19295617-19297678 REVERSE LENGTH=416	236.494	735.734	776.222	386.302	173.491	214.168	170.61	407.36	409.228	575.595	676.453	228.928	3.111	3.28221	1.63345	-1.36315	-1.10425	2.38767	2.39862	3.37375	3.96491	1.34182	1.38617
	Bra018150	AT3G47420	ATPS3, PS3 phosphate starvation-induced gene 3 chr3:17472541-17474209 REVERSE LENGTH=523	9551.69	28583.6	28518.9	12678.2	8367.89	8482.25	3646.77	13481.1	13619.8	11661.2	13955.2	6951.31	2.99252	2.98574	1.32733	-1.14147	-1.12608	3.69672	3.73476	3.19768	3.82673	1.90616	2.61922
	Bra034074	AT3G09600	Homeodomain-like superfamily protein chr3:2946459-2948270 FORWARD LENGTH=298	252.564	741.722	657.281	436.17	369.879	188.87	205.408	952.61	617.852	411.944	733.786	333.569	2.93677	2.60243	1.72697	1.4645	-1.33724	4.63765	3.00793	2.00549	3.57233	1.62393	1.22957
	Bra014947	AT3G23410	ATFAO3, FAO3 fatty alcohol oxidase 3 chr3:8382860-8386024 FORWARD LENGTH=746	1847.08	5378.61	5797.31	3029.53	2194.3	2220.6	1369.23	3794.24	3866.53	4404.7	4904.81	1810.74	2.91195	3.13864	1.64017	1.18798	1.20222	2.77108	2.82387	3.21692	3.58217	1.32245	1.34899
	Bra002120	AT5G18030	SAUR-like auxin-responsive protein family chr5:5968527-5968793 FORWARD LENGTH=88	468.665	1350.78	988.266	804.612	803.606	918.286	195.092	631.734	553.375	352.805	1549.34	647.851	2.88219	2.10868	1.71682	1.71467	1.95937	3.23813	2.83648	1.8084	7.94159	3.32075	2.40228
	Bra036873	AT4G13820	Leucine-rich repeat (LRR) family protein chr4:8008535-8010694 REVERSE LENGTH=719	849.481	2446.06	3008.47	1654.81	319.991	281.4	1260.78	3442.06	4137.65	3116.54	3161.85	575.615	2.87948	3.54154	1.94802	-2.6547	-3.01877	2.7301	3.28182	2.47191	2.50785	-2.19032	-1.48418
	Bra020120	AT5G20670	Protein of unknown function (DUF1677) chr5:6993332-6993793 REVERSE LENGTH=153	2490.98	7165.33	5135.5	3998.48	1464.79	2259.98	2949.04	6900.04	6109.3	3465.52	6348.73	3771	2.87651	2.06164	1.60518	-1.70057	-1.10221	2.33976	2.07162	1.17513	2.15281	1.27872	-1.18389
	Bra004493	AT2G46940	unknown protein; BEST Arabidopsis thaliana protein match is: unknown protein (TAIR:AT3G62070.1); Has 143 Blast hits to 141 proteins in 14 species: Archae - 0; Bacteria - 0; Metazoa - 4; Fungi - 0; Plants - 139; Viruses - 0; Other Eukaryotes - 0 (source: NCBI BLink). chr2:19286658-19287505 REVERSE LENGTH=252	2156.59	6156.46	5968.28	4007.56	1402.17	1358.47	1228.83	4671.5	4929.16	3885.39	5126.66	1713.29	2.85472	2.76746	1.85829	-1.53804	-1.58751	3.80158	4.01126	3.16186	4.17198	1.39424	1.75499
	Bra033955	AT3G45680	Major facilitator superfamily protein chr3:16770995-16772908 FORWARD LENGTH=558	219.841	619.266	510.778	424.759	473.806	462.298	126.978	146.031	214.132	290.749	312.742	313.535	2.81688	2.3234	1.93212	2.15522	2.10287	1.15005	1.68637	2.28976	2.46296	2.46921	1.73133
	Bra011762	AT4G37430	CYP91A2, CYP81F1 cytochrome P450, family 91, subfamily A, polypeptide 2 chr4:17597242-17598829 FORWARD LENGTH=500	263.183	726.248	650.042	140.036	142.892	148.593	160.033	432.102	340.083	333.675	225.47	237.204	2.75948	2.46992	-1.8794	-1.84183	-1.77117	2.70008	2.12508	2.08504	1.4089	1.48222	1.64455
	Bra001665	AT3G17510	CIPK1, SnRK3.16 CBL-interacting protein kinase 1 chr3:5989309-5992627 REVERSE LENGTH=444	3248.92	8926.48	9806.12	6160.27	4899.62	4976.3	5418.65	6790.92	9535.99	8575.24	9156.64	7323.67	2.74752	3.01827	1.8961	1.50808	1.53168	1.25325	1.75985	1.58254	1.68984	1.35157	-1.66783
	Bra025543	AT5G38260	Protein kinase superfamily protein chr5:15283692-15285837 REVERSE LENGTH=638	2344.32	6411.86	7065.22	3975.67	1134.25	1001.55	1561.97	3542.92	4051.79	3137.85	3128.89	1070.57	2.73506	3.01376	1.69587	-2.06685	-2.34069	2.26824	2.59403	2.00891	2.00317	-1.45901	1.50087
	Bra026323	NA	NA	3857.29	10519.9	8395.04	6258.66	3506.48	4003.3	3894.49	8973.92	8631.29	5910.06	8956.81	5680.09	2.72728	2.17641	1.62255	-1.10005	1.03785	2.30426	2.21628	1.51754	2.29987	1.45849	-1.00964
	Bra019517	NA	NA	1186.28	3216.08	2865.01	1914.78	1280.16	1372.39	756.465	665.51	575.953	767.884	431.451	616.534	2.71106	2.41512	1.6141	1.07914	1.15689	-1.13667	-1.31341	1.0151	-1.7533	-1.22696	1.56819
	Bra023861	AT3G21790	UDP-Glycosyltransferase superfamily protein chr3:7676927-7678414 REVERSE LENGTH=495	217.587	585.463	620.601	365.963	139.74	111.217	190.584	681.873	508.342	327.339	756.411	271.223	2.69071	2.8522	1.68192	-1.55708	-1.95642	3.57781	2.66729	1.71756	3.96891	1.42312	1.14169
	Bra026572	AT2G02950	PKS1 phytochrome kinase substrate 1 chr2:855149-856468 REVERSE LENGTH=439	676.44	1810.83	1467.61	885.565	1037.74	1333.36	448.491	1678.08	968.472	781.21	1155.09	1018.07	2.677	2.16961	1.30916	1.53412	1.97114	3.74161	2.1594	1.74186	2.5755	2.26999	1.50826
	Bra040235	AT3G06070	unknown protein; BEST Arabidopsis thaliana protein match is: unknown protein (TAIR:AT5G19190.1); Has 33 Blast hits to 33 proteins in 12 species: Archae - 0; Bacteria - 0; Metazoa - 1; Fungi - 0; Plants - 32; Viruses - 0; Other Eukaryotes - 0 (source: NCBI BLink). chr3:1831305-1831846 REVERSE LENGTH=151	1602.78	4280.12	4517.35	2638.79	1745.9	1380.35	1910.11	2604.49	1905.83	1342.21	1270.97	899.591	2.67044	2.81845	1.64638	1.08929	-1.16114	1.36353	-1.00225	-1.42311	-1.50288	-2.12331	-1.19175
	Bra032354	AT1G30040	ATGA2OX2, GA2OX2 gibberellin 2-oxidase chr1:10537769-10539570 FORWARD LENGTH=341	202.162	536.996	619.26	362.138	457.344	380.099	47.5643	311.649	237.665	296.806	253.555	76.268	2.65627	3.06319	1.79133	2.26226	1.88017	6.55216	4.99671	6.2401	5.33078	1.60347	4.25029
	Bra001405	AT3G11480	BSMT1, ATBSMT1 S-adenosyl-L-methionine-dependent methyltransferases superfamily protein chr3:3614544-3617137 FORWARD LENGTH=379	332.018	881.119	978.33	536.137	369.879	296.219	464.27	863.036	852.104	1288.11	665.241	525.876	2.65383	2.94662	1.61478	1.11403	-1.12085	1.85891	1.83536	2.77448	1.43288	1.13269	-1.39833
	Bra010910	AT1G27970	NTF2B nuclear transport factor 2B chr1:9746921-9747787 FORWARD LENGTH=126	492.812	1288.49	1403.03	863.045	587.737	388.221	923.123	1168.93	1457.41	1034.29	1721.4	1194.3	2.61457	2.84699	1.75127	1.19262	-1.26941	1.26628	1.57878	1.12042	1.86476	1.29376	-1.87317
	Bra013579	AT4G21990	APR3, PRH-26, PRH26, ATAPR3 APS reductase 3 chr4:11657284-11658973 REVERSE LENGTH=458	3477.74	9055.74	9057.23	6379.21	2544.69	2225.19	4880.86	8154.43	6815.55	6688.99	5538.92	2961.39	2.60392	2.60434	1.8343	-1.36667	-1.5629	1.6707	1.39638	1.37045	1.13482	-1.64817	-1.40346
	Bra016993	AT2G40460	Major facilitator superfamily protein chr2:16897123-16901171 FORWARD LENGTH=583	419.063	1083.38	994.88	499	520.289	432.483	368.018	528.797	364.933	304.361	483.1	263	2.58524	2.37406	1.19075	1.24155	1.03202	1.43688	-1.00845	-1.20915	1.31271	-1.39931	1.1387
	Bra000375	AT2G45160	HAM1, ATHAM1, LOM1 GRAS family transcription factor chr2:18618110-18620032 REVERSE LENGTH=640	3709.84	9491.6	7716.09	6850.13	4870.74	4835.44	5312.13	8044.68	9284.14	8465.02	9693.17	5941.35	2.55849	2.0799	1.84648	1.31292	1.30341	1.5144	1.74772	1.59353	1.82472	1.11845	-1.4319
	Bra029817	AT3G10120	unknown protein; BEST Arabidopsis thaliana protein match is: unknown protein (TAIR:AT5G03890.1); Has 57 Blast hits to 57 proteins in 10 species: Archae - 0; Bacteria - 0; Metazoa - 0; Fungi - 0; Plants - 57; Viruses - 0; Other Eukaryotes - 0 (source: NCBI BLink). chr3:3130155-3130676 FORWARD LENGTH=173	196.448	500.407	719.565	455.945	371.56	298.944	140.459	235.397	199.867	221.16	336.026	200.222	2.54727	3.66288	2.32094	1.89139	1.52175	1.67591	1.42296	1.57455	2.39234	1.42548	1.39861
	Bra013153	AT2G12462	BEST Arabidopsis thaliana protein match is: Sterile alpha motif (SAM) domain-containing protein (TAIR:AT1G15760.1); Has 35333 Blast hits to 34131 proteins in 2444 species: Archae - 798; Bacteria - 22429; Metazoa - 974; Fungi - 991; Plants - 531; Viruses - 0; Other Eukaryotes - 9610 (source: NCBI BLink). chr2:5050583-5051585 REVERSE LENGTH=249	1819.59	4616.85	4234.36	2913.1	1173.06	905.768	337.481	814.973	1045.69	614.454	1431.48	692.888	2.5373	2.3271	1.60097	-1.55115	-2.00889	2.41487	3.09852	1.82071	4.24166	2.05312	5.39168
	Bra019990	AT4G38225	unknown protein; FUNCTIONS IN: molecular_function unknown; INVOLVED IN: biological_process unknown; LOCATED IN: chloroplast; EXPRESSED IN: 21 plant structures; EXPRESSED DURING: 13 growth stages; Has 30201 Blast hits to 17322 proteins in 780 species: Archae - 12; Bacteria - 1396; Metazoa - 17338; Fungi - 3422; Plants - 5037; Viruses - 0; Other Eukaryotes - 2996 (source: NCBI BLink). chr4:17927230…	331.462	839.665	959.899	596.16	648.646	605.538	548.537	1301.45	1474.38	1479.65	549.175	900.307	2.53322	2.89595	1.79858	1.95692	1.82687	2.37258	2.68784	2.69745	1.00116	1.64129	-1.6549
	Bra017057	AT2G39710	Eukaryotic aspartyl protease family protein chr2:16562051-16563379 REVERSE LENGTH=442	2371.63	5993.25	5890.42	4648.85	1996.13	2195.15	2223.68	8072.51	5341.71	5184.36	4413.18	3631.52	2.52706	2.4837	1.96019	-1.18811	-1.0804	3.63025	2.40219	2.33143	1.98463	1.63311	1.06653
	Bra033579	AT4G38840	SAUR-like auxin-responsive protein family chr4:18125174-18125473 REVERSE LENGTH=99	3063.96	7740.23	6928.24	3740.64	5409.58	4507.24	1319.16	5926.29	5359.82	2416.32	4229.81	4836.63	2.52622	2.2612	1.22085	1.76555	1.47105	4.49247	4.06306	1.83171	3.20644	3.66645	2.32266
	Bra007639	AT3G61900	SAUR-like auxin-responsive protein family chr3:22925813-22926379 FORWARD LENGTH=136	633.906	1592.32	1319.11	1162.91	560.651	436.308	722.551	1403.71	1148.15	1154.27	797.835	777.823	2.51192	2.08092	1.83451	-1.13066	-1.45289	1.94271	1.58902	1.59749	1.10419	1.0765	-1.13984
	Bra009464	AT5G04340	C2H2, CZF2, ZAT6 zinc finger of Arabidopsis thaliana 6 chr5:1216321-1217037 REVERSE LENGTH=238	7128.86	17857.6	18713.7	11745.2	4156.54	4636.64	7467.58	16793.3	15659.3	12873.6	16732.7	7828.29	2.50497	2.62506	1.64756	-1.71509	-1.53751	2.24883	2.09697	1.72393	2.24071	1.0483	-1.04751
	Bra016636	AT1G16670	Protein kinase superfamily protein chr1:5697846-5699492 FORWARD LENGTH=390	378.926	948.611	771.916	647.997	264.784	75.2843	358.088	955.466	630.348	544.203	767.972	235.001	2.50342	2.03712	1.71009	-1.43108	-5.03327	2.66824	1.76032	1.51975	2.14465	-1.52377	1.05819
	Bra027448	NA	NA	507.019	1262.33	1045.45	963.092	588.851	574.649	1204.45	883.044	700.443	802.203	487.2	1189.13	2.48971	2.06195	1.89952	1.1614	1.13339	-1.36398	-1.71955	-1.50143	-2.47219	-1.01288	-2.37555
	Bra026000	AT1G17140	ICR1, RIP1 interactor of constitutive active rops 1 chr1:5856740-5857861 REVERSE LENGTH=344	871.537	2137.34	2232.95	1498.81	1442.64	1126.91	1474.13	1497.17	1600.89	1463.61	2328.58	1818.7	2.45238	2.56208	1.71973	1.65528	1.29301	1.01563	1.08599	-1.00719	1.57963	1.23374	-1.69141
	Bra030668	AT1G06980	unknown protein; FUNCTIONS IN: molecular_function unknown; INVOLVED IN: biological_process unknown; LOCATED IN: endomembrane system; EXPRESSED IN: sepal, male gametophyte, carpel; EXPRESSED DURING: 4 anthesis; BEST Arabidopsis thaliana protein match is: unknown protein (TAIR:AT2G30230.1); Has 159 Blast hits to 159 proteins in 13 species: Archae - 0; Bacteria - 0; Metazoa - 0; Fungi - 0; Plants - …	969.24	2364.97	1940.97	1428.87	1161.23	1157.74	806.712	1976.35	1629.49	1765.9	2143.82	1538.29	2.44003	2.00257	1.47422	1.19808	1.19448	2.44988	2.01992	2.18901	2.65748	1.90686	1.20147
	Bra017217	AT2G36895	unknown protein; FUNCTIONS IN: molecular_function unknown; INVOLVED IN: biological_process unknown; LOCATED IN: chloroplast; Has 32 Blast hits to 32 proteins in 14 species: Archae - 0; Bacteria - 0; Metazoa - 0; Fungi - 0; Plants - 32; Viruses - 0; Other Eukaryotes - 0 (source: NCBI BLink). chr2:15489176-15490296 REVERSE LENGTH=232	2558.59	6239.48	6525.58	4914.23	4383.29	4087.9	3014.87	7248.14	7485.11	6504.03	7504.01	5564.01	2.43864	2.55046	1.92068	1.71317	1.59772	2.40413	2.48273	2.15732	2.489	1.84552	-1.17833
	Bra036995	AT1G61190	LRR and NB-ARC domains-containing disease resistance protein chr1:22557602-22560687 FORWARD LENGTH=967	1838.31	4469.16	5660.53	3606.25	909.068	942.529	1033.03	2674.62	2494.14	1863.05	2319.47	539.073	2.43112	3.0792	1.96172	-2.02219	-1.9504	2.5891	2.41439	1.80348	2.24531	-1.91631	1.77953
	Bra020483	NA	NA	3929.27	9477.9	9550.67	6320.37	5679.23	5685.17	4964.5	10196.6	9440.07	8923.67	10057.8	6289.31	2.41213	2.43065	1.60854	1.44537	1.44688	2.0539	1.90151	1.7975	2.02594	1.26686	-1.26347
	Bra033726	AT5G44190	GLK2, ATGLK2, GPRI2 GOLDEN2-like 2 chr5:17798435-17800647 FORWARD LENGTH=386	2868.18	6908.46	6787.89	3335.17	3347.31	3650.94	2412.87	10403.5	7564.2	4346.08	7364.16	3755.36	2.40866	2.36662	1.16282	1.16705	1.27291	4.31167	3.13494	1.80121	3.05203	1.55639	1.1887
	Bra004644	AT2G41730	unknown protein; BEST Arabidopsis thaliana protein match is: unknown protein (TAIR:AT5G24640.1); Has 25 Blast hits to 25 proteins in 5 species: Archae - 0; Bacteria - 0; Metazoa - 0; Fungi - 0; Plants - 25; Viruses - 0; Other Eukaryotes - 0 (source: NCBI BLink). chr2:17409488-17409847 FORWARD LENGTH=119	484.151	1163.91	1151.62	611.906	209.38	189.943	1261.44	1710.63	1773.97	1562.68	944.095	285.472	2.40402	2.37864	1.26387	-2.31231	-2.54893	1.35609	1.40631	1.23881	-1.33614	-4.41879	-2.60547
	Bra011145	AT4G29905	unknown protein; BEST Arabidopsis thaliana protein match is: unknown protein (TAIR:AT5G57123.1); Has 73 Blast hits to 73 proteins in 13 species: Archae - 0; Bacteria - 0; Metazoa - 0; Fungi - 0; Plants - 73; Viruses - 0; Other Eukaryotes - 0 (source: NCBI BLink). chr4:14627227-14627430 REVERSE LENGTH=67	6959.75	16728.9	13967.4	13075.5	7825.32	6876.99	4684.8	9812.62	10794.6	7498.26	12403.6	9723.77	2.40366	2.00688	1.87873	1.12437	-1.01203	2.09457	2.30418	1.60055	2.64763	2.0756	1.4856
	Bra003311	AT2G45160	HAM1, ATHAM1, LOM1 GRAS family transcription factor chr2:18618110-18620032 REVERSE LENGTH=640	5963.9	14277.8	16031	11087.9	6216.09	6625.5	7908.75	13483.6	16225.9	12618.6	16246.5	6966.9	2.39404	2.68801	1.85917	1.04229	1.11093	1.7049	2.05164	1.59552	2.05424	-1.13519	-1.3261
	Bra019905	AT1G10700	PRS3 phosphoribosyl pyrophosphate (PRPP) synthase 3 chr1:3554157-3556274 FORWARD LENGTH=411	209.744	500.713	514.943	442.861	117.806	138.255	226.429	404.242	347.241	270.675	883.518	160.543	2.38726	2.4551	2.11144	-1.78042	-1.51708	1.78529	1.53355	1.19541	3.90196	-1.41039	-1.07955
	Bra027519	AT5G44005	unknown protein; FUNCTIONS IN: molecular_function unknown; INVOLVED IN: biological_process unknown; LOCATED IN: plasma membrane; Has 35333 Blast hits to 34131 proteins in 2444 species: Archae - 798; Bacteria - 22429; Metazoa - 974; Fungi - 991; Plants - 531; Viruses - 0; Other Eukaryotes - 9610 (source: NCBI BLink). chr5:17705209-17705493 REVERSE LENGTH=94	2715.82	6442.49	8097.32	5278.96	1918.67	1791.13	3678.29	4107.97	7259.35	5816.63	11875.5	3547.49	2.37221	2.98154	1.94378	-1.41547	-1.51626	1.11682	1.97357	1.58134	3.22854	-1.03687	-1.35439
	Bra013938	AT4G25980	Peroxidase superfamily protein chr4:13189393-13191507 FORWARD LENGTH=371	353.776	837.286	1008	393.287	631.683	415.666	366.505	351.308	478.786	624.157	801.305	716.177	2.36671	2.84926	1.11168	1.78555	1.17494	-1.04326	1.30636	1.703	2.18634	1.95407	-1.03598
	Bra023437	AT5G13820	TBP1, ATBP-1, ATBP1, ATTBP1, HPPBF-1 telomeric DNA binding protein 1 chr5:4461694-4464355 FORWARD LENGTH=640	4128.75	9769.99	10220.6	6946.55	4828.73	4125.52	2709.48	9225.88	9492.99	9334.03	9699.45	5334.6	2.36633	2.47547	1.68248	1.16954	-1.00078	3.40504	3.50362	3.44495	3.57982	1.96886	1.52382
	Bra012487	NA	NA	260.169	613.62	1132.4	315.904	91.6659	82.1958	106.231	942.351	1499.2	750.198	1800.82	369.017	2.35854	4.35256	1.21423	-2.83823	-3.16523	8.87077	14.1126	7.06195	16.9519	3.47372	2.44909
	Bra010716	AT4G38980	unknown protein; Has 44 Blast hits to 44 proteins in 19 species: Archae - 0; Bacteria - 2; Metazoa - 2; Fungi - 8; Plants - 24; Viruses - 0; Other Eukaryotes - 8 (source: NCBI BLink). chr4:18166898-18167740 REVERSE LENGTH=280	400.367	943.685	856.156	709.184	442.708	393.002	362.018	628.858	411.761	636.526	473.776	394.388	2.35705	2.13843	1.77133	1.10576	-1.01874	1.73709	1.1374	1.75827	1.30871	1.08942	1.10593
	Bra016928	AT2G41510	ATCKX1, CKX1 cytokinin oxidase/dehydrogenase 1 chr2:17314626-17316861 FORWARD LENGTH=575	386.075	908.78	903.75	713.322	240.054	257.369	284.045	621.481	614.193	741.128	693.685	228.536	2.35389	2.34087	1.84763	-1.60828	-1.50008	2.18797	2.16231	2.60919	2.44217	-1.24289	1.3592
	Bra026255	AT4G17460	HAT1 Homeobox-leucine zipper protein 4 (HB-4) / HD-ZIP protein chr4:9739862-9740983 FORWARD LENGTH=282	709.24	1669.32	1554.99	1217	672.171	625.305	486.409	945.265	1062.5	1085.56	1110.82	786.319	2.35367	2.19247	1.71592	-1.05515	-1.13423	1.94335	2.18438	2.23178	2.28372	1.61658	1.45811
	Bra006251	AT5G14360	Ubiquitin-like superfamily protein chr5:4631038-4631641 FORWARD LENGTH=163	1029.97	2419.95	2208.82	1165.44	1447.35	1364.98	727.03	2071.01	1298.66	1496.82	1883.13	1169.65	2.34953	2.14455	1.13153	1.40524	1.32526	2.84859	1.78625	2.05881	2.59017	1.60881	1.41668
	Bra027166	NA	NA	7945.41	18536.7	16255.2	14912.1	8563.36	8465.62	6845.45	19063.8	13620.6	16749	10476.1	8055.58	2.33301	2.04586	1.87682	1.07777	1.06547	2.78489	1.98973	2.44673	1.53037	1.17678	1.16068
	Bra012256	AT1G20900	ESC, ORE7, AHL27 Predicted AT-hook DNA-binding family protein chr1:7273024-7273959 FORWARD LENGTH=311	681.925	1570.98	1953.92	1331	790.925	668.952	423.959	493.852	540.013	562.297	817.328	343.657	2.30374	2.8653	1.95183	1.15984	-1.01939	1.16486	1.27374	1.3263	1.92785	-1.23367	1.60847
	Bra006213	AT5G13750	ZIFL1 zinc induced facilitator-like 1 chr5:4438318-4441289 FORWARD LENGTH=478	287.583	662.406	721.351	529.862	293.655	249.855	212.973	338.141	423.221	364.584	394.434	373.84	2.30336	2.50832	1.84247	1.02111	-1.151	1.58772	1.9872	1.71188	1.85204	1.75534	1.35033
	Bra039903	AT1G02305	Cysteine proteinases superfamily protein chr1:455816-457974 FORWARD LENGTH=362	3580.68	8195.45	8354.76	4183.96	6303.64	5367.67	1381.87	1284.32	1483.2	746.638	1004.93	694.166	2.2888	2.33329	1.16848	1.76046	1.49906	-1.07595	1.07333	-1.85079	-1.37509	-1.99069	2.59118
	Bra008106	AT1G73650	Protein of unknown function (DUF1295) chr1:27688549-27690165 REVERSE LENGTH=291	295.677	671.183	659.75	549.275	409.652	428.713	409.854	464.07	753.854	599.082	664.884	195.123	2.26999	2.23132	1.85769	1.38547	1.44994	1.13228	1.83932	1.4617	1.62225	-2.10049	-1.38615
	Bra016310	AT1G27120	Galactosyltransferase family protein chr1:9421389-9423910 FORWARD LENGTH=673	1429.74	3235.8	3455.01	2597.32	1559.46	1636.06	2159.48	2896.7	3345.06	4683.6	3656.1	2148.53	2.26321	2.41653	1.81664	1.09073	1.14431	1.34139	1.54901	2.16886	1.69305	-1.0051	-1.5104
	Bra014674	AT3G56710	SIB1 sigma factor binding protein 1 chr3:21007053-21007508 REVERSE LENGTH=151	1248.3	2820.99	3407.25	1851.8	925.666	885.547	753.87	2061.69	2120.53	1311.24	2038.66	348.478	2.25987	2.72951	1.48346	-1.34854	-1.40964	2.73481	2.81286	1.73934	2.70426	-2.16332	1.65586
	Bra026465	AT5G24150	SQP1, SQE5 FAD/NAD(P)-binding oxidoreductase family protein chr5:8172594-8175395 REVERSE LENGTH=516	9028.16	20402	23174.1	16048.4	7870.76	7659.49	9329.43	21377.5	20267.5	20042.5	19098.8	11128.7	2.25982	2.56687	1.77759	-1.14705	-1.17869	2.2914	2.17243	2.14831	2.04716	1.19286	-1.03337
	Bra021672	AT2G30840	2-oxoglutarate (2OG) and Fe(II)-dependent oxygenase superfamily protein chr2:13135581-13136833 REVERSE LENGTH=362	3697.48	8344.89	7614.9	7238.86	1945.23	1821.26	3163.57	7133.31	6390.79	7054.85	6135.57	2868.2	2.25691	2.05948	1.95778	-1.90079	-2.03018	2.25483	2.02012	2.23003	1.93944	-1.10298	1.16877
	Bra032724	AT4G13620	Integrase-type DNA-binding superfamily protein chr4:7932138-7933304 FORWARD LENGTH=388	1026.11	2303.28	2896.07	1973.96	455.48	397.962	802.804	2927.45	2214.67	2044.57	3333.66	827.388	2.24467	2.82238	1.92373	-2.25281	-2.57841	3.64653	2.75867	2.54679	4.15252	1.03062	1.27816
	Bra004208	AT1G67190	F-box/RNI-like superfamily protein chr1:25133054-25134313 FORWARD LENGTH=419	1639.74	3668.31	3546.22	3271.52	1479.46	1212.93	1443.26	3821.42	3623.14	3216.65	4053.61	1858.08	2.23713	2.16267	1.99515	-1.10834	-1.35188	2.64777	2.51039	2.22874	2.80865	1.28742	1.13614
	Bra009227	AT5G06790	unknown protein; FUNCTIONS IN: molecular_function unknown; INVOLVED IN: biological_process unknown; LOCATED IN: chloroplast; EXPRESSED IN: 9 plant structures; EXPRESSED DURING: LP.04 four leaves visible, LP.02 two leaves visible, petal differentiation and expansion stage, D bilateral stage; BEST Arabidopsis thaliana protein match is: unknown protein (TAIR:AT3G57950.1); Has 1807 Blast hits to 1807…	2657.02	5906.94	6861.02	4980.03	4798.59	5517.58	694.981	2520.94	2209.96	1534.3	1613.79	1390.35	2.22314	2.58222	1.87429	1.806	2.0766	3.62735	3.17989	2.20769	2.32206	2.00056	3.82315
	Bra035639	AT5G56960	basic helix-loop-helix (bHLH) DNA-binding family protein chr5:23038703-23041174 REVERSE LENGTH=466	979.231	2176.73	2938.95	1905.94	207.454	369.546	696.906	2136.83	2005.48	1781.24	1761.29	448.901	2.2229	3.00128	1.94636	-4.72023	-2.64982	3.06617	2.87769	2.55593	2.5273	-1.55247	1.40511
	Bra028235	AT5G39050	HXXXD-type acyl-transferase family protein chr5:15634596-15636005 FORWARD LENGTH=469	1265.54	2812.74	2602.56	2336.63	698.857	758.638	1068.47	2149.41	1452.13	1742.45	1778.96	1029.29	2.22256	2.05648	1.84635	-1.81087	-1.66817	2.01167	1.35907	1.63079	1.66496	-1.03807	1.18444
	Bra013111	AT2G15220	Plant basic secretory protein (BSP) family protein chr2:6608689-6609366 FORWARD LENGTH=225	1889.72	4187.1	3995.15	3158.95	821	976.694	1727.39	3196.13	3009.65	3372.25	2740.75	1565.38	2.21573	2.11415	1.67165	-2.30173	-1.93481	1.85027	1.74231	1.95222	1.58664	-1.1035	1.09397
	Bra000479	AT2G28870	unknown protein; Has 34 Blast hits to 34 proteins in 9 species: Archae - 0; Bacteria - 0; Metazoa - 0; Fungi - 0; Plants - 34; Viruses - 0; Other Eukaryotes - 0 (source: NCBI BLink). chr2:12394363-12394833 REVERSE LENGTH=156	1021.52	2262.38	2255.44	1978.05	1183.29	1110.27	1154.71	1946.31	2055.1	1518.19	3371.32	1523.26	2.21472	2.20793	1.93638	1.15836	1.08688	1.68554	1.77975	1.31478	2.91962	1.31917	-1.13038
	Bra036412	AT3G04030	Homeodomain-like superfamily protein chr3:1042920-1044574 REVERSE LENGTH=394	261.181	577	605.851	290.314	236.854	234.37	581.936	741.668	629.932	867.582	983.409	396.749	2.2092	2.31966	1.11154	-1.10271	-1.1144	1.27448	1.08248	1.49085	1.68989	-1.46676	-2.22809
	Bra040094	AT4G16780	ATHB-2, HAT4, ATHB2, HB-2 homeobox protein 2 chr4:9449291-9450604 FORWARD LENGTH=284	4538.45	10013.3	10683	7571.99	3577.78	2986.09	2442.49	8869.71	9177.71	5795.87	9906.71	3228.66	2.20633	2.35389	1.66841	-1.26851	-1.51986	3.63142	3.75752	2.37293	4.05599	1.32187	1.85812
	Bra033282	AT1G01140	CIPK9, SnRK3.12, PKS6 CBL-interacting protein kinase 9 chr1:64398-67512 REVERSE LENGTH=447	4210.11	9287.45	11601.2	8136.9	3313.14	2262.94	3637.55	10845.3	11920.4	11457	12712.7	7132.67	2.20599	2.75556	1.9327	-1.27073	-1.86046	2.98148	3.27704	3.14965	3.49485	1.96084	1.1574
	Bra027270	AT3G15210	ATERF-4, ERF4, RAP2.5, ATERF4 ethylene responsive element binding factor 4 chr3:5121472-5122140 FORWARD LENGTH=222	8663.85	18911.4	21096	16742.8	8837.44	7839.41	10445.3	19978.6	23230.2	19658.2	19883.6	10529.6	2.18279	2.43495	1.93249	1.02004	-1.10517	1.91269	2.22399	1.88201	1.90359	1.00807	-1.20562
	Bra028879	AT5G02230	Haloacid dehalogenase-like hydrolase (HAD) superfamily protein chr5:449132-450507 FORWARD LENGTH=280	971.676	2117.12	2596.3	1942.3	1500.66	1271.77	1003.18	2738.21	3359.77	2741.85	3532.8	4190.11	2.17883	2.67198	1.99892	1.5444	1.30884	2.72953	3.34912	2.73316	3.5216	4.17683	-1.03242
	Bra032741	AT4G13820	Leucine-rich repeat (LRR) family protein chr4:8008535-8010694 REVERSE LENGTH=719	616.616	1331.79	1953.86	902.667	428.425	435.074	704.223	1907.79	1561.34	1033.16	794.555	376.354	2.15984	3.16868	1.4639	-1.43926	-1.41727	2.70907	2.21711	1.46709	1.12827	-1.87117	-1.14208
	Bra010795	AT1G30130	unknown protein; FUNCTIONS IN: molecular_function unknown; INVOLVED IN: biological_process unknown; LOCATED IN: endomembrane system; EXPRESSED IN: 23 plant structures; EXPRESSED DURING: 13 growth stages; CONTAINS InterPro DOMAIN/s: Protein of unknown function DUF1365 (InterPro:IPR010775); Has 1789 Blast hits to 1789 proteins in 449 species: Archae - 0; Bacteria - 824; Metazoa - 0; Fungi - 6; Plan…	10063.2	21658.3	21981.9	19478.9	14108.3	15871.1	11305.6	24603.8	19980.3	21533.7	18849	15282.9	2.15223	2.18438	1.93566	1.40197	1.57714	2.17625	1.76729	1.90469	1.66723	1.3518	-1.12346
	Bra013679	AT4G23290	CRK21 cysteine-rich RLK (RECEPTOR-like protein kinase) 21 chr4:12177910-12180810 REVERSE LENGTH=690	481.888	1035.31	1290.2	730.599	339.535	292.862	134.859	428.176	295.276	295.045	323.685	251.37	2.14845	2.67739	1.51612	-1.41926	-1.64544	3.17499	2.18952	2.1878	2.40017	1.86395	3.57327
	Bra021568	AT3G14560	unknown protein; Has 6 Blast hits to 6 proteins in 3 species: Archae - 0; Bacteria - 0; Metazoa - 0; Fungi - 0; Plants - 6; Viruses - 0; Other Eukaryotes - 0 (source: NCBI BLink). chr3:4889368-4889832 FORWARD LENGTH=154	278.473	596.452	648.615	436.85	89.3661	105.46	170.833	598.464	537.277	460.127	576.843	173.786	2.14187	2.32918	1.56873	-3.11609	-2.64056	3.50321	3.14504	2.69343	3.37665	1.01729	1.63009
	Bra025758	AT1G19700	BEL10, BLH10 BEL1-like homeodomain 10 chr1:6809958-6811854 REVERSE LENGTH=538	7391.73	15830.8	18733	13215.6	6769.92	6865.6	8178.7	7928.49	8234.97	7772.55	8632.49	7684.77	2.14169	2.53432	1.78789	-1.09185	-1.07663	-1.03156	1.00688	-1.05225	1.05548	-1.06427	-1.10647
	Bra002125	AT5G18030	SAUR-like auxin-responsive protein family chr5:5968527-5968793 FORWARD LENGTH=88	1801.58	3853.87	3715.51	3446.6	2301.01	2280.71	716.27	1425.55	1987.41	965.11	4870.03	1274.15	2.13916	2.06236	1.9131	1.27722	1.26595	1.99024	2.77467	1.34741	6.79915	1.77887	2.51522
	Bra003815	AT1G74190	AtRLP15, RLP15 receptor like protein 15 chr1:27902590-27906158 REVERSE LENGTH=965	853.893	1823.56	2675.43	884.869	387.583	298.475	147.566	204.35	214.149	152.085	207.413	106.507	2.13558	3.13321	1.03628	-2.20312	-2.86085	1.3848	1.45121	1.03062	1.40556	-1.38551	5.78652
	Bra013263	AT4G17880	Basic helix-loop-helix (bHLH) DNA-binding family protein chr4:9933702-9935471 REVERSE LENGTH=589	958.565	2046	2217.4	1540.58	896.242	879.526	1142.18	1697	1909.57	1415.71	2122.22	1035.09	2.13444	2.31325	1.60717	-1.06954	-1.08987	1.48576	1.67186	1.23948	1.85804	-1.10346	-1.19155
	Bra040513	AT3G01400	ARM repeat superfamily protein chr3:151920-152987 FORWARD LENGTH=355	4551.77	9715.33	11959.4	8626.59	4126.23	4694.02	2948.53	7301.44	6503.72	6086.05	5087.02	3536.77	2.13441	2.62742	1.89522	-1.10313	1.03125	2.4763	2.20575	2.0641	1.72527	1.1995	1.54374
	Bra029032	NA	NA	235.379	500.763	722.936	371.924	339.611	495.536	342.024	164.613	182.703	238.944	261.248	249.392	2.12748	3.07137	1.58011	1.44283	2.10527	-2.07775	-1.87202	-1.4314	-1.30919	-1.37143	-1.45308
	Bra032520	AT1G04250	AXR3, IAA17 AUX/IAA transcriptional regulator family protein chr1:1136382-1138340 FORWARD LENGTH=229	592.249	1256.1	1530.47	1107.79	385.642	402.84	1070.25	2045.63	2715.69	2908.68	1812.98	913.991	2.1209	2.58417	1.87048	-1.53575	-1.47018	1.91136	2.53744	2.71776	1.69398	-1.17096	-1.80709
	Bra009421	AT5G04860	unknown protein; BEST Arabidopsis thaliana protein match is: unknown protein (TAIR:AT3G11760.1); Has 1807 Blast hits to 1807 proteins in 277 species: Archae - 0; Bacteria - 0; Metazoa - 736; Fungi - 347; Plants - 385; Viruses - 0; Other Eukaryotes - 339 (source: NCBI BLink). chr5:1411760-1414459 REVERSE LENGTH=782	2981.75	6308.09	7481.15	5732.63	2481.31	2245.18	2688.05	4991.81	5201.64	4600.51	6316.54	2701.69	2.11557	2.50898	1.92257	-1.20168	-1.32807	1.85704	1.9351	1.71147	2.34986	1.00507	1.10926
	Bra029669	AT3G07690	6-phosphogluconate dehydrogenase family protein chr3:2457232-2459378 FORWARD LENGTH=466	1990.21	4182.67	4222.22	3268.3	2482.13	2419.26	1917.29	3000.91	2828.07	3417.69	3095.56	1967.81	2.10162	2.12149	1.64219	1.24717	1.21558	1.56518	1.47504	1.78256	1.61455	1.02635	1.03803
	Bra040478	AT2G46870	NGA1 AP2/B3-like transcriptional factor family protein chr2:19261313-19262245 FORWARD LENGTH=310	586.488	1228.18	1243.64	695.731	684.445	558.163	963.092	1262.14	960.11	763.731	734.38	781.718	2.09413	2.12049	1.18627	1.16702	-1.05075	1.31051	-1.00311	-1.26104	-1.31144	-1.23202	-1.64213
	Bra001664	AT3G17470	ATCRSH, CRSH Ca2+-activated RelA/spot homolog chr3:5979868-5981968 FORWARD LENGTH=583	5011.18	10469.5	12164.8	9129.9	7415.94	6213.22	4316.96	9427.69	9524.64	9269.28	10007.2	6924.36	2.08923	2.42753	1.82191	1.47988	1.23987	2.18387	2.20633	2.14718	2.31811	1.60399	1.16081
	Bra017925	AT1G21540	AMP-dependent synthetase and ligase family protein chr1:7548758-7550521 REVERSE LENGTH=550	756.053	1579.44	1897.08	1462.3	825.472	793.408	638.815	2270.01	2124.9	2037.81	3112.87	925.106	2.08906	2.50919	1.93412	1.09182	1.04941	3.55347	3.32632	3.18998	4.87288	1.44816	1.18352
	Bra027079	AT1G61680	TPS14, ATTPS14 terpene synthase 14 chr1:22772455-22774687 REVERSE LENGTH=569	727.193	1504.5	1674.05	567.57	684.092	665.944	893.346	1570.79	1745.57	1000.5	1477.23	676.711	2.06891	2.30207	-1.28124	-1.063	-1.09197	1.75832	1.95397	1.11995	1.65359	-1.32013	-1.22849
	Bra036115	AT5G28030	DES1 L-cysteine desulfhydrase 1 chr5:10030493-10032285 REVERSE LENGTH=323	1406.85	2889.4	3063.97	2511.85	2444.3	2046.65	2839.82	5483.37	5758.55	5622.57	5300.29	4488.47	2.05381	2.17789	1.78544	1.73743	1.45477	1.93089	2.02779	1.9799	1.86642	1.58055	-2.01857
	Bra025270	AT3G27350	unknown protein; FUNCTIONS IN: molecular_function unknown; INVOLVED IN: biological_process unknown; LOCATED IN: plasma membrane; EXPRESSED IN: 24 plant structures; EXPRESSED DURING: 15 growth stages; BEST Arabidopsis thaliana protein match is: unknown protein (TAIR:AT5G40700.1); Has 230 Blast hits to 202 proteins in 35 species: Archae - 0; Bacteria - 3; Metazoa - 77; Fungi - 4; Plants - 130; Viru…	2187.51	4487.18	4631.21	3874.58	3729.54	4051.49	1900.18	3835.98	4889.27	4201.23	4389.96	4062.51	2.05127	2.11711	1.77123	1.70492	1.8521	2.01875	2.57306	2.21096	2.31029	2.13796	1.15121
	Bra023955	AT4G32300	SD2-5 S-domain-2 5 chr4:15599970-15602435 FORWARD LENGTH=821	579.472	1187.02	1348.03	1158.91	409.501	432.999	353.277	351.971	467.088	385.184	443.315	328.182	2.04845	2.32631	1.99994	-1.41507	-1.33828	-1.00371	1.32216	1.09032	1.25487	-1.07647	1.64028
	Bra030876	AT1G55210	Disease resistance-responsive (dirigent-like protein) family protein chr1:20598057-20598620 REVERSE LENGTH=187	3810.22	7782.06	7642.06	6521.17	2734.62	2218.54	5025.58	6866.54	7078.8	6165.3	6146.48	4433.94	2.04242	2.00567	1.71149	-1.39333	-1.71744	1.36632	1.40855	1.22678	1.22304	-1.13343	-1.31897
	Bra032847	AT1G27750	nucleic acid binding chr1:9657425-9661750 FORWARD LENGTH=1075	795.916	1621.88	1704.07	1531.69	964.62	704.963	647.851	1767.83	1931.65	2189.06	3650.44	1278.06	2.03775	2.14102	1.92444	1.21196	-1.12902	2.72876	2.98163	3.37896	5.63469	1.97277	1.22855
	Bra026270	AT4G28280	LLG3 LORELEI-LIKE-GPI ANCHORED PROTEIN 3 chr4:14010785-14011487 FORWARD LENGTH=160	977.591	1989	3257.02	1904.43	1424.87	1212.34	470.921	2322.48	2994.06	2545.7	3999.43	1586.9	2.03459	3.33168	1.94808	1.45753	1.24013	4.93178	6.35788	5.40579	8.49278	3.36978	2.07591
	Bra013233	AT3G25070	RIN4 RPM1 interacting protein 4 chr3:9132458-9133747 FORWARD LENGTH=211	2465.09	5014.83	5224.82	2765.51	2533.6	2256.81	2763.65	3529.85	5677.13	4569.8	4752.04	1586.73	2.03434	2.11953	1.12187	1.02779	-1.09229	1.27724	2.05421	1.65354	1.71948	-1.74173	-1.12112
	Bra019081	AT4G26940	Galactosyltransferase family protein chr4:13529911-13532387 REVERSE LENGTH=407	2118.35	4303.68	4311.65	4228.49	1554.99	1507.09	1469.3	2794.07	2848.02	3042.98	3036.62	1263.56	2.03162	2.03538	1.99612	-1.36229	-1.40559	1.90163	1.93835	2.07104	2.06671	-1.16283	1.44174
	Bra016315	AT1G27200	Domain of unknown function (DUF23) chr1:9449812-9451539 REVERSE LENGTH=575	488.91	988.203	1019.94	917.935	361.834	388.051	525.214	977.727	1089.39	1518.59	555.973	330.929	2.02124	2.08615	1.87751	-1.3512	-1.25991	1.86158	2.07418	2.89137	1.05856	-1.58709	-1.07425
	Bra001198	AT3G06450	HCO3- transporter family chr3:1976085-1979303 REVERSE LENGTH=732	2955.61	5972.25	6139.31	4069.13	2366.47	2594.45	3079.58	3541.32	3279.18	2952.26	2817.85	2860.86	2.02065	2.07717	1.37675	-1.24895	-1.1392	1.14994	1.06481	-1.04313	-1.09288	-1.07645	-1.04194
	Bra010389	AT4G27950	CRF4 cytokinin response factor 4 chr4:13909732-13910739 REVERSE LENGTH=335	1744.01	3520.89	3635.48	3333.19	474.176	424.413	1710.25	3347.31	1868.8	2259.4	1249.5	463.639	2.01885	2.08455	1.91122	-3.67798	-4.10923	1.95721	1.09271	1.32109	-1.36875	-3.68875	1.01974
	Bra015534	AT1G06870	Peptidase S24/S26A/S26B/S26C family protein chr1:2108832-2110642 FORWARD LENGTH=367	2630.96	5299.41	5915.45	5056.6	3929.75	3765.35	2076.85	5647.66	6743.82	6969.04	6812.62	5494.32	2.01425	2.2484	1.92196	1.49366	1.43117	2.71934	3.24714	3.35558	3.28027	2.64551	1.2668
	Bra005831	AT5G04950	NAS1, ATNAS1 nicotianamine synthase 1 chr5:1457876-1458838 REVERSE LENGTH=320	836.003	1678.81	2044.03	1151.46	335.301	278.259	707.21	1910.88	1829.16	1908.02	1897.77	406.538	2.00814	2.445	1.37734	-2.49329	-3.00441	2.702	2.58645	2.69795	2.68346	-1.73959	1.18211
	Bra038344	AT1G68870	ATSOFL2, SOFL2 SOB five-like 2 chr1:25889117-25889560 FORWARD LENGTH=147	2337.07	4693.04	4933.78	1284.89	1823.33	1625.92	3943.7	2922.61	4433.77	3542.7	4349.42	2423.24	2.00809	2.1111	-1.81889	-1.28176	-1.43738	-1.34938	1.12427	-1.11319	1.10288	-1.62745	-1.68745
	Bra013227	AT3G25180	CYP82G1 cytochrome P450, family 82, subfamily G, polypeptide 1 chr3:9167443-9169270 REVERSE LENGTH=515	27.9781	4345.25	4186.36	3997.99	132.148	53.2695	21.7658	1773.82	1978.33	3024.32	2011.47	449.484	155.309	149.63	142.897	4.72327	1.90397	81.4957	90.8917	138.948	92.4142	20.6509	1.28542
	Bra039558	AT4G15248	B-box type zinc finger family protein chr4:8708881-8709234 FORWARD LENGTH=117	40.005	5290.34	5844.58	3184.31	309.774	244.37	28.9929	4199.79	5075.78	3325.78	4544.67	450.513	132.242	146.096	79.5978	7.74338	6.10849	144.856	175.07	114.71	156.751	15.5387	1.37982
	Bra016286	AT1G26790	Dof-type zinc finger DNA-binding family protein chr1:9273857-9275312 REVERSE LENGTH=396	39.522	5056.85	3779.94	2313.96	163.364	157.157	21.1558	4796.12	3978.76	1828.87	5820.98	653.236	127.95	95.6414	58.5487	4.1335	3.97644	226.705	188.069	86.4477	275.148	30.8774	1.86814
	Bra013892	AT4G25433	peptidoglycan-binding LysM domain-containing protein chr4:13001463-13001795 REVERSE LENGTH=110	57.2519	5293.56	7412.49	7701.74	314.971	203.357	98.5092	5186.51	8374.52	11619.7	8034.13	1475.66	92.4609	129.472	134.524	5.50149	3.55197	52.65	85.0126	117.955	81.5572	14.9799	-1.72063
	Bra013113	AT2G15020	unknown protein; BEST Arabidopsis thaliana protein match is: unknown protein (TAIR:AT5G64190.1); Has 72 Blast hits to 72 proteins in 10 species: Archae - 0; Bacteria - 0; Metazoa - 0; Fungi - 0; Plants - 72; Viruses - 0; Other Eukaryotes - 0 (source: NCBI BLink). chr2:6491706-6493286 REVERSE LENGTH=526	123.244	7204.14	8754.49	4408.43	446.084	509.687	348.24	9788.48	12705.5	7383.19	11672.9	1903.51	58.4543	71.0338	35.7699	3.61952	4.13559	28.1084	36.4849	21.2014	33.5197	5.46609	-2.82561
	Bra001685	NA	NA	84.8206	3538.95	4547.34	3443.24	240.054	203.584	115.5	2736.71	4487.57	5156.2	4919.27	399.36	41.7228	53.6113	40.5944	2.83014	2.40017	23.6945	38.8534	44.6424	42.5911	3.45766	-1.3617
	Bra034762	AT3G12320	unknown protein; BEST Arabidopsis thaliana protein match is: unknown protein (TAIR:AT5G06980.4); Has 102 Blast hits to 102 proteins in 16 species: Archae - 0; Bacteria - 0; Metazoa - 0; Fungi - 0; Plants - 98; Viruses - 0; Other Eukaryotes - 4 (source: NCBI BLink). chr3:3924034-3925262 FORWARD LENGTH=269	98.474	4050.8	6312.81	8635.16	492.932	529.195	100.417	6053.84	7023.11	10447.9	8764.7	2225.15	41.1357	64.1064	87.6897	5.00571	5.37396	60.287	69.9395	104.045	87.283	22.1591	-1.01973
	Bra033643	AT5G42760	Leucine carboxyl methyltransferase chr5:17148953-17150105 FORWARD LENGTH=348	88.904	3166.47	2742.27	1033.4	407.559	501.183	202.613	4260.47	3257.57	1190.98	4907.79	887.751	35.6167	30.8453	11.6238	4.58426	5.63735	21.0276	16.0778	5.8781	24.2225	4.38151	-2.27901
	Bra023541	AT5G15850	COL1, ATCOL1 CONSTANS-like 1 chr5:5176297-5177473 REVERSE LENGTH=355	193.422	6613.66	4835.1	4342.52	310.926	367.102	244.543	9040.76	10902.1	8625.8	11034.6	1344.65	34.1929	24.9977	22.451	1.6075	1.89793	36.97	44.5815	35.2731	45.1234	5.49862	-1.2643
	Bra010463	AT4G25490	CBF1, DREB1B, ATCBF1 C-repeat/DRE binding factor 1 chr4:13021921-13022562 REVERSE LENGTH=213	79.6019	2597.65	7233.86	5921.17	420.037	410.777	79.827	4819.87	7267.84	5112.22	10455.2	718.305	32.633	90.8755	74.3848	5.27672	5.16039	60.3789	91.0449	64.0412	130.973	8.99827	-1.00283
	Bra013226	AT3G25190	Vacuolar iron transporter (VIT) family protein chr3:9174505-9175614 FORWARD LENGTH=219	78.1991	2506.57	2967.58	2010.04	197.267	162.582	35.1244	404.562	433.156	567.804	989.829	60.3255	32.0537	37.949	25.7041	2.52262	2.07908	11.518	12.3321	16.1655	28.1807	1.71748	2.22635
	Bra015329	AT1G04570	Major facilitator superfamily protein chr1:1246859-1248600 REVERSE LENGTH=542	496.38	14685.9	14616.3	17013.9	703.931	575.233	723.042	7648.85	7174.95	11863.7	4660.13	1046.87	29.586	29.4458	34.276	1.41813	1.15886	10.5787	9.92328	16.408	6.44517	1.44787	-1.45663
	Bra020126	AT5G20790	unknown protein; FUNCTIONS IN: molecular_function unknown; INVOLVED IN: biological_process unknown; LOCATED IN: endomembrane system; EXPRESSED IN: 11 plant structures; EXPRESSED DURING: LP.04 four leaves visible, 4 anthesis, petal differentiation and expansion stage; BEST Arabidopsis thaliana protein match is: unknown protein (TAIR:AT3G43110.1); Has 30201 Blast hits to 17322 proteins in 780 speci…	208.735	6079.1	5358.84	2341.53	289.794	213.967	207.703	3932.51	3298.37	1881	5476.7	515.38	29.1235	25.6729	11.2177	1.38833	1.02507	18.9333	15.8802	9.0562	26.3679	2.48133	1.00497
	Bra029769	AT3G09450	CONTAINS InterPro DOMAIN/s: Fusaric acid resistance protein, conserved region (InterPro:IPR006726); BEST Arabidopsis thaliana protein match is: unknown protein (TAIR:AT2G28780.1); Has 503 Blast hits to 494 proteins in 215 species: Archae - 0; Bacteria - 423; Metazoa - 0; Fungi - 0; Plants - 65; Viruses - 0; Other Eukaryotes - 15 (source: NCBI BLink). chr3:2907548-2910091 FORWARD LENGTH=775	132.355	3739.07	2146.37	1103.75	201.643	279.185	85.5452	2210.11	2279.38	1580.79	2570.34	382.721	28.2503	16.2168	8.33931	1.5235	2.10936	25.8356	26.6453	18.479	30.0466	4.4739	1.54719
	Bra001886	AT3G22840	ELIP1, ELIP Chlorophyll A-B binding family protein chr3:8084628-8085445 REVERSE LENGTH=195	244.111	6363.17	8739.87	10411.3	334.221	313.055	4797.42	8646.77	13406.1	16285.8	16119.2	5296.59	26.0667	35.8029	42.6499	1.36914	1.28243	1.80238	2.79444	3.3947	3.35997	1.10405	-19.6526
	Bra023610	AT5G17300	RVE1 Homeodomain-like superfamily protein chr5:5690435-5692435 REVERSE LENGTH=387	256.396	6471.14	5492.8	4037.36	505.897	539.425	207.5	596.971	1037.19	482.685	846.314	491.315	25.2388	21.4231	15.7466	1.97311	2.10387	2.87697	4.99851	2.32619	4.07862	2.36778	1.23564
	Bra035649	AT5G57110	ACA8, AT-ACA8 autoinhibited Ca2+ -ATPase, isoform 8 chr5:23109729-23116857 REVERSE LENGTH=1074	30.9188	755.896	1621.4	1971.81	84.7089	60.4217	41.6992	1665.28	2715.18	5121.61	875.01	267.972	24.4478	52.4406	63.7738	2.73972	1.95421	39.9355	65.1135	122.823	20.9839	6.42631	-1.34867
	Bra038652	AT5G63650	SNRK2-5, SNRK2.5, SRK2H SNF1-related protein kinase 2.5 chr5:25481631-25483495 REVERSE LENGTH=360	325.64	7819.03	11081.2	11666.9	469.667	637.898	624.083	5407.28	8535.54	12603.2	7769.12	1180.61	24.0113	34.029	35.8276	1.44229	1.95891	8.66436	13.6769	20.1947	12.4489	1.89175	-1.91648
	Bra010461	AT4G25480	DREB1A, CBF3, ATCBF3 dehydration response element B1A chr4:13018353-13019003 REVERSE LENGTH=216	24.4193	535.333	1686.89	2147.67	140.377	127.84	31.4694	1006.71	1776.41	1690.94	6539.28	366.009	21.9225	69.0802	87.9497	5.74861	5.2352	31.9901	56.4488	53.7328	207.798	11.6306	-1.28871
	Bra023857	AT3G21890	B-box type zinc finger family protein chr3:7709298-7709663 REVERSE LENGTH=121	251.681	4639.91	5581.53	5412.49	426.931	386.859	224.65	5152.87	5951.94	7347.65	5679.87	1286.84	18.4357	22.177	21.5054	1.69632	1.5371	22.9373	26.4943	32.7071	25.2832	5.7282	1.12032
	Bra003994	AT1G69570	Dof-type zinc finger DNA-binding family protein chr1:26161771-26163230 REVERSE LENGTH=399	504.23	9137.99	11079.7	6384.95	876.053	806.057	251.409	8006.91	9009.78	4569.06	11068.5	1730.93	18.1227	21.9735	12.6628	1.73741	1.59859	31.8481	35.8371	18.1738	44.0259	6.88492	2.00562
	Bra010718	AT4G38960	B-box type zinc finger family protein chr4:18161576-18163045 FORWARD LENGTH=183	125.302	2240.58	2769.41	2209.4	291.996	470.165	393.264	3798.88	4030.23	3536.91	4731.92	737.323	17.8814	22.1019	17.6326	2.33034	3.75225	9.65987	10.2482	8.99373	12.0324	1.87488	-3.13853
	Bra021165	AT3G16160	Tesmin/TSO1-like CXC domain-containing protein chr3:5473366-5475090 REVERSE LENGTH=368	127.758	2229.42	1708.69	2248.78	267.576	426.498	92.3893	103.212	55.6744	198.173	120.363	70.8897	17.4503	13.3744	17.6019	2.0944	3.33833	1.11714	-1.65946	2.14498	1.30278	-1.30328	1.38282
	Bra010082	AT5G62430	CDF1 cycling DOF factor 1 chr5:25069298-25070787 REVERSE LENGTH=298	328.719	5683.22	6673.62	4394.77	595.166	599.662	116.051	5488.41	5175.72	2925.03	5544.32	1183.43	17.289	20.3019	13.3694	1.81056	1.82424	47.2931	44.5987	25.2047	47.7749	10.1975	2.83254
	Bra030496	AT1G01060	LHY, LHY1 Homeodomain-like superfamily protein chr1:33992-37061 REVERSE LENGTH=645	764.787	11519.4	11256.2	11506.6	1375.69	1448.53	460.449	10418.9	10927.9	12491.3	10088.1	3405.59	15.0622	14.7181	15.0455	1.79879	1.89403	22.6277	23.7331	27.1285	21.9093	7.39624	1.66096
	Bra006575	AT5G20790	unknown protein; FUNCTIONS IN: molecular_function unknown; INVOLVED IN: biological_process unknown; LOCATED IN: endomembrane system; EXPRESSED IN: 11 plant structures; EXPRESSED DURING: LP.04 four leaves visible, 4 anthesis, petal differentiation and expansion stage; BEST Arabidopsis thaliana protein match is: unknown protein (TAIR:AT3G43110.1); Has 30201 Blast hits to 17322 proteins in 780 speci…	381.799	5701.24	3679.31	1907.69	635.275	460.123	275.575	4076.95	3026.45	1292.41	4737.23	599.036	14.9326	9.63677	4.99658	1.6639	1.20514	14.7943	10.9823	4.68987	17.1903	2.17377	1.38546
	Bra021202	AT3G16800	Protein phosphatase 2C family protein chr3:5721294-5722923 FORWARD LENGTH=351	319.222	4649.07	4634.13	3134.93	297.721	329.315	645.418	4995.21	4105.99	2692.87	5201.16	888.194	14.5638	14.517	9.82053	-1.07222	1.03162	7.7395	6.36175	4.17229	8.05859	1.37615	-2.02185
	Bra021258	AT3G17609	HYH HY5-homolog chr3:6023971-6024585 FORWARD LENGTH=149	480.156	6850.13	7996.84	6880.32	663.926	1407.34	476.925	5768.39	8937.72	7089.74	10053.2	1880.24	14.2665	16.6547	14.3293	1.38273	2.93101	12.095	18.7403	14.8655	21.0792	3.94242	1.00677
	Bra037110	NA	NA	187.629	2664.52	2301.95	2825.04	290.796	227.62	102.047	621.3	1027.51	1571.05	666.913	375.046	14.201	12.2686	15.0565	1.54985	1.21314	6.08837	10.069	15.3954	6.53535	3.67523	1.83865
	Bra012231	AT1G20470	SAUR-like auxin-responsive protein family chr1:7094325-7094765 FORWARD LENGTH=146	68.9675	945.511	896.193	543.51	320.395	225.786	113.709	1310.05	1635.32	1654.64	1690	313.81	13.7095	12.9944	7.88067	4.64559	3.2738	11.5211	14.3816	14.5515	14.8625	2.75976	-1.64873
	Bra025743	AT1G19490	Basic-leucine zipper (bZIP) transcription factor family protein chr1:6751953-6753959 REVERSE LENGTH=471	740.508	9789.85	10708.5	10029.3	1106.84	992.273	412.139	11178.7	10918.4	11658.4	12400.5	2182.16	13.2205	14.461	13.5438	1.4947	1.33999	27.1236	26.492	28.2875	30.0881	5.29472	1.79674
	Bra029261	AT5G62430	CDF1 cycling DOF factor 1 chr5:25069298-25070787 REVERSE LENGTH=298	205.214	2692.43	3285.9	2815.27	402.695	336.751	78.5915	2170.28	2750.02	1553.17	2901.6	412.027	13.1201	16.0121	13.7187	1.96232	1.64097	27.6147	34.9913	19.7626	36.92	5.24264	2.61115
	Bra040724	AT1G13640	Phosphatidylinositol 3- and 4-kinase family protein chr1:4677276-4679144 REVERSE LENGTH=622	412.953	5317.97	5735.08	5817.64	819.981	653.173	652.546	5444.99	4933.78	5735.03	6203.57	1367.71	12.8779	13.888	14.0879	1.98565	1.58171	8.34422	7.56082	8.7887	9.50672	2.09596	-1.58019
	Bra002986	AT5G54470	B-box type zinc finger family protein chr5:22114584-22115315 REVERSE LENGTH=215	194.11	2443.85	743.01	1892.09	287.879	215.473	166.15	3036.31	3637.07	2803.11	5390.48	1070.14	12.59	3.82778	9.74751	1.48307	1.11006	18.2745	21.8903	16.871	32.4435	6.44081	1.16828
	Bra013974	AT3G03341	unknown protein; Has 30201 Blast hits to 17322 proteins in 780 species: Archae - 12; Bacteria - 1396; Metazoa - 17338; Fungi - 3422; Plants - 5037; Viruses - 0; Other Eukaryotes - 2996 (source: NCBI BLink). chr3:790338-790556 REVERSE LENGTH=72	348.82	4357.33	5887.24	5995.97	648.37	624.851	286.074	3585.45	4552.76	4730.18	3766.91	2183.8	12.4916	16.8776	17.1893	1.85875	1.79133	12.5333	15.9146	16.5348	13.1676	7.63369	1.21933
	Bra010408	AT4G27310	B-box type zinc finger family protein chr4:13675853-13676616 FORWARD LENGTH=223	629.543	7718.57	6557.37	5836.68	1000.58	869.491	606.056	8716.36	8326.18	6361.74	10087.2	2763.05	12.2606	10.4161	9.2713	1.58938	1.38115	14.3821	13.7383	10.497	16.644	4.55907	1.03875
	Bra018363	AT2G29740	UGT71C2 UDP-glucosyl transferase 71C2 chr2:12706747-12708171 FORWARD LENGTH=474	135.037	1637.14	1851.07	2103.25	164.12	178.682	44.2266	1008.82	774.416	732.13	576.837	232.667	12.1236	13.7079	15.5754	1.21537	1.32321	22.8103	17.5102	16.5541	13.0428	5.26079	3.0533
	Bra023783	AT3G55760	unknown protein; LOCATED IN: chloroplast stroma, chloroplast; EXPRESSED IN: 16 plant structures; EXPRESSED DURING: 10 growth stages; BEST Arabidopsis thaliana protein match is: unknown protein (TAIR:AT1G42430.2); Has 176 Blast hits to 125 proteins in 40 species: Archae - 0; Bacteria - 3; Metazoa - 19; Fungi - 9; Plants - 81; Viruses - 0; Other Eukaryotes - 64 (source: NCBI BLink). chr3:20700648-2…	1859.57	22151.5	17531.3	22214.6	3194.84	3193.42	2015	15393.7	20409.3	23447.5	21437.1	5117.47	11.9122	9.42761	11.9461	1.71805	1.71729	7.63955	10.1287	11.6365	10.6388	2.53969	-1.08358
	Bra036465	AT2G20340	Pyridoxal phosphate (PLP)-dependent transferases superfamily protein chr2:8779804-8782490 FORWARD LENGTH=490	203.048	2246.09	3196.71	3325.41	196.895	224.31	134.752	57.8439	48.499	81.0536	54.7867	38.1999	11.0619	15.7436	16.3775	-1.03125	1.10471	-2.32958	-2.77845	-1.6625	-2.45958	-3.52755	1.50683
	Bra033985	AT1G72260	THI2.1, THI2.1.1 thionin 2.1 chr1:27198803-27199358 REVERSE LENGTH=134	809.804	8924.29	9858.55	5990.48	1496.51	1255.13	118.221	236.069	167.406	177.175	140.519	176.31	11.0203	12.174	7.39744	1.84799	1.54992	1.99684	1.41604	1.49868	1.18861	1.49136	6.84992
	Bra000546	AT1G64840	Protein of unknown function (DUF295) chr1:24094010-24095164 FORWARD LENGTH=384	494.577	5210.36	9541.92	7254.28	512.776	431.994	582.369	6405.39	8772.31	10663.6	9369.38	2163.87	10.535	19.2931	14.6676	1.0368	-1.14487	10.9989	15.0631	18.3107	16.0884	3.71563	-1.17751
	Bra022225	AT3G17609	HYH HY5-homolog chr3:6023971-6024585 FORWARD LENGTH=149	1084.23	11337.4	11746.7	10950	1635.86	1707.74	519.469	5596.04	6505.2	5075.62	7741.19	1670.13	10.4566	10.8341	10.0993	1.50878	1.57507	10.7726	12.5228	9.77079	14.9021	3.21507	2.08719
	Bra018707	AT1G48100	Pectin lyase-like superfamily protein chr1:17766921-17769625 FORWARD LENGTH=475	2512.97	26217.9	21557.5	28222.3	2369.32	2770.71	1677.82	20530.2	20767.4	21679.6	18013.8	3584.92	10.433	8.57849	11.2307	-1.06063	1.10256	12.2362	12.3776	12.9213	10.7364	2.13665	1.49776
	Bra014186	AT1G49405	Uncharacterised protein family (UPF0497) chr1:18284335-18284947 REVERSE LENGTH=152	524.776	5442.73	6190.31	5927.43	727.674	921.352	305.971	2212.54	2410.67	3086.14	1910.19	344.095	10.3715	11.7961	11.2952	1.38664	1.75571	7.23121	7.87875	10.0864	6.24304	1.1246	1.71512
	Bra027530	AT5G44110	ATPOP1, ATNAP2, POP1 P-loop containing nucleoside triphosphate hydrolases superfamily protein chr5:17754222-17755672 REVERSE LENGTH=282	400.879	4120.7	6912.59	4699.46	741.064	612.722	395.387	5951.05	7316.65	7386.61	8777.7	1253.18	10.2792	17.2436	11.7229	1.8486	1.52845	15.0512	18.505	18.682	22.2003	3.1695	1.01389
	Bra007843	AT2G24540	AFR Galactose oxidase/kelch repeat superfamily protein chr2:10426414-10427532 FORWARD LENGTH=372	443.219	4524.59	3451.72	2936.9	432.4	358.69	235.432	4882.16	3314.1	1735.45	6239.91	1157.33	10.2085	7.78784	6.6263	-1.02502	-1.23566	20.737	14.0767	7.37134	26.5041	4.91577	1.88258
	Bra021802	AT2G32660	AtRLP22, RLP22 receptor like protein 22 chr2:13853897-13855666 REVERSE LENGTH=589	833.578	8466.39	11946.8	7015.02	862.171	935.146	439.641	6109.4	7696.67	7226.48	8738.7	992.075	10.1567	14.332	8.41555	1.0343	1.12185	13.8963	17.5067	16.4372	19.8769	2.25656	1.89604
	Bra002927	AT5G55180	O-Glycosyl hydrolases family 17 protein chr5:22388834-22390561 FORWARD LENGTH=465	71.264	703.536	561.742	655.868	98.7971	184.502	88.5916	714.935	467.427	901.285	287.59	356.306	9.87225	7.88255	9.20336	1.38635	2.58899	8.07001	5.2762	10.1735	3.24624	4.02189	-1.24315
	Bra001171	NA	NA	120.798	1178.26	1865.4	3329.45	198.972	240.712	497.972	1818.18	2772.86	4195.48	2249.36	713.442	9.75397	15.4423	27.5621	1.64715	1.99268	3.65117	5.56831	8.42513	4.51704	1.4327	-4.12235
	Bra019058	AT4G27310	B-box type zinc finger family protein chr4:13675853-13676616 FORWARD LENGTH=223	497.898	4806.93	5070.49	4413.61	571.129	716.335	522.292	4507.48	5254.71	3746.96	8118.6	1193.32	9.65445	10.1838	8.86449	1.14708	1.43872	8.63019	10.0609	7.17407	15.5442	2.28478	-1.04899
	Bra017371	AT2G03760	ST, ATST1, RAR047, ST1, AtSOT1, AtSOT12, SOT12 sulphotransferase 12 chr2:1149475-1150455 REVERSE LENGTH=326	310.527	2987.06	2064.24	1846.15	352.666	282.844	393.074	243.677	424.851	323.368	263.469	131.894	9.61932	6.64754	5.94522	1.1357	-1.09787	-1.61309	1.08084	-1.21556	-1.49192	-2.98023	-1.26583
	Bra031663	AT1G09350	AtGolS3, GolS3 galactinol synthase 3 chr1:3019888-3021214 FORWARD LENGTH=334	2411.49	23045.3	25359.8	27047.4	3943.23	3958.6	2280.05	19560	21382.8	25920.6	20589.2	11497.2	9.55646	10.5162	11.2161	1.63518	1.64156	8.57876	9.37822	11.3684	9.03015	5.04252	1.05765
	Bra033303	AT1G02250	anac005, NAC005 NAC domain containing protein 5 chr1:437951-439559 REVERSE LENGTH=362	166.297	1586.23	2192.77	1673.29	124.668	208.416	162.926	1229.42	985.545	1073.39	487.249	273.751	9.53854	13.1859	10.0621	-1.33392	1.25328	7.54588	6.04903	6.58821	2.99062	1.68022	1.02069
	Bra004592	AT2G40900	nodulin MtN21 /EamA-like transporter family protein chr2:17063396-17065514 REVERSE LENGTH=394	465.645	4327.41	4653.01	3909.38	914.898	907.574	259.704	1984.19	1761.09	2029.98	1805.44	323.869	9.29337	9.99261	8.39562	1.9648	1.94907	7.6402	6.78114	7.81651	6.95191	1.24707	1.79298
	Bra026361	AT4G27310	B-box type zinc finger family protein chr4:13675853-13676616 FORWARD LENGTH=223	410.496	3736.32	3947.06	3863.13	633.017	589.609	383.593	4858.15	4224.18	2965.27	5827.17	1246.43	9.10196	9.61534	9.41088	1.54208	1.43633	12.6649	11.0121	7.73025	15.191	3.24936	1.07013
	Bra015435	AT1G05560	UGT1, UGT75B1 UDP-glucosyltransferase 75B1 chr1:1645674-1647083 REVERSE LENGTH=469	1395.1	12611.3	11306.7	8001.16	1417.63	1274.29	565.722	8216.27	8416.28	6858.03	7755.53	3726.3	9.03971	8.10458	5.73519	1.01615	-1.09481	14.5235	14.8771	12.1226	13.7091	6.5868	2.46605
	Bra016540	AT1G18810	phytochrome kinase substrate-related chr1:6485709-6486872 REVERSE LENGTH=387	211.749	1906.76	1637	658.713	419.521	307.969	171.619	1733.4	1547.27	733.507	1599.28	350.733	9.00481	7.73085	3.11082	1.98122	1.45441	10.1003	9.01573	4.27404	9.31878	2.04367	1.23383
	Bra029778	AT3G09600	Homeodomain-like superfamily protein chr3:2946459-2948270 FORWARD LENGTH=298	417.738	3714.69	3037.26	3875.18	705.751	577.498	159.231	2699.41	2164.18	3276.9	2386.68	783.62	8.89239	7.27073	9.27658	1.68946	1.38244	16.9528	13.5914	20.5795	14.9888	4.92128	2.62347
	Bra000927	AT4G01410	Late embryogenesis abundant (LEA) hydroxyproline-rich glycoprotein family chr4:578308-578991 FORWARD LENGTH=227	524.628	4568.99	3433.42	3757.2	704.815	1199.3	1093.36	3472.43	2729.57	3100.66	2855.06	1798.29	8.70901	6.54448	7.16165	1.34346	2.286	3.17593	2.4965	2.8359	2.61127	1.64474	-2.08407
	Bra025655	AT5G39660	CDF2 cycling DOF factor 2 chr5:15878920-15880712 FORWARD LENGTH=457	1375.53	11650.5	11622.6	9428.71	1468.71	1307.81	911.087	12640.5	12386.4	8915.14	16152.4	2482.46	8.46983	8.44954	6.8546	1.06774	-1.05178	13.8741	13.5952	9.78517	17.7287	2.72472	1.50977
	Bra027312	AT3G14770	SWEET2, AtSWEET2 Nodulin MtN3 family protein chr3:4957787-4959202 REVERSE LENGTH=236	923.353	7757.6	5266.67	5178.93	1274.12	1070.94	214.842	5353.46	3436.75	1539.06	4676.5	2738.01	8.40155	5.70385	5.60883	1.37988	1.15984	24.9181	15.9966	7.16368	21.7672	12.7443	4.29782
	Bra014500	AT3G60290	2-oxoglutarate (2OG) and Fe(II)-dependent oxygenase superfamily protein chr3:22282662-22284414 FORWARD LENGTH=357	170.288	1392.5	2692.05	2240.02	210.599	134.616	186.13	643.97	1282.07	565.971	1256.88	360.887	8.17732	15.8088	13.1543	1.23672	-1.26499	3.45979	6.88804	3.04073	6.7527	1.9389	-1.09303
	Bra001178	AT3G06020	Protein of unknown function (DUF3049) chr3:1813267-1814169 FORWARD LENGTH=300	127.321	1025.61	1058.15	644.955	97.4181	143.106	65.0738	119.099	179.556	216.462	250.193	87.222	8.05531	8.31088	5.06558	-1.30695	1.12398	1.83021	2.75927	3.32641	3.84476	1.34036	1.95656
	Bra033291	AT1G01060	LHY, LHY1 Homeodomain-like superfamily protein chr1:33992-37061 REVERSE LENGTH=644	2744.49	22100	19502.3	24696.6	4061.92	4369.83	1929.45	22269.8	21765.5	21339.6	21199.2	8433.52	8.0525	7.10598	8.99861	1.48003	1.59222	11.542	11.2807	11.0599	10.9872	4.37095	1.42242
	Bra024683	AT1G26790	Dof-type zinc finger DNA-binding family protein chr1:9273857-9275312 REVERSE LENGTH=396	1011.66	7946.1	7559.53	4696.17	970.954	1067.48	551.716	8483.58	6824.12	2680.65	10177.1	1564.4	7.85452	7.4724	4.64204	-1.04192	1.05518	15.3767	12.3689	4.85875	18.4463	2.83552	1.83366
	Bra012972	AT5G61280	Remorin family protein chr5:24643625-24644910 REVERSE LENGTH=263	172.139	1352.05	2094.53	1819.95	318.447	310.426	370.897	2354.33	2033.66	2523.52	2180.09	621.591	7.85441	12.1677	10.5726	1.84994	1.80334	6.34767	5.48309	6.80383	5.87789	1.67591	-2.15464
	Bra009717	AT5G23960	ATTPS21, TPS21 terpene synthase 21 chr5:8092969-8095128 FORWARD LENGTH=547	121.493	949.165	967.016	732.129	348.171	217.647	66.7657	64.44	55.1848	18.9442	80.0458	74.429	7.81251	7.95944	6.0261	2.86577	1.79144	-1.03609	-1.20986	-3.52433	1.19891	1.11478	1.81969
	Bra020746	AT2G21320	B-box zinc finger family protein chr2:9126502-9127652 FORWARD LENGTH=172	243.911	1858.86	1072.05	2259.13	228.909	311.215	471.321	1923.65	2468.13	2382.87	2170.86	986.573	7.62106	4.39525	9.26211	-1.06554	1.27594	4.0814	5.23662	5.05573	4.60591	2.09321	-1.93235
	Bra031521	AT1G60190	ARM repeat superfamily protein chr1:22198403-22200463 FORWARD LENGTH=686	1444.46	10974.1	14636.2	17048	2149.41	2273.51	1255.03	14849.6	18882.4	18460.5	21098.8	4957.32	7.59737	10.1326	11.8023	1.48804	1.57395	11.8321	15.0454	14.7092	16.8114	3.94996	1.15094
	Bra027963	AT2G03750	P-loop containing nucleoside triphosphate hydrolases superfamily protein chr2:1147968-1149023 REVERSE LENGTH=351	672.309	5106.78	5493.95	4765.88	936.564	812.461	482.12	3128.56	3682.96	3283.92	4082.42	656.093	7.59588	8.17176	7.08882	1.39306	1.20846	6.48917	7.63909	6.81142	8.46764	1.36085	1.39448
	Bra016952	AT2G41120	unknown protein; INVOLVED IN: biological_process unknown; LOCATED IN: chloroplast; EXPRESSED IN: 19 plant structures; EXPRESSED DURING: 10 growth stages; CONTAINS InterPro DOMAIN/s: Protein of unknown function DUF309 (InterPro:IPR005500); Has 349 Blast hits to 349 proteins in 112 species: Archae - 2; Bacteria - 189; Metazoa - 0; Fungi - 0; Plants - 31; Viruses - 0; Other Eukaryotes - 127 (source:…	236.881	1785.46	1841.95	1899.49	488.884	464.185	269.6	1886.11	2437.9	2755.97	1915.13	935.649	7.53737	7.77585	8.01875	2.06384	1.95957	6.99596	9.04266	10.2224	7.1036	3.47051	-1.13812
	Bra005681	AT5G01540	LECRKA4.1 lectin receptor kinase a4.1 chr5:211285-213333 REVERSE LENGTH=682	196.128	1476.44	1914.89	1898.84	263.828	313.338	246.22	1539.61	1384.43	2135.86	938.277	494.231	7.52794	9.76347	9.68164	1.34518	1.59762	6.25299	5.62274	8.6746	3.81073	2.00727	-1.2554
	Bra003670	AT1G77760	NIA1, GNR1, NR1 nitrate reductase 1 chr1:29236005-29239367 REVERSE LENGTH=917	405.414	3044.7	2704.86	2665.57	378.415	253.776	507.694	3498.34	3304.49	3818.01	2771.86	688.021	7.5101	6.67185	6.57493	-1.07135	-1.59753	6.89065	6.50882	7.5203	5.45971	1.35519	-1.25229
	Bra032613	AT1G02270	Calcium-binding endonuclease/exonuclease/phosphatase family chr1:443301-446197 REVERSE LENGTH=484	1381.27	10366.2	7749.2	7560.91	568.776	613.695	1389.29	9110.64	8414.14	9147.38	9338.43	2039.51	7.50483	5.6102	5.47388	-2.4285	-2.25074	6.55777	6.05643	6.58421	6.72173	1.46802	-1.00581
	Bra030621	AT1G05690	BT3 BTB and TAZ domain protein 3 chr1:1707809-1709132 FORWARD LENGTH=364	334.422	2489.07	2091.92	1558.47	298.759	276.523	872.357	5620.91	4830.56	3085.74	4608.94	1180.45	7.4429	6.25533	4.66019	-1.11937	-1.20938	6.44336	5.53737	3.53724	5.28332	1.35317	-2.60855
	Bra035271	AT5G49690	UDP-Glycosyltransferase superfamily protein chr5:20189968-20191350 REVERSE LENGTH=460	264.139	1956.43	1347.29	1491.77	274.471	448.861	384.926	410.851	278.13	348.073	317.288	344.601	7.40682	5.10069	5.64767	1.03912	1.69934	1.06735	-1.38398	-1.10588	-1.21318	-1.11702	-1.45729
	Bra020865	AT4G21870	HSP20-like chaperones superfamily protein chr4:11603756-11604285 REVERSE LENGTH=134	980.808	7110.72	5493.71	4565.9	801.057	872.555	770.803	1381.73	918.166	942.949	660.1	821.806	7.24986	5.60121	4.65524	-1.22439	-1.12406	1.79259	1.19118	1.22333	-1.16771	1.06617	1.27245
	Bra031180	AT2G21320	B-box zinc finger family protein chr2:9126502-9127652 FORWARD LENGTH=172	2222.76	15810.6	17214.1	16010.1	3002.98	2639.6	1887.1	14566.9	14108.3	14824.3	14006.9	5524.08	7.11305	7.74447	7.2028	1.35101	1.18753	7.7192	7.47618	7.8556	7.42245	2.92729	1.17787
	Bra036517	AT5G24470	APRR5, PRR5 pseudo-response regulator 5 chr5:8356204-8358873 REVERSE LENGTH=667	1989.19	13925.6	13160.6	11337.8	2730.59	2818.76	1770.34	15892.8	15002.9	7303.88	9381.62	3245.23	7.00064	6.61606	5.69971	1.37271	1.41704	8.97726	8.47459	4.12569	5.29933	1.83311	1.12362
	Bra038083	AT4G15430	ERD (early-responsive to dehydration stress) family protein chr4:8828214-8831354 FORWARD LENGTH=760	667.422	4657.45	5212.08	3270.6	735.353	808.756	628.537	4018.42	4580.38	3158.7	4294.64	904.213	6.97827	7.80927	4.90035	1.10178	1.21176	6.39329	7.28737	5.02548	6.83276	1.4386	1.06187
	Bra009427	AT5G04830	Nuclear transport factor 2 (NTF2) family protein chr5:1402294-1403671 REVERSE LENGTH=178	196.531	1362.77	2014.26	1382.12	407.76	307.933	186.639	1393.69	1665.9	2194.74	1582.19	713.094	6.93412	10.2491	7.03258	2.07479	1.56684	7.4673	8.92579	11.7593	8.47727	3.82071	1.053
	Bra005747	AT5G02890	HXXXD-type acyl-transferase family protein chr5:670207-671454 REVERSE LENGTH=353	93.7164	643.81	565.629	598.666	212.536	218.935	165.278	330.786	559.946	368.519	709.377	205.195	6.86977	6.03554	6.38806	2.26786	2.33614	2.00139	3.3879	2.22969	4.29202	1.24151	-1.7636
	Bra008664	AT5G15890	TBL21 TRICHOME BIREFRINGENCE-LIKE 21 chr5:5187687-5189348 REVERSE LENGTH=526	373.965	2505.63	2930.02	1597.43	602.039	548.435	893.659	5352.39	4907.74	2558.39	4314.53	1365.3	6.70017	7.83501	4.2716	1.60988	1.46654	5.9893	5.49174	2.86283	4.82794	1.52776	-2.38969
	Bra021225	AT3G17130	Plant invertase/pectin methylesterase inhibitor superfamily protein chr3:5844495-5845046 REVERSE LENGTH=183	76.9611	514.891	534.51	987.307	85.1164	84.1878	64.0677	290.342	448.74	1156.77	317.624	178.416	6.69028	6.9452	12.8286	1.10597	1.0939	4.5318	7.00415	18.0554	4.95763	2.7848	1.20125
	Bra034205	AT4G03400	DFL2, GH3-10 Auxin-responsive GH3 family protein chr4:1497675-1499729 REVERSE LENGTH=591	1003.28	6674.5	7158.43	8859.89	1889.7	1934.84	737.435	5540.22	5473.8	5633.52	5557.91	2865.91	6.65268	7.13503	8.83092	1.88352	1.92851	7.51282	7.42276	7.63934	7.53681	3.88632	1.3605
	Bra002790	AT5G56840	myb-like transcription factor family protein chr5:22980789-22982152 FORWARD LENGTH=233	145.909	949.028	739.146	504.104	196.17	223.971	257.685	579.962	264.601	459.129	310.926	198.508	6.50425	5.0658	3.45492	1.34447	1.535	2.25066	1.02684	1.78175	1.20661	-1.29811	-1.76607
	Bra039550	AT4G15430	ERD (early-responsive to dehydration stress) family protein chr4:8828214-8831354 FORWARD LENGTH=760	755.97	4905.54	4559.28	3478.66	849.115	1022.59	975.559	1948.25	2307.06	2257.95	2180.31	1064.25	6.48907	6.03103	4.60158	1.12321	1.35269	1.99706	2.36486	2.31452	2.23493	1.09091	-1.29047
	Bra015989	AT1G73480	alpha/beta-Hydrolases superfamily protein chr1:27629266-27632486 FORWARD LENGTH=463	179.564	1160.25	3846.69	3752.19	398.779	375.095	243.28	2072.75	4271.73	6482.14	3794.77	1073.17	6.46148	21.4224	20.8961	2.22082	2.08892	8.52002	17.5589	26.6448	15.5984	4.41125	-1.35484
	Bra027922	AT1G56600	AtGolS2, GolS2 galactinol synthase 2 chr1:21207620-21209291 FORWARD LENGTH=335	2368.13	15258.5	18411.3	22287.8	2631.21	2552.67	734.351	14838.3	17594.5	20777.1	14659.9	4984.44	6.44327	7.77462	9.41156	1.11109	1.07793	20.206	23.9593	28.2931	19.9631	6.78754	3.22479
	Bra031897	AT5G64850	FUNCTIONS IN: molecular_function unknown; INVOLVED IN: biological_process unknown; LOCATED IN: plasma membrane; EXPRESSED IN: 22 plant structures; EXPRESSED DURING: 13 growth stages; CONTAINS InterPro DOMAIN/s: RPM1-interacting protein 4, defence response (InterPro:IPR008700); BEST Arabidopsis thaliana protein match is: unknown protein (TAIR:AT5G09960.1); Has 30201 Blast hits to 17322 proteins in…	253.686	1598.31	1927.8	1109.91	422.317	439.676	760.002	7940.67	7065.88	4107.15	6360.4	1885.86	6.30035	7.59916	4.37513	1.66472	1.73315	10.4482	9.29719	5.40413	8.36893	2.48139	-2.99584
	Bra017685	AT4G34990	AtMYB32, MYB32 myb domain protein 32 chr4:16661370-16662289 REVERSE LENGTH=274	167.617	1052.9	906.924	1009.68	163.251	142.04	147.077	617.583	729.74	1103.46	805.046	230.603	6.28158	5.41069	6.02373	-1.02674	-1.18007	4.19905	4.96162	7.5026	5.47364	1.56791	1.13965
	Bra025302	AT1G64840	Protein of unknown function (DUF295) chr1:24094010-24095164 FORWARD LENGTH=384	328.665	2002.72	2947.82	3073.17	418.082	272.635	492.583	2765.2	4506.7	4150.36	3721.9	1151.51	6.0935	8.96907	9.35046	1.27206	-1.20551	5.61367	9.14912	8.42571	7.55588	2.3377	-1.49874
	Bra010674	AT2G21390	Coatomer, alpha subunit chr2:9152428-9156577 FORWARD LENGTH=1218	1041.13	6305.11	6562.53	7166.98	1026.15	1214.38	1465.21	5715.42	5811.02	7156.04	6633.84	1868.62	6.05603	6.30328	6.88385	-1.0146	1.16641	3.90075	3.966	4.88397	4.52757	1.27533	-1.40733
	Bra001683	AT3G17800	Protein of unknown function (DUF760) chr3:6091248-6092873 REVERSE LENGTH=421	1225.63	7406.47	5881.42	11160.8	1168.09	1651.92	1931.61	5523.27	5186.25	9822.5	3921.77	2714.17	6.04299	4.79869	9.10617	-1.04926	1.34781	2.85941	2.68494	5.08514	2.03031	1.40513	-1.57601
	Bra017786	AT4G36820	Protein of unknown function (DUF607) chr4:17346889-17347994 FORWARD LENGTH=338	139.603	821.891	699.305	717.44	165.621	157.247	135.206	617.219	380.38	606.565	546.378	197.189	5.88734	5.00924	5.13914	1.18637	1.12639	4.56503	2.81334	4.48623	4.04108	1.45843	1.03252
	Bra026357	AT4G27350	Protein of unknown function (DUF1223) chr4:13690979-13692621 REVERSE LENGTH=278	2496.67	14385.6	15467.1	13990.3	3577.76	3032.36	3045.94	16103.8	16598.8	15679.3	17399.9	7149.14	5.76191	6.19509	5.60358	1.43301	1.21456	5.28697	5.44948	5.14761	5.71249	2.3471	-1.22
	Bra036197	AT3G30460	RING/U-box superfamily protein chr3:12104433-12104876 FORWARD LENGTH=147	733.221	4217.66	4922.97	7148.45	1324.02	1361.49	597.695	2791.94	2887.57	5640.05	2572.94	1692.32	5.75224	6.71417	9.74938	1.80576	1.85686	4.67118	4.83118	9.43633	4.30477	2.83141	1.22675
	Bra022199	AT3G17130	Plant invertase/pectin methylesterase inhibitor superfamily protein chr3:5844495-5845046 REVERSE LENGTH=183	130.581	750.703	996.338	1094.19	67.4704	75.204	124.816	452.018	333.259	585.13	398.426	206.764	5.74895	7.63004	8.3794	-1.93538	-1.73636	3.62147	2.67	4.68794	3.19211	1.65655	1.04619
	Bra005595	AT2G32430	Galactosyltransferase family protein chr2:13771626-13774102 FORWARD LENGTH=409	1560.61	8870.31	7780.73	7295.63	2785.89	2488.75	1445.33	7522.29	6021.07	7013.7	5489.72	3165.71	5.68387	4.9857	4.67486	1.78513	1.59473	5.20455	4.16588	4.85266	3.79825	2.1903	1.07976
	Bra008100	AT1G73530	RNA-binding (RRM/RBD/RNP motifs) family protein chr1:27643801-27645386 REVERSE LENGTH=181	965.403	5450.18	7016.3	5014.61	1440.47	1185.94	938.558	7453	9596.09	9919.53	12970.2	3335.74	5.6455	7.26774	5.19432	1.49209	1.22844	7.94091	10.2243	10.5689	13.8193	3.55411	1.0286
	Bra034705	AT3G13110	ATSERAT2;2, SAT-1, SAT-A, SAT3, SAT-M, SERAT2;2 serine acetyltransferase 2;2 chr3:4214939-4216114 REVERSE LENGTH=391	1846.74	10348.7	10077.9	7734.87	2500.4	1938.78	2052.21	8479.56	8811.12	9405.8	8303.78	4758.52	5.60377	5.45713	4.18839	1.35395	1.04984	4.13192	4.29348	4.58325	4.04626	2.31873	-1.11126
	Bra012999	AT5G60900	RLK1 receptor-like protein kinase 1 chr5:24498467-24501494 REVERSE LENGTH=748	1094.24	6091.05	9394.63	6512.24	1565.3	1242.73	1443.4	4950.7	7314.89	7367.23	5308.38	1402.45	5.56647	8.58553	5.95138	1.43049	1.1357	3.42989	5.06782	5.10408	3.67769	-1.0292	-1.31909
	Bra032451	AT1G05870	Protein of unknown function (DUF1685) chr1:1772454-1773228 REVERSE LENGTH=189	1492.77	8277.51	7242.14	5625.24	2711.11	2406.01	1708.76	11415.5	10445	7311.49	11349.2	4591.17	5.54507	4.85148	3.76832	1.81616	1.61178	6.68058	6.11262	4.27883	6.64178	2.68684	-1.14469
	Bra026230	AT4G17090	CT-BMY, BAM3, BMY8 chloroplast beta-amylase chr4:9605266-9607250 REVERSE LENGTH=548	3037.91	16820	14868.8	12055.7	4446.2	5045.79	4268.79	17425.8	16086	13189.4	15901.5	8714.77	5.5367	4.89442	3.96842	1.46357	1.66094	4.08214	3.76828	3.08973	3.72506	2.04151	-1.40517
	Bra028437	AT5G39660	CDF2 cycling DOF factor 2 chr5:15878920-15880712 FORWARD LENGTH=457	240.737	1323.77	1967.03	1076.87	274.384	207.478	192.83	1671.74	1746.13	1365.34	2358.04	371.944	5.49882	8.17087	4.47322	1.13977	-1.1603	8.6695	9.05528	7.08054	12.2286	1.92887	1.24844
	Bra003883	AT1G72360	HRE1 Integrase-type DNA-binding superfamily protein chr1:27241904-27242777 FORWARD LENGTH=262	750.798	4102.42	4044.89	3549.92	663.414	580.547	1310.4	1745.2	1943.44	1563.45	2351.54	1000.72	5.46408	5.38745	4.7282	-1.13172	-1.29326	1.33181	1.48309	1.19311	1.79452	-1.30946	-1.74534
	Bra032023	AT3G02990	ATHSFA1E, HSFA1E heat shock transcription factor A1E chr3:673614-675988 FORWARD LENGTH=468	1261.03	6755.17	6759.96	7169.13	1777.09	1468.95	1501.69	2155.84	1907.82	2158.74	2798.41	1289.17	5.35687	5.36067	5.68514	1.40924	1.16488	1.43561	1.27045	1.43754	1.86351	-1.16485	-1.19084
	Bra002268	AT5G19875	unknown protein; FUNCTIONS IN: molecular_function unknown; INVOLVED IN: response to oxidative stress; LOCATED IN: endomembrane system; EXPRESSED IN: 21 plant structures; EXPRESSED DURING: 13 growth stages; BEST Arabidopsis thaliana protein match is: unknown protein (TAIR:AT2G31940.1); Has 30201 Blast hits to 17322 proteins in 780 species: Archae - 12; Bacteria - 1396; Metazoa - 17338; Fungi - 342…	1945.54	10315.8	10504.4	10650.5	2029.94	1895.7	1738.09	7750.46	5662.98	6870.88	4311.09	2206.51	5.30228	5.39922	5.47432	1.04338	-1.02629	4.45918	3.25816	3.95312	2.48036	1.2695	1.11936
	Bra004967	AT2G40330	PYL6, RCAR9 PYR1-like 6 chr2:16845177-16845824 REVERSE LENGTH=215	1022.2	5389.79	3168.96	3837.6	1467.3	1289.33	1567.94	3651.71	2257.68	2238.37	2928.68	1508.68	5.27274	3.10014	3.75426	1.43543	1.26133	2.32899	1.4399	1.42759	1.86785	-1.03928	-1.53389
	Bra029430	AT4G12000	SNARE associated Golgi protein family chr4:7193527-7194942 REVERSE LENGTH=306	1834.24	9639.12	10708.8	11821.9	1683.83	1833.83	2069.78	10273.2	8671.87	12084.1	9983.99	3804.95	5.2551	5.83828	6.44512	-1.08933	-1.00022	4.96343	4.18975	5.83835	4.8237	1.83834	-1.12841
	Bra007430	AT3G59060	PIL6, PIF5 phytochrome interacting factor 3-like 6 chr3:21828189-21829895 REVERSE LENGTH=442	499.31	2601.62	2727.07	2363.69	658.139	586.222	504.597	2759.65	3513.11	3629.78	3958.36	1331.29	5.21043	5.46168	4.73391	1.3181	1.17406	5.46902	6.96221	7.19342	7.8446	2.63832	-1.01059
	Bra014339	AT2G01150	RHA2B RING-H2 finger protein 2B chr2:100703-101146 FORWARD LENGTH=147	1075.18	5595.26	5579.13	5076.56	1583.28	1322.92	836.24	3348.87	3291.64	4048.91	3688.61	1700.17	5.20402	5.18902	4.72159	1.47257	1.23042	4.00468	3.93624	4.8418	4.41095	2.03311	1.28573
	Bra002856	AT5G55970	RING/U-box superfamily protein chr5:22668019-22669312 FORWARD LENGTH=343	326.212	1689.2	3248.48	3597.82	261.354	281.834	127.22	2245.71	2521.81	3106	427.565	162.028	5.17823	9.95819	11.0291	-1.24816	-1.15746	17.6522	19.8224	24.4144	3.36083	1.2736	2.56416
	Bra030064	AT4G22100	BGLU3 beta glucosidase 2 chr4:11707370-11709932 REVERSE LENGTH=507	281.736	1456.36	2347.23	2506.67	388.216	538.47	691.536	3771.27	4188.46	4319.47	5321.59	1195.87	5.16924	8.33131	8.89723	1.37794	1.91126	5.45347	6.05675	6.2462	7.69532	1.7293	-2.45455
	Bra030359	AT5G39050	HXXXD-type acyl-transferase family protein chr5:15634596-15636005 FORWARD LENGTH=469	236.332	1216.81	1587.57	1123.43	276.306	309.962	457.053	1377.76	1574.3	1579.97	1876.98	524.514	5.14873	6.71754	4.75361	1.16914	1.31155	3.01444	3.44446	3.45686	4.1067	1.1476	-1.93394
	Bra008408	AT1G79360	ATOCT2, OCT2, 2-Oct organic cation/carnitine transporter 2 chr1:29854140-29855723 REVERSE LENGTH=527	406.32	2080.87	3175.76	3107.05	410.915	451.038	613.914	2158.97	2621.29	3674.54	2990.45	714.435	5.12126	7.81591	7.64681	1.01131	1.11006	3.51673	4.2698	5.98543	4.87112	1.16374	-1.51091
	Bra017012	AT2G40330	PYL6, RCAR9 PYR1-like 6 chr2:16845177-16845824 REVERSE LENGTH=215	3851.96	19691.1	14645.3	11693.8	6850.16	6085.66	7311.49	14181.8	9913.78	9897.68	14479.1	7234.14	5.11197	3.80204	3.03581	1.77836	1.57989	1.93966	1.35592	1.35372	1.98032	-1.01069	-1.89812
	Bra007234	AT3G56290	unknown protein; Has 39 Blast hits to 39 proteins in 15 species: Archae - 0; Bacteria - 0; Metazoa - 0; Fungi - 0; Plants - 39; Viruses - 0; Other Eukaryotes - 0 (source: NCBI BLink). chr3:20878743-20879541 REVERSE LENGTH=173	1387.17	7056.21	8290.95	6017.72	2498.76	1390.2	1317.98	7014.34	8637.42	7459.64	9031.11	4242.34	5.08677	5.97688	4.33813	1.80134	1.00218	5.32204	6.55353	5.6599	6.85224	3.21882	1.0525
	Bra012784	AT4G15480	UGT84A1 UDP-Glycosyltransferase superfamily protein chr4:8849000-8850472 REVERSE LENGTH=490	3633.81	18462.1	18750.4	20844.9	4608.28	4922.67	6763.09	22850.2	24245.4	26287.5	22036.5	10364.3	5.08065	5.15998	5.73638	1.26817	1.35469	3.37866	3.58496	3.88691	3.25835	1.53248	-1.86116
	Bra000079	AT2G38640	Protein of unknown function (DUF567) chr2:16157725-16158474 REVERSE LENGTH=196	222.741	1127.14	1037.01	943.627	282.546	374.173	468.484	869.008	852.12	1024.38	1110.98	319.015	5.06032	4.65568	4.23643	1.2685	1.67986	1.85494	1.81889	2.18658	2.37144	-1.46853	-2.10327
	Bra006523	AT5G19875	unknown protein; FUNCTIONS IN: molecular_function unknown; INVOLVED IN: response to oxidative stress; LOCATED IN: endomembrane system; EXPRESSED IN: 21 plant structures; EXPRESSED DURING: 13 growth stages; BEST Arabidopsis thaliana protein match is: unknown protein (TAIR:AT2G31940.1); Has 30201 Blast hits to 17322 proteins in 780 species: Archae - 12; Bacteria - 1396; Metazoa - 17338; Fungi - 342…	2246.92	11321.9	12229.7	10793.8	2601.23	2391.68	1836.44	8419.78	5357.92	6666.27	3541.66	2003.03	5.03885	5.44287	4.80382	1.15769	1.06443	4.58484	2.91756	3.63	1.92855	1.09071	1.22352
	Bra002538	AT5G59730	ATEXO70H7, EXO70H7 exocyst subunit exo70 family protein H7 chr5:24064100-24066004 REVERSE LENGTH=634	139.651	701.704	604.982	1306.39	327.534	386.163	255.989	1079.47	1066.71	935.545	973.935	480.435	5.0247	4.3321	9.35468	2.34538	2.7652	4.21686	4.16701	3.65463	3.8046	1.87678	-1.83306
	Bra033893	AT3G23000	CIPK7, SnRK3.10, PKS7, ATSRPK1, ATSR2 CBL-interacting protein kinase 7 chr3:8172654-8173943 FORWARD LENGTH=429	1143.66	5687.88	3776.92	5022.62	1315.66	1440.06	1860.28	6212.64	6609.74	5514.22	5687.88	2710.18	4.9734	3.30249	4.39171	1.15039	1.25917	3.33963	3.55309	2.96419	3.05754	1.45687	-1.6266
	Bra005776	AT5G03670	unknown protein; BEST Arabidopsis thaliana protein match is: unknown protein (TAIR:AT2G36420.1); Has 700 Blast hits to 624 proteins in 104 species: Archae - 0; Bacteria - 18; Metazoa - 333; Fungi - 60; Plants - 73; Viruses - 24; Other Eukaryotes - 192 (source: NCBI BLink). chr5:947311-949898 FORWARD LENGTH=516	1730.46	8593.42	8828.28	7908	2328.17	2414.52	2812.85	8485.1	7636.86	10058.3	7869.1	4660.54	4.96597	5.1017	4.56988	1.34541	1.39531	3.01655	2.71499	3.57584	2.79755	1.65687	-1.62549
	Bra003520	AT3G63010	ATGID1B, GID1B alpha/beta-Hydrolases superfamily protein chr3:23289717-23290998 FORWARD LENGTH=358	237.732	1179.36	815.435	830.439	150.176	159.908	196.941	303.392	323.31	433.329	273.554	168.472	4.96088	3.43006	3.49317	-1.58302	-1.48668	1.54052	1.64166	2.2003	1.38901	-1.16898	1.20712
	Bra034094	AT3G10120	unknown protein; BEST Arabidopsis thaliana protein match is: unknown protein (TAIR:AT5G03890.1); Has 57 Blast hits to 57 proteins in 10 species: Archae - 0; Bacteria - 0; Metazoa - 0; Fungi - 0; Plants - 57; Viruses - 0; Other Eukaryotes - 0 (source: NCBI BLink). chr3:3130155-3130676 FORWARD LENGTH=173	293.811	1447.89	1177.81	992.733	316.079	356.29	275.575	435.895	210.09	263.981	597.849	427.422	4.92796	4.00873	3.37881	1.07579	1.21265	1.58177	-1.3117	-1.04392	2.16946	1.55102	1.06617
	Bra011779	AT4G37680	HHP4 heptahelical protein 4 chr4:17701231-17702568 FORWARD LENGTH=385	821.463	4042.52	4220.93	5318.54	1497.23	1160.4	923.092	5845.83	4446.71	4734.02	4657.23	2293.93	4.92112	5.13831	6.47447	1.82264	1.4126	6.33288	4.81719	5.12844	5.04525	2.48505	-1.12372
	Bra015866	AT1G75100	JAC1 J-domain protein required for chloroplast accumulation response 1 chr1:28191108-28193769 REVERSE LENGTH=651	329.343	1613.47	1959.18	2176.51	546.04	489.474	560.581	1684.63	1986.48	2039.62	2243.69	636.352	4.89906	5.94875	6.60864	1.65797	1.48621	3.00515	3.54361	3.6384	4.00244	1.13517	-1.70212
	Bra003958	NA	NA	473.412	2306.55	3563.12	5153.96	117.808	140.101	16.9484	78.1648	21.7225	25.7346	94.0733	21.6697	4.87218	7.52647	10.8868	-4.0185	-3.37908	4.61193	1.28168	1.51841	5.55057	1.27857	27.9325
	Bra013850	AT4G24960	ATHVA22D, HVA22D HVA22 homologue D chr4:12828060-12828982 FORWARD LENGTH=135	700.741	3410.48	3039.71	3572.61	517.119	350.971	451.621	5081.38	4925.89	4204.97	2316.32	587.387	4.86696	4.33785	5.09833	-1.35509	-1.99658	11.2514	10.9071	9.31084	5.1289	1.30062	1.55161
	Bra009022	AT5G10570	basic helix-loop-helix (bHLH) DNA-binding superfamily protein chr5:3341357-3342877 FORWARD LENGTH=315	489.718	2377.37	1741.48	1628.03	405.98	417.476	464.026	912.797	1271.32	1740.07	1167.75	613.197	4.85457	3.55609	3.32442	-1.20626	-1.17304	1.96712	2.73976	3.74994	2.51656	1.32147	1.05537
	Bra024157	AT4G29190	Zinc finger C-x8-C-x5-C-x3-H type family protein chr4:14392233-14393303 REVERSE LENGTH=356	2742.7	13253.6	12437.3	15466	2173.72	2212.66	1989.85	8513.2	6834.08	6267.13	6615.02	2188.26	4.83232	4.53469	5.63897	-1.26175	-1.23955	4.27831	3.43447	3.14955	3.32438	1.09971	1.37835
	Bra024137	AT4G29720	ATPAO5, PAO5 polyamine oxidase 5 chr4:14553456-14555057 REVERSE LENGTH=533	494.679	2371.26	2700.1	2670.68	733.884	643.045	545.657	1820.12	2364.9	2906.27	3346.2	665.279	4.79353	5.45829	5.39881	1.48356	1.29992	3.33565	4.33404	5.32618	6.13242	1.21923	-1.10305
	Bra040917	AT1G64500	Glutaredoxin family protein chr1:23953270-23954376 FORWARD LENGTH=368	2538.95	12047.8	9093.31	9544.63	3345.06	3430	4673.23	17161.4	15434.8	12190.2	16893.9	7240.28	4.74519	3.58152	3.75928	1.3175	1.35095	3.67228	3.30281	2.60852	3.61504	1.54931	-1.84062
	Bra018995	AT1G52870	Peroxisomal membrane 22 kDa (Mpv17/PMP22) family protein chr1:19685856-19687678 FORWARD LENGTH=366	725.535	3423.99	3297.29	2011.83	731.973	562.321	761.76	2757.51	3499.66	3935.69	4154.2	798.872	4.71926	4.54463	2.77289	1.00887	-1.29025	3.61992	4.59418	5.16657	5.45342	1.04872	-1.04993
	Bra033257	AT1G01520	Homeodomain-like superfamily protein chr1:190596-192139 FORWARD LENGTH=287	215.823	1015.85	1246.54	1206.45	151.275	150.008	237.443	1633.23	1812.4	2217.67	1463.41	309.902	4.70687	5.77575	5.59	-1.42669	-1.43874	6.87841	7.63299	9.3398	6.16321	1.30516	-1.10017
	Bra036072	AT3G50340	unknown protein; BEST Arabidopsis thaliana protein match is: unknown protein (TAIR:AT5G67020.1); Has 128 Blast hits to 128 proteins in 39 species: Archae - 0; Bacteria - 46; Metazoa - 0; Fungi - 3; Plants - 76; Viruses - 0; Other Eukaryotes - 3 (source: NCBI BLink). chr3:18665333-18666544 REVERSE LENGTH=403	538.463	2533.53	4386.42	4647.09	829.214	493.77	304.813	1149.98	1522.33	2278.93	1666.31	490.638	4.70511	8.14619	8.63029	1.53996	-1.09051	3.77274	4.99431	7.47649	5.46666	1.60964	1.76654
	Bra017368	AT2G03760	ST, ATST1, RAR047, ST1, AtSOT1, AtSOT12, SOT12 sulphotransferase 12 chr2:1149475-1150455 REVERSE LENGTH=326	344.702	1610.6	1145.37	1067.54	259.578	282.574	543.212	162.536	260.715	842.611	168.093	287.204	4.67244	3.32278	3.09699	-1.32793	-1.21986	-3.3421	-2.08355	1.55116	-3.23162	-1.89138	-1.57589
	Bra023572	AT5G16550	unknown protein; Has 30201 Blast hits to 17322 proteins in 780 species: Archae - 12; Bacteria - 1396; Metazoa - 17338; Fungi - 3422; Plants - 5037; Viruses - 0; Other Eukaryotes - 2996 (source: NCBI BLink). chr5:5405526-5406641 FORWARD LENGTH=249	1378.88	6415.48	7773.57	10783.6	2468.33	2431.63	777.334	3171.53	4125.14	7219.48	4434.04	2409.93	4.65267	5.6376	7.82055	1.7901	1.76348	4.08001	5.30678	9.28749	5.70416	3.10025	1.77386
	Bra035353	AT3G55130	ATWBC19, WBC19 white-brown complex homolog 19 chr3:20434111-20436288 REVERSE LENGTH=725	199.222	924.342	1806.85	2523.29	483.547	445.26	118.44	1129.12	1484.64	2686.18	1300.54	788.357	4.63976	9.06953	12.6657	2.42718	2.23499	9.53327	12.535	22.6797	10.9806	6.65617	1.68205
	Bra020786	AT3G06020	Protein of unknown function (DUF3049) chr3:1813267-1814169 FORWARD LENGTH=300	508.523	2354.74	2858.66	1914.19	605.956	431.222	419.207	1183.78	1460.47	1382.99	2979.92	539.187	4.63055	5.6215	3.76422	1.1916	-1.17926	2.82386	3.48389	3.29906	7.10847	1.28621	1.21306
	Bra021043	AT4G17550	Major facilitator superfamily protein chr4:9777938-9779738 REVERSE LENGTH=544	327.575	1512.75	1654.56	2717.66	246.305	265.963	209.363	2354.54	2526.56	2297.81	1686.32	230.465	4.61803	5.05093	8.2963	-1.32996	-1.23166	11.2462	12.0678	10.9752	8.05453	1.10079	1.56463
	Bra035010	AT5G42200	RING/U-box superfamily protein chr5:16860523-16861014 FORWARD LENGTH=163	1444.2	6573.71	4207.1	3595.64	1703.97	1341.58	1061.3	1797.65	2048.39	2009.68	2354.51	1266.89	4.5518	2.9131	2.48971	1.17987	-1.07649	1.69382	1.93008	1.8936	2.21852	1.19372	1.36078
	Bra015635	AT1G78070	Transducin/WD40 repeat-like superfamily protein chr1:29355219-29358368 FORWARD LENGTH=449	4705.28	21324.4	24410.2	18202.9	7502.75	7931.07	4950.21	21623.5	26270.2	23352.7	22903.3	12736.8	4.53202	5.18783	3.86861	1.59454	1.68557	4.3682	5.30689	4.71752	4.62673	2.57298	-1.05205
	Bra013644	AT4G22758	unknown protein; LOCATED IN: chloroplast; BEST Arabidopsis thaliana protein match is: unknown protein (TAIR:AT2G27830.1). chr4:11958477-11959904 FORWARD LENGTH=255	1255.18	5670.38	7562.96	8417.47	1056.37	864.409	980.304	5427.7	6980.79	9309.6	5754.09	1402.22	4.51758	6.0254	6.70619	-1.1882	-1.45207	5.53675	7.12105	9.49665	5.8697	1.43039	1.2804
	Bra005485	AT2G33560	BUBR1 BUB1-related (BUB1: budding uninhibited by benzymidazol 1) chr2:14213810-14215918 REVERSE LENGTH=395	325.913	1463.14	1292.72	1068.01	468.935	770.631	768.148	1385.29	1638.64	1546.83	1633.94	424.582	4.48936	3.96646	3.27698	1.43883	2.36453	1.80342	2.13323	2.01371	2.12712	-1.80919	-2.35691
	Bra018909	AT1G51440	alpha/beta-Hydrolases superfamily protein chr1:19070971-19072554 FORWARD LENGTH=527	601.146	2668.19	2641.67	1673.7	466.445	394.665	283.812	1298.33	1100.08	919.52	1506.3	304.238	4.43851	4.39439	2.78418	-1.28878	-1.52318	4.57461	3.87609	3.23989	5.30739	1.07197	2.11811
	Bra027314	AT3G14770	SWEET2, AtSWEET2 Nodulin MtN3 family protein chr3:4957787-4959202 REVERSE LENGTH=236	1832.45	8098.25	5192.58	4831.52	2134.55	2417.13	518.525	4161.05	5832.76	3211.43	6109.28	3518.83	4.41936	2.83368	2.63664	1.16486	1.31907	8.02478	11.2488	6.19339	11.782	6.78623	3.53397
	Bra020189	AT5G22390	Protein of unknown function (DUF3049) chr5:7418383-7418991 REVERSE LENGTH=202	465.798	2040.69	1310.13	2283.6	550.965	574.664	441.695	2320.04	1911.18	2194.74	1850.52	1145.5	4.38106	2.81266	4.90255	1.18284	1.23372	5.25258	4.32692	4.9689	4.18959	2.59342	1.05457
	Bra006560	AT5G20480	EFR EF-TU receptor chr5:6922497-6925679 FORWARD LENGTH=1031	272.704	1191.03	2507.62	3578	275.031	250.239	29.9035	98.5956	372.601	528.334	72.8427	87.6296	4.36748	9.19539	13.1205	1.00853	-1.08977	3.29713	12.4601	17.668	2.43593	2.93041	9.11947
	Bra000453	AT2G47460	MYB12, ATMYB12, PFG1 myb domain protein 12 chr2:19476438-19479242 FORWARD LENGTH=371	617.387	2693.13	2964.88	2670.31	1196.94	1239.89	1028.4	1515.28	1602.6	1712.62	1992.18	763.481	4.36214	4.8023	4.32518	1.93872	2.00829	1.47343	1.55834	1.66532	1.93716	-1.34699	-1.66573
	Bra024381	AT5G65380	MATE efflux family protein chr5:26123241-26126352 REVERSE LENGTH=486	2968.92	12767	13161.8	11612	4001.69	4078.3	2676.55	8312.43	10116.2	9874.84	9250	4794.05	4.30022	4.43319	3.91119	1.34786	1.37366	3.10565	3.77957	3.68939	3.45594	1.79113	1.10923
	Bra026298	AT4G27940	ATMTM1, MTM1 manganese tracking factor for mitochondrial SOD2 chr4:13904745-13907036 FORWARD LENGTH=413	2703.77	11619.1	11848.4	13903.6	2736.18	2280.19	4250.42	10869.9	12685.7	14809.5	11445.1	3961.09	4.29737	4.38218	5.1423	1.01199	-1.18577	2.55737	2.98458	3.48424	2.6927	-1.07304	-1.57203
	Bra003715	AT1G76590	PLATZ transcription factor family protein chr1:28740875-28741894 FORWARD LENGTH=245	259.09	1112.03	1221.51	537.211	269.961	77.9923	489.797	2344.9	1964.74	1274.48	529.67	212.591	4.29206	4.71462	2.07345	1.04196	-3.32199	4.78749	4.01134	2.60206	1.08141	-2.30394	-1.89045
	Bra033911	AT3G22840	ELIP1, ELIP Chlorophyll A-B binding family protein chr3:8084628-8085445 REVERSE LENGTH=195	2857.32	12171	11934.2	17850.5	2076.58	2017.92	1148.27	8214.82	7931.87	11604.4	7274.64	3959.5	4.25959	4.17671	6.24729	-1.37597	-1.41597	7.15408	6.90767	10.106	6.3353	3.44823	2.48837
	Bra040057	AT3G08730	ATPK1, ATPK6, ATS6K1, PK6, PK1, S6K1 protein-serine kinase 1 chr3:2651581-2653363 REVERSE LENGTH=465	1404.63	5947.58	5221.41	5897.31	2078.43	1825.57	1589.31	8276.65	6874.09	6158.56	6832.11	2154.92	4.23427	3.71728	4.19848	1.4797	1.29968	5.2077	4.3252	3.87499	4.29879	1.35588	-1.13148
	Bra032951	AT3G26770	NAD(P)-binding Rossmann-fold superfamily protein chr3:9845494-9847079 FORWARD LENGTH=306	3032.22	12788.7	14164.2	11304.4	2959.82	2715.89	2684.91	11770.3	13802.7	16432.8	14771	5396.27	4.2176	4.67123	3.72809	-1.02446	-1.11647	4.38387	5.14084	6.12043	5.50149	2.00985	1.12936
	Bra039899	AT5G54450	Protein of unknown function (DUF295) chr5:22108273-22109379 REVERSE LENGTH=368	653.973	2751.8	2534.72	2047.39	598.444	767.24	232.633	358.853	245.157	303.988	258.209	198.574	4.20782	3.87588	3.13069	-1.09279	1.1732	1.54257	1.05384	1.30673	1.10994	-1.17152	2.81118
	Bra026261	AT4G28365	ENODL3, AtENODL3 early nodulin-like protein 3 chr4:14033012-14033688 REVERSE LENGTH=199	614.657	2576.99	3644.98	4180.73	348.555	315.202	444.344	2030.29	2210.82	3028.54	1565.48	335.101	4.19257	5.9301	6.80173	-1.76344	-1.95004	4.56919	4.97547	6.81576	3.52313	-1.326	1.38329
	Bra033576	AT4G38810	Calcium-binding EF-hand family protein chr4:18115607-18118860 REVERSE LENGTH=375	1383.31	5794.99	5525.94	5834.68	2692.3	2966.47	1173.84	3833.04	3595.33	5843.41	3839.6	2841.91	4.18922	3.99472	4.21791	1.94627	2.14447	3.26539	3.06288	4.97803	3.27097	2.42104	1.17845
	Bra003036	NA	NA	317.776	1328.8	920.103	1357.13	372.111	460.35	18.4979	26.4202	107.893	92.1882	49.8954	161.392	4.18156	2.89545	4.27071	1.17099	1.44866	1.42828	5.83272	4.98371	2.69735	8.72488	17.179
	Bra005617	AT2G31940	unknown protein; INVOLVED IN: biological_process unknown; LOCATED IN: endomembrane system; EXPRESSED IN: 16 plant structures; EXPRESSED DURING: 6 growth stages; BEST Arabidopsis thaliana protein match is: unknown protein (TAIR:AT5G19875.1); Has 227 Blast hits to 227 proteins in 13 species: Archae - 0; Bacteria - 0; Metazoa - 0; Fungi - 0; Plants - 227; Viruses - 0; Other Eukaryotes - 0 (source: N…	299.247	1246.92	1172.98	2313.73	309.213	381.074	410.407	1264.41	907.184	2263.5	1137.99	484.832	4.16686	3.91977	7.73184	1.0333	1.27344	3.08087	2.21045	5.51526	2.77283	1.18134	-1.37147
	Bra009735	AT5G24120	SIGE, SIG5, ATSIG5 sigma factor E chr5:8157794-8159746 REVERSE LENGTH=517	2503.54	10415.1	11055.8	11695.1	2733.39	2591.95	1816.74	4918.5	4978.45	5077.8	4333.39	2938.89	4.16015	4.41607	4.67143	1.09181	1.03531	2.70732	2.74032	2.79501	2.38526	1.61767	1.37804
	Bra038788	NA	NA	164.493	675.915	1039.15	525.327	392.001	512.776	351.463	1485.94	1790.87	1183.44	4940.14	982.325	4.10908	6.31729	3.19361	2.38309	3.11731	4.22787	5.09547	3.36718	14.0559	2.79496	-2.13664
	Bra001634	AT3G16500	PAP1, IAA26 phytochrome-associated protein 1 chr3:5612801-5614208 REVERSE LENGTH=269	219.138	898.636	873.75	630.981	479.323	345.481	269.6	1240.61	702.999	298.49	548.471	394.685	4.10078	3.98721	2.87938	2.18731	1.57655	4.60167	2.60756	1.10716	2.03439	1.46397	-1.23027
	Bra010076	AT5G62360	Plant invertase/pectin methylesterase inhibitor superfamily protein chr5:25040699-25041310 FORWARD LENGTH=203	1341.8	5467.41	5124.08	6772.53	1841.85	1986.48	1522.82	4704.43	6005.84	5419.19	6614.67	2294.36	4.07468	3.81881	5.04735	1.37267	1.48046	3.08929	3.94389	3.55865	4.3437	1.50665	-1.13491
	Bra019582	AT5G23970	HXXXD-type acyl-transferase family protein chr5:8096326-8097612 FORWARD LENGTH=428	126.503	515.305	919.426	519.833	102.826	152.235	140.459	1039.2	1161.97	1292.16	1766.08	165.128	4.07346	7.26802	4.10925	-1.23026	1.20341	7.3986	8.27266	9.19955	12.5736	1.17563	-1.11032
	Bra004748	AT2G43140	basic helix-loop-helix (bHLH) DNA-binding superfamily protein chr2:17931680-17935639 REVERSE LENGTH=309	1835.23	7460.6	7575.03	7018.07	3116.12	2392.8	2388.46	4405.78	5940.8	4300.77	5546.31	2472.27	4.06521	4.12756	3.82408	1.69795	1.30381	1.84461	2.48729	1.80065	2.32213	1.03509	-1.30145
	Bra021015	NA	NA	1851.14	7524.7	8482.23	11851.2	2717.84	2167.19	2477.6	4833.13	9199.67	12425.6	10844.7	3870.75	4.0649	4.58217	6.40211	1.4682	1.17073	1.95073	3.71314	5.01518	4.3771	1.5623	-1.33842
	Bra022219	AT3G17510	CIPK1, SnRK3.16 CBL-interacting protein kinase 1 chr3:5989309-5992627 REVERSE LENGTH=444	1397.05	5653.46	5104.28	3437.18	2088.55	2152.71	1942.62	5713.34	6140.06	4916.22	5567.84	4354.14	4.04671	3.65361	2.46031	1.49497	1.5409	2.94105	3.16071	2.53072	2.86615	2.24138	-1.39052
	Bra020294	AT5G59730	ATEXO70H7, EXO70H7 exocyst subunit exo70 family protein H7 chr5:24064100-24066004 REVERSE LENGTH=634	449.285	1816.61	1815.32	1753.07	491.074	468.015	349.173	1095.26	1145.77	836.926	1279.36	465.979	4.04334	4.04046	3.90191	1.09301	1.04169	3.13673	3.28138	2.39688	3.66397	1.33452	1.28671
	Bra001002	AT3G01570	Oleosin family protein chr3:222152-222778 REVERSE LENGTH=183	882.295	3551.47	4176.79	4091.73	841.118	1016.7	1258.41	5043.9	3918.13	3924.56	4165.79	1292.67	4.02526	4.73401	4.6376	-1.04896	1.15234	4.00815	3.11356	3.11867	3.31036	1.02722	-1.42629
	Bra031990	AT3G03480	CHAT acetyl CoA:(Z)-3-hexen-1-ol acetyltransferase chr3:828400-829863 REVERSE LENGTH=454	229.378	922.3	1477.41	871.024	116.791	75.0374	70.1556	82.392	96.4405	41.4759	124.432	131.524	4.02087	6.44094	3.79733	-1.964	-3.05685	1.17442	1.37467	-1.69148	1.77366	1.87475	3.26956
	Bra027065	NA	NA	1431.95	5732.46	5346.88	8224.94	1763.53	1581.8	890.63	5484.52	4006.34	4855.67	3280.74	1862.82	4.00325	3.73399	5.74387	1.23156	1.10465	6.15802	4.49832	5.45195	3.68362	2.09158	1.60779
	Bra001168	AT3G05800	AIF1 AtBS1(activation-tagged BRI1 suppressor 1)-interacting factor 1 chr3:1727476-1728111 FORWARD LENGTH=211	344.138	1375.69	1750.93	2006.99	473.878	452.027	203.76	567.944	558.276	522.37	298.637	298.326	3.9975	5.08787	5.83193	1.377	1.31351	2.78732	2.73987	2.56365	1.46563	1.4641	1.68894
	Bra022198	AT3G17120	unknown protein; BEST Arabidopsis thaliana protein match is: unknown protein (TAIR:AT1G02380.1); Has 67 Blast hits to 67 proteins in 11 species: Archae - 0; Bacteria - 0; Metazoa - 0; Fungi - 0; Plants - 67; Viruses - 0; Other Eukaryotes - 0 (source: NCBI BLink). chr3:5842410-5843246 FORWARD LENGTH=219	1118.8	4470.6	3740.49	3791.15	1095.94	930.145	408.211	1216.03	1104.78	1436.48	1158.88	408.564	3.99589	3.34331	3.38859	-1.02086	-1.20282	2.97893	2.70639	3.51896	2.83892	1.00086	2.74074
	Bra003534	AT1G79830	GC5 golgin candidate 5 chr1:30028110-30033508 REVERSE LENGTH=956	2471.07	9807.9	12895.8	13409.9	2564.34	2620.79	3333.72	8548.61	9859.8	14223.1	10234.7	4989.27	3.96909	5.21871	5.42676	1.03774	1.06059	2.56429	2.9576	4.26644	3.07005	1.49661	-1.3491
	Bra012021	AT2G27420	Cysteine proteinases superfamily protein chr2:11726311-11727519 REVERSE LENGTH=348	939.805	3726.87	4310.19	5746.67	748.268	848.231	645.121	1052.03	1353.83	1869.68	1285.02	385.556	3.96558	4.58626	6.11475	-1.25597	-1.10796	1.63075	2.09857	2.89818	1.99191	-1.67322	1.45679
	Bra010501	AT4G36110	SAUR-like auxin-responsive protein family chr4:17090031-17090345 FORWARD LENGTH=104	599.459	2356.63	2277.03	1636.51	956.524	786.069	370.731	1936.54	1799.29	1406.07	2392.66	509.724	3.93126	3.79847	2.72998	1.59565	1.3113	5.22357	4.85336	3.7927	6.4539	1.37492	1.61696
	Bra020425	AT5G57660	ATCOL5, COL5 CONSTANS-like 5 chr5:23355573-23356729 FORWARD LENGTH=355	4829.32	18868.1	26392.1	24012.7	8202.55	8505.71	2287.01	22663.6	24151.9	25436	25040	10032.1	3.90699	5.46497	4.97227	1.69849	1.76126	9.90971	10.5605	11.1219	10.9488	4.38656	2.11163
	Bra022686	AT5G53970	Tyrosine transaminase family protein chr5:21910676-21912594 FORWARD LENGTH=414	303.647	1184.27	1353.62	1640.59	376.689	348.473	238.583	660.977	709.542	816.195	655.736	342.322	3.90015	4.45787	5.40295	1.24055	1.14763	2.77043	2.97398	3.42101	2.74846	1.43481	1.27271
	Bra023460	AT5G14360	Ubiquitin-like superfamily protein chr5:4631038-4631641 FORWARD LENGTH=163	709.145	2756.85	3261.81	2431.65	732.851	507.315	419.276	2959.93	2056.11	2539.91	2498.67	968.083	3.88757	4.59964	3.42899	1.03343	-1.39784	7.05962	4.90395	6.05785	5.95949	2.30894	1.69136
	Bra018371	AT2G29640	JOSL JOSEPHIN-like protein chr2:12671206-12673300 FORWARD LENGTH=360	519.917	2020.75	2687.82	2502.01	734.404	755.436	570.49	2175.68	3160.01	3057.51	3534.9	1065.1	3.88668	5.16971	4.81233	1.41254	1.45299	3.8137	5.53912	5.35945	6.19625	1.86699	-1.09727
	Bra029548	AT4G05010	F-box family protein chr4:2567474-2568162 FORWARD LENGTH=164	2796.48	10795.7	10138.7	6196.68	2398.24	2235.83	5965.32	7317.36	7771.22	4670.05	9777.14	5132.08	3.86046	3.62552	2.21589	-1.16606	-1.25076	1.22665	1.30273	-1.27736	1.639	-1.16236	-2.13315
	Bra009220	AT5G06720	ATPA2, PA2 peroxidase 2 chr5:2077567-2078857 REVERSE LENGTH=335	441.236	1688.68	3069.34	4026.36	380.204	329.703	157.833	100.902	60.749	215.176	76.6956	82.5899	3.82716	6.95623	9.12518	-1.16052	-1.33828	-1.56422	-2.59812	1.36331	-2.05791	-1.91104	2.79559
	Bra033689	AT5G43630	TZP zinc knuckle (CCHC-type) family protein chr5:17527261-17530207 FORWARD LENGTH=831	878.11	3360.02	3388.82	3979.16	1400.2	1614.61	1092.28	4265.79	3762.01	4192.63	3422.7	1912.78	3.82642	3.85922	4.53151	1.59456	1.83873	3.9054	3.44418	3.83842	3.13354	1.75118	-1.2439
	Bra029936	AT3G49160	pyruvate kinase family protein chr3:18222132-18224415 REVERSE LENGTH=710	712.443	2721.99	3711.14	5853.35	374.296	319.972	1182.5	2227.85	2039.16	3287.16	3779.92	485.658	3.82064	5.20903	8.21589	-1.90342	-2.22658	1.88402	1.72445	2.77984	3.19655	-2.43484	-1.65978
	Bra021100	AT3G15354	SPA3 SPA1-related 3 chr3:5169327-5172480 REVERSE LENGTH=837	1738.41	6617.95	6609.74	5961.94	2031.49	1913.65	1835.78	7300.33	8175.39	8388.7	8608.08	2644.18	3.8069	3.80218	3.42954	1.16859	1.1008	3.97669	4.45336	4.56956	4.68906	1.44036	-1.05601
	Bra014683	AT3G56590	hydroxyproline-rich glycoprotein family protein chr3:20965105-20967675 FORWARD LENGTH=477	541.25	2047.84	1527.18	2003.04	438.036	412.008	645.414	2264.74	1951.32	1945.88	833.426	512.214	3.78354	2.82158	3.70077	-1.23563	-1.31369	3.50897	3.02336	3.01493	1.2913	-1.26005	-1.19245
	Bra031080	AT1G19400	Erythronate-4-phosphate dehydrogenase family protein chr1:6712222-6713676 REVERSE LENGTH=303	2934.55	11090.7	12595.2	7249.82	3482.82	2730.81	724.508	2841.24	3524.62	2449.7	3446.71	1015.21	3.77935	4.29204	2.4705	1.18683	-1.07461	3.92161	4.86485	3.38119	4.75731	1.40124	4.0504
	Bra032849	AT1G27760	SAT32, ATSAT32 interferon-related developmental regulator family protein / IFRD protein family chr1:9668895-9671322 FORWARD LENGTH=441	2350.08	8874.19	9208.6	8857.75	1062.6	1031.81	3700.69	9831.3	10332.2	9954.61	6632.14	1591.13	3.77612	3.91842	3.76913	-2.21163	-2.27763	2.65661	2.79197	2.68993	1.79214	-2.32583	-1.57471
	Bra031561	AT1G07250	UGT71C4 UDP-glucosyl transferase 71C4 chr1:2225963-2227402 FORWARD LENGTH=479	4327.41	16234.5	12405.4	12829.8	5850.98	6504.74	4268.3	12076.2	11958.9	12836.3	10577.8	7953.87	3.75155	2.8667	2.96478	1.35207	1.50315	2.82928	2.80179	3.00736	2.47822	1.86347	1.01385
	Bra008739	AT5G14760	AO L-aspartate oxidase chr5:4769133-4772012 FORWARD LENGTH=651	906.175	3397.72	4303.87	3834.85	1051.09	840.356	936.416	3103.94	3543.5	3515.84	2817.65	1291.48	3.74952	4.74949	4.23191	1.15992	-1.07832	3.3147	3.78411	3.75457	3.00897	1.37917	-1.03337
	Bra015544	AT1G07010	Calcineurin-like metallo-phosphoesterase superfamily protein chr1:2152949-2154968 FORWARD LENGTH=389	3854.82	14311.9	16095	14489.9	7111.11	7331.6	5174.86	15434.8	15509.5	15084.1	13056.5	9589.33	3.71273	4.17529	3.7589	1.84473	1.90193	2.98265	2.99709	2.91488	2.52306	1.85306	-1.34244
	Bra014072	NA	NA	1413.74	5245.76	5060.35	6111.45	1365.76	1335.99	822.037	828.176	873.249	946.607	1142.61	673.496	3.71055	3.57941	4.3229	-1.03513	-1.0582	1.00747	1.0623	1.15154	1.38997	-1.22055	1.7198
	Bra000291	AT2G43140	basic helix-loop-helix (bHLH) DNA-binding superfamily protein chr2:17931680-17935639 REVERSE LENGTH=309	1275.78	4732.99	5363.69	4654.82	1954.17	1695.18	1259.99	2674	3158.53	2610.86	2518.45	1469.28	3.70988	4.20424	3.64861	1.53175	1.32874	2.12224	2.50679	2.07213	1.99879	1.1661	1.01253
	Bra033557	AT4G38230	CPK26 calcium-dependent protein kinase 26 chr4:17928994-17931101 REVERSE LENGTH=514	682.731	2531.54	3124.16	3025.99	554.726	588.005	1150.78	2519.24	2064.35	2299.31	2363.79	1098.81	3.70796	4.57598	4.43218	-1.23075	-1.1611	2.18916	1.79387	1.99804	2.05408	-1.0473	-1.68555
	Bra034608	AT4G34135	UGT73B2 UDP-glucosyltransferase 73B2 chr4:16345476-16347016 REVERSE LENGTH=483	1631.52	6039.25	5643.44	7081.62	1954.58	2619.19	1348.08	2707.56	2084.68	2825.84	1437.73	4611.49	3.70161	3.45901	4.3405	1.19801	1.60537	2.00846	1.54641	2.0962	1.0665	3.42078	1.21025
	Bra015050	AT3G24520	AT-HSFC1, HSFC1 heat shock transcription factor C1 chr3:8941455-8942531 FORWARD LENGTH=330	1278.51	4720.5	8871.55	7930.37	1803.25	1683.93	1505.2	7473.09	10388.3	8029.09	13508.6	2572.21	3.69219	6.93898	6.20282	1.41043	1.3171	4.96485	6.90161	5.33423	8.97462	1.70888	-1.17731
	Bra023267	AT1G32450	NRT1.5 nitrate transporter 1.5 chr1:11715337-11719807 REVERSE LENGTH=614	2211.12	8146.82	8259.72	9390.82	969.578	728.48	1916.24	5658.24	6926.22	8146.97	7212.24	1765.44	3.68448	3.73554	4.24709	-2.2805	-3.03525	2.95278	3.61448	4.25154	3.76375	-1.08542	1.15388
	Bra011654	AT4G36010	Pathogenesis-related thaumatin superfamily protein chr4:17039472-17040976 REVERSE LENGTH=301	1359.66	5005.54	5904.62	8928.05	1484.6	1502.37	1409.82	5618.81	6313.3	8688.53	6464.58	2488.02	3.68146	4.34272	6.56638	1.09189	1.10496	3.98548	4.47809	6.16286	4.58539	1.76478	-1.03689
	Bra034072	AT3G09520	ATEXO70H4, EXO70H4 exocyst subunit exo70 family protein H4 chr3:2923743-2925629 FORWARD LENGTH=628	666.4	2434.82	3864.38	4411.95	775.02	903.981	761.288	3143.24	3269.26	3638.93	4262.67	1920.44	3.65369	5.79889	6.62057	1.163	1.35651	4.12884	4.29438	4.77997	5.59929	2.52262	-1.14239
	Bra019973	AT1G09950	RAS1 RESPONSE TO ABA AND SALT 1 chr1:3240849-3241541 REVERSE LENGTH=230	664.644	2423.08	4157.88	5245.22	621.194	499.165	533.131	1048.7	1114.1	871.812	673.686	501.808	3.64568	6.2558	7.89177	-1.06995	-1.33151	1.96706	2.08973	1.63527	1.26364	-1.06242	1.24668
	Bra033588	AT4G38960	B-box type zinc finger family protein chr4:18161576-18163045 FORWARD LENGTH=183	2248.4	8190.6	7089.81	8045.24	2019.85	1697.99	3022.88	9454.18	9099.19	8426.92	10140.5	3547.43	3.64286	3.15327	3.57821	-1.11315	-1.32415	3.12754	3.01011	2.78771	3.35458	1.17353	-1.34446
	Bra041022	AT5G48670	FEM111, AGL80 AGAMOUS-like 80 chr5:19738825-19739790 REVERSE LENGTH=321	211.932	770.045	2927.72	3247.44	330.033	405.39	224.722	2801.81	3873.51	8716.15	5318.7	2709.68	3.63345	13.8144	15.323	1.55726	1.91283	12.4679	17.2369	38.7864	23.6679	12.0579	-1.06035
	Bra014129	NA	NA	1190.41	4314.93	4479.04	4094.92	1414.13	1294.2	292.19	248.651	542.289	291.473	162.715	222.077	3.62474	3.7626	3.43992	1.18794	1.08719	-1.1751	1.85595	-1.00246	-1.79572	-1.31571	4.0741
	Bra009768	AT5G24470	APRR5, PRR5 pseudo-response regulator 5 chr5:8356204-8358873 REVERSE LENGTH=667	3826.85	13869	10950.4	9925.27	6050.18	6599.73	2822.62	14740.2	10214.9	5015.09	9868.79	5312.83	3.62413	2.86147	2.59359	1.58098	1.72459	5.22217	3.61894	1.77675	3.49632	1.88223	1.35578
	Bra013072	AT2G16430	PAP10, ATPAP10 purple acid phosphatase 10 chr2:7120502-7122772 REVERSE LENGTH=468	420.978	1513.92	2192	1642.08	358.685	526.971	598.694	1836.45	1428.24	2424.4	1394.97	602.981	3.5962	5.20692	3.90063	-1.17367	1.25178	3.06743	2.38559	4.04948	2.33002	1.00716	-1.42215
	Bra040489	AT5G50800	SWEET13, AtSWEET13 Nodulin MtN3 family protein chr5:20665280-20667140 REVERSE LENGTH=294	141.799	509.687	825.409	1679.52	139.873	80.1954	74.8815	206.343	330.203	892.824	394.315	69.6576	3.59443	5.82098	11.8444	-1.01377	-1.76817	2.75559	4.40967	11.9232	5.26585	-1.07499	1.89365
	Bra016718	AT1G13930	Involved in response to salt stress. Knockout mutants are hypersensitive to salt stress. chr1:4761091-4761558 FORWARD LENGTH=155	1927.65	6920.3	6125.33	8497.9	3011.32	3088.92	3106.43	9034.36	7328.01	9036.48	11934.9	7705.72	3.59002	3.17762	4.40842	1.56217	1.60243	2.90828	2.35898	2.90896	3.842	2.48057	-1.61151
	Bra017146	AT2G37970	SOUL-1 SOUL heme-binding family protein chr2:15891027-15891704 FORWARD LENGTH=225	4384.38	15722.7	14088.8	14512.4	4657.35	4775.82	4586.32	11119.2	9072.11	10566	10329.1	6080.94	3.58607	3.21341	3.31002	1.06226	1.08928	2.42443	1.97808	2.30381	2.25215	1.32589	-1.04606
	Bra008734	AT5G14860	UDP-Glycosyltransferase superfamily protein chr5:4805887-4807759 FORWARD LENGTH=492	217.286	778.709	727.308	1332.81	279.11	236.472	221.09	256.76	307.634	564.073	503.184	236.724	3.5838	3.34724	6.1339	1.28453	1.0883	1.16134	1.39144	2.55133	2.27592	1.07071	-1.01751
	Bra000534	AT2G26800	Aldolase superfamily protein chr2:11429192-11432185 REVERSE LENGTH=433	1174.94	4200.99	5101.36	4722.88	1527.5	1473.81	1132.07	4482.11	4654.16	5568.89	5291.56	2071.8	3.57549	4.3418	4.01968	1.30007	1.25437	3.95922	4.11119	4.91921	4.67423	1.8301	1.03787
	Bra021686	AT2G30990	Protein of unknown function (DUF688) chr2:13187776-13189761 REVERSE LENGTH=593	858.511	3059.77	2820.08	2232.28	362.29	401.869	374.505	1970.47	1834.27	1817.89	723.795	384.751	3.56404	3.28485	2.60018	-2.36968	-2.1363	5.26153	4.89785	4.85411	1.93267	1.02736	2.29239
	Bra015979	AT1G73630	EF hand calcium-binding protein family chr1:27684748-27685239 FORWARD LENGTH=163	1636.11	5821.94	7270.36	6669.81	3187.96	3022.17	1117.43	6414.41	7520.1	8499.37	7882.62	3381.85	3.5584	4.44369	4.07663	1.9485	1.84717	5.74032	6.72982	7.60618	7.05424	3.02645	1.46417
	Bra035855	AT5G63130	Octicosapeptide/Phox/Bem1p family protein chr5:25323190-25323857 FORWARD LENGTH=192	4504.34	15997.9	13683.8	15713.2	2649.89	2937.04	1969.96	7055.04	6591.18	5069.04	8327.58	2941.28	3.55166	3.03791	3.48846	-1.69982	-1.53363	3.58131	3.34584	2.57317	4.22728	1.49307	2.28651
	Bra030446	AT1G51340	MATE efflux family protein chr1:19032021-19034681 FORWARD LENGTH=515	338.025	1193.91	1618.4	1266.14	460.96	369.836	201.62	764.97	729.836	732.955	762.616	407.387	3.53202	4.78781	3.7457	1.36369	1.09411	3.79412	3.61986	3.63533	3.78244	2.02057	1.67654
	Bra031559	AT1G07250	UGT71C4 UDP-glucosyl transferase 71C4 chr1:2225963-2227402 FORWARD LENGTH=479	4520.05	15922.7	12638.9	13482.8	6806.88	5819.18	5054.22	12475.3	13087.7	12981.6	10966.6	7995.78	3.52268	2.79619	2.98289	1.50593	1.28741	2.46829	2.58946	2.56847	2.16979	1.582	-1.11818
	Bra039358	AT3G12960	unknown protein; Has 44 Blast hits to 44 proteins in 14 species: Archae - 0; Bacteria - 0; Metazoa - 0; Fungi - 0; Plants - 44; Viruses - 0; Other Eukaryotes - 0 (source: NCBI BLink). chr3:4136546-4136806 FORWARD LENGTH=86	214.814	755.659	1181.66	1432.36	334.037	276.986	206.325	741.768	603.525	590.518	1315.2	338.48	3.51774	5.50085	6.66791	1.55501	1.28942	3.59514	2.92512	2.86208	6.37441	1.64052	1.04114
	Bra010502	AT4G36040	Chaperone DnaJ-domain superfamily protein chr4:17049708-17050193 REVERSE LENGTH=161	4777.92	16700.5	16941.3	17520.1	4817.4	4639.51	2937.12	14455.9	12939.6	15618.6	15044.4	6805.93	3.49535	3.54575	3.66689	1.00826	-1.02983	4.92179	4.40554	5.31766	5.12216	2.31721	1.62674
	Bra004362	AT1G69160	unknown protein; BEST Arabidopsis thaliana protein match is: unknown protein (TAIR:AT3G13980.1); Has 173 Blast hits to 172 proteins in 54 species: Archae - 0; Bacteria - 0; Metazoa - 25; Fungi - 33; Plants - 84; Viruses - 2; Other Eukaryotes - 29 (source: NCBI BLink). chr1:26000315-26001280 FORWARD LENGTH=321	409.047	1426.21	2340.93	1859.55	593.629	639.032	348.887	1525.54	1729.07	1850.57	2558.97	513.924	3.48667	5.72289	4.54605	1.45125	1.56225	4.37259	4.95596	5.30421	7.33467	1.47304	1.17243
	Bra013048	AT2G16770	bZIP23 Basic-leucine zipper (bZIP) transcription factor family protein chr2:7279859-7280817 FORWARD LENGTH=249	197.23	687.669	611.179	697.596	293.181	234.232	329.51	899.175	677.277	1130.62	406.077	516.541	3.48663	3.09881	3.53697	1.48649	1.18761	2.72882	2.05541	3.43122	1.23237	1.5676	-1.67069
	Bra030200	AT2G22800	HAT9 Homeobox-leucine zipper protein family chr2:9704949-9706048 REVERSE LENGTH=274	1523.94	5313.02	4954.72	4617.44	2330.55	2370.86	1391.24	5597.22	5096.3	3853.5	5926.18	2899.88	3.48637	3.25126	3.02994	1.52929	1.55574	4.02319	3.66314	2.76983	4.25964	2.08439	1.09538
	Bra013398	AT4G19450	Major facilitator superfamily protein chr4:10606538-10609218 FORWARD LENGTH=572	452.147	1573.97	2426.6	1771.82	852.156	938.573	565.135	2340.49	3059.18	2620.28	3092.54	1527.14	3.4811	5.36684	3.91868	1.88469	2.07581	4.14147	5.41318	4.63656	5.47221	2.70226	-1.24989
	Bra034140	AT3G10720	Plant invertase/pectin methylesterase inhibitor superfamily chr3:3354639-3357581 REVERSE LENGTH=619	1754.89	6108.28	7217.33	7990.23	3036.13	3025.86	1289.79	5297.31	5118.38	6576.57	7684.85	3289.6	3.48072	4.1127	4.55312	1.7301	1.72424	4.10711	3.96838	5.09895	5.95822	2.55049	1.3606
	Bra003247	AT3G56630	CYP94D2 cytochrome P450, family 94, subfamily D, polypeptide 2 chr3:20978953-20980512 FORWARD LENGTH=499	215.611	750.111	551.534	721.35	453.975	466.94	501.466	1065.33	1002.65	864.99	813.472	952.071	3.479	2.558	3.34561	2.10553	2.16566	2.12443	1.99944	1.72492	1.62219	1.89858	-2.32579
	Bra028825	AT5G03620	Subtilisin-like serine endopeptidase family protein chr5:918738-921874 FORWARD LENGTH=766	194.815	677.464	704.629	1002.55	414.611	221.384	180.868	402.156	425.777	329.399	577.909	234.849	3.47747	3.61691	5.14616	2.12823	1.13638	2.22348	2.35408	1.82121	3.1952	1.29846	1.07711
	Bra004136	AT1G65960	GAD2 glutamate decarboxylase 2 chr1:24552094-24557253 FORWARD LENGTH=494	3032.27	10539.8	10666.3	9072.81	4204.15	4287.97	157.947	85.0995	840.407	161.426	199.582	278.556	3.47588	3.5176	2.99209	1.38647	1.41411	-1.85603	5.32082	1.02203	1.2636	1.7636	19.198
	Bra027317	AT3G14720	ATMPK19, MPK19 MAP kinase 19 chr3:4946057-4948906 FORWARD LENGTH=598	3158.99	10963.2	12082.4	9790.86	2995.15	2702.61	3169.27	7136.59	10049.2	9447.42	9275.68	4033.51	3.47048	3.82477	3.09936	-1.0547	-1.16887	2.25181	3.17082	2.98095	2.92676	1.27269	-1.00325
	Bra031307	AT3G21760	HYR1 UDP-Glycosyltransferase superfamily protein chr3:7667099-7668556 FORWARD LENGTH=485	4008.23	13872.9	14458.9	14448.8	5779.37	5510.92	4258.25	15840.8	14964.3	12655	12553.1	6213.57	3.4611	3.6073	3.60478	1.44188	1.3749	3.72003	3.51419	2.97188	2.94795	1.45918	-1.06238
	Bra017364	AT2G03760	ST, ATST1, RAR047, ST1, AtSOT1, AtSOT12, SOT12 sulphotransferase 12 chr2:1149475-1150455 REVERSE LENGTH=326	684.045	2363.73	2551.55	2150.05	372.158	288.214	1196.18	1747.47	1311.8	1362.07	1040.31	428.713	3.45552	3.73009	3.14314	-1.83805	-2.37339	1.46088	1.09666	1.13868	-1.14983	-2.79016	-1.74869
	Bra003843	AT1G73480	alpha/beta-Hydrolases superfamily protein chr1:27629266-27632486 FORWARD LENGTH=463	714.38	2462.26	3138	4416.32	1367.51	1265.9	506.51	3441.64	3380.58	5849.59	3138.71	2935.12	3.44671	4.39262	6.18203	1.91426	1.77203	6.79481	6.67426	11.5488	6.19674	5.79479	1.4104
	Bra031208	AT1G64710	GroES-like zinc-binding dehydrogenase family protein chr1:24044638-24046313 FORWARD LENGTH=396	1172.5	4035.45	4844.64	3998.48	1617.19	1638.35	1240	3200.31	3243.54	3705.87	3544.74	1372.65	3.44175	4.13189	3.41022	1.37927	1.39731	2.5809	2.61576	2.9886	2.85866	1.10698	-1.05757
	Bra016740	AT1G13080	CYP71B2 cytochrome P450, family 71, subfamily B, polypeptide 2 chr1:4459212-4460807 FORWARD LENGTH=502	2681.4	9217.11	10338.3	7496.41	2699.97	2554.42	2432.33	10959.8	11581.3	10896.4	11739.8	3828.7	3.43742	3.85556	2.79571	1.00693	-1.04971	4.50589	4.7614	4.47982	4.82657	1.57409	1.1024
	Bra030934	AT1G53470	MSL4 mechanosensitive channel of small conductance-like 4 chr1:19958587-19961578 FORWARD LENGTH=881	282.534	969.091	2160.49	2669.59	557.49	627.527	231.709	1314.11	1840.47	4903.57	1871.42	1478.79	3.43	7.64683	9.44874	1.97318	2.22107	5.67138	7.94302	21.1626	8.0766	6.3821	1.21935
	Bra029407	AT5G24470	APRR5, PRR5 pseudo-response regulator 5 chr5:8356204-8358873 REVERSE LENGTH=667	3031.43	10394.8	7174.44	6346.71	3940.63	5066.7	2465.56	13077.2	10593	5645.96	10548.7	5814.79	3.42901	2.36669	2.09364	1.29992	1.67139	5.30395	4.29639	2.28993	4.27842	2.35841	1.22951
	Bra001485	AT3G13050	Major facilitator superfamily protein chr3:4176866-4178868 FORWARD LENGTH=500	376.388	1290.61	1179.98	808	395.268	499.221	647.851	3077	3811.78	1669.47	3429.16	1101.54	3.42894	3.13501	2.14672	1.05016	1.32635	4.74955	5.88373	2.57694	5.29313	1.7003	-1.72123
	Bra015509	AT1G06540	unknown protein; BEST Arabidopsis thaliana protein match is: unknown protein (TAIR:AT2G30930.1); Has 16 Blast hits to 16 proteins in 3 species: Archae - 0; Bacteria - 0; Metazoa - 0; Fungi - 0; Plants - 16; Viruses - 0; Other Eukaryotes - 0 (source: NCBI BLink). chr1:2002908-2003393 REVERSE LENGTH=125	358.25	1228.4	837.131	1514.72	472.248	435.939	245.954	382.971	415.519	419.091	586.646	304.92	3.42889	2.33672	4.22811	1.31821	1.21686	1.55708	1.68942	1.70394	2.38519	1.23974	1.45657
	Bra038353	AT1G68790	LINC3 little nuclei3 chr1:25834932-25839157 REVERSE LENGTH=1085	626.157	2146.75	2621.7	1648.09	471.074	607.166	628.511	3465.34	2889.27	2009.71	2567.55	612.955	3.42845	4.18697	2.63207	-1.32921	-1.03128	5.51357	4.59701	3.19757	4.08513	-1.02538	-1.00376
	Bra001419	AT3G11740	Protein of unknown function (DUF567) chr3:3712427-3713389 FORWARD LENGTH=194	446.945	1530.98	1290.48	2630.56	672.663	614.424	952.253	1486.13	1884.87	3170.23	2398.97	1551.16	3.42543	2.88734	5.88565	1.50502	1.37472	1.56065	1.97938	3.32919	2.51926	1.62894	-2.13058
	Bra038527	NA	NA	333.306	1141.46	751.781	1138.78	375.258	610.861	1186.16	1730.88	1299.59	1102.82	1462.69	744.259	3.42466	2.25553	3.41662	1.12587	1.83273	1.45923	1.09563	-1.07557	1.23313	-1.59375	-3.55877
	Bra025579	AT5G40390	SIP1 Raffinose synthase family protein chr5:16161720-16165085 FORWARD LENGTH=783	2947.41	10077.5	11453.1	12740.6	4308.62	4320.76	2580.9	10733.8	11051.9	13361	10617.6	7990.15	3.4191	3.88582	4.32264	1.46183	1.46595	4.15894	4.28219	5.17688	4.11391	3.09588	1.14201
	Bra008668	AT5G15850	COL1, ATCOL1 CONSTANS-like 1 chr5:5176297-5177473 REVERSE LENGTH=355	7253.16	24795.6	20849.7	14619.9	7106.47	6647.03	4176.08	16912.9	20711.7	16136.8	24725	8865.25	3.41859	2.87457	2.01566	-1.02064	-1.09119	4.04995	4.9596	3.8641	5.92062	2.12286	1.73683
	Bra017747	AT4G36110	SAUR-like auxin-responsive protein family chr4:17090031-17090345 FORWARD LENGTH=104	246.371	841.312	1157.25	907.481	427.48	543.883	177.376	941.584	938.618	767.462	1066.55	390.561	3.41482	4.69718	3.68339	1.73511	2.20758	5.30841	5.29169	4.32675	6.01293	2.20188	1.38898
	Bra020998	AT3G05370	AtRLP31, RLP31 receptor like protein 31 chr3:1536134-1538716 REVERSE LENGTH=860	2788.78	9500.18	10789.8	6198.78	2064.76	2299	1088.25	5857.9	6508.51	4289.88	4298.61	820.12	3.40657	3.869	2.22276	-1.35066	-1.21304	5.38286	5.98071	3.942	3.95002	-1.32694	2.56263
	Bra010740	AT4G38550	Arabidopsis phospholipase-like protein (PEARLI 4) family chr4:18025886-18028546 FORWARD LENGTH=612	2430.57	8262.84	8149.38	9215.38	765.658	649.527	478.092	2776.09	2140.55	2910.56	1825.53	660.267	3.39955	3.35287	3.79145	-3.17449	-3.74206	5.8066	4.47728	6.08787	3.81837	1.38105	5.0839
	Bra010390	AT4G27940	ATMTM1, MTM1 manganese tracking factor for mitochondrial SOD2 chr4:13904745-13907036 FORWARD LENGTH=413	2820.24	9558.72	9276.32	9970.93	2611.56	2204.73	2577.7	6726.6	8764.23	8895.73	8503.14	2728.67	3.38933	3.2892	3.53549	-1.07991	-1.27918	2.60954	3.40002	3.45103	3.29873	1.05857	1.09409
	Bra006943	AT3G52740	unknown protein; BEST Arabidopsis thaliana protein match is: unknown protein (TAIR:AT3G44450.1); Has 65 Blast hits to 65 proteins in 13 species: Archae - 0; Bacteria - 0; Metazoa - 0; Fungi - 0; Plants - 65; Viruses - 0; Other Eukaryotes - 0 (source: NCBI BLink). chr3:19546446-19546868 REVERSE LENGTH=140	451.662	1527.77	1714.97	1944.12	427.625	478.6	393.38	2018.04	2073.89	2679.11	2637.32	1086.08	3.38255	3.79702	4.30437	-1.05621	1.05964	5.13	5.27198	6.81049	6.70426	2.76089	1.14816
	Bra013566	AT4G21870	HSP20-like chaperones superfamily protein chr4:11603756-11604285 REVERSE LENGTH=134	2828.29	9550.67	8274.88	6050.92	3483.18	3621.58	2983.17	4694.66	4467	2876.89	4177.5	5445.98	3.37684	2.92575	2.13943	1.23155	1.28048	1.57372	1.4974	-1.03694	1.40036	1.82557	-1.05476
	Bra000551	AT2G25690	Protein of unknown function (DUF581) chr2:10940530-10941649 REVERSE LENGTH=324	1034.55	3489.71	8011.35	7333.47	932.838	974.318	1297.83	2571.05	5962.58	10142.6	5532.98	1046.31	3.37317	7.7438	7.08856	-1.10904	-1.06182	1.98104	4.59427	7.81505	4.26325	-1.24039	-1.25449
	Bra006161	AT5G12420	O-acyltransferase (WSD1-like) family protein chr5:4024568-4026715 REVERSE LENGTH=480	323.482	1090.87	914.174	684.753	494.748	493.315	297.374	591.084	625.591	379.952	695.611	582.907	3.37227	2.82604	2.11682	1.52945	1.52502	1.98768	2.10372	1.27769	2.33918	1.96018	1.0878
	Bra011582	AT4G35070	SBP (S-ribonuclease binding protein) family protein chr4:16694488-16695387 FORWARD LENGTH=265	1503.55	5050.43	4051.16	3263.25	1934.23	1828.14	830.036	2317.87	2563.99	1735.17	2240.51	1430.77	3.359	2.6944	2.17036	1.28644	1.21588	2.79249	3.08901	2.09048	2.69929	1.72374	1.81143
	Bra034648	AT4G34710	ADC2, SPE2, ATADC2 arginine decarboxylase 2 chr4:16560315-16562450 REVERSE LENGTH=711	3383.24	11330	12729.4	14056.7	2289.67	1949.98	759.029	1750.03	1666.48	2057.85	2295.64	576.741	3.34886	3.76249	4.1548	-1.47761	-1.73501	2.30562	2.19554	2.71116	3.02444	-1.31607	4.45733
	Bra021577	AT3G14770	SWEET2, AtSWEET2 Nodulin MtN3 family protein chr3:4957787-4959202 REVERSE LENGTH=236	1324.39	4433.7	5877.2	6289.95	2508.73	2378.7	1189.22	5136.73	4775.85	4834.93	4097.1	3439.8	3.34773	4.43767	4.74932	1.89425	1.79607	4.31941	4.01595	4.06563	3.4452	2.89248	1.11366
	Bra002537	AT5G59730	ATEXO70H7, EXO70H7 exocyst subunit exo70 family protein H7 chr5:24064100-24066004 REVERSE LENGTH=634	1321.27	4416.16	5761.21	5094.99	1859.73	1538.98	1187.38	4984.35	4340.18	3928.22	5213.21	2099.78	3.34236	4.36036	3.85613	1.40753	1.16477	4.19777	3.65526	3.30831	4.39052	1.76841	1.11276
	Bra004396	AT1G69570	Dof-type zinc finger DNA-binding family protein chr1:26161771-26163230 REVERSE LENGTH=399	1358.93	4541.31	4611.23	3728.54	1491.77	1606.71	394.031	1567.32	2445.36	1614.62	2557.5	681.667	3.34183	3.39328	2.74373	1.09775	1.18233	3.97766	6.20601	4.0977	6.49061	1.72998	3.44879
	Bra031435	AT1G61340	F-box family protein chr1:22628526-22629741 FORWARD LENGTH=185	419.221	1393.57	3167.95	3398.91	561.159	431.998	550.483	1152.41	2195.21	2961	2381.55	795.962	3.32419	7.55675	8.10768	1.33858	1.03048	2.09345	3.98779	5.37891	4.32629	1.44593	-1.31311
	Bra023856	NA	NA	1557.96	5167.63	5254.4	6767.39	822.776	899.139	1292.96	3397.04	3289.68	4547.73	1795.11	836.971	3.31692	3.37262	4.34375	-1.89354	-1.73272	2.62734	2.5443	3.5173	1.38837	-1.54481	1.20496
	Bra036792	AT3G51540	unknown protein; BEST Arabidopsis thaliana protein match is: unknown protein (TAIR:AT3G08670.1); Has 22744 Blast hits to 9965 proteins in 783 species: Archae - 64; Bacteria - 2760; Metazoa - 8515; Fungi - 3864; Plants - 499; Viruses - 702; Other Eukaryotes - 6340 (source: NCBI BLink). chr3:19115342-19117210 FORWARD LENGTH=438	907.266	3007.74	2981.78	4386.41	1784.24	1243.33	1251.03	2378.92	4007.47	5214.82	4074.64	2606.86	3.31517	3.28656	4.83476	1.96661	1.37041	1.90157	3.20334	4.16842	3.25703	2.08377	-1.3789
	Bra031041	AT1G18710	AtMYB47, MYB47 myb domain protein 47 chr1:6450781-6452986 FORWARD LENGTH=267	241.297	797.331	535.722	556.082	205.74	149.268	173.666	325.485	241.232	174.76	234.969	418.204	3.30436	2.22018	2.30455	-1.17282	-1.61654	1.8742	1.38906	1.0063	1.35299	2.40809	1.38943
	Bra023602	AT5G17220	ATGSTF12, GST26, TT19, GSTF12 glutathione S-transferase phi 12 chr5:5658528-5659322 FORWARD LENGTH=214	1384.43	4541.22	6333.01	3850.79	1793.7	1360.87	873.64	2611.22	3125.63	2616.74	3545.52	1350.35	3.28021	4.57445	2.7815	1.29562	-1.01731	2.9889	3.57771	2.99522	4.05833	1.54566	1.58467
	Bra025340	AT3G28510	P-loop containing nucleoside triphosphate hydrolases superfamily protein chr3:10685656-10687248 FORWARD LENGTH=530	2608.71	8553.22	7912.09	8907.79	2150.88	1883	929.109	4723.4	4458.22	5745.95	4418.74	823.383	3.27872	3.03295	3.41463	-1.21286	-1.3854	5.0838	4.79838	6.18437	4.75589	-1.1284	2.80775
	Bra000489	AT5G52940	Protein of unknown function (DUF295) chr5:21472301-21473389 FORWARD LENGTH=362	281.586	919.834	962.837	649.565	173.592	110.364	394.916	1866.81	1539.08	932.555	1250.03	289.916	3.26662	3.41934	2.30681	-1.62211	-2.55143	4.72711	3.89723	2.3614	3.16531	-1.36217	-1.40247
	Bra018593	AT1G08910	EMB3001 zinc ion binding;zinc ion binding chr1:2856227-2860816 FORWARD LENGTH=829	1213.4	3960.13	5252.92	4346.59	797.047	639.666	5882.79	10885.2	10460.7	10307.9	9110.4	6815.87	3.26366	4.32909	3.58216	-1.52237	-1.89693	1.85035	1.77819	1.75221	1.54865	1.15861	-4.84819
	Bra026022	AT1G16850	unknown protein; FUNCTIONS IN: molecular_function unknown; INVOLVED IN: response to salt stress; LOCATED IN: endomembrane system; EXPRESSED IN: leaf apex, leaf whorl, male gametophyte, flower, leaf; EXPRESSED DURING: LP.06 six leaves visible, LP.04 four leaves visible, LP.10 ten leaves visible, petal differentiation and expansion stage, LP.08 eight leaves visible; BEST Arabidopsis thaliana protei…	3232.89	10485.4	12873.5	15135.8	4680.34	5400.08	3517.72	9177.45	14112.7	17141.1	17912.2	11348.6	3.24335	3.98204	4.68182	1.44773	1.67036	2.60892	4.01189	4.87279	5.09199	3.22612	-1.0881
	Bra038381	AT4G09350	Chaperone DnaJ-domain superfamily protein chr4:5931317-5932152 REVERSE LENGTH=249	1109.33	3597.93	3408.22	3104.57	1885.43	1789.52	1499.1	3947.29	4474.23	4707.4	4019.47	3659.08	3.24334	3.07232	2.7986	1.69961	1.61315	2.63311	2.98461	3.14015	2.68126	2.44085	-1.35136
	Bra026509	AT3G25730	EDF3 ethylene response DNA binding factor 3 chr3:9396505-9397506 FORWARD LENGTH=333	777.129	2511.06	2537.62	2012.44	1399.96	1536.63	1681.08	2039.65	2917.51	2982.87	2698.81	1114.11	3.2312	3.26538	2.58958	1.80145	1.97732	1.2133	1.7355	1.77438	1.6054	-1.5089	-2.16319
	Bra002178	AT5G18670	BMY3, BAM9 beta-amylase 3 chr5:6226138-6227999 FORWARD LENGTH=536	1096.6	3540.96	4090.66	2732.62	1437.53	1489.31	955.778	5836.91	5577.55	3764.35	5912.03	2053.57	3.22904	3.73031	2.4919	1.3109	1.35812	6.10697	5.83561	3.93852	6.18557	2.14858	1.14734
	Bra006882	AT3G51895	SULTR3;1, AST12 sulfate transporter 3;1 chr3:19251503-19255677 REVERSE LENGTH=658	2826.25	9119.87	9394.62	8910.99	2890.62	2477.4	1447.35	3298.89	4936.28	5576.89	4748.24	1502.42	3.22684	3.32406	3.15294	1.02278	-1.14081	2.27926	3.41056	3.85317	3.28064	1.03805	1.95271
	Bra008716	AT5G15160	BNQ2, BHLH134 BANQUO 2 chr5:4921487-4922553 REVERSE LENGTH=94	1593.65	5125.32	5543.07	4565.91	2817.47	2591	1647.19	3682.3	3182.32	3395.2	3670.36	2344.96	3.21609	3.47822	2.86506	1.76794	1.62583	2.2355	1.93197	2.06121	2.22826	1.42361	-1.0336
	Bra007724	NA	NA	254.975	817.646	660.747	691.57	301.304	305.343	297.564	643.236	564.972	400.141	526.38	372.759	3.20677	2.59142	2.71231	1.1817	1.19754	2.16167	1.89866	1.34472	1.76896	1.2527	-1.16703
	Bra033350	AT1G02820	Late embryogenesis abundant 3 (LEA3) family protein chr1:623933-624304 REVERSE LENGTH=91	468.111	1499.96	3844.43	2268.85	861.229	620.229	612.787	1595.59	2933.99	1810.59	3357.57	998.305	3.20428	8.21265	4.84682	1.8398	1.32496	2.60382	4.78794	2.95468	5.47918	1.62912	-1.30906
	Bra010296	AT4G30210	ATR2, AR2 P450 reductase 2 chr4:14796900-14800578 FORWARD LENGTH=711	1912.27	6127.1	9095.08	8474.35	2474.73	2431.14	1917.87	6995.67	9155.9	10372.2	7199.94	4399.36	3.2041	4.75617	4.43157	1.29413	1.27134	3.64762	4.77399	5.40819	3.75413	2.29388	-1.00293
	Bra038033	AT3G13040	myb-like HTH transcriptional regulator family protein chr3:4172415-4174456 REVERSE LENGTH=449	1965.15	6293.88	6181.29	3975.67	1258.57	1296.54	1105.13	810.61	737.264	913.737	468.963	951.798	3.20275	3.14545	2.02309	-1.56141	-1.51569	-1.36333	-1.49896	-1.20946	-2.35654	-1.1611	1.77821
	Bra006224	AT5G13930	CHS, TT4, ATCHS Chalcone and stilbene synthase family protein chr5:4488762-4490035 FORWARD LENGTH=395	2356.7	7546.27	10680.8	9295.74	3296.09	2969.5	2121.46	5155.05	6261.18	9803.88	8359.06	3755.58	3.20205	4.5321	3.94439	1.3986	1.26002	2.42995	2.95135	4.62129	3.94024	1.77028	1.11089
	Bra035622	AT5G56460	Protein kinase superfamily protein chr5:22865509-22867866 FORWARD LENGTH=408	716.703	2290.41	2936.94	1967.91	1204.13	1211.98	1003.7	2088.92	2399.09	3167.29	2513.62	1727.52	3.19576	4.09785	2.74578	1.6801	1.69105	2.08122	2.39025	3.15561	2.50435	1.72115	-1.40044
	Bra013530	AT4G21500	unknown protein; FUNCTIONS IN: molecular_function unknown; INVOLVED IN: biological_process unknown; LOCATED IN: endomembrane system; BEST Arabidopsis thaliana protein match is: unknown protein (TAIR:AT4G05018.1); Has 20 Blast hits to 20 proteins in 8 species: Archae - 0; Bacteria - 0; Metazoa - 0; Fungi - 0; Plants - 17; Viruses - 0; Other Eukaryotes - 3 (source: NCBI BLink). chr4:11441065-114417…	521.799	1665.41	1218.86	1151.98	537.356	522.667	332.732	625.008	535.507	736.25	666.155	410.218	3.19167	2.33588	2.20771	1.02981	1.00166	1.87841	1.60942	2.21274	2.00208	1.23288	1.56823
	Bra020832	AT4G22758	unknown protein; LOCATED IN: chloroplast; BEST Arabidopsis thaliana protein match is: unknown protein (TAIR:AT2G27830.1). chr4:11958477-11959904 FORWARD LENGTH=255	1137.22	3625.26	4333.13	5885.12	782.658	834.86	879.622	4189.19	5070.16	5628.13	3464.49	1522.69	3.18783	3.81028	5.17501	-1.45302	-1.36217	4.76249	5.76402	6.39835	3.93861	1.73107	1.29285
	Bra000169	AT2G40130	Double Clp-N motif-containing P-loop nucleoside triphosphate hydrolases superfamily protein chr2:16766030-16769074 FORWARD LENGTH=910	1403.2	4468.77	4130.67	3652.41	446.855	492.337	1081.38	2298.01	2464.2	2530.53	2245.88	589.045	3.1847	2.94375	2.60291	-3.14017	-2.85008	2.12507	2.27875	2.34009	2.07686	-1.83582	1.2976
	Bra023868	AT3G21670	Major facilitator superfamily protein chr3:7626942-7628954 REVERSE LENGTH=590	3565.2	11293	13284.3	13144.8	6207.83	6268.65	3109.39	11158.1	12034.4	12777.3	12307	7659.49	3.16756	3.7261	3.68697	1.74123	1.75829	3.58852	3.87034	4.10926	3.95801	2.46334	1.14659
	Bra005961	AT5G07920	DGK1, ATDGK1 diacylglycerol kinase1 chr5:2525197-2528396 REVERSE LENGTH=728	2633.11	8320.98	7304.23	10693	3204.67	2666.33	2320.76	7604.08	5720.73	8440.45	5203.99	3948.96	3.16013	2.77399	4.06098	1.21707	1.01262	3.27655	2.46502	3.63693	2.24236	1.70158	1.13459
	Bra025948	AT1G17790	DNA-binding bromodomain-containing protein chr1:6125532-6127276 REVERSE LENGTH=487	258.147	815.148	804.006	534.807	327.45	303.01	200.37	651.786	810.29	564.247	1180.15	394.296	3.15769	3.11453	2.07171	1.26846	1.17379	3.25291	4.04397	2.81603	5.88985	1.96784	1.28835
	Bra002305	AT5G20480	EFR EF-TU receptor chr5:6922497-6925679 FORWARD LENGTH=1031	1256.28	3949.78	6642.6	6111.13	1401.47	1301.54	553.887	1549.45	2395.88	4308.69	1450.89	1682.56	3.14403	5.28752	4.86446	1.11557	1.03603	2.79741	4.32558	7.77901	2.61947	3.03773	2.26812
	Bra003101	AT2G43340	Protein of unknown function (DUF1685) chr2:18007769-18008416 FORWARD LENGTH=189	4684.8	14705.7	15354.8	10014.2	8656.31	9696.43	3576.66	17093.5	12929.7	8009.68	19553.7	8122.04	3.13902	3.27758	2.13759	1.84774	2.06976	4.77918	3.61502	2.23943	5.46703	2.27084	1.30983
	Bra021735	AT2G31370	Basic-leucine zipper (bZIP) transcription factor family protein chr2:13379448-13381072 FORWARD LENGTH=398	1356.04	4243.35	5732.56	5428.52	580.288	525.773	1791.16	3812.01	6036.17	6488.68	6146.28	812.235	3.12922	4.22743	4.00322	-2.33684	-2.57914	2.12824	3.36998	3.62261	3.43145	-2.20522	-1.32088
	Bra015025	AT3G23920	BAM1, BMY7, TR-BAMY beta-amylase 1 chr3:8641722-8644199 FORWARD LENGTH=575	8751.1	27321.7	23463.5	28142.9	14761.6	13715.3	10383.1	30834.1	29044.5	30100.5	28463.1	18759.8	3.12209	2.68121	3.21593	1.68683	1.56727	2.96964	2.79729	2.89899	2.74129	1.80676	-1.18649
	Bra021122	AT3G15620	UVR3 DNA photolyase family protein chr3:5293475-5296548 REVERSE LENGTH=556	525.99	1631.55	1653.81	1973.16	674.361	616.333	285.648	405.529	283.38	509.706	378.582	312.487	3.10187	3.14419	3.75133	1.28208	1.17176	1.41968	-1.008	1.78438	1.32534	1.09396	1.84139
	Bra007453	AT1G47890	AtRLP7, RLP7 receptor like protein 7 chr1:17643976-17647035 FORWARD LENGTH=1019	255.676	793	1423.24	1474.55	432.406	400.732	251.658	388.992	890.924	2000.88	1306.52	260.399	3.10158	5.56658	5.76726	1.69123	1.56734	1.54572	3.54022	7.95079	5.19165	1.03473	1.01597
	Bra024860	NA	NA	217.968	675.785	1271.25	664.555	344.101	295.993	219.625	1093.22	1518.48	950.08	2013.39	440.056	3.10039	5.83228	3.04886	1.57868	1.35797	4.97767	6.91397	4.32592	9.1674	2.00367	-1.0076
	Bra017369	AT2G03760	ST, ATST1, RAR047, ST1, AtSOT1, AtSOT12, SOT12 sulphotransferase 12 chr2:1149475-1150455 REVERSE LENGTH=326	807.231	2500.83	2801.91	1922.19	546.547	1220.8	373.184	407.89	412.388	620.333	610.12	219.187	3.09804	3.47101	2.38121	-1.47697	1.51233	1.093	1.10505	1.66227	1.6349	-1.70258	2.16309
	Bra020569	AT5G27930	Protein phosphatase 2C family protein chr5:9958199-9960219 REVERSE LENGTH=373	2687.77	8324.67	12113.4	10768.6	2165.28	2289.46	3092.24	10278.4	11988.8	14176.9	9459.29	5142.96	3.09724	4.50686	4.00652	-1.2413	-1.17398	3.32393	3.87706	4.58467	3.05904	1.66318	-1.15049
	Bra005488	AT2G33530	scpl46 serine carboxypeptidase-like 46 chr2:14197866-14200536 REVERSE LENGTH=465	674.675	2087.02	3459.82	2998.92	1226.95	1559.21	847.79	2159.29	2380.52	3264.67	2020.24	1160.02	3.09337	5.12813	4.44498	1.81858	2.31105	2.54696	2.80791	3.8508	2.38295	1.36829	-1.25659
	Bra017531	AT4G17900	PLATZ transcription factor family protein chr4:9946046-9947697 FORWARD LENGTH=227	491.499	1519.16	2076.2	1717.67	945.971	862.787	638.919	1519.27	1603.84	1852.28	2300.05	1055.7	3.09087	4.22422	3.49476	1.92467	1.75542	2.37788	2.51024	2.89908	3.59991	1.65232	-1.29994
	Bra011615	AT4G35440	CLC-E, ATCLC-E, CLCE chloride channel E chr4:16836384-16839345 REVERSE LENGTH=710	2868.59	8845.65	9543.19	7921.57	4624.42	4337.27	3703.73	11308.1	10475	9207.33	9818.72	6080.35	3.08362	3.32679	2.76149	1.61209	1.51199	3.05317	2.82823	2.48596	2.65104	1.64168	-1.29113
	Bra006543	AT5G20150	ATSPX1, SPX1 SPX domain gene 1 chr5:6802429-6803367 FORWARD LENGTH=256	1735.33	5306.14	3582.92	3640.3	1506.5	1615.95	130.127	456.002	157.919	125.085	61.5293	101.394	3.05771	2.06469	2.09776	-1.1519	-1.07388	3.50428	1.21358	-1.04031	-2.11488	-1.28338	13.3357
	Bra002409	AT5G22390	Protein of unknown function (DUF3049) chr5:7418383-7418991 REVERSE LENGTH=202	536.726	1636.17	1289.91	1220.77	403.57	353.835	386.084	1212.67	945.074	1001.91	738.938	432.046	3.04843	2.40329	2.27448	-1.32995	-1.51688	3.14095	2.44785	2.59506	1.91393	1.11905	1.39018
	Bra015976	AT1G73660	protein tyrosine kinase family protein chr1:27692247-27696718 REVERSE LENGTH=1030	3419.13	10418.9	7817.79	7752.27	2662.91	2916.44	3252.84	7379.48	7148.39	6922.51	7803.28	3467.63	3.04724	2.28649	2.26732	-1.28398	-1.17236	2.26863	2.19758	2.12814	2.39891	1.06603	1.05112
	Bra013234	AT4G22100	BGLU3 beta glucosidase 2 chr4:11707370-11709932 REVERSE LENGTH=507	316.897	964.62	1354.37	1424.25	405.439	427.156	190.667	207.426	311.184	470.121	217.851	229.038	3.04395	4.27385	4.49436	1.2794	1.34793	1.0879	1.63208	2.46567	1.14257	1.20125	1.66204
	Bra025926	AT1G18180	Protein of unknown function (DUF1295) chr1:6255903-6257737 FORWARD LENGTH=305	1487.29	4521.07	4230.03	6536.49	2223.53	2302.36	1966.39	3505.01	5016.65	5230.59	4003.44	3789	3.0398	2.84412	4.3949	1.49502	1.54802	1.78246	2.5512	2.66	2.03593	1.92688	-1.32213
	Bra018415	AT1G10960	ATFD1, FD1 ferredoxin 1 chr1:3664445-3664891 FORWARD LENGTH=148	2922.28	8877.17	9264.14	7601.49	3558.93	3436.81	2728.3	9640.8	9539.19	7867.72	10011.5	5092.94	3.03775	3.17018	2.60122	1.21786	1.17607	3.53363	3.49639	2.88374	3.6695	1.86671	1.0711
	Bra040914	AT1G64530	Plant regulator RWP-RK family protein chr1:23959820-23962896 FORWARD LENGTH=841	1175.33	3566.73	4587.28	3104.44	1463.52	1332.67	1287.67	3701.85	3652.41	3302.92	3971.39	1751.46	3.03466	3.90297	2.64133	1.2452	1.13387	2.87484	2.83645	2.56504	3.08417	1.36018	-1.09558
	Bra023434	AT5G13770	Pentatricopeptide repeat (PPR-like) superfamily protein chr5:4445461-4447290 FORWARD LENGTH=609	425.559	1289.67	1169.09	1240.37	784.057	681.692	508.167	1169.38	1430.99	1467.75	1383.04	658.145	3.03053	2.74719	2.91468	1.84242	1.60187	2.30117	2.81598	2.88832	2.72162	1.29514	-1.19412
	Bra019666	AT1G14280	PKS2 phytochrome kinase substrate 2 chr1:4877657-4878985 FORWARD LENGTH=442	4428.75	13388.4	11094.9	9125.94	7613.05	6132.19	3842.14	12230.6	10612.9	6558.2	13082.1	8027.03	3.02307	2.5052	2.06061	1.71901	1.38463	3.18328	2.76224	1.70691	3.4049	2.08921	1.15268
	Bra029224	AT5G63450	CYP94B1 cytochrome P450, family 94, subfamily B, polypeptide 1 chr5:25408987-25410519 REVERSE LENGTH=510	904.787	2733.07	3185.59	3731.62	300.311	257.632	582.799	1280.85	1656.64	1775.41	2322.18	528.806	3.02068	3.52082	4.12431	-3.01283	-3.51194	2.19776	2.84256	3.04635	3.98453	-1.1021	1.55249
	Bra012140	AT5G67190	DEAR2 DREB and EAR motif protein 2 chr5:26809135-26809689 REVERSE LENGTH=184	6934.34	20940.6	16718.7	17557.1	8591.5	8436.5	5349.94	18964	15874.2	14857.1	16860.9	12624.3	3.01984	2.411	2.53191	1.23898	1.21663	3.54471	2.96717	2.77706	3.15161	2.35971	1.29615
	Bra007870	AT1G69610	Protein of unknown function (DUF1666) chr1:26186954-26189349 FORWARD LENGTH=636	2193.99	6576.35	7664.07	6801.46	1640.47	1415.48	1297.48	4539.99	4083.38	4840.66	3750.35	2184.75	2.99744	3.49321	3.10004	-1.33742	-1.55	3.49908	3.14716	3.73082	2.89049	1.68384	1.69096
	Bra027662	AT1G64680	unknown protein; BEST Arabidopsis thaliana protein match is: unknown protein (TAIR:AT1G03055.1); Has 146 Blast hits to 146 proteins in 26 species: Archae - 0; Bacteria - 6; Metazoa - 0; Fungi - 0; Plants - 125; Viruses - 0; Other Eukaryotes - 15 (source: NCBI BLink). chr1:24036071-24037062 FORWARD LENGTH=250	255.897	762.975	1455.96	933.835	284.073	258.37	569.248	1728.58	1676.27	1410.12	1139.13	718.739	2.98157	5.68963	3.64926	1.11011	1.00966	3.0366	2.94471	2.47716	2.00111	1.26261	-2.22452
	Bra003787	AT1G74750	Pentatricopeptide repeat (PPR) superfamily protein chr1:28086800-28089367 FORWARD LENGTH=855	1489.56	4439.44	4684.47	4868.92	1434.94	1305.22	1139.52	5178.97	4902.11	4899.85	4646.27	2076.06	2.98037	3.14487	3.2687	-1.03806	-1.14123	4.54487	4.30191	4.29992	4.07739	1.82187	1.30718
	Bra023594	AT5G17050	UGT78D2 UDP-glucosyl transferase 78D2 chr5:5607828-5609392 REVERSE LENGTH=460	2477.67	7353.5	6531.99	7123.1	3107.96	2663.11	2546.86	6184.64	6377.52	5936.64	7772.65	3074.48	2.96791	2.63634	2.87492	1.25439	1.07484	2.42834	2.50407	2.33096	3.05186	1.20716	-1.02793
	Bra009229	AT4G34710	ADC2, SPE2, ATADC2 arginine decarboxylase 2 chr4:16560315-16562450 REVERSE LENGTH=711	3135.55	9270.94	10711.1	10546.6	2231.44	2120.78	773.926	1984.41	1979.82	2422.79	3335.87	952.481	2.95672	3.41602	3.36356	-1.40517	-1.47849	2.56408	2.55815	3.13052	4.31032	1.23071	4.05149
	Bra021164	AT3G16150	N-terminal nucleophile aminohydrolases (Ntn hydrolases) superfamily protein chr3:5471794-5473033 FORWARD LENGTH=325	5396.13	15883.3	16699.2	15957.4	8163.23	7580.46	4514.22	6419.67	6013.02	5853.1	7080.37	5579.62	2.94346	3.09466	2.95719	1.51279	1.4048	1.4221	1.33202	1.29659	1.56846	1.23601	1.19536
	Bra001679	AT3G17710	F-box and associated interaction domains-containing protein chr3:6055597-6056703 FORWARD LENGTH=368	301.84	887.259	793.939	624.428	183.49	227.02	260.814	295.593	223.407	288.131	200.776	297.474	2.9395	2.63033	2.06874	-1.64499	-1.32957	1.13335	-1.16744	1.10474	-1.29903	1.14056	1.1573
	Bra033312	AT1G02310	MAN1 Glycosyl hydrolase superfamily protein chr1:458243-460652 REVERSE LENGTH=411	1720.38	5051.5	7290.31	8737.08	1702.31	1586.53	1149	5212.44	8342.2	10711	8003.03	4643.8	2.93627	4.23762	5.07858	-1.01061	-1.08437	4.5365	7.2604	9.32202	6.96521	4.0416	1.49728
	Bra000027	AT2G37900	Major facilitator superfamily protein chr2:15864396-15866408 REVERSE LENGTH=575	1727.45	5069.96	6263.5	6816.71	2101.37	2283.48	1454.95	3837.84	5350.12	7375.44	6376.05	1658.24	2.93494	3.62586	3.94611	1.21646	1.32188	2.63778	3.67718	5.06921	4.38232	1.13972	1.18729
	Bra023601	AT5G17210	Protein of unknown function (DUF1218) chr5:5656519-5657970 FORWARD LENGTH=209	1805.44	5296.31	6589.65	7845.95	1910.53	1595.82	2223.24	4517.79	5406.61	8212.28	7132.56	2485.39	2.93353	3.64989	4.34573	1.05821	-1.13136	2.03207	2.43186	3.69383	3.20818	1.11791	-1.23141
	Bra030393	AT1G52300	Zinc-binding ribosomal protein family protein chr1:19475213-19476152 REVERSE LENGTH=95	190.34	556.5	616.271	746.498	233.991	258.276	198.593	369.362	324.653	516.601	142.414	319.083	2.92372	3.23774	3.92192	1.22933	1.35692	1.85989	1.63477	2.60131	-1.39448	1.60672	-1.04336
	Bra024929	AT5G47610	RING/U-box superfamily protein chr5:19301399-19301899 REVERSE LENGTH=166	3318.41	9694.97	10386	9563.77	4823.88	5647.6	1967.44	4135.58	4069.66	3767.05	4490.79	2367.31	2.92157	3.12981	2.88203	1.45367	1.7019	2.10201	2.06851	1.9147	2.28255	1.20324	1.68666
	Bra005057	AT2G39270	P-loop containing nucleoside triphosphate hydrolases superfamily protein chr2:16399983-16401408 FORWARD LENGTH=295	4455.44	12964.4	11982.1	17796.8	3960.96	3682.78	5662.42	9661.61	11988.5	15256.7	11316.8	6219.52	2.90979	2.68932	3.9944	-1.12484	-1.2098	1.70627	2.1172	2.69438	1.99858	1.09839	-1.2709
	Bra020528	AT5G26700	RmlC-like cupins superfamily protein chr5:9308439-9309548 REVERSE LENGTH=213	415.565	1206.93	912.536	1150.97	683.537	511.926	522.083	1745.03	953.708	860.606	1435.59	789.157	2.90431	2.19589	2.76965	1.64484	1.23188	3.34244	1.82674	1.64841	2.74974	1.51155	-1.25632
	Bra003305	AT3G57920	SPL15 squamosa promoter binding protein-like 15 chr3:21444450-21445852 REVERSE LENGTH=354	715.601	2074.56	2129.31	1455.71	340.25	296.682	1109.61	2204.74	2506.36	1655.14	3152.83	978.036	2.89905	2.97555	2.03425	-2.10316	-2.41201	1.98695	2.25878	1.49164	2.84139	-1.13453	-1.5506
	Bra038677	AT3G11740	Protein of unknown function (DUF567) chr3:3712427-3713389 FORWARD LENGTH=194	1442.08	4180.5	5582.47	11192.7	1763.99	1746.11	2313.44	4332	5104.98	9734.38	6969.81	4698.99	2.89894	3.87112	7.7615	1.22323	1.21083	1.87254	2.20666	4.20775	3.01275	2.03117	-1.60424
	Bra029055	AT5G53870	ENODL1, AtENODL1 early nodulin-like protein 1 chr5:21870033-21871228 REVERSE LENGTH=370	1013.09	2936.58	4656.8	6383.51	1721.77	1602.82	1247.23	1550.94	2027.99	2111.34	2272.73	1726.72	2.89864	4.59663	6.30103	1.69952	1.58211	1.24351	1.626	1.69282	1.82222	1.38444	-1.23111
	Bra031981	AT3G03650	EDA5 Exostosin family protein chr3:884298-886166 REVERSE LENGTH=499	1220.02	3534.91	3684.27	3930.31	467.323	409.954	376.827	767.935	1098.17	2082.57	870.141	170.629	2.89742	3.01984	3.22151	-2.61066	-2.97599	2.0379	2.91426	5.52659	2.30913	-2.20846	3.23761
	Bra011280	AT1G13080	CYP71B2 cytochrome P450, family 71, subfamily B, polypeptide 2 chr1:4459212-4460807 FORWARD LENGTH=502	279.325	808.7	1149.62	930.385	369.852	362.1	409.496	1087.62	1577.15	1310.13	1474.11	680.835	2.89519	4.11571	3.33083	1.32409	1.29634	2.656	3.85144	3.19937	3.59982	1.66262	-1.46602
	Bra019862	AT1G11350	CBRLK1, SD1-13, RKS2 S-domain-1 13 chr1:3817725-3820752 REVERSE LENGTH=830	555.355	1601.53	3005.47	3846.57	485.861	530.777	222.235	553.832	358.749	606.759	239.324	411.629	2.8838	5.4118	6.92633	-1.14303	-1.04631	2.4921	1.61428	2.73026	1.0769	1.85222	2.49895
	Bra027044	AT1G62440	LRX2 leucine-rich repeat/extensin 2 chr1:23111818-23115293 FORWARD LENGTH=826	4503.67	12957.5	14593	17512.6	4863.96	5610.32	5139.24	15070.1	12279.6	19313.6	13616.1	8420.97	2.8771	3.24025	3.88852	1.08	1.24572	2.93236	2.38938	3.75807	2.64944	1.63856	-1.14112
	Bra026180	AT1G14890	Plant invertase/pectin methylesterase inhibitor superfamily protein chr1:5137045-5137704 FORWARD LENGTH=219	1485.78	4262.33	4348.98	4206.08	2384.19	2371.21	734.732	2025.74	2615.07	2927.7	2337.82	1918.88	2.86875	2.92707	2.83089	1.60467	1.59594	2.75711	3.55922	3.98472	3.18187	2.61167	2.02221
	Bra030360	AT5G39050	HXXXD-type acyl-transferase family protein chr5:15634596-15636005 FORWARD LENGTH=469	1052.44	3019.1	3246.06	3250.37	1301.31	1464.87	1084.77	1914.35	2103.07	2298.3	2516.11	2541.9	2.86867	3.08432	3.08841	1.23647	1.39188	1.76475	1.93872	2.1187	2.31949	2.34326	-1.03072
	Bra029603	AT3G06760	Drought-responsive family protein chr3:2132971-2134355 FORWARD LENGTH=224	985.243	2824.76	2626.17	4098.37	1565.52	789.612	952.71	2214.22	2582.08	2841.83	2191.81	722.636	2.86707	2.6655	4.15976	1.58897	-1.24776	2.32413	2.71025	2.98289	2.30061	-1.31838	1.03415
	Bra000124	AT2G39210	Major facilitator superfamily protein chr2:16366287-16368231 REVERSE LENGTH=601	2589.38	7419.13	6520.91	6290.76	3761.42	3593.27	2443.3	5880.75	5998.07	6586.54	4361.07	3863.41	2.86521	2.51833	2.42945	1.45263	1.3877	2.40689	2.45491	2.69576	1.78491	1.58123	1.05979
	Bra002383	AT5G22020	Calcium-dependent phosphotriesterase superfamily protein chr5:7287878-7289357 REVERSE LENGTH=395	4489.94	12851.3	10444.8	9863.99	5885.12	4359.78	2699.23	7798.16	10087	9478.66	13323.4	5358.4	2.86224	2.32627	2.19691	1.31073	-1.02985	2.88903	3.73699	3.51162	4.936	1.98516	1.66342
	Bra008331	AT1G77740	PIP5K2 phosphatidylinositol-4-phosphate 5-kinase 2 chr1:29220632-29223861 FORWARD LENGTH=754	2305.25	6594.05	6148.86	5439.55	3273.45	3258.24	2949.18	8126.83	6557.8	7007.26	6985.7	4116.69	2.86045	2.66733	2.35964	1.42	1.4134	2.75562	2.2236	2.376	2.36869	1.39588	-1.27933
	Bra016591	AT1G17710	Pyridoxal phosphate phosphatase-related protein chr1:6090763-6091975 REVERSE LENGTH=279	826.175	2358.15	3107.92	3023.16	315.67	415.565	461.371	1115.24	542.333	1452.12	1165.06	403.245	2.8543	3.76182	3.65922	-2.61721	-1.98808	2.41723	1.17548	3.1474	2.52521	-1.14415	1.7907
	Bra035133	AT1G79660	unknown protein; BEST Arabidopsis thaliana protein match is: unknown protein (TAIR:AT1G16170.1); Has 30201 Blast hits to 17322 proteins in 780 species: Archae - 12; Bacteria - 1396; Metazoa - 17338; Fungi - 3422; Plants - 5037; Viruses - 0; Other Eukaryotes - 2996 (source: NCBI BLink). chr1:29976294-29976575 FORWARD LENGTH=93	1244.91	3551.24	4310.09	3268.48	815.916	780.714	1007.49	1893.58	2020.39	2743.02	2201.28	945.444	2.85261	3.46217	2.62547	-1.52578	-1.59458	1.8795	2.00537	2.72263	2.18491	-1.06563	1.23565
	Bra001815	AT3G21150	BBX32 B-box 32 chr3:7412713-7413390 REVERSE LENGTH=225	2199.32	6269.4	6126.49	6255.35	962.482	898.284	3629.13	10362.9	10374.1	9290.79	11860.6	3027.47	2.85061	2.78563	2.84422	-2.28505	-2.44836	2.85548	2.85856	2.56006	3.26817	-1.19873	-1.65011
	Bra008686	AT1G45063	copper ion binding;electron carriers chr1:17034068-17034886 REVERSE LENGTH=272	1345.46	3790.21	5150.24	4880.86	366.964	397.07	842.86	769.456	679.545	801.055	708.99	466.423	2.81704	3.82787	3.62765	-3.66646	-3.38847	-1.0954	-1.24033	-1.05219	-1.18882	-1.80707	1.5963
	Bra005580	AT2G32280	Protein of unknown function (DUF1218) chr2:13713210-13713977 FORWARD LENGTH=163	3609.24	10162.7	9715.33	10773.2	6575.05	5985.16	1971.97	4552.38	3416.68	3655.71	2936.15	2716.59	2.81575	2.69179	2.98489	1.82173	1.65829	2.30854	1.73262	1.85384	1.48894	1.3776	1.83027
	Bra018485	AT4G12560	CPR30 F-box and associated interaction domains-containing protein chr4:7441815-7443157 FORWARD LENGTH=413	202.545	570.25	815.148	514.225	229.641	354.652	228.777	657.721	982.241	855.769	824.238	410.833	2.81542	4.02453	2.53882	1.13378	1.75098	2.87494	4.29344	3.74063	3.6028	1.79578	-1.12951
	Bra000435	AT2G46940	unknown protein; BEST Arabidopsis thaliana protein match is: unknown protein (TAIR:AT3G62070.1); Has 143 Blast hits to 141 proteins in 14 species: Archae - 0; Bacteria - 0; Metazoa - 4; Fungi - 0; Plants - 139; Viruses - 0; Other Eukaryotes - 0 (source: NCBI BLink). chr2:19286658-19287505 REVERSE LENGTH=252	2841.03	7975.02	6509.52	6751.99	1212.67	1051.15	2027.05	8273.56	8517.14	8190.51	8911.95	2381.2	2.80709	2.29125	2.3766	-2.34279	-2.70278	4.08158	4.20174	4.04061	4.39651	1.17471	1.40156
	Bra037397	AT1G64780	ATAMT1;2, AMT1;2 ammonium transporter 1;2 chr1:24061021-24062565 REVERSE LENGTH=514	4754.74	13345.5	15121.2	13729.5	5244.88	5243.9	7500.87	17342.1	15643.5	17553.3	14109.7	10905.3	2.80678	3.18024	2.88754	1.10308	1.10288	2.31201	2.08556	2.34017	1.88108	1.45387	-1.57756
	Bra013764	AT4G24120	YSL1, ATYSL1 YELLOW STRIPE like 1 chr4:12524581-12527023 FORWARD LENGTH=673	1186.5	3323.41	3575.82	3909.07	1699.16	1339.75	1812.41	2860.44	2821.37	3779.13	3346.18	1573.7	2.80102	3.01375	3.29462	1.43208	1.12916	1.57825	1.5567	2.08514	1.84626	-1.15169	-1.52753
	Bra037294	AT2G16660	Major facilitator superfamily protein chr2:7218930-7221592 REVERSE LENGTH=546	3947.12	11019.6	9125.18	11735.6	3384.1	3547.81	5136.97	7805.09	8335.31	9525.84	8455.65	7321.38	2.79181	2.31186	2.97321	-1.16637	-1.11255	1.5194	1.62261	1.85437	1.64604	1.42523	-1.30145
	Bra012663	AT4G17460	HAT1 Homeobox-leucine zipper protein 4 (HB-4) / HD-ZIP protein chr4:9739862-9740983 FORWARD LENGTH=282	565.145	1570.06	1625.25	1193.52	234.884	353.794	762.459	1990.76	1623.39	1389.64	1490.41	851.543	2.77815	2.87581	2.11188	-2.40606	-1.59738	2.61097	2.12915	1.82258	1.95474	1.11684	-1.34914
	Bra016114	AT1G71810	Protein kinase superfamily protein chr1:27002602-27007964 REVERSE LENGTH=692	297.75	825.46	936.908	740.639	483.082	488.311	449.079	1201.69	1115.72	1212.8	917.074	659.592	2.77233	3.14663	2.48745	1.62244	1.64	2.6759	2.48446	2.70064	2.04212	1.46877	-1.50824
	Bra001975	AT2G16365	F-box family protein chr2:7074940-7076389 FORWARD LENGTH=455	1326.14	3676.4	2723.38	3508.4	2113.65	2269.89	1727.29	4410.74	4403.08	3881.24	4964.58	3397.31	2.77226	2.05361	2.64557	1.59384	1.71165	2.55356	2.54913	2.24701	2.8742	1.96684	-1.30249
	Bra003950	AT1G70610	ATTAP1, TAP1 transporter associated with antigen processing protein 1 chr1:26622086-26626331 FORWARD LENGTH=700	2580.33	7152.06	8334.39	8374.11	3834.62	3642.05	2487.51	6584.37	7739.21	8963	7964.62	5386.18	2.77176	3.22997	3.24536	1.4861	1.41147	2.64697	3.11123	3.6032	3.20184	2.16529	1.03731
	Bra004629	NA	NA	255.426	706.585	921.443	1328.7	157.285	297.633	692.254	1446.66	1965.84	1806.26	4795.2	652.352	2.7663	3.60748	5.2019	-1.62397	1.16524	2.08978	2.83977	2.60924	6.92694	-1.06117	-2.71019
	Bra007780	AT2G25690	Protein of unknown function (DUF581) chr2:10940530-10941649 REVERSE LENGTH=324	911.01	2510.15	4264.47	4432.47	1027.96	796.717	972.191	2198.13	3444.01	5140.51	4066.3	967.851	2.75535	4.68104	4.86545	1.12837	-1.14345	2.26101	3.54252	5.28755	4.18261	-1.00448	-1.06716
	Bra031724	AT1G10640	Pectin lyase-like superfamily protein chr1:3515478-3517807 REVERSE LENGTH=532	2888.92	7951.69	11215.7	10207.1	5735.29	5310.69	3619.47	6053.41	8039.26	10439.9	9589.65	3549.32	2.75248	3.88232	3.53319	1.98527	1.8383	1.67246	2.22112	2.88437	2.64946	-1.01976	-1.25288
	Bra019410	AT5G11250	Disease resistance protein (TIR-NBS-LRR class) chr5:3587978-3591960 REVERSE LENGTH=1189	1285.79	3535.16	5722.85	5000.88	1446.65	1360.5	2232.09	4175.66	5564.4	7114.42	6476.36	2376.46	2.74941	4.45084	3.88934	1.12511	1.0581	1.87074	2.49291	3.18734	2.90148	1.06468	-1.73597
	Bra010424	AT4G26850	VTC2 mannose-1-phosphate guanylyltransferase (GDP)s;GDP-galactose:mannose-1-phosphate guanylyltransferases;GDP-galactose:glucose-1-phosphate guanylyltransferases;GDP-galactose:myoinositol-1-phosphate guanylyltransferases;glucose-1-phosphate guanylyltransferase chr4:13499262-13501145 REVERSE LENGTH=442	8523.54	23425.1	23351.6	22772.1	11400.8	10961.3	6324.41	12520.2	9732.32	11790.7	10847	7009.47	2.74828	2.73966	2.67167	1.33757	1.286	1.97966	1.53885	1.86432	1.7151	1.10832	1.34772
	Bra017815	AT4G37295	unknown protein; FUNCTIONS IN: molecular_function unknown; INVOLVED IN: biological_process unknown; LOCATED IN: endomembrane system; EXPRESSED IN: stem, root, leaf; EXPRESSED DURING: LP.06 six leaves visible, LP.04 four leaves visible; Has 30201 Blast hits to 17322 proteins in 780 species: Archae - 12; Bacteria - 1396; Metazoa - 17338; Fungi - 3422; Plants - 5037; Viruses - 0; Other Eukaryotes - …	677.593	1854.17	2041.43	3088	558.716	553.114	1490.61	1783.97	2208.2	3608.68	1688.16	807.988	2.73641	3.01277	4.55731	-1.21277	-1.22505	1.19681	1.48141	2.42094	1.13253	-1.84484	-2.19986
	Bra031906	AT4G19590	Chaperone DnaJ-domain superfamily protein chr4:10671199-10672290 FORWARD LENGTH=345	308.101	839.295	931.426	1207.98	298.47	447.345	501.284	1030.2	704.707	980.473	2400.11	431.136	2.72409	3.02312	3.92073	-1.03227	1.45194	2.05512	1.4058	1.95592	4.78792	-1.16271	-1.62701
	Bra038624	AT5G63320	NPX1 nuclear protein X1 chr5:25374413-25378783 REVERSE LENGTH=1061	1530.92	4166.61	5951.58	7279.58	1615.25	1746.82	1544.36	4728.51	6547.34	6466.89	6368.62	2312.89	2.72164	3.88758	4.75504	1.05508	1.14103	3.06179	4.23952	4.18742	4.12379	1.49764	-1.00878
	Bra014283	AT1G51090	Heavy metal transport/detoxification superfamily protein chr1:18932985-18933747 FORWARD LENGTH=171	4139.56	11237.9	12528.6	12327.9	4209.19	4196.83	5736.6	10431.4	10511.4	13853.5	7107.2	6940.22	2.71476	3.02655	2.97807	1.01682	1.01383	1.81839	1.83234	2.41493	1.23892	1.20981	-1.3858
	Bra010060	AT5G62130	Per1-like family protein chr5:24950685-24952918 REVERSE LENGTH=343	1856.51	5033	5449	5274.94	1892.53	1737.96	2137.86	5509.44	5445.73	5579.14	5106.56	2447.71	2.711	2.93508	2.84132	1.0194	-1.06821	2.57708	2.54728	2.60968	2.38863	1.14493	-1.15155
	Bra011175	AT4G30230	unknown protein; Has 42 Blast hits to 42 proteins in 5 species: Archae - 0; Bacteria - 0; Metazoa - 0; Fungi - 0; Plants - 42; Viruses - 0; Other Eukaryotes - 0 (source: NCBI BLink). chr4:14806376-14807158 FORWARD LENGTH=260	1003.96	2721.58	3207.21	2732.32	573.487	730.172	747.447	2642.9	2501.57	2825.33	2224.29	794.226	2.71085	3.19456	2.72154	-1.75062	-1.37496	3.5359	3.34682	3.77997	2.97585	1.06259	1.34319
	Bra018071	AT3G48240	Octicosapeptide/Phox/Bem1p family protein chr3:17867381-17868007 FORWARD LENGTH=180	500.899	1351.94	1561.05	1892.29	653.905	640.203	431.768	426.695	557.723	1258.4	1088.96	476.305	2.69903	3.1165	3.77779	1.30546	1.27811	-1.01189	1.29172	2.91453	2.5221	1.10315	1.16011
	Bra000420	AT2G46340	SPA1 SPA (suppressor of phyA-105) protein family chr2:19022572-19026821 REVERSE LENGTH=1029	3788.66	10223.7	11415.6	11005.3	3978.81	3415.03	3037.41	10444.8	10410.4	9185.25	10675.4	3951.34	2.6985	3.0131	2.9048	1.05019	-1.10941	3.43872	3.42739	3.02404	3.51464	1.30089	1.24733
	Bra026466	AT5G24120	SIGE, SIG5, ATSIG5 sigma factor E chr5:8157794-8159746 REVERSE LENGTH=517	2319.22	6248.91	6386.18	4777.31	2340.87	2157.39	2495.22	3736.91	4239.96	5711.98	3894.49	3346.31	2.6944	2.75359	2.05988	1.00934	-1.07501	1.49763	1.69923	2.28917	1.56078	1.34109	-1.07589
	Bra017666	AT4G34610	BLH6 BEL1-like homeodomain 6 chr4:16530546-16532498 REVERSE LENGTH=532	507.89	1362.04	1543.77	1124.8	813.267	807.943	443.858	1356.89	1273.86	1459.33	1783.54	1037.35	2.68176	3.03958	2.21465	1.60127	1.59078	3.05704	2.86997	3.28783	4.01827	2.33712	1.14426
	Bra011344	AT4G32400	EMB104, SHS1, EMB42, ATBT1 Mitochondrial substrate carrier family protein chr4:15638686-15640238 FORWARD LENGTH=392	1908.63	5112.88	5187.34	6845.14	2270.46	2239.94	2055.23	3852.22	3748.41	5061.27	3780.07	2686.86	2.67882	2.71783	3.58642	1.18958	1.17359	1.87435	1.82384	2.46263	1.83924	1.30733	-1.07681
	Bra010164	AT1G32440	PKp3 plastidial pyruvate kinase 3 chr1:11712205-11714963 FORWARD LENGTH=571	1615.6	4317.3	5881.18	5808.46	1882.12	1587.94	1520.73	4941.17	6857.48	7769.17	5104.63	2715.91	2.67226	3.64025	3.59523	1.16497	-1.01742	3.24921	4.50933	5.10884	3.3567	1.78593	1.06238
	Bra012543	AT4G19450	Major facilitator superfamily protein chr4:10606538-10609218 FORWARD LENGTH=572	703.523	1879.22	1681.2	1600.85	926	902.809	591.002	985.276	752.054	937.398	912.017	975.136	2.67116	2.38969	2.27548	1.31623	1.28327	1.66713	1.27251	1.58612	1.54317	1.64997	1.19039
	Bra027244	AT3G15430	Regulator of chromosome condensation (RCC1) family protein chr3:5209408-5211562 FORWARD LENGTH=488	3655.71	9758.61	12233.3	12017.3	5510.88	5483.17	3838.34	9259.69	9850.12	11132.2	9052.69	5766.31	2.66942	3.34635	3.28727	1.50747	1.49989	2.41242	2.56624	2.90026	2.35849	1.50229	-1.04996
	Bra030683	AT1G07450	NAD(P)-binding Rossmann-fold superfamily protein chr1:2288038-2289256 REVERSE LENGTH=260	1865.93	4978.89	5190.59	5171.83	3062.04	3066	2487.42	4389.68	5519.18	5358.84	4967.74	4729.67	2.66832	2.78177	2.77172	1.64103	1.64315	1.76475	2.21884	2.15438	1.99715	1.90144	-1.33307
	Bra037124	AT5G67190	DEAR2 DREB and EAR motif protein 2 chr5:26809135-26809689 REVERSE LENGTH=184	1281.07	3416.94	2614.06	3547.8	2555.05	2342.54	2206.61	3088.92	3255.39	2537.37	2891.15	2624.64	2.66725	2.04053	2.7694	1.99447	1.82858	1.39985	1.47529	1.1499	1.31022	1.18944	-1.72247
	Bra027713	AT1G64670	BDG1 alpha/beta-Hydrolases superfamily protein chr1:24030990-24033474 REVERSE LENGTH=469	569.77	1518.7	1471.2	1380.25	549.927	626.799	571.305	1247.14	1385.9	1385.29	1938.49	977.074	2.66546	2.58209	2.42247	-1.03608	1.10009	2.18297	2.42585	2.42478	3.39309	1.71025	-1.00269
	Bra015297	AT1G04240	SHY2, IAA3 AUX/IAA transcriptional regulator family protein chr1:1128564-1129319 REVERSE LENGTH=189	1507.35	4013.87	5365.14	5456.82	2548.42	2351.2	1813.07	5419.53	6148.73	6175.79	6139.41	3123.01	2.66287	3.55932	3.62014	1.69066	1.55982	2.98915	3.39134	3.40626	3.3862	1.7225	-1.20282
	Bra021819	AT2G32960	Phosphotyrosine protein phosphatases superfamily protein chr2:13987976-13990720 FORWARD LENGTH=257	1396.49	3717.23	5453.18	3175.22	1667.8	1812.14	1624.99	3073.17	4298.3	3266.21	4797.38	2363.2	2.66184	3.90492	2.27371	1.19428	1.29764	1.89119	2.64512	2.00999	2.95225	1.45429	-1.16362
	Bra019370	AT4G22590	TPPG Haloacid dehalogenase-like hydrolase (HAD) superfamily protein chr4:11893707-11895371 REVERSE LENGTH=377	1335.55	3551.3	3493.91	4877.2	1760.3	1691.34	1653.9	3745.55	3783.83	3726.99	3796.46	2026.08	2.65905	2.61608	3.65183	1.31803	1.2664	2.26468	2.28782	2.25346	2.29546	1.22503	-1.23837
	Bra035478	NA	NA	465.111	1236.47	1668.83	1629.47	686.2	735.981	599.342	3304.27	3927.94	1925.09	8768.7	1706.42	2.65844	3.58803	3.5034	1.47535	1.58238	5.51316	6.55375	3.21201	14.6305	2.84716	-1.2886
	Bra024660	AT1G27120	Galactosyltransferase family protein chr1:9421389-9423910 FORWARD LENGTH=673	2981.09	7922.83	10773.9	18027.4	3559.99	3502.07	3473.25	6606.93	10398.9	15964.4	9856.81	5264.62	2.6577	3.61408	6.04725	1.19419	1.17476	1.90223	2.994	4.59639	2.83792	1.51576	-1.16509
	Bra033105	AT3G29575	AFP3 ABI five binding protein 3 chr3:11382416-11383657 REVERSE LENGTH=231	3526.87	9354.2	9734.8	9507.94	2597.65	3244.73	2305.66	6630.04	8089.17	9017.38	10994.2	4912.88	2.65227	2.76018	2.69586	-1.35772	-1.08695	2.87555	3.5084	3.91098	4.76835	2.13079	1.52966
	Bra000423	AT2G46400	WRKY46, ATWRKY46 WRKY DNA-binding protein 46 chr2:19043676-19044754 REVERSE LENGTH=295	278.789	738.592	1029.1	808.355	425.373	395.591	275.655	448.88	514.528	679.907	412.307	413.001	2.64929	3.69132	2.89952	1.52579	1.41896	1.62841	1.86657	2.46651	1.49574	1.49825	1.01137
	Bra039777	AT3G53260	PAL2, ATPAL2 phenylalanine ammonia-lyase 2 chr3:19744256-19746619 REVERSE LENGTH=717	3082.64	8154.24	7769.86	7939.8	4207.71	4461.71	1545.23	4832.26	4642.82	5659.49	4436.58	2765.97	2.64521	2.52052	2.57565	1.36497	1.44737	3.12721	3.00461	3.66256	2.87115	1.79001	1.99494
	Bra007209	AT3G56030	Tetratricopeptide repeat (TPR)-like superfamily protein chr3:20791259-20792314 FORWARD LENGTH=351	1872.3	4933.66	4323.56	6267.69	2410.79	2289.45	97.015	74.3535	318.991	102.74	106.252	179.085	2.63508	2.30922	3.34759	1.28761	1.2228	-1.30478	3.28806	1.05901	1.09521	1.84595	19.2991
	Bra040870	AT2G17840	ERD7 Senescence/dehydration-associated protein-related chr2:7755923-7757798 REVERSE LENGTH=452	6106.25	16073.1	17316.8	24110.2	8269.77	7326.16	7052.94	13656.3	16617.6	21845.4	19427.3	15919.9	2.63224	2.83591	3.94845	1.35431	1.19978	1.93626	2.35612	3.09735	2.7545	2.2572	-1.15504
	Bra018683	AT1G07710	Ankyrin repeat family protein chr1:2386275-2387986 REVERSE LENGTH=543	578.177	1520.48	1729.64	2082.32	662.806	789.371	599.4	744.535	892.659	1867.56	1297.09	540.176	2.62978	2.99154	3.60153	1.14637	1.36528	1.24213	1.48925	3.11572	2.16398	-1.10964	-1.03671
	Bra020199	AT5G22730	F-box/RNI-like/FBD-like domains-containing protein chr5:7551632-7553219 REVERSE LENGTH=466	628.75	1653.36	1674.82	1889.66	392.149	412.984	358.777	699.273	836.937	1159.13	830.073	347.733	2.6296	2.66373	3.00542	-1.60334	-1.52246	1.94905	2.33275	3.23078	2.31362	-1.03176	1.75248
	Bra034152	AT3G10910	RING/U-box superfamily protein chr3:3413068-3413613 REVERSE LENGTH=181	544.621	1431.8	1376.98	1410.46	880.494	812.246	461.286	1214.1	1014.64	1265.5	1187.51	877.84	2.62898	2.52833	2.5898	1.61671	1.4914	2.63199	2.19959	2.74342	2.57435	1.90303	1.18066
	Bra005059	AT2G39210	Major facilitator superfamily protein chr2:16366287-16368231 REVERSE LENGTH=601	2126.07	5587.79	5403.18	7813.38	2513.62	2909.71	1369.19	3145.8	3026.41	4477.1	2284.04	1991.91	2.62822	2.54139	3.67503	1.18228	1.36859	2.29756	2.21037	3.26989	1.66817	1.45481	1.55279
	Bra010738	AT4G38580	ATFP6, HIPP26, FP6 farnesylated protein 6 chr4:18034596-18035693 FORWARD LENGTH=153	8417.62	22120.9	21725.5	23400.1	11953.3	11137.2	9966.76	20085.7	16167.3	17325.6	15928.3	11438.2	2.62793	2.58096	2.7799	1.42003	1.32308	2.01527	1.62212	1.73834	1.59814	1.14763	-1.18404
	Bra019518	AT3G47860	CHL chloroplastic lipocalin chr3:17656778-17658269 REVERSE LENGTH=353	1569.08	4123.34	5416.81	3942.18	2283.94	2048.27	1084.68	4110.63	4534.06	4097.76	3879.91	2837.25	2.62787	3.45222	2.51241	1.45559	1.3054	3.78972	4.18009	3.77785	3.57701	2.61575	1.44658
	Bra011558	AT4G34740	ATASE2, CIA1, ATPURF2, ASE2 GLN phosphoribosyl pyrophosphate amidotransferase 2 chr4:16574894-16576579 REVERSE LENGTH=561	1675.93	4386.25	4452.19	4511.97	1329.66	1460.5	2697.91	4566.58	3048.55	4729.55	3033.46	2871.51	2.6172	2.65655	2.69222	-1.26042	-1.1475	1.69264	1.12997	1.75304	1.12437	1.06435	-1.6098
	Bra033775	AT3G48080	alpha/beta-Hydrolases superfamily protein chr3:17753104-17755145 REVERSE LENGTH=629	929.647	2431.2	2402.61	2461.05	1131.44	1354.37	892.99	1262.35	1111.46	1292.42	1262.02	611.167	2.61519	2.58443	2.6473	1.21706	1.45686	1.41362	1.24465	1.4473	1.41325	-1.46112	1.04105
	Bra016144	AT1G71360	Galactose-binding protein chr1:26892214-26894166 REVERSE LENGTH=596	3308.02	8650.75	9820.15	11590.2	2377.12	2623.27	4929.3	14762.9	13482.6	15966.8	9594.18	5472.55	2.61508	2.96859	3.50367	-1.39161	-1.26103	2.99493	2.7352	3.23916	1.94636	1.11021	-1.49011
	Bra015963	AT1G73810	Core-2/I-branching beta-1,6-N-acetylglucosaminyltransferase family protein chr1:27752506-27755208 REVERSE LENGTH=418	2650.55	6930.7	6767.27	7439.98	1214.08	1278.93	2054.03	6917.87	6798.27	7305.62	6153.28	2058.7	2.61482	2.55316	2.80696	-2.18318	-2.07247	3.36795	3.30972	3.55673	2.99571	1.00227	1.29041
	Bra009358	AT5G08640	FLS, ATFLS1, FLS1 flavonol synthase 1 chr5:2804009-2805175 FORWARD LENGTH=336	4053.27	10581.3	10272	10162.7	5375.55	5378.37	3931.53	8805.27	11017.2	13266.7	12655.6	7233.42	2.61056	2.53425	2.50728	1.32623	1.32692	2.23965	2.80227	3.37444	3.219	1.83985	1.03097
	Bra025910	AT1G18400	BEE1 BR enhanced expression 1 chr1:6331464-6333576 FORWARD LENGTH=260	877.136	2286.16	2738.01	2451.1	652.074	629.493	768.877	1894.18	1728.81	1907.2	1628.3	852.101	2.60639	3.12153	2.79444	-1.34515	-1.3934	2.46357	2.24849	2.4805	2.11776	1.10824	1.1408
	Bra002661	AT5G58320	Kinase interacting (KIP1-like) family protein chr5:23577728-23579641 FORWARD LENGTH=558	2282.14	5933.06	4729.11	8717.02	2580.61	3205.9	2392.42	3479.14	2780.02	4741.47	2550.51	2757.74	2.59978	2.07223	3.81967	1.13079	1.40478	1.45423	1.16201	1.98187	1.06608	1.1527	-1.04832
	Bra009991	AT5G28150	Plant protein of unknown function (DUF868) chr5:10135826-10136695 FORWARD LENGTH=289	1994.59	5181.27	4502.58	6585.14	2205.94	2327.03	2929.05	4665.55	3281.65	4875.64	3235.76	2958.21	2.59766	2.2574	3.3015	1.10596	1.16667	1.59285	1.12038	1.66458	1.10471	1.00996	-1.4685
	Bra003970	AT1G69930	ATGSTU11, GSTU11 glutathione S-transferase TAU 11 chr1:26337735-26338690 REVERSE LENGTH=234	2446.85	6343.67	7400.42	8562.79	2802.46	2517.77	2564.67	6813.18	8721.12	9369.35	8997.89	3469.73	2.59259	3.02447	3.49952	1.14533	1.02898	2.65655	3.40048	3.65324	3.5084	1.3529	-1.04815
	Bra038368	AT4G09750	NAD(P)-binding Rossmann-fold superfamily protein chr4:6146770-6148698 FORWARD LENGTH=322	1181.72	3059.29	3596.65	3101.58	2236.79	2154.13	1127.93	3439.83	3266.3	3649.94	3220.06	2985.77	2.58885	3.04357	2.62463	1.89283	1.82288	3.04968	2.89584	3.23596	2.85484	2.64712	1.04769
	Bra036875	AT4G13810	AtRLP47, RLP47 receptor like protein 47 chr4:8005062-8007287 REVERSE LENGTH=741	544.259	1407.99	1887.77	1260.21	184.805	237.344	763.379	1827.55	2309.96	1741.57	1909.92	340.636	2.58699	3.46851	2.31546	-2.94504	-2.29312	2.39403	3.02597	2.2814	2.50193	-2.24104	-1.4026
	Bra004139	AT5G38890	Nucleic acid-binding, OB-fold-like protein chr5:15569507-15570898 FORWARD LENGTH=191	202.457	523.675	625.167	588.993	259.925	229.508	272.706	1430.95	1358.65	1670.39	2024.76	618.623	2.5866	3.0879	2.90923	1.28385	1.13361	5.24723	4.98211	6.12524	7.4247	2.26846	-1.34698
	Bra011939	AT2G28550	RAP2.7 related to AP2.7 chr2:12226168-12228251 REVERSE LENGTH=464	4223.15	10898.4	11756.1	9774.88	4971.83	5105.93	3801.01	9553.84	12542.2	11339.7	11490.1	7961.97	2.58063	2.78373	2.31459	1.17728	1.20903	2.5135	3.2997	2.98334	3.02291	2.0947	1.11106
	Bra024966	AT5G47060	Protein of unknown function (DUF581) chr5:19116843-19117639 FORWARD LENGTH=177	2910.01	7509.07	6339.95	6148.42	3052.66	3556.2	2774.52	4560.8	3448.53	3966.4	3876.4	2771.78	2.58043	2.17867	2.11285	1.04902	1.22206	1.64382	1.24293	1.42958	1.39714	-1.00099	1.04883
	Bra025109	AT5G44730	Haloacid dehalogenase-like hydrolase (HAD) superfamily protein chr5:18045588-18046519 REVERSE LENGTH=255	511.804	1320.39	2379.67	2954.26	760.763	758.759	765.528	1661.1	3550.74	4232.97	3435.28	965.361	2.57987	4.64957	5.77225	1.48643	1.48252	2.16987	4.63829	5.52948	4.48746	1.26104	-1.49574
	Bra031661	AT1G09320	agenet domain-containing protein chr1:3010270-3012228 REVERSE LENGTH=517	359.63	927.295	1096.69	916.332	378.226	349.796	473.628	915.231	1018.86	1064.21	982.325	523.573	2.57847	3.0495	2.54799	1.05171	-1.02811	1.93238	2.15118	2.24693	2.07404	1.10545	-1.31699
	Bra036971	AT4G33905	Peroxisomal membrane 22 kDa (Mpv17/PMP22) family protein chr4:16254065-16255592 REVERSE LENGTH=261	2288.01	5894.57	6048.84	7300.9	1855.88	1859.93	1166.62	2155.91	2459.71	3486.12	2145.43	1606.7	2.57629	2.64371	3.19094	-1.23284	-1.23016	1.848	2.10841	2.98822	1.83901	1.37723	1.96123
	Bra005405	AT2G34630	GPPS, GPS1 geranyl diphosphate synthase 1 chr2:14578689-14581632 FORWARD LENGTH=422	3655.46	9382.66	8749.87	8800.83	5358.59	5729.85	1559.81	2986.23	3471.73	3114.48	3134.55	1870.68	2.56675	2.39364	2.40758	1.46591	1.56748	1.91448	2.22574	1.9967	2.00957	1.1993	2.34353
	Bra018933	AT1G51820	Leucine-rich repeat protein kinase family protein chr1:19237407-19241883 REVERSE LENGTH=885	4514.86	11578.1	13148	11604	3757	4318.8	3079.36	6890.05	8052.04	9168.45	7168.79	6157.04	2.56444	2.91216	2.57018	-1.20172	-1.0454	2.23749	2.61484	2.97739	2.32801	1.99945	1.46617
	Bra008685	AT5G15600	SP1L4 SPIRAL1-like4 chr5:5078405-5078863 FORWARD LENGTH=127	5115.83	13097.9	18458.7	15309.6	5896.89	4888.96	3989.68	7247.16	7021.09	6544.24	6982.34	5637.68	2.56027	3.60815	2.99259	1.15268	-1.0464	1.81648	1.75981	1.64029	1.7501	1.41307	1.28227
	Bra016496	AT1G19715	Mannose-binding lectin superfamily protein chr1:6816934-6819432 REVERSE LENGTH=595	781.5	1993.29	2441.45	2339.34	1299.52	1513.66	818.112	1612.63	1367.86	2611.78	1563.8	1230.78	2.5506	3.12406	2.9934	1.66285	1.93687	1.97116	1.67197	3.19245	1.91147	1.50442	-1.04685
	Bra033353	AT1G02860	NLA, BAH1 SPX (SYG1/Pho81/XPR1) domain-containing protein chr1:635474-637083 FORWARD LENGTH=335	1235.46	3146.8	5844.71	4244.22	1309.6	1344.96	1165.76	3159.55	4828.96	6873.14	4027.27	2601.11	2.54707	4.7308	3.43534	1.06001	1.08863	2.71029	4.14233	5.89584	3.45463	2.23126	1.05979
	Bra014354	AT1G55210	Disease resistance-responsive (dirigent-like protein) family protein chr1:20598057-20598620 REVERSE LENGTH=187	1733.54	4407.82	4711.58	6296.49	2022.42	2321.62	1627.02	3251.86	3307.63	4740.93	3008.2	1938.47	2.54267	2.7179	3.63216	1.16664	1.33924	1.99866	2.03294	2.91387	1.8489	1.19142	1.06547
	Bra004615	AT2G41310	ATRR3, ARR8, RR3 response regulator 3 chr2:17222280-17223536 FORWARD LENGTH=225	510.659	1298.32	1293.5	1092.61	647.538	613.963	363.85	1532.02	923.944	760.185	1146.15	859.303	2.54244	2.533	2.13961	1.26804	1.2023	4.21058	2.53935	2.08928	3.15006	2.3617	1.40349
	Bra007904	AT1G70260	nodulin MtN21 /EamA-like transporter family protein chr1:26457067-26459338 REVERSE LENGTH=375	811.342	2062.13	2728.56	3470.2	156.611	162.761	1187.81	4589.95	4190.52	3700.49	3288.71	474.285	2.54163	3.36302	4.27711	-5.18062	-4.98487	3.86421	3.52794	3.11539	2.76872	-2.50442	-1.46401
	Bra022512	AT5G50360	unknown protein; BEST Arabidopsis thaliana protein match is: unknown protein (TAIR:AT3G48510.1); Has 1807 Blast hits to 1807 proteins in 277 species: Archae - 0; Bacteria - 0; Metazoa - 736; Fungi - 347; Plants - 385; Viruses - 0; Other Eukaryotes - 339 (source: NCBI BLink). chr5:20505433-20506308 REVERSE LENGTH=291	3393.5	8616.99	10991.2	15760.4	2534.08	2392.66	1202.55	6619.91	6251.32	7827.8	7182.52	4344.93	2.53926	3.2389	4.64429	-1.33914	-1.4183	5.50489	5.19839	6.50933	5.97274	3.6131	2.82192
	Bra009783	AT5G24660	LSU2 response to low sulfur 2 chr5:8443472-8443756 REVERSE LENGTH=94	1456.88	3694.04	5031.92	5116.24	1478.94	1337.49	2117.11	4105.5	4726.11	6876.59	3056.38	1983.45	2.53558	3.4539	3.51178	1.01514	-1.08926	1.9392	2.23234	3.2481	1.44366	-1.06739	-1.45318
	Bra029772	AT3G09520	ATEXO70H4, EXO70H4 exocyst subunit exo70 family protein H4 chr3:2923743-2925629 FORWARD LENGTH=628	4238.54	10735	10120	9730.4	1473.1	1645.16	1975.92	8951.47	8182.61	4800.46	7737.91	2231.69	2.53271	2.38761	2.2957	-2.87729	-2.57637	4.53028	4.14116	2.42948	3.9161	1.12944	2.1451
	Bra027569	AT5G44730	Haloacid dehalogenase-like hydrolase (HAD) superfamily protein chr5:18045588-18046519 REVERSE LENGTH=255	1446.19	3662.34	9010	10632.6	2284.12	2061.04	2334.71	5885.5	10330.3	11579.4	11606.8	3584.76	2.53241	6.23016	7.35215	1.57941	1.42515	2.52087	4.42466	4.95967	4.97141	1.53542	-1.61439
	Bra036895	AT1G14800	Nucleic acid-binding, OB-fold-like protein chr1:5099572-5102558 FORWARD LENGTH=384	453.398	1146.31	1436.27	1251.03	237.62	443.918	284.39	357.889	378.926	239.915	168.829	384.445	2.52826	3.16779	2.75923	-1.90808	-1.02136	1.25844	1.33242	-1.18538	-1.68449	1.35182	1.59428
	Bra012207	AT1G20070	unknown protein; FUNCTIONS IN: molecular_function unknown; INVOLVED IN: biological_process unknown; LOCATED IN: chloroplast; EXPRESSED IN: 20 plant structures; EXPRESSED DURING: 11 growth stages; Has 26 Blast hits to 26 proteins in 9 species: Archae - 0; Bacteria - 0; Metazoa - 0; Fungi - 2; Plants - 24; Viruses - 0; Other Eukaryotes - 0 (source: NCBI BLink). chr1:6958244-6958825 REVERSE LENGTH=1…	740.344	1866.3	2938.37	1988.72	892.647	757.814	514.433	2788.69	2453.78	2539.88	1499.5	844.154	2.52086	3.96893	2.68621	1.20572	1.0236	5.4209	4.76987	4.93724	2.91486	1.64094	1.43915
	Bra002096	AT2G17840	ERD7 Senescence/dehydration-associated protein-related chr2:7755923-7757798 REVERSE LENGTH=452	3162.49	7965.56	11625	17620.5	2953.14	2991.95	3876.38	7978.52	9552.43	14457.5	10358.7	5834.78	2.51876	3.6759	5.57172	-1.07089	-1.057	2.05824	2.46427	3.72964	2.67226	1.50521	-1.22574
	Bra024395	AT5G65530	Protein kinase superfamily protein chr5:26190844-26192826 REVERSE LENGTH=456	2978.51	7492.96	8965.07	9044.61	3518.88	3176.77	1237.23	5554.64	6070	8836.25	5730.77	3179.87	2.51567	3.00992	3.03662	1.18142	1.06656	4.48958	4.90612	7.14196	4.63194	2.57015	2.4074
	Bra034990	AT5G22070	Core-2/I-branching beta-1,6-N-acetylglucosaminyltransferase family protein chr5:7308255-7309343 FORWARD LENGTH=362	3930.63	9887.31	9647.02	9152.77	3760.26	3403.14	4183.11	10807.1	6603.79	8122.84	6311.79	4015.42	2.51545	2.45432	2.32858	-1.04531	-1.155	2.58351	1.57868	1.94182	1.50887	-1.04176	-1.06423
	Bra033759	AT5G44670	Domain of unknown function (DUF23) chr5:18019209-18021266 REVERSE LENGTH=519	4009.02	10080.2	10741.5	11130.4	3003.82	2724.36	2379.67	1319.39	2521.87	4371.41	3372.12	2593.59	2.51438	2.67933	2.77634	-1.33464	-1.47155	-1.80361	1.05976	1.83698	1.41705	1.08989	1.6847
	Bra032024	AT3G02980	MCC1 MEIOTIC CONTROL OF CROSSOVERS1 chr3:670897-672215 REVERSE LENGTH=247	361.88	908.377	1020.75	730.497	410.833	372.465	599.37	386.685	408.771	307.473	333.325	450.792	2.51016	2.82069	2.01862	1.13527	1.02925	-1.55002	-1.46627	-1.94934	-1.79815	-1.32959	-1.65627
	Bra015532	AT1G06830	Glutaredoxin family protein chr1:2097189-2097488 FORWARD LENGTH=99	361.502	906.199	1436.72	1741.12	498.26	528.59	673.5	684.248	719.037	1108.3	1349.75	840.05	2.50676	3.97431	4.81635	1.3783	1.4622	1.01596	1.06761	1.64558	2.00408	1.24729	-1.86306
	Bra023777	AT3G23000	CIPK7, SnRK3.10, PKS7, ATSRPK1, ATSR2 CBL-interacting protein kinase 7 chr3:8172654-8173943 FORWARD LENGTH=429	8954.99	22430	18456.3	18186.9	6855.86	5844.45	5914.57	20339.3	21849.1	19433.6	23121.8	9161.74	2.50475	2.06101	2.03092	-1.30618	-1.53222	3.43885	3.69411	3.28572	3.9093	1.54901	1.51406
	Bra024758	AT1G25370	Protein of unknown function (DUF1639) chr1:8898046-8898934 REVERSE LENGTH=263	1065.76	2668.43	3361.81	2879.12	659.38	665.956	749.727	1418.81	1730.96	1634.94	1341.46	783.835	2.50378	3.15438	2.70147	-1.61631	-1.60035	1.89244	2.30879	2.18071	1.78926	1.04549	1.42153
	Bra023191	AT1G31490	HXXXD-type acyl-transferase family protein chr1:11271744-11273078 REVERSE LENGTH=444	214.467	536.822	653.082	501.184	233.922	274.573	309.953	584.767	708.61	893.797	815.685	202.999	2.50305	3.04514	2.33688	1.09071	1.28026	1.88663	2.28619	2.88365	2.63164	-1.52687	-1.44522
	Bra016047	AT1G72610	GLP1, ATGER1, GER1 germin-like protein 1 chr1:27339302-27339928 REVERSE LENGTH=208	248.685	621.249	662.231	542.472	441.241	447.453	377.201	495.804	314.882	311.962	227.011	288.361	2.49814	2.66293	2.18136	1.7743	1.79928	1.31443	-1.19791	-1.20912	-1.6616	-1.30809	-1.51678
	Bra017406	AT2G02950	PKS1 phytochrome kinase substrate 1 chr2:855149-856468 REVERSE LENGTH=439	708.37	1769.27	1981.66	2553.32	1153.56	1019.21	416.629	1249.76	1349.08	2330.44	1612.35	393.002	2.49766	2.79749	3.6045	1.62847	1.43881	2.9997	3.23808	5.59356	3.86999	-1.06012	1.70024
	Bra008687	AT4G18250	receptor serine/threonine kinase, putative chr4:10087343-10091963 REVERSE LENGTH=853	1262.63	3151.06	3695.23	3697.44	1818.26	1487.74	39.3388	108.197	82.2979	70.0509	355.323	84.1964	2.49563	2.92661	2.92836	1.44006	1.17829	2.75039	2.09203	1.78071	9.03238	2.14029	32.0963
	Bra005384	AT2G34890	CTP synthase family protein chr2:14718195-14721271 REVERSE LENGTH=597	393.105	980.668	2040.33	3547.08	93.1158	58.7797	112.949	1077.23	2065.41	3319.19	2178.59	50.914	2.49467	5.19029	9.02324	-4.22168	-6.68777	9.53731	18.2862	29.3866	19.2883	-2.21843	3.48038
	Bra026606	AT2G02240	MEE66 F-box family protein chr2:592359-593602 REVERSE LENGTH=320	735.567	1826.59	3259.14	9920.81	1120.02	887.286	1394.26	2113.4	4186.68	8857.35	6740.35	3666.34	2.48324	4.43079	13.4873	1.52266	1.20626	1.51579	3.0028	6.35272	4.83436	2.6296	-1.89549
	Bra037973	NA	NA	721.962	1792.38	2173.08	1782.58	1095.06	1036.26	674.944	2598.46	2729.68	1583.7	2829.44	1506.67	2.48265	3.00996	2.46908	1.51678	1.43534	3.84989	4.04431	2.34642	4.19211	2.23229	1.06966
	Bra005693	AT5G01260	Carbohydrate-binding-like fold chr5:105367-107045 FORWARD LENGTH=385	2584.82	6410.42	7113.61	6538.25	3084.46	2942.15	2988.19	6454.84	7360.89	7382.86	6176.81	3789.34	2.48003	2.75207	2.52948	1.1933	1.13824	2.16012	2.46333	2.47068	2.06707	1.26811	-1.15605
	Bra034073	AT3G09560	ATPAH1, PAH1 Lipin family protein chr3:2934953-2938673 REVERSE LENGTH=904	1452.29	3596.68	3993.27	3883.46	1558.18	1528.95	1248.26	3646.35	4097.61	4471.95	4102.52	2002.66	2.47656	2.74964	2.67403	1.07291	1.05279	2.92115	3.28266	3.58255	3.28659	1.60436	1.16345
	Bra035572	AT5G55390	EDM2 ENHANCED DOWNY MILDEW 2 chr5:22448152-22454414 REVERSE LENGTH=1297	236.658	586.073	792.221	736.658	215.546	273.508	453.296	545.842	808.084	727.193	600.324	203.621	2.47646	3.34754	3.11275	-1.09795	1.15571	1.20416	1.78269	1.60423	1.32435	-2.22618	-1.91541
	Bra001195	AT3G06350	EMB3004, MEE32 dehydroquinate dehydratase, putative / shikimate dehydrogenase, putative chr3:1924536-1927701 REVERSE LENGTH=603	214.252	530.189	656.491	788.916	272.552	315.537	342.602	519.163	608.813	466.047	660.627	307.121	2.4746	3.06411	3.68219	1.27211	1.47274	1.51535	1.77703	1.36032	1.92826	-1.11553	-1.59906
	Bra018998	AT1G52890	ANAC019, NAC019 NAC domain containing protein 19 chr1:19697292-19698444 REVERSE LENGTH=317	416.325	1030.13	960.87	1040.14	828.582	760.628	544.018	1472.52	2004.46	1305.62	5961.78	1381.65	2.47434	2.30798	2.49838	1.99023	1.82701	2.70675	3.68455	2.39996	10.9588	2.53971	-1.30671
	Bra016523	AT1G19140	FUNCTIONS IN: molecular_function unknown; INVOLVED IN: ubiquinone biosynthetic process; LOCATED IN: mitochondrion; EXPRESSED IN: 24 plant structures; EXPRESSED DURING: 15 growth stages; CONTAINS InterPro DOMAIN/s: COQ9 (InterPro:IPR013718), Ubiquinone biosynthesis protein COQ9 (InterPro:IPR012762); Has 748 Blast hits to 748 proteins in 260 species: Archae - 0; Bacteria - 218; Metazoa - 126; Fungi…	1679.51	4150.56	4725.05	5355.31	1627	1675.93	1432.15	3622.22	3476.52	4363.41	3707.49	2313.78	2.47129	2.81335	3.18861	-1.03227	-1.00214	2.52922	2.42748	3.04675	2.58876	1.6156	1.17272
	Bra039264	AT2G46690	SAUR-like auxin-responsive protein family chr2:19180904-19181269 FORWARD LENGTH=121	2038.24	5036.93	5944.73	4123.04	3568.11	3471.27	2023.89	5805.01	4873.8	5373.58	4165.23	3259.51	2.47122	2.9166	2.02284	1.75058	1.70307	2.86824	2.40813	2.65508	2.05803	1.61052	1.00709
	Bra020750	AT3G06410	Zinc finger C-x8-C-x5-C-x3-H type family protein chr3:1947471-1949528 REVERSE LENGTH=462	901.885	2226.39	2135.69	2319.29	819.231	1195.07	969.81	1743.26	1619.38	2081.03	1867.95	986.091	2.4686	2.36803	2.5716	-1.10089	1.32508	1.79753	1.66979	2.14581	1.9261	1.01679	-1.07531
	Bra000661	AT4G08960	phosphotyrosyl phosphatase activator (PTPA) family protein chr4:5746326-5747994 FORWARD LENGTH=392	462.11	1138.08	1283.36	1229.42	347.622	337.481	380.975	1165.89	972.935	982.928	1182.13	427.059	2.46279	2.77717	2.66045	-1.32935	-1.36929	3.06028	2.5538	2.58003	3.10291	1.12096	1.21297
	Bra023508	AT5G15160	BNQ2, BHLH134 BANQUO 2 chr5:4921487-4922553 REVERSE LENGTH=94	997.052	2454.67	2192.68	2144.14	1527.14	1627.13	888.896	1582.51	1743.22	1902.89	2040.59	1880.04	2.46193	2.19916	2.15048	1.53166	1.63194	1.78031	1.96111	2.14073	2.29565	2.11503	1.12167
	Bra017811	AT4G36900	RAP2.10, DEAR4 related to AP2 10 chr4:17389015-17389605 FORWARD LENGTH=196	2569.38	6323.38	8409.63	8712.68	3140.19	2990.21	2114.3	4048.58	4601.32	5708.16	5306.66	2404.53	2.46105	3.27302	3.39097	1.22216	1.16379	1.91486	2.17629	2.69979	2.50989	1.13727	1.21524
	Bra039267	AT2G46660	CYP78A6 cytochrome P450, family 78, subfamily A, polypeptide 6 chr2:19153602-19155417 REVERSE LENGTH=530	790.49	1944.52	1785.76	2112.12	654.737	644.065	921.389	1455.47	1330.29	1692.57	1382.61	759.619	2.45989	2.25905	2.67191	-1.20734	-1.22735	1.57965	1.44379	1.83698	1.50057	-1.21296	-1.16559
	Bra003219	AT3G55690	unknown protein; BEST Arabidopsis thaliana protein match is: unknown protein (TAIR:AT2G39870.1); Has 76 Blast hits to 69 proteins in 15 species: Archae - 0; Bacteria - 0; Metazoa - 4; Fungi - 3; Plants - 69; Viruses - 0; Other Eukaryotes - 0 (source: NCBI BLink). chr3:20667035-20668204 FORWARD LENGTH=293	3070.1	7549.25	7130.28	6921.72	2523.73	2257.84	2973.74	5551.08	6875.07	5864.7	6337.76	2115.51	2.45896	2.32249	2.25456	-1.21649	-1.35975	1.8667	2.31193	1.97216	2.13124	-1.40568	1.0324
	Bra024675	AT1G26920	unknown protein; BEST Arabidopsis thaliana protein match is: unknown protein (TAIR:AT1G69760.1); Has 47 Blast hits to 47 proteins in 13 species: Archae - 0; Bacteria - 0; Metazoa - 0; Fungi - 7; Plants - 34; Viruses - 0; Other Eukaryotes - 6 (source: NCBI BLink). chr1:9329584-9330105 FORWARD LENGTH=173	1229.56	3023.25	3322.29	3410.37	1722.18	1353.34	891.022	2657.52	2224.99	2970.05	1230.3	1548.26	2.45881	2.70202	2.77365	1.40065	1.10067	2.98255	2.49712	3.33331	1.38077	1.73762	1.37994
	Bra007406	AT3G57590	F-box and associated interaction domains-containing protein chr3:21330182-21331396 REVERSE LENGTH=404	676.806	1663.68	1728.56	1783.48	330.768	286.221	328.861	771.01	707.217	696.586	1008.63	215.709	2.45813	2.554	2.63514	-2.04617	-2.36463	2.34449	2.1505	2.11818	3.06704	-1.52456	2.05803
	Bra032485	AT5G40170	AtRLP54, RLP54 receptor like protein 54 chr5:16065179-16067557 REVERSE LENGTH=792	3858.41	9471.88	10917.1	10145.4	2498.09	2794.02	2502.93	9831.3	10946.1	10490.4	9397.65	2365.03	2.45487	2.82943	2.62943	-1.54454	-1.38095	3.92792	4.37331	4.19125	3.75466	-1.05831	1.54156
	Bra021259	AT3G17611	ATRBL14, RBL14 RHOMBOID-like protein 14 chr3:6024946-6026173 FORWARD LENGTH=334	208.869	512.461	798.242	600.542	207.8	190.136	500.713	2403.74	2816.18	1939.5	3582.57	901.907	2.4535	3.82174	2.87521	-1.00514	-1.09852	4.80063	5.62434	3.87348	7.15494	1.80125	-2.39726
	Bra040360	AT3G07090	PPPDE putative thiol peptidase family protein chr3:2243153-2244476 REVERSE LENGTH=265	1140.74	2798.28	4372.01	7109.15	1214.03	1163.59	1337.05	1363.49	1562.7	2890.56	1965.73	1723.21	2.45304	3.83261	6.23205	1.06425	1.02003	1.01977	1.16877	2.16189	1.4702	1.28881	-1.17209
	Bra002098	AT2G17860	Pathogenesis-related thaumatin superfamily protein chr2:7762257-7763018 REVERSE LENGTH=253	599.877	1471.52	1564.51	2519.16	714.999	729.801	769.962	1948.93	1942.3	1982.14	1645.36	1261.88	2.45304	2.60805	4.19946	1.19191	1.21658	2.5312	2.52259	2.57433	2.13694	1.63889	-1.28353
	Bra031666	AT1G09500	NAD(P)-binding Rossmann-fold superfamily protein chr1:3066811-3068484 FORWARD LENGTH=325	668.137	1638	1725.51	1673.18	309.288	315.998	379.809	1359.66	1742.16	1751.14	1604.86	646.184	2.45159	2.58257	2.50425	-2.16024	-2.11437	3.57985	4.58694	4.61058	4.22544	1.70134	1.75914
	Bra007980	AT1G19910	AVA-P2, AVA-2PE, ATVHA-C2 ATPase, F0/V0 complex, subunit C protein chr1:6913317-6914322 FORWARD LENGTH=165	296.331	725.934	619.916	1076.23	279.296	503.634	550.906	580.454	541.314	435.956	428.279	457.784	2.44974	2.09197	3.63185	-1.06099	1.69957	1.05364	-1.01772	-1.26367	-1.28633	-1.20342	-1.85909
	Bra029481	AT4G04020	FIB fibrillin chr4:1932161-1933546 FORWARD LENGTH=318	2451.4	6002.33	8342.53	7533.82	3079.65	3530.06	2542.01	7873.19	10521.4	15693.5	6118.96	6833.81	2.44853	3.40317	3.07327	1.25628	1.44002	3.09723	4.13901	6.17366	2.40713	2.68835	-1.03696
	Bra028858	AT5G02890	HXXXD-type acyl-transferase family protein chr5:670207-671454 REVERSE LENGTH=353	3439.2	8419.97	7513.97	7113.61	4734.57	4711.54	3479.62	5987.59	6190.84	6191.08	8200.01	5298.68	2.44824	2.1848	2.06839	1.37665	1.36995	1.72076	1.77917	1.77924	2.35658	1.52278	-1.01175
	Bra026398	AT4G26850	VTC2 mannose-1-phosphate guanylyltransferase (GDP)s;GDP-galactose:mannose-1-phosphate guanylyltransferases;GDP-galactose:glucose-1-phosphate guanylyltransferases;GDP-galactose:myoinositol-1-phosphate guanylyltransferases;glucose-1-phosphate guanylyltransferase chr4:13499262-13501145 REVERSE LENGTH=442	8744.05	21346.8	20367.5	17544.1	9791.97	9879.89	9455.52	21755.4	20064.5	20159.9	21416.7	11967.1	2.44129	2.3293	2.0064	1.11984	1.1299	2.30081	2.12199	2.13208	2.26499	1.26562	-1.08137
	Bra028370	AT3G24350	SYP32, ATSYP32 syntaxin of plants 32 chr3:8837733-8839402 FORWARD LENGTH=347	219.898	536.758	572.104	634.574	383.5	216.966	364.403	669.036	555.047	633.416	642.669	390.902	2.44094	2.60168	2.88577	1.74399	-1.01351	1.83598	1.52317	1.73823	1.76362	1.07272	-1.65715
	Bra039303	AT5G65850	F-box and associated interaction domains-containing protein chr5:26346317-26347495 FORWARD LENGTH=392	808.588	1973.53	1849.26	1704.96	1521.45	1555.04	1335.1	1733.75	1622.37	1646.51	1780.03	1934.59	2.44071	2.28702	2.10856	1.88161	1.92315	1.29859	1.21517	1.23325	1.33326	1.44902	-1.65115
	Bra003014	AT5G54130	Calcium-binding endonuclease/exonuclease/phosphatase family chr5:21962900-21965279 FORWARD LENGTH=436	937.249	2283.48	3976.51	3404.31	731.77	842.759	142.985	310.685	318.6	337.306	252.111	113.165	2.43636	4.24275	3.63224	-1.2808	-1.11212	2.17285	2.22821	2.35903	1.7632	-1.26351	6.55488
	Bra005890	AT5G06280	unknown protein; BEST Arabidopsis thaliana protein match is: unknown protein (TAIR:AT3G52520.1); Has 1807 Blast hits to 1807 proteins in 277 species: Archae - 0; Bacteria - 0; Metazoa - 736; Fungi - 347; Plants - 385; Viruses - 0; Other Eukaryotes - 339 (source: NCBI BLink). chr5:1918379-1918849 REVERSE LENGTH=156	388.897	946.962	1251.61	836.127	458.61	361.564	757.784	955.198	862.12	524.509	995.361	209.891	2.43499	3.21836	2.15	1.17926	-1.0756	1.26051	1.13769	-1.44475	1.31352	-3.61037	-1.94855
	Bra016906	AT2G41890	curculin-like (mannose-binding) lectin family protein / PAN domain-containing protein chr2:17478058-17480352 REVERSE LENGTH=764	1860.01	4527.4	3882.36	4651.25	2974.92	2224.28	2231.98	3513	4334.68	4416.49	4259.87	2921.89	2.43407	2.08728	2.50066	1.59941	1.19584	1.57394	1.94208	1.97873	1.90856	1.3091	-1.19998
	Bra023090	AT2G36985	ROT4, DVL16 DVL family protein chr2:15534943-15535104 REVERSE LENGTH=53	337.654	821.806	909.573	1782.58	318.797	453.175	361.166	295.981	605.245	595.629	677.971	287.62	2.43387	2.6938	5.27931	-1.05915	1.34213	-1.22023	1.67581	1.64918	1.87717	-1.25571	-1.06963
	Bra036874	AT4G13810	AtRLP47, RLP47 receptor like protein 47 chr4:8005062-8007287 REVERSE LENGTH=741	2182.59	5307	6051.52	6551.75	1153.2	1293.85	74.5468	135.411	96.5688	131.2	94.2603	127.166	2.43151	2.77263	3.00182	-1.89264	-1.6869	1.81646	1.29541	1.75997	1.26444	1.70585	29.2781
	Bra019912	AT1G10640	Pectin lyase-like superfamily protein chr1:3515478-3517807 REVERSE LENGTH=532	5715.84	13889.5	15848.9	12305.6	11341	11782.6	5531.22	9768.32	15258.5	15138.2	16539.7	7400.41	2.43	2.7728	2.15289	1.98414	2.06139	1.76603	2.75861	2.73686	2.99024	1.33793	1.03338
	Bra040013	AT1G33260	Protein kinase superfamily protein chr1:12064796-12066114 FORWARD LENGTH=349	1251.28	3038.09	4722.28	6106.09	604.664	607.72	1135.21	2885.1	3293.8	5083.46	3020.11	953.482	2.42799	3.77396	4.87988	-2.06938	-2.05897	2.54147	2.90149	4.47799	2.6604	-1.19059	1.10225
	Bra012354	AT5G37930	Protein with RING/U-box and TRAF-like domains chr5:15102239-15103651 REVERSE LENGTH=349	1110.01	2693.82	3306.61	3548.23	612.499	597.772	34.5302	37.6576	23.4828	34.19	38.6229	36.5779	2.42684	2.9789	3.19657	-1.81226	-1.85691	1.09057	-1.47045	-1.00995	1.11853	1.0593	32.1461
	Bra033083	AT3G29090	PME31, ATPME31 pectin methylesterase 31 chr3:11073804-11075335 FORWARD LENGTH=317	383.434	928.944	1081.44	1352.87	241.763	271.453	1140.63	1011.22	845.139	922.805	687.499	486.395	2.4227	2.82041	3.5283	-1.58599	-1.41252	-1.12797	-1.34964	-1.23605	-1.6591	-2.34507	-2.97478
	Bra009093	AT5G05190	Protein of unknown function (DUF3133) chr5:1541853-1543875 FORWARD LENGTH=615	1591.29	3838.34	5181.02	5670.18	1329.48	1169.37	2660.48	4709.79	7576.46	7761.36	6630.46	2592.88	2.41209	3.25586	3.56326	-1.19693	-1.36081	1.77028	2.84778	2.91728	2.4922	-1.02607	-1.6719
	Bra030253	AT2G22240	ATMIPS2, MIPS2, ATIPS2 myo-inositol-1-phosphate synthase 2 chr2:9451901-9453938 REVERSE LENGTH=510	5263.34	12654.6	14771.7	14886.3	4044.95	4678.09	3636.29	12380.6	15476.4	19608.6	14162.1	6451.43	2.40429	2.80653	2.8283	-1.30121	-1.1251	3.40473	4.2561	5.39247	3.89466	1.77418	1.44745
	Bra013514	AT4G21215	unknown protein; Has 35333 Blast hits to 34131 proteins in 2444 species: Archae - 798; Bacteria - 22429; Metazoa - 974; Fungi - 991; Plants - 531; Viruses - 0; Other Eukaryotes - 9610 (source: NCBI BLink). chr4:11310890-11313421 REVERSE LENGTH=199	761.483	1829.58	2592.26	2485.14	467.296	459.283	672.99	2097.5	1966.44	3723.18	1847.37	640.235	2.40265	3.40423	3.26355	-1.62955	-1.65798	3.11669	2.92195	5.5323	2.74502	-1.05116	1.13149
	Bra008947	AT5G11650	alpha/beta-Hydrolases superfamily protein chr5:3745069-3746816 FORWARD LENGTH=390	1698.08	4072.71	4552.65	4457.44	1314.03	1039.64	2294.95	3641.25	5036.6	6653.15	5996.36	3150.37	2.39842	2.68106	2.62499	-1.29227	-1.63333	1.58664	2.19464	2.89904	2.61285	1.37274	-1.3515
	Bra022788	AT2G30300	Major facilitator superfamily protein chr2:12919401-12921222 FORWARD LENGTH=500	311.073	746.028	1064.01	1552.05	309.509	298.333	423.296	459.593	600.721	514.583	528.166	504.148	2.39824	3.42045	4.98934	-1.00505	-1.0427	1.08575	1.41915	1.21566	1.24775	1.19101	-1.36076
	Bra013321	AT4G18540	unknown protein; Has 209 Blast hits to 205 proteins in 54 species: Archae - 0; Bacteria - 17; Metazoa - 2; Fungi - 150; Plants - 40; Viruses - 0; Other Eukaryotes - 0 (source: NCBI BLink). chr4:10221203-10223028 REVERSE LENGTH=520	1850.04	4433.98	5301.24	4571.66	840.527	821.88	1810.47	2725.74	4327.79	3793.23	3261.4	1237.78	2.39669	2.86547	2.47111	-2.20105	-2.25099	1.50554	2.39042	2.09516	1.80141	-1.46268	1.02186
	Bra008615	AT5G16530	PIN5 Auxin efflux carrier family protein chr5:5400735-5402626 FORWARD LENGTH=351	440.097	1054.42	1460.01	1337.66	430.056	411.834	259.08	625.25	801.602	1262	1096.68	306.38	2.39588	3.31747	3.03947	-1.02335	-1.06863	2.41335	3.09403	4.87108	4.23298	1.18257	1.69869
	Bra038044	NA	NA	319.5	764.075	1174.57	986.742	350.632	314.175	428.434	945.287	978.241	933.878	1281.43	260.934	2.39147	3.67628	3.08839	1.09744	-1.01695	2.20638	2.28329	2.17975	2.99096	-1.64192	-1.34095
	Bra015583	NA	NA	345.574	825.409	1036.66	1289.35	406.1	501.963	564.51	526.578	713.425	404.026	340.065	337.879	2.38852	2.99982	3.73104	1.17515	1.45255	-1.07203	1.2638	-1.39721	-1.66001	-1.67075	-1.63354
	Bra009450	AT5G04480	UDP-Glycosyltransferase superfamily protein chr5:1271886-1277793 REVERSE LENGTH=1050	5539.98	13223.2	15084.9	14893.8	6388.59	6595.59	5971.36	11687.9	12195.8	15253.6	11674.3	7071.49	2.38687	2.72292	2.68842	1.15318	1.19054	1.95733	2.04238	2.55446	1.95505	1.18423	-1.07787
	Bra020615	NA	NA	7989.85	19053.9	16291.5	23048.2	9055.34	8104.71	7103.97	15356.5	12994	15786	16442	6192.73	2.38476	2.03902	2.88468	1.13336	1.01438	2.16168	1.82912	2.22214	2.31448	-1.14715	1.1247
	Bra035019	AT1G78210	alpha/beta-Hydrolases superfamily protein chr1:29422820-29424294 REVERSE LENGTH=314	1387.02	3300.25	3526.23	3333.15	1588.46	1336.61	977.54	2326.91	2274.78	3172.85	2902.04	2349.76	2.37938	2.54231	2.4031	1.14523	-1.03771	2.38037	2.32705	3.24575	2.96872	2.40375	1.41889
	Bra009219	AT5G06710	HAT14 homeobox from Arabidopsis thaliana chr5:2068305-2070284 REVERSE LENGTH=336	3059.58	7260.97	10543.5	7790.24	3396.42	3490.56	3329.94	8381.97	9609.71	11646	9037.31	4905.54	2.37319	3.44606	2.54618	1.11009	1.14086	2.51715	2.88585	3.49736	2.71396	1.47316	-1.08837
	Bra009562	AT5G02840	LCL1 LHY/CCA1-like 1 chr5:648794-651212 FORWARD LENGTH=293	601.588	1427.46	1553.84	1837.65	948.295	854.685	819.246	1739.26	2177.02	1869.68	2363.22	1267	2.37282	2.5829	3.05467	1.57632	1.42071	2.123	2.65735	2.2822	2.88463	1.54654	-1.36181
	Bra008309	AT1G77450	anac032, NAC032 NAC domain containing protein 32 chr1:29100029-29100981 FORWARD LENGTH=253	4340.69	10286.6	10249.7	12064.8	4356.45	4731.03	4538.15	9973.11	10053.6	10406	9486.8	6979.82	2.36981	2.36131	2.77947	1.00363	1.08993	2.19762	2.21535	2.293	2.09046	1.53803	-1.04549
	Bra026299	AT4G27920	PYL10, RCAR4 PYR1-like 10 chr4:13901220-13901939 FORWARD LENGTH=183	241.244	569.147	863.735	686.317	71.3189	76.9483	149.964	462.157	616.505	527.324	238.773	126.501	2.35922	3.58034	2.84491	-3.38261	-3.13514	3.08179	4.11102	3.51634	1.5922	-1.18548	1.60868
	Bra005714	AT5G02270	ATNAP9, NAP9 non-intrinsic ABC protein 9 chr5:467269-469041 REVERSE LENGTH=328	770.854	1817.56	2160.62	2333.7	735.852	924.01	871.86	1489.31	2266.72	2812.34	2312.29	1144.32	2.35785	2.80289	3.02742	-1.04757	1.19868	1.7082	2.59987	3.22568	2.65213	1.3125	-1.13103
	Bra037369	AT4G01230	Reticulon family protein chr4:516264-517408 REVERSE LENGTH=242	561.71	1324.08	2255.99	2967.57	400.111	463.971	894.578	2230.55	4069.66	3553.07	3523.22	757.714	2.35723	4.01629	5.2831	-1.40389	-1.21066	2.49341	4.54925	3.97178	3.93842	-1.18063	-1.5926
	Bra024415	AT5G65730	XTH6 xyloglucan endotransglucosylase/hydrolase 6 chr5:26299080-26300290 FORWARD LENGTH=292	4006.2	9442.72	11484.1	9732.62	7295.75	6524.85	5155.63	10404	8100.07	8575.14	9279.3	8545.31	2.35703	2.86658	2.42939	1.82111	1.62869	2.01799	1.57111	1.66326	1.79984	1.65747	-1.28691
	Bra028995	AT5G55050	GDSL-like Lipase/Acylhydrolase superfamily protein chr5:22337745-22339741 FORWARD LENGTH=376	1754.47	4134.15	4006.35	4647.03	3490.56	4141.91	1816.79	4304.04	5120.61	5997.51	4282.6	4395.01	2.35635	2.28351	2.64868	1.98952	2.36078	2.36904	2.81849	3.30116	2.35723	2.41911	-1.03552
	Bra019162	AT4G25470	CBF2, DREB1C, FTQ4, ATCBF2 C-repeat/DRE binding factor 2 chr4:13015436-13016086 REVERSE LENGTH=216	1083.52	2551.55	6633.75	7547.52	1080.61	1077.6	1367.6	6438.44	7767.44	5638.56	12596.4	1459.65	2.35487	6.12241	6.96574	-1.00269	-1.00549	4.70784	5.67961	4.12296	9.21059	1.06731	-1.26218
	Bra037035	AT4G32920	glycine-rich protein chr4:15888153-15896006 REVERSE LENGTH=1432	374.756	881.196	1080.1	1548.47	493.244	543.287	522.612	1053.63	1060.57	1567.42	1004.24	818.259	2.35139	2.88214	4.13194	1.31617	1.44971	2.01608	2.02936	2.9992	1.92158	1.56571	-1.39454
	Bra027699	AT1G64390	AtGH9C2, GH9C2 glycosyl hydrolase 9C2 chr1:23911329-23914642 FORWARD LENGTH=620	5202.58	12230.8	16297.3	10587.9	9254.73	10112	5402.66	5188.82	10333.9	11932.9	9227.23	6544.73	2.35091	3.13254	2.03512	1.77887	1.94365	-1.04121	1.91274	2.20871	1.7079	1.21139	-1.03846
	Bra020914	AT4G20880	ethylene-responsive nuclear protein / ethylene-regulated nuclear protein (ERT2) chr4:11179389-11180606 REVERSE LENGTH=405	741.467	1742.9	1813.55	1571.04	592.892	631.242	967.488	1678.31	2013.71	1887.02	1616.39	866.815	2.35061	2.44589	2.11883	-1.25059	-1.17462	1.73471	2.08138	1.95043	1.67071	-1.11614	-1.30483
	Bra019316	AT4G23260	CRK18 cysteine-rich RLK (RECEPTOR-like protein kinase) 18 chr4:12167528-12170055 REVERSE LENGTH=659	4328.43	10156.8	12966	11756.1	3517.89	4085.97	4254.96	8854.4	13951.2	12697	11186	5542.67	2.34653	2.99554	2.71602	-1.23041	-1.05934	2.08096	3.27881	2.98405	2.62893	1.30264	1.01727
	Bra023637	AT5G17800	AtMYB56, MYB56 myb domain protein 56 chr5:5877247-5879071 FORWARD LENGTH=323	630.922	1479.93	1921.39	1649.47	497.525	660.175	692.61	1010.76	1575.16	2255.97	1599.36	596.749	2.34566	3.04537	2.61438	-1.26812	1.04637	1.45935	2.27424	3.2572	2.30918	-1.16064	-1.09777
	Bra007107	AT3G54870	MRH2, ARK1, CAE1 Armadillo/beta-catenin repeat family protein / kinesin motor family protein chr3:20330806-20335823 FORWARD LENGTH=941	1475.41	3455.66	3986.43	5196.23	1386.85	1209.24	1330.29	4291.88	3541.42	5704.53	5062.35	1617.19	2.34217	2.70191	3.52189	-1.06386	-1.22011	3.22627	2.66214	4.28819	3.80545	1.21567	1.10909
	Bra023273	AT1G32520	unknown protein; FUNCTIONS IN: molecular_function unknown; INVOLVED IN: biological_process unknown; LOCATED IN: chloroplast; EXPRESSED IN: 24 plant structures; EXPRESSED DURING: 15 growth stages; Has 143 Blast hits to 142 proteins in 34 species: Archae - 0; Bacteria - 0; Metazoa - 39; Fungi - 0; Plants - 56; Viruses - 0; Other Eukaryotes - 48 (source: NCBI BLink). chr1:11758422-11759272 REVERSE L…	539.885	1258.61	1695.39	1215.21	1004.77	1174.03	817.303	1505.61	1432.28	1449.35	1341.95	1416.01	2.33126	3.14028	2.25087	1.86108	2.17459	1.84217	1.75245	1.77333	1.64192	1.73254	-1.51385
	Bra005758	AT5G02630	Lung seven transmembrane receptor family protein chr5:591798-593084 FORWARD LENGTH=428	1232.28	2869.95	3501.64	2921.39	864.583	722.038	1089.86	1615.05	1723.91	1463.39	2674.32	802.31	2.32898	2.84159	2.37072	-1.42529	-1.70667	1.48189	1.58177	1.34273	2.45382	-1.3584	1.13068
	Bra026598	AT5G18020	SAUR-like auxin-responsive protein family chr5:5966305-5966580 REVERSE LENGTH=91	923.384	2147.94	1900.35	2063.11	1792.29	1918.52	346.305	1300.95	857.04	757.046	2888.78	1103.13	2.32616	2.05803	2.23429	1.941	2.07771	3.75666	2.47481	2.18607	8.34172	3.18543	2.66639
	Bra031744	AT1G10865	FUNCTIONS IN: molecular_function unknown; INVOLVED IN: biological_process unknown; LOCATED IN: cellular_component unknown; CONTAINS InterPro DOMAIN/s: Cytochrome c oxidase assembly protein PET191, N-terminal (InterPro:IPR018793); Has 241 Blast hits to 241 proteins in 124 species: Archae - 0; Bacteria - 0; Metazoa - 100; Fungi - 94; Plants - 38; Viruses - 0; Other Eukaryotes - 9 (source: NCBI BLin…	434.508	1009.12	894.712	1776.96	614.415	705.6	238.407	160.652	219.677	249.038	126.795	182.935	2.32244	2.05914	4.08959	1.41405	1.62391	-1.484	-1.08526	1.04459	-1.88026	-1.30323	1.82255
	Bra008513	AT1G64860	SIGA, SIG1, SIG2, SIGB, RPOD1 sigma factor A chr1:24098497-24100746 FORWARD LENGTH=502	5797.59	13446.1	12203.8	12150.6	8732.32	9099.47	9364.11	13601.8	15197.5	15753.6	12819.8	12896.4	2.31926	2.10498	2.0958	1.5062	1.56953	1.45255	1.62295	1.68234	1.36904	1.37722	-1.61517
	Bra006082	AT5G10950	Tudor/PWWP/MBT superfamily protein chr5:3459557-3461632 REVERSE LENGTH=395	11292	26147.6	25146.5	24032.2	11243.4	13218.4	13523.6	25422.9	26365.9	27285	25796.2	17311.2	2.31559	2.22693	2.12825	-1.00432	1.1706	1.87989	1.94962	2.01758	1.9075	1.28007	-1.19763
	Bra002909	AT5G55380	MBOAT (membrane bound O-acyl transferase) family protein chr5:22446846-22447871 REVERSE LENGTH=341	1319.27	3049.89	3703.73	3071.4	1281.55	1079.14	1309.1	2826.89	3236	3230.53	3154.33	1093.4	2.3118	2.80741	2.32811	-1.02943	-1.22252	2.15941	2.47193	2.46775	2.40954	-1.19727	1.00777
	Bra011468	AT4G33770	Inositol 1,3,4-trisphosphate 5/6-kinase family protein chr4:16193589-16196242 REVERSE LENGTH=391	2122.66	4905.22	5514.22	5038.87	3306.94	3321.37	2844.1	4272.6	4458.33	3844.94	4194.57	4395.69	2.31088	2.59779	2.37385	1.55792	1.56472	1.50227	1.56757	1.3519	1.47483	1.54555	-1.33988
	Bra007479	AT3G59820	LETM1-like protein chr3:22098306-22101759 REVERSE LENGTH=755	927.258	2142.26	2541	3226.93	771.652	732.518	919.777	2966.82	2246.7	3029.52	1833.83	1211.78	2.31032	2.74034	3.48008	-1.20165	-1.26585	3.22559	2.44266	3.29375	1.99378	1.31747	1.00813
	Bra013253	AT3G24520	AT-HSFC1, HSFC1 heat shock transcription factor C1 chr3:8941455-8942531 FORWARD LENGTH=330	1095.08	2526.55	4014.48	3204.43	1145.72	977.209	873.64	3684.26	4949.38	3424.44	6095.68	1773.24	2.30718	3.66592	2.92621	1.04624	-1.12062	4.21714	5.66524	3.91974	6.97734	2.02971	1.25347
	Bra035511	AT1G32230	RCD1, CEO, CEO1, ATP8, AtRCD1 WWE protein-protein interaction domain protein family chr1:11613427-11615894 FORWARD LENGTH=589	2789.02	6430.06	8367.71	6883.99	2617.19	2538.89	3239.57	7197.91	8764	8751.9	8421.21	3421.51	2.30549	3.00023	2.46825	-1.06565	-1.09852	2.22187	2.7053	2.70156	2.59948	1.05616	-1.16154
	Bra003212	AT3G55430	O-Glycosyl hydrolases family 17 protein chr3:20549806-20552004 REVERSE LENGTH=449	2287.11	5270.05	6778.09	8785.86	2785.53	2292.44	4561.33	6920.53	6759.01	9024.29	7464.22	5333.73	2.30424	2.9636	3.84147	1.21793	1.00233	1.51722	1.48181	1.97843	1.63641	1.16934	-1.99436
	Bra031298	NA	NA	487.12	1121.32	1166.83	1209.35	572.736	663.241	336.509	182.703	199.01	290.379	182.25	150.041	2.30194	2.39536	2.48265	1.17576	1.36156	-1.84184	-1.69092	-1.15886	-1.84641	-2.24278	1.44757
	Bra016259	AT1G69870	NRT1.7 nitrate transporter 1.7 chr1:26316208-26320097 FORWARD LENGTH=620	6898.83	15865.2	15308.3	17246.6	7267.65	5948.8	2579.06	3352.2	4047.41	8318.42	2171.08	3979.35	2.29969	2.21897	2.49993	1.05346	-1.1597	1.29978	1.56934	3.22537	-1.18792	1.54295	2.67494
	Bra012743	AT4G16110	ARR2, RR2 response regulator 2 chr4:9112979-9115785 FORWARD LENGTH=664	1691.12	3884.24	3825.25	3723.29	1141.72	601.979	3193.59	5632.26	4499.32	4636.7	5077.81	1610.52	2.29684	2.26196	2.20167	-1.4812	-2.80927	1.76361	1.40886	1.45188	1.59	-1.98296	-1.88845
	Bra037319	AT4G00150	HAM3, ATHAM3, LOM3 GRAS family transcription factor chr4:57429-59105 REVERSE LENGTH=558	971.065	2228.17	2150.07	1945.39	1210.52	1001.88	1747.18	3053.68	2664.27	2118.16	2592.12	1530.24	2.29456	2.21414	2.00336	1.24659	1.03173	1.74778	1.5249	1.21233	1.4836	-1.14177	-1.79924
	Bra001841	AT3G21700	SGP2 Ras-related small GTP-binding family protein chr3:7644581-7646190 FORWARD LENGTH=292	1250.6	2868.59	3361.97	2657.12	1331.64	1325.01	804.61	1841.48	2010.77	2683.91	2092.78	1104.35	2.29377	2.68829	2.12468	1.0648	1.0595	2.28866	2.49906	3.33567	2.60099	1.37253	1.55429
	Bra011249	AT4G31140	O-Glycosyl hydrolases family 17 protein chr4:15141581-15143188 FORWARD LENGTH=484	4850.04	11093.3	10777.1	13877	5480.23	5289.26	4253.81	11984.8	10762.8	11765.6	11082.5	7824.98	2.28726	2.22206	2.86121	1.12994	1.09056	2.81743	2.53016	2.7659	2.60531	1.83952	1.14016
	Bra016844	AT1G61360	S-locus lectin protein kinase family protein chr1:22637867-22640974 REVERSE LENGTH=821	299.092	683.475	749.24	809.63	170.645	170.827	107.309	415.52	652.148	719.48	408.656	211.484	2.28517	2.50505	2.70696	-1.75271	-1.75085	3.87218	6.07729	6.70475	3.80822	1.97079	2.7872
	Bra020614	NA	NA	2083.48	4760.39	4915.02	6828.6	1452.98	1483.11	1072.32	2497.02	3098.6	4144.16	4148.26	667.75	2.28483	2.35904	3.2775	-1.43394	-1.4048	2.32861	2.88962	3.86467	3.86849	-1.60587	1.94296
	Bra008792	AT5G13930	CHS, TT4, ATCHS Chalcone and stilbene synthase family protein chr5:4488762-4490035 FORWARD LENGTH=395	3722.79	8499.92	9250.78	11051.2	3789.56	3479.22	2537.78	5714.21	5847.18	9424.15	7201.68	3203.2	2.28321	2.48491	2.96853	1.01794	-1.07001	2.25166	2.30405	3.71354	2.83779	1.26221	1.46695
	Bra013467	AT4G20740	Pentatricopeptide repeat (PPR-like) superfamily protein chr4:11126151-11128334 FORWARD LENGTH=727	1208.41	2757.55	2695.51	2631.24	1103.77	1135.46	1177.55	2502.21	2296.87	2799.62	2005.41	1364.28	2.28197	2.23063	2.17744	-1.0948	-1.06425	2.12493	1.95055	2.3775	1.70304	1.15858	1.02621
	Bra025341	AT3G28510	P-loop containing nucleoside triphosphate hydrolases superfamily protein chr3:10685656-10687248 FORWARD LENGTH=530	1456.01	3317.55	3476.4	3791.4	1595.26	1680.51	1802.19	1832.47	2705.36	1478.51	1530.38	2087.89	2.27852	2.38762	2.60397	1.09564	1.15419	1.0168	1.50115	-1.21892	-1.17761	1.15853	-1.23776
	Bra025643	AT5G39785	Protein of unknown function (DUF1666) chr5:15929257-15932215 FORWARD LENGTH=606	745.267	1696.36	2220.07	2901.8	640.804	621.997	474.445	749.551	1134.54	2877.85	1605.42	1081.72	2.27618	2.97889	3.89364	-1.16302	-1.19818	1.57985	2.3913	6.06572	3.38379	2.27997	1.57082
	Bra019897	AT1G10850	Leucine-rich repeat protein kinase family protein chr1:3612228-3614343 FORWARD LENGTH=663	3902.68	8868.01	8815.01	8068.69	4408.27	4017.06	3140.64	8475.54	8317.13	8159.42	9112.81	3680.67	2.27229	2.25871	2.06747	1.12955	1.02931	2.69867	2.64823	2.59801	2.90158	1.17195	1.24264
	Bra025664	AT5G39530	Protein of unknown function (DUF1997) chr5:15826285-15827517 REVERSE LENGTH=239	1717.84	3893.73	4621.36	5175.14	1997.65	2328.96	1759.88	5237.85	5016.13	5820.29	3659.6	3253.41	2.26664	2.69022	3.01259	1.16288	1.35575	2.97625	2.85027	3.30721	2.07946	1.84865	-1.02447
	Bra021636	AT2G30490	ATC4H, C4H, CYP73A5, REF3 cinnamate-4-hydroxylase chr2:12993861-12995683 REVERSE LENGTH=505	5768.78	13017.9	12535.5	13042.2	7985.88	7797.06	4139.71	10498.4	10587.1	13654.2	9421.92	8414.62	2.25661	2.17299	2.26082	1.38433	1.3516	2.53602	2.55745	3.29835	2.27599	2.03266	1.39352
	Bra007179	AT3G55610	P5CS2 delta 1-pyrroline-5-carboxylate synthase 2 chr3:20624278-20628989 REVERSE LENGTH=726	4976.79	11228.8	13422.2	15130.2	5216.36	5249.97	4812.9	10158.9	13227.4	18178.5	14628.3	7984.76	2.25623	2.69696	3.04015	1.04814	1.05489	2.11076	2.74832	3.77704	3.03939	1.65903	1.03405
	Bra031632	AT1G08570	ACHT4 atypical CYS HIS rich thioredoxin 4 chr1:2713059-2714312 FORWARD LENGTH=275	1373.37	3097.88	3851.63	4839.09	2491.09	2574.51	1241.3	5312.55	5099.18	8188.31	4886.19	3945.82	2.25568	2.80451	3.52352	1.81385	1.87459	4.27983	4.10794	6.59656	3.93635	3.17878	1.1064
	Bra021393	AT2G47260	WRKY23, ATWRKY23 WRKY DNA-binding protein 23 chr2:19405045-19406446 REVERSE LENGTH=337	1640.33	3694.86	4742.69	8266.22	2940.86	3636.45	1535.16	2903.81	4812.61	7999.09	6057.86	3858.68	2.25251	2.8913	5.03936	1.79285	2.2169	1.89154	3.13492	5.21059	3.94608	2.51354	1.06851
	Bra012588	AT4G18540	unknown protein; Has 209 Blast hits to 205 proteins in 54 species: Archae - 0; Bacteria - 17; Metazoa - 2; Fungi - 150; Plants - 40; Viruses - 0; Other Eukaryotes - 0 (source: NCBI BLink). chr4:10221203-10223028 REVERSE LENGTH=520	3262.82	7343.44	7822.22	7795.8	1148.99	1081.32	2508.64	4357.42	5842.61	6296.18	3926.08	1446.19	2.25064	2.39738	2.38928	-2.83973	-3.01744	1.73697	2.32899	2.5098	1.56502	-1.73465	1.30063
	Bra033688	AT5G43630	TZP zinc knuckle (CCHC-type) family protein chr5:17527261-17530207 FORWARD LENGTH=831	1322.31	2965.49	4514.47	3813.75	1868.91	1661.5	1537.62	4075.69	4522.12	3984.06	4423.91	2094.95	2.24266	3.41408	2.88416	1.41337	1.25651	2.65065	2.94099	2.59106	2.87712	1.36246	-1.16283
	Bra003044	AT5G53590	SAUR-like auxin-responsive protein family chr5:21772107-21772535 FORWARD LENGTH=142	1424.05	3193.52	3626.92	6424.54	1080.06	932.308	2526.92	4297.34	4039.91	3835.07	3469.55	1523.24	2.24256	2.5469	4.51146	-1.31849	-1.52745	1.70062	1.59875	1.51769	1.37304	-1.65891	-1.77446
	Bra008661	NA	NA	5504.67	12341.7	15140.4	17552.1	7935.82	6871.31	10768.8	17552.1	23416.7	24582.4	16871.3	17677.2	2.24204	2.75046	3.18858	1.44165	1.24827	1.6299	2.17449	2.28274	1.56668	1.64152	-1.9563
	Bra004370	AT1G69310	WRKY57, ATWRKY57 WRKY DNA-binding protein 57 chr1:26056118-26057909 REVERSE LENGTH=287	565.269	1266.28	1489.24	1469.26	963.554	926.436	796.888	1666.92	2056.98	1480.4	1947.39	1375.36	2.24014	2.63457	2.59922	1.70459	1.63893	2.09179	2.58127	1.85773	2.44374	1.72591	-1.40975
	Bra030459	AT1G51070	bHLH115 basic helix-loop-helix (bHLH) DNA-binding superfamily protein chr1:18928018-18929513 FORWARD LENGTH=226	1397.18	3121.41	4902.14	4065.31	2573.56	2614.22	1245.07	3983.66	4405.27	5291.69	3447.23	2888.6	2.23408	3.5086	2.90965	1.84197	1.87107	3.19955	3.53817	4.25011	2.7687	2.32003	1.12217
	Bra013706	AT4G23530	Protein of unknown function (DUF793) chr4:12279171-12280361 FORWARD LENGTH=396	2190.34	4889.01	6035.71	5661.03	1259.37	1163.03	2016.71	4853.5	5563.56	5080.39	5696.63	1331.68	2.23208	2.7556	2.58454	-1.73923	-1.8833	2.40664	2.75873	2.51915	2.82471	-1.51441	1.0861
	Bra024208	AT4G28365	ENODL3, AtENODL3 early nodulin-like protein 3 chr4:14033012-14033688 REVERSE LENGTH=199	421.036	938.924	1011.49	1677.77	296.502	236.183	339.03	811.955	1086.69	1308.06	540.51	317.42	2.23003	2.40238	3.98486	-1.42001	-1.78267	2.39494	3.20529	3.85824	1.59428	-1.06808	1.24188
	Bra023086	NA	NA	974.11	2172.23	2155.13	2364.64	1455.13	1257.52	1167.59	3030.81	2373.53	2236.12	2570.42	1926.89	2.22996	2.21241	2.42749	1.4938	1.29094	2.59578	2.03285	1.91516	2.20147	1.65031	-1.19862
	Bra035175	AT1G80510	Transmembrane amino acid transporter family protein chr1:30273100-30274569 FORWARD LENGTH=489	960.916	2141.83	2532.96	2112.09	961.63	926.14	995.027	2128.41	1722.21	2304.43	1322.06	941.327	2.22895	2.63598	2.198	1.00074	-1.03755	2.13905	1.73082	2.31595	1.32867	-1.05705	-1.0355
	Bra021637	AT2G30490	ATC4H, C4H, CYP73A5, REF3 cinnamate-4-hydroxylase chr2:12993861-12995683 REVERSE LENGTH=505	2279.03	5066.56	5568.93	4906.44	4401.96	4119.03	1457.46	4177.12	4191.27	4695.88	4614.56	3352.1	2.22312	2.44355	2.15286	1.93151	1.80736	2.86603	2.87574	3.22196	3.16617	2.29996	1.5637
	Bra016141	AT1G71390	AtRLP11, RLP11 receptor like protein 11 chr1:26906453-26908807 FORWARD LENGTH=784	1250.59	2775.73	3511.68	2609.21	971.248	902.683	354.654	328.095	545.234	394.911	228.172	170.073	2.21954	2.80802	2.08638	-1.28761	-1.38541	-1.08095	1.53737	1.11351	-1.55433	-2.0853	3.52623
	Bra012677	NA	NA	1610	3570.15	5025.14	4032.03	2002.09	1641.4	1699.94	10358.4	8076.79	7077.88	14067.2	2651.86	2.21748	3.1212	2.50437	1.24353	1.0195	6.09339	4.75122	4.16361	8.27512	1.55997	-1.05586
	Bra002298	AT5G20400	2-oxoglutarate (2OG) and Fe(II)-dependent oxygenase superfamily protein chr5:6894871-6896185 FORWARD LENGTH=348	641.509	1422.25	1651.25	1623.56	1269.68	1317.42	664.128	1445.04	1046.76	1576.95	1052.68	943.05	2.21704	2.57401	2.53085	1.97921	2.05363	2.17585	1.57614	2.37447	1.58506	1.41998	-1.03526
	Bra004159	AT1G66330	senescence-associated family protein chr1:24729880-24732144 REVERSE LENGTH=417	5850.64	12968	13511.4	12239.9	7333.1	7553.26	7278.73	13612.9	13852.9	10859.7	11363.3	7567.17	2.21651	2.30939	2.09206	1.25338	1.29101	1.87023	1.9032	1.49198	1.56117	1.03963	-1.24409
	Bra040918	AT1G64490	DEK, chromatin associated protein chr1:23952166-23952540 FORWARD LENGTH=124	2039.23	4519.36	4582.11	4442.4	1878.59	1380.65	4789.67	6280.2	8179.33	8937.72	8386.67	4746.77	2.21621	2.24698	2.17847	-1.08551	-1.47701	1.3112	1.7077	1.86604	1.75099	-1.00904	-2.34876
	Bra018364	AT2G29730	UGT71D1 UDP-glucosyl transferase 71D1 chr2:12703652-12705055 FORWARD LENGTH=467	2747.58	6087.87	6641.78	7263.73	5030.21	4700.25	3320.69	4746.96	5935.74	6501.71	6492.78	6700.53	2.21572	2.41732	2.64368	1.83078	1.71069	1.42951	1.7875	1.95794	1.95525	2.01781	-1.20859
	Bra018701	AT1G48040	Protein phosphatase 2C family protein chr1:17720064-17721698 REVERSE LENGTH=383	2119.57	4693.29	4807.23	5487.72	3515.12	2906.26	2681.83	5356.7	4658.43	4834.23	4708.19	3121.36	2.21427	2.26802	2.58907	1.65841	1.37116	1.9974	1.73703	1.80259	1.75559	1.16389	-1.26527
	Bra035023	AT1G78240	TSD2, QUA2, OSU1 S-adenosyl-L-methionine-dependent methyltransferases superfamily protein chr1:29433173-29435815 REVERSE LENGTH=684	6501.68	14388.4	13789.8	19984.8	7254.83	7085.53	6576.01	10248.4	11610.4	23012.9	10823.1	10596.1	2.21303	2.12096	3.07379	1.11584	1.0898	1.55845	1.76557	3.49952	1.64585	1.61133	-1.01143
	Bra002569	AT5G59400	FUNCTIONS IN: molecular_function unknown; INVOLVED IN: biological_process unknown; LOCATED IN: chloroplast; EXPRESSED IN: 23 plant structures; EXPRESSED DURING: 13 growth stages; BEST Arabidopsis thaliana protein match is: PGR5-like B (TAIR:AT4G11960.1); Has 97 Blast hits to 97 proteins in 19 species: Archae - 0; Bacteria - 0; Metazoa - 0; Fungi - 0; Plants - 97; Viruses - 0; Other Eukaryotes - 0…	2773.2	6134.3	7762.51	7133.82	2545.67	2188.99	2784.89	6537.26	6932.7	6739.87	7319.49	3651.81	2.21199	2.79912	2.57241	-1.08938	-1.26689	2.3474	2.4894	2.42016	2.62829	1.31129	-1.00422
	Bra013889	AT4G25410	basic helix-loop-helix (bHLH) DNA-binding superfamily protein chr4:12985772-12987149 FORWARD LENGTH=230	618.829	1367.82	2039.37	1305.36	917.12	814.592	654.055	1527.01	1218.22	1235.89	1317.36	954.083	2.21034	3.29553	2.1094	1.48202	1.31634	2.33468	1.86257	1.88958	2.01414	1.45872	-1.05692
	Bra008322	AT1G77680	Ribonuclease II/R family protein chr1:29192188-29195963 REVERSE LENGTH=1055	882.524	1948.31	2304.87	2591.17	1359.11	1097.64	925.278	2837.51	2317.24	3229.78	2006.41	1698.43	2.20766	2.61168	2.93609	1.54003	1.24375	3.06666	2.50437	3.4906	2.16844	1.83559	-1.04845
	Bra037353	AT4G00710	BSK3 BR-signaling kinase 3 chr4:290807-293096 FORWARD LENGTH=489	732.353	1613.82	2451.03	1722.73	924.56	946.594	729.453	1191.59	1319.46	1623.74	1347.96	950.353	2.20361	3.34679	2.35232	1.26245	1.29254	1.63354	1.80883	2.22597	1.84791	1.30283	1.00398
	Bra027259	AT3G15354	SPA3 SPA1-related 3 chr3:5169327-5172480 REVERSE LENGTH=837	3476.24	7654.25	8225.81	7391.49	5404.05	4502.3	3695.56	9134.7	11842.6	12183.2	10811.5	7474.03	2.20188	2.3663	2.12629	1.55457	1.29516	2.4718	3.20455	3.29671	2.92554	2.02244	-1.06309
	Bra015656	AT1G77760	NIA1, GNR1, NR1 nitrate reductase 1 chr1:29236005-29239367 REVERSE LENGTH=917	2725.59	6001.35	5802.28	6461.2	2630.4	2222.87	4464.95	6027.1	5440.78	6833.62	5314.25	3318.19	2.20185	2.12882	2.37057	-1.03619	-1.22616	1.34987	1.21855	1.5305	1.19021	-1.3456	-1.63816
	Bra032581	AT1G02860	NLA, BAH1 SPX (SYG1/Pho81/XPR1) domain-containing protein chr1:635474-637083 FORWARD LENGTH=335	1389.71	3055.7	3804.06	4263.99	1560.64	1504.53	1115.13	2729.72	3100.6	4001.42	3639.05	2456.98	2.1988	2.7373	3.06826	1.123	1.08262	2.44789	2.78048	3.5883	3.26334	2.20331	1.24623
	Bra027128	AT1G60790	TBL2 Plant protein of unknown function (DUF828) chr1:22380193-22382216 REVERSE LENGTH=541	2069.9	4547.09	5621.2	6347.31	1936.48	1826.77	1620.07	4153.07	5117.54	7185.91	4710.63	2556.58	2.19677	2.71569	3.06648	-1.0689	-1.13309	2.56351	3.15884	4.43556	2.90767	1.57807	1.27766
	Bra004209	NA	NA	7287.73	15869.7	17750.3	16084.9	10082	8996.61	7676.79	17863.3	17794.5	17952.3	16177.2	11056.6	2.17759	2.43564	2.20712	1.38342	1.23449	2.32692	2.31796	2.33852	2.10729	1.44026	-1.05339
	Bra011744	AT4G36900	RAP2.10, DEAR4 related to AP2 10 chr4:17389015-17389605 FORWARD LENGTH=196	4311.85	9369.52	9073.47	9848.98	6404.81	6193.55	3322.36	6999.68	7952.19	8102.13	9024.29	6234.41	2.17297	2.10431	2.28417	1.4854	1.4364	2.10684	2.39354	2.43867	2.71623	1.8765	1.29783
	Bra034609	AT4G34135	UGT73B2 UDP-glucosyltransferase 73B2 chr4:16345476-16347016 REVERSE LENGTH=483	4021.36	8734.82	8253.42	8676.6	3855.05	3748.8	1928.82	2891.52	3017.18	3109.73	2096.15	1992.35	2.17211	2.0524	2.15763	-1.04314	-1.07271	1.49911	1.56426	1.61224	1.08675	1.03294	2.08488
	Bra032332	AT1G29720	Leucine-rich repeat transmembrane protein kinase chr1:10393894-10399771 REVERSE LENGTH=1019	1761.03	3811.3	5045.23	3903.66	1932.44	1918.24	5239.11	6759.21	7372.76	7170.62	6617.88	4968.12	2.16424	2.86493	2.21669	1.09734	1.08927	1.29014	1.40725	1.36867	1.26317	-1.05455	-2.97503
	Bra014417	AT3G61890	ATHB-12, ATHB12, HB-12 homeobox 12 chr3:22914346-22915239 REVERSE LENGTH=235	2426.08	5242.96	5426.15	5393.01	3632.18	3391.67	1438.12	3979.84	5096.46	6543.52	4399.15	3431.11	2.16108	2.23659	2.22293	1.49714	1.398	2.76739	3.54384	4.55005	3.05896	2.38583	1.68698
	Bra015469	AT1G06040	STO B-box zinc finger family protein chr1:1828662-1829659 REVERSE LENGTH=248	4385.96	9470.19	9374.94	10852.4	6048.86	5516.38	4745.62	10034.3	9310.14	9665.29	9536.19	7702.32	2.15921	2.13749	2.47435	1.37914	1.25774	2.11443	1.96184	2.03668	2.00947	1.62304	-1.082
	Bra031497	NA	NA	251.592	542.426	1108.8	696.906	313.33	327.824	275.655	476.12	506.281	291.101	628.009	298.646	2.15597	4.40714	2.76998	1.24539	1.303	1.72723	1.83665	1.05603	2.27824	1.0834	-1.09564
	Bra032650	AT1G01780	GATA type zinc finger transcription factor family protein chr1:282919-284082 FORWARD LENGTH=205	1001.65	2159.27	2470.32	2309.36	818.992	713.037	904.914	1178.44	1551.43	1566.37	1684.75	896.399	2.15571	2.46625	2.30556	-1.22303	-1.40477	1.30227	1.71445	1.73096	1.86178	-1.0095	1.1069
	Bra017672	AT4G34710	ADC2, SPE2, ATADC2 arginine decarboxylase 2 chr4:16560315-16562450 REVERSE LENGTH=711	8043.92	17329.2	19085.9	21025.9	8898.79	9204.77	9280.49	15566	16180.1	20122.3	16290	10333.9	2.15432	2.37271	2.61389	1.10628	1.14431	1.67728	1.74345	2.16824	1.7553	1.11351	-1.15373
	Bra027347	AT3G14350	SRF7 STRUBBELIG-receptor family 7 chr3:4783115-4786999 REVERSE LENGTH=717	2668.51	5733.47	5669.24	6886.85	2473.56	2152.47	3097.37	6174.7	7261.34	9846.97	7633.5	5360.94	2.14857	2.1245	2.58078	-1.07881	-1.23974	1.99353	2.34436	3.17914	2.46451	1.7308	-1.16071
	Bra009036	AT5G10410	ENTH/ANTH/VHS superfamily protein chr5:3271952-3273082 FORWARD LENGTH=338	4892.48	10511.7	12559.5	9900.63	3053.5	2644.92	1859.99	8359.97	8057.4	7209.81	9608.85	3018.5	2.14854	2.5671	2.02364	-1.60225	-1.84976	4.49463	4.33196	3.87626	5.16608	1.62286	2.63038
	Bra038653	AT5G08560	transducin family protein / WD-40 repeat family protein chr5:2771104-2773827 REVERSE LENGTH=589	262.592	563.761	611.222	733.5	312.259	293.051	391.766	522.609	530.4	947.265	385.847	397.991	2.14691	2.32765	2.79331	1.18914	1.11599	1.33398	1.35387	2.41794	-1.01534	1.01589	-1.49192
	Bra033068	AT2G03090	ATEXPA15, EXP15, ATEXP15, ATHEXP ALPHA 1.3, EXPA15 expansin A15 chr2:917361-918554 REVERSE LENGTH=253	871.498	1870.03	1948.25	1889.11	636.019	769.851	1134.85	1507.26	1448.43	1841.57	1820.86	354.195	2.14577	2.23552	2.16766	-1.37024	-1.13203	1.32816	1.27632	1.62274	1.60449	-3.20403	-1.30218
	Bra027827	AT1G59970	Matrixin family protein chr1:22073601-22074683 FORWARD LENGTH=360	1788.84	3836.89	5531.51	6192.73	1606.71	1696.89	1556.1	4468.21	4081.11	5477.59	2768.77	2149.33	2.1449	3.09223	3.46187	-1.11336	-1.05419	2.87142	2.62265	3.52008	1.7793	1.38123	1.14957
	Bra013080	AT2G16365	F-box family protein chr2:7074940-7076389 FORWARD LENGTH=455	4161.78	8890.6	11093.1	9450.42	6139.19	5923.86	3509.21	8100.24	7112.37	6776.74	7775.32	5182.61	2.13625	2.66547	2.27076	1.47514	1.4234	2.30828	2.02677	1.93113	2.21569	1.47686	1.18596
	Bra026804	AT1G14780	MAC/Perforin domain-containing protein chr1:5091020-5093873 FORWARD LENGTH=627	656.612	1400.12	3653.02	3951.02	931.239	879.241	1172.88	2416.94	3319.39	5205.91	3243.37	1306.57	2.13234	5.56344	6.01728	1.41825	1.33906	2.06069	2.83012	4.43857	2.7653	1.11398	-1.78626
	Bra036002	AT5G43890	YUC5, SUPER1 Flavin-binding monooxygenase family protein chr5:17648857-17650131 REVERSE LENGTH=424	275.535	587.421	991.508	1142.77	371.722	432.046	537.337	462.538	875.806	1684.72	738.37	492.139	2.13193	3.59848	4.14746	1.34909	1.56803	-1.16171	1.6299	3.13531	1.37413	-1.09184	-1.95016
	Bra035694	AT3G47580	Leucine-rich repeat protein kinase family protein chr3:17532687-17535810 FORWARD LENGTH=1011	1487.51	3168.33	3419.2	3046.55	928.138	983.851	1969.2	3298.5	3258.51	2856.23	3096.89	1326.02	2.12996	2.29861	2.04809	-1.60268	-1.51193	1.67505	1.65474	1.45045	1.57266	-1.48505	-1.32382
	Bra027735	AT1G64390	AtGH9C2, GH9C2 glycosyl hydrolase 9C2 chr1:23911329-23914642 FORWARD LENGTH=620	5499	11706.3	13333.5	11243.3	8927.56	8845.73	5097.42	11966.8	12132.2	15098.1	11875.9	9052.21	2.12881	2.42471	2.04461	1.62349	1.60861	2.34762	2.38007	2.96191	2.32979	1.77584	1.07878
	Bra002167	AT5G18550	Zinc finger C-x8-C-x5-C-x3-H type family protein chr5:6160515-6162729 FORWARD LENGTH=465	1220.41	2597.67	2585.74	3076.95	2093.32	2105.4	1494.22	2360.74	2399.43	2840.1	3018.21	2247.65	2.12852	2.11875	2.52124	1.71526	1.72516	1.57991	1.60581	1.90072	2.01992	1.50423	-1.22436
	Bra001402	AT3G11420	Protein of unknown function (DUF604) chr3:3591834-3594323 FORWARD LENGTH=505	347.362	739.146	1110.13	1084.31	156.814	126.844	159.76	203.454	279.463	394.498	252.546	166.951	2.12788	3.19589	3.12156	-2.21512	-2.7385	1.2735	1.74927	2.46932	1.58078	1.04501	2.17427
	Bra038538	AT2G22240	ATMIPS2, MIPS2, ATIPS2 myo-inositol-1-phosphate synthase 2 chr2:9451901-9453938 REVERSE LENGTH=510	8693.06	18462.5	20751.2	24674.8	4928.2	3774.39	5297.13	18012.6	23222.3	28207.9	24464.3	8015.3	2.12382	2.3871	2.83845	-1.76394	-2.30317	3.40045	4.38394	5.32513	4.61841	1.51314	1.64109
	Bra036793	AT3G51510	unknown protein; FUNCTIONS IN: molecular_function unknown; INVOLVED IN: biological_process unknown; LOCATED IN: chloroplast thylakoid membrane, chloroplast; EXPRESSED IN: 22 plant structures; EXPRESSED DURING: 13 growth stages; Has 42 Blast hits to 42 proteins in 19 species: Archae - 0; Bacteria - 0; Metazoa - 0; Fungi - 0; Plants - 40; Viruses - 0; Other Eukaryotes - 2 (source: NCBI BLink). chr3…	1868.49	3963.19	4137.55	4540.79	2692.93	3436.66	3825.34	4585.32	4423.98	4598.43	4199.1	4514.33	2.12107	2.21438	2.43019	1.44123	1.83927	1.19867	1.15649	1.2021	1.09771	1.18011	-2.04729
	Bra034863	AT3G11170	FAD7, FADD fatty acid desaturase 7 chr3:3499959-3502126 FORWARD LENGTH=446	3928.22	8325.83	8777.75	9543.8	5879.2	5521.05	4203.53	5211.3	5588.67	6782.81	4757.44	5533.92	2.11949	2.23454	2.42955	1.49666	1.40548	1.23974	1.32952	1.6136	1.13177	1.31649	-1.07009
	Bra036060	AT3G50240	KICP-02 ATP binding microtubule motor family protein chr3:18623380-18628784 REVERSE LENGTH=1051	1225.48	2597.05	3299.49	3429.89	1675.27	1661.87	2358.16	5207.38	4958.02	6070.87	4938.02	2984.47	2.11921	2.69241	2.79881	1.36703	1.3561	2.20824	2.1025	2.57441	2.09401	1.26559	-1.92427
	Bra015642	AT1G77990	AST56, SULTR2;2 STAS domain / Sulfate transporter family chr1:29317965-29323249 REVERSE LENGTH=677	1708.56	3620.31	5005.06	3986.27	2909.82	3390.94	2396.13	4253.42	3822.46	5074.5	3122.97	2813.84	2.11892	2.9294	2.33312	1.70308	1.98468	1.77512	1.59526	2.11779	1.30334	1.17433	-1.40243
	Bra033252	AT1G01580	FRO2, FRD1, ATFRO2 ferric reduction oxidase 2 chr1:209395-212810 FORWARD LENGTH=725	496.646	1051.53	1009.66	1118.02	508.74	545.842	595.919	696.463	899.944	957.968	689.776	667.71	2.11726	2.03296	2.25114	1.02435	1.09906	1.16872	1.51018	1.60755	1.1575	1.12047	-1.19989
	Bra035042	AT1G78510	SPS1 solanesyl diphosphate synthase 1 chr1:29535410-29537163 REVERSE LENGTH=406	3201.32	6768.73	6931.04	7481.15	4102.2	3890.01	2954.23	7052.09	8142.94	8514.24	6663.22	4853.72	2.11436	2.16506	2.3369	1.28141	1.21513	2.38712	2.75637	2.88205	2.25548	1.64297	1.08364
	Bra023047	AT2G36010	E2F3, ATE2FA E2F transcription factor 3 chr2:15119688-15122893 FORWARD LENGTH=483	971.062	2051.17	2257.05	3201.58	1225.88	1161.34	464.332	855.146	1037.88	1442.16	990.575	825.443	2.1123	2.32431	3.29699	1.26241	1.19595	1.84167	2.23521	3.10588	2.13333	1.7777	2.09131
	Bra025792	AT1G20100	unknown protein; BEST Arabidopsis thaliana protein match is: unknown protein (TAIR:AT1G75860.1); Has 471 Blast hits to 438 proteins in 92 species: Archae - 0; Bacteria - 14; Metazoa - 217; Fungi - 43; Plants - 91; Viruses - 1; Other Eukaryotes - 105 (source: NCBI BLink). chr1:6969314-6970699 REVERSE LENGTH=285	2911.8	6138.19	7592.77	6531.23	2466.61	2381.68	4308.78	8840.18	9620.33	8918.08	7961.2	5399.07	2.10804	2.60759	2.24302	-1.18049	-1.22258	2.05167	2.23273	2.06975	1.84767	1.25304	-1.47977
	Bra013707	AT4G23540	ARM repeat superfamily protein chr4:12280547-12286420 REVERSE LENGTH=1131	1507.9	3171.76	3321.57	3452.81	1050.91	1066.85	1309.18	2802.19	3070.88	3783.73	3761.94	1280.34	2.10343	2.20278	2.28981	-1.43485	-1.41341	2.14042	2.34565	2.89015	2.87351	-1.02253	1.15179
	Bra002709	AT5G57660	ATCOL5, COL5 CONSTANS-like 5 chr5:23355573-23356729 FORWARD LENGTH=355	7497.69	15762.6	17688.9	15327.3	8875.48	10069.6	903.621	6877.67	6630.84	7706.54	6901.08	3107.17	2.10233	2.35925	2.04427	1.18376	1.34303	7.61123	7.33808	8.52851	7.63714	3.43858	8.29738
	Bra003117	AT5G52660	Homeodomain-like superfamily protein chr5:21359423-21362037 REVERSE LENGTH=331	928.36	1949.14	2722.03	2864.82	882.406	1040.26	1032.4	2388.91	2938.95	4542.08	2074.25	1113.7	2.09955	2.93208	3.08589	-1.05208	1.12054	2.31394	2.84672	4.39954	2.00915	1.07875	-1.11207
	Bra008426	AT1G79600	Protein kinase superfamily protein chr1:29950105-29952516 REVERSE LENGTH=711	3416.94	7172.52	7426.58	8596.29	3405.52	5212.14	3998.08	6841.52	7352.04	7571.05	6556.34	6843.64	2.09911	2.17346	2.51579	-1.00335	1.52538	1.7112	1.83889	1.89367	1.63987	1.71173	-1.17008
	Bra012230	AT1G20450	LTI29, LTI45, ERD10 Dehydrin family protein chr1:7088235-7089107 REVERSE LENGTH=260	13517	28368.9	31479.5	35467.6	16932.1	19431.4	11772.8	17380.9	21528.7	22265.8	20352.6	15976.3	2.09876	2.32888	2.62393	1.25265	1.43755	1.47636	1.82868	1.89129	1.72878	1.35705	1.14816
	Bra037140	AT5G55380	MBOAT (membrane bound O-acyl transferase) family protein chr5:22446846-22447871 REVERSE LENGTH=341	1373.13	2878.85	3932.71	3570.15	1366.97	1058.46	1277.14	3692.49	3455.89	3478.71	3413.86	951.461	2.09656	2.86405	2.60001	-1.00451	-1.29729	2.89122	2.70596	2.72383	2.67305	-1.34229	1.07516
	Bra013433	AT4G19960	KUP9, ATKUP9, HAK9, KT9 K+ uptake permease 9 chr4:10813807-10816997 FORWARD LENGTH=823	278.534	581.936	655.596	988.323	285.945	304.509	513.98	760.926	773.866	1578.43	710.501	582.27	2.08928	2.35374	3.5483	1.02661	1.09326	1.48046	1.50563	3.07099	1.38235	1.13287	-1.8453
	Bra015111	AT3G24460	Serinc-domain containing serine and sphingolipid biosynthesis protein chr3:8886160-8889717 REVERSE LENGTH=409	2529.36	5274.43	6048.05	6107.86	2480.98	2140.75	2254.65	6575.66	8726.11	12488.3	8012.75	4231.53	2.08528	2.39114	2.41478	-1.0195	-1.18153	2.91649	3.87027	5.53891	3.55388	1.8768	1.12184
	Bra010595	AT4G37295	unknown protein; FUNCTIONS IN: molecular_function unknown; INVOLVED IN: biological_process unknown; LOCATED IN: endomembrane system; EXPRESSED IN: stem, root, leaf; EXPRESSED DURING: LP.06 six leaves visible, LP.04 four leaves visible; Has 30201 Blast hits to 17322 proteins in 780 species: Archae - 12; Bacteria - 1396; Metazoa - 17338; Fungi - 3422; Plants - 5037; Viruses - 0; Other Eukaryotes - …	597.109	1238.94	1825.28	2047.79	415.036	356.231	1408.9	1402.67	1825.14	3029.66	1238.75	819.766	2.0749	3.05686	3.42951	-1.43869	-1.67618	-1.00444	1.29544	2.15037	-1.13736	-1.71866	-2.35954
	Bra028679	AT5G07920	DGK1, ATDGK1 diacylglycerol kinase1 chr5:2525197-2528396 REVERSE LENGTH=728	5502.95	11400.7	11218.7	17233.5	5353.28	6147.72	4102.98	5357.67	7515.04	10940	8148.73	5946.91	2.07174	2.03867	3.13168	-1.02796	1.11717	1.3058	1.83161	2.66635	1.98605	1.44941	1.34121
	Bra027864	AT1G58420	Uncharacterised conserved protein UCP031279 chr1:21707407-21707946 FORWARD LENGTH=179	2798.09	5785.11	7757.86	8895.77	1211.3	1064.3	2333.08	4238.61	6756.73	8240.21	6573.13	1550.94	2.06752	2.77256	3.17923	-2.30999	-2.62904	1.81674	2.89606	3.5319	2.81736	-1.5043	1.19931
	Bra022936	AT2G33380	RD20, CLO-3 Caleosin-related family protein chr2:14144984-14146374 REVERSE LENGTH=236	7671.2	15838.1	15693	16601.2	13658.6	9663.1	3536.87	7010.95	8666.47	10469.5	11526.7	6151.49	2.06462	2.0457	2.16409	1.7805	1.25966	1.98225	2.45032	2.9601	3.25901	1.73925	2.16892
	Bra025272	AT5G40650	SDH2-2 succinate dehydrogenase 2-2 chr5:16281462-16283296 FORWARD LENGTH=280	6153.78	12699.7	13872.1	16978.7	6125.98	6075.68	4806.13	8107.63	8359.06	11071	10258.4	5168.26	2.06372	2.25424	2.75907	-1.00454	-1.01285	1.68694	1.73925	2.30352	2.13444	1.07535	1.2804
	Bra012408	AT1G27120	Galactosyltransferase family protein chr1:9421389-9423910 FORWARD LENGTH=673	3799.66	7829.05	10020.5	11554.6	3732.55	4234.05	4555.36	8287.99	8656.9	12598.6	7345.72	5043.92	2.06046	2.63721	3.04096	-1.01798	1.11432	1.81939	1.90038	2.76567	1.61254	1.10725	-1.19889
	Bra012423	AT1G27120	Galactosyltransferase family protein chr1:9421389-9423910 FORWARD LENGTH=673	4193.52	8623.19	9013.69	9815.14	4406.1	3720.2	4883.57	7262.38	9003.14	10915.9	8982.89	4814.85	2.05631	2.14943	2.34055	1.05069	-1.12723	1.4871	1.84356	2.23523	1.83941	-1.01427	-1.16455
	Bra024708	AT1G26570	UGD1, ATUGD1 UDP-glucose dehydrogenase 1 chr1:9182801-9184246 FORWARD LENGTH=481	1828.54	3756.93	3729.99	4035.63	1933.75	1857.07	3755.25	3659.32	3630.45	3103.25	3332.65	2449.84	2.05461	2.03987	2.20702	1.05754	1.0156	-1.02622	-1.03438	-1.2101	-1.12681	-1.53286	-2.05369
	Bra036894	NA	NA	609.5	1246.08	1609.31	1377.23	235.296	264.942	153.693	187.277	117.334	142.031	162.858	220.475	2.04443	2.64038	2.25961	-2.59035	-2.3005	1.21851	-1.30988	-1.08211	1.05963	1.43452	3.9657
	Bra002942	AT5G54960	PDC2 pyruvate decarboxylase-2 chr5:22310858-22312681 REVERSE LENGTH=607	7465.56	15221.6	17811.3	19838.3	4136.72	3758.57	5069.35	13102.2	12940.7	15420	14543.7	4418.69	2.03891	2.3858	2.65731	-1.80471	-1.98628	2.58459	2.55273	3.04181	2.86895	-1.14725	1.47269
	Bra017180	AT2G37540	NAD(P)-binding Rossmann-fold superfamily protein chr2:15751695-15753820 REVERSE LENGTH=321	378.082	770.618	1038.18	1113.41	697.559	623.493	509.489	1082.99	1128.84	1464.99	1009.77	1399.63	2.03823	2.74591	2.94489	1.84499	1.64909	2.12564	2.21563	2.87541	1.98193	2.74713	-1.34756
	Bra013408	NA	NA	282.241	574.054	684.285	911.185	407.008	287.176	392.241	591.119	693.055	797.48	895.292	545.75	2.03391	2.42447	3.22839	1.44206	1.01749	1.50703	1.76691	2.03314	2.2825	1.39136	-1.38974
	Bra025879	AT1G21140	Vacuolar iron transporter (VIT) family protein chr1:7404464-7405066 FORWARD LENGTH=200	454.789	923.828	1203.37	1845.24	471.971	375.919	421.731	556.097	584.314	657.518	1215.26	110.639	2.03133	2.646	4.05735	1.03778	-1.20981	1.31861	1.38551	1.55909	2.8816	-3.81178	1.07839
	Bra022528	AT5G50840	CONTAINS InterPro DOMAIN/s: Taxilin (InterPro:IPR019132); Has 30201 Blast hits to 17322 proteins in 780 species: Archae - 12; Bacteria - 1396; Metazoa - 17338; Fungi - 3422; Plants - 5037; Viruses - 0; Other Eukaryotes - 2996 (source: NCBI BLink). chr5:20685903-20688739 FORWARD LENGTH=404	442.215	898.146	947.068	904.416	523.529	551.157	717.189	858.451	727.003	985.961	716.555	842.778	2.03102	2.14165	2.0452	1.18388	1.24636	1.19697	1.01368	1.37476	-1.00088	1.17511	-1.62181
	Bra030918	AT1G53920	GLIP5 GDSL-motif lipase 5 chr1:20137725-20139637 FORWARD LENGTH=385	1672	3376.4	4282.22	3545.38	1755.05	1806.45	2097.1	2115.73	2714.81	3360.96	3268.34	2386.58	2.01938	2.56114	2.12044	1.04967	1.08041	1.00888	1.29455	1.60267	1.5585	1.13804	-1.25425
	Bra015089	AT3G24840	Sec14p-like phosphatidylinositol transfer family protein chr3:9067301-9070256 FORWARD LENGTH=579	938.831	1894.92	2635.27	2512.82	1245.45	1387.11	947.295	3895.93	3121.89	4165.65	3537.85	2243.46	2.01838	2.80697	2.67654	1.3266	1.47749	4.11269	3.29558	4.39742	3.73469	2.36828	-1.00902
	Bra016422	AT1G21410	SKP2A F-box/RNI-like superfamily protein chr1:7497479-7499386 FORWARD LENGTH=360	1090.98	2199.01	3659.12	3285.51	1605.09	1530.6	825.589	2766.45	3765.14	5308.59	4826.46	2386.52	2.01563	3.35398	3.01152	1.47124	1.40296	3.35088	4.56055	6.43006	5.84608	2.89069	1.32146
	Bra017628	AT4G34150	Calcium-dependent lipid-binding (CaLB domain) family protein chr4:16355035-16356955 FORWARD LENGTH=247	3935.12	7927.8	13619.1	9208.84	2437.9	2474.07	5531.09	7968	7147.83	4840.74	3091.22	576.778	2.01463	3.46091	2.34017	-1.61414	-1.59055	1.44058	1.2923	-1.14261	-1.78929	-9.58963	-1.40557
	Bra005682	AT5G01520	RING/U-box superfamily protein chr5:206797-208399 FORWARD LENGTH=242	4083.02	8219.51	9548.74	8537.11	3369.22	3322.35	3934.32	9134.13	8805.28	9040.31	8353.3	4150.43	2.0131	2.33865	2.09088	-1.21186	-1.22896	2.32165	2.23807	2.29781	2.12319	1.05493	1.0378
	Bra024588	AT1G23330	alpha/beta-Hydrolases superfamily protein chr1:8279874-8281891 REVERSE LENGTH=471	10253.9	20634.6	21289.8	21548.5	6233.66	6467.17	8297.5	16638.3	19696.9	20613.2	15983.5	8410.84	2.01237	2.07626	2.10149	-1.64492	-1.58553	2.00522	2.37384	2.48427	1.9263	1.01366	1.23578
	Bra000105	AT2G38910	CPK20 calcium-dependent protein kinase 20 chr2:16245214-16247483 REVERSE LENGTH=583	560.611	1125.26	1289.53	1714.08	409.312	405.959	771.665	1446.73	2004.66	1943.74	1521.93	398.407	2.0072	2.30022	3.05752	-1.36964	-1.38095	1.87482	2.59784	2.51889	1.97227	-1.93688	-1.37647
	Bra006421	AT1G80770	PDE318 P-loop containing nucleoside triphosphate hydrolases superfamily protein chr1:30355266-30357786 FORWARD LENGTH=451	731.67	1468.47	1712.73	1664.25	950.522	1154.27	1220.74	2648.09	2453.3	2030.35	2085.33	793.234	2.00701	2.34085	2.27459	1.29911	1.57758	2.16925	2.00968	1.66321	1.70825	-1.53894	-1.66843
	Bra003832	AT1G73700	MATE efflux family protein chr1:27717554-27719630 REVERSE LENGTH=476	448.361	898.879	1317.28	1092.02	351.735	521.893	354.693	235.82	618.481	487.148	829.888	573.962	2.00481	2.93799	2.43558	-1.27471	1.164	-1.50408	1.74371	1.37344	2.33974	1.61819	1.26408
	Bra021464	AT3G02380	COL2, ATCOL2 CONSTANS-like 2 chr3:487438-488624 REVERSE LENGTH=347	34.7084	9362.36	7125.42	4748.03	580.458	669.482	79.1129	8674.57	8384.54	4504.09	13278.5	2244.41	269.743	205.294	136.798	16.7238	19.2888	109.648	105.982	56.9324	167.842	28.3697	-2.27936
	Bra001043	AT3G02380	COL2, ATCOL2 CONSTANS-like 2 chr3:487438-488624 REVERSE LENGTH=347	77.2241	8937.37	10994.2	7286.69	735.221	570.471	69.5842	11660.8	11660.3	7421.58	14872.1	2321.2	115.733	142.367	94.3577	9.52062	7.38721	167.578	167.571	106.656	213.728	33.3581	1.10979
	Bra001449	AT3G12320	unknown protein; BEST Arabidopsis thaliana protein match is: unknown protein (TAIR:AT5G06980.4); Has 102 Blast hits to 102 proteins in 16 species: Archae - 0; Bacteria - 0; Metazoa - 0; Fungi - 0; Plants - 98; Viruses - 0; Other Eukaryotes - 4 (source: NCBI BLink). chr3:3924034-3925262 FORWARD LENGTH=269	166.952	13377.6	16445	15646.1	1476.99	1378.97	77.4281	8867.04	11177.8	13163.2	15747.6	3461.18	80.1284	98.5014	93.7162	8.84679	8.25968	114.52	144.364	170.005	203.384	44.7019	2.15622
	Bra000263	AT2G42530	COR15B cold regulated 15b chr2:17709191-17709873 REVERSE LENGTH=141	462.601	26109.4	31140.5	30938.3	3996.72	5489.25	1555.36	23759.4	26342.8	30391.2	24934.9	13161.5	56.4404	67.3161	66.879	8.63967	11.8661	15.2758	16.9368	19.5397	16.0316	8.46203	-3.36221
	Bra021734	AT2G31380	STH salt tolerance homologue chr2:13382150-13383302 FORWARD LENGTH=238	441.78	21014.9	22081.8	17477.5	3202.48	3304.71	318.582	14506.7	17254	18184.4	18463.9	6892.03	47.5687	49.9837	39.5615	7.24904	7.48044	45.5352	54.1587	57.0792	57.9565	21.6335	1.38671
	Bra009716	AT5G23940	EMB3009, PEL3, DCR HXXXD-type acyl-transferase family protein chr5:8076616-8079677 REVERSE LENGTH=484	116.834	4823.74	3079.97	4798	1744.56	1885.3	2137.68	1225.63	1650.28	1637.37	2670.42	1634.86	41.2871	26.3619	41.0668	14.932	16.1366	-1.74415	-1.29534	-1.30556	1.24921	-1.30756	-18.2967
	Bra026356	AT4G27360	Dynein light chain type 1 family protein chr4:13694032-13694517 FORWARD LENGTH=103	289.138	11572.4	14030.5	9177.56	2008.63	2081.71	842.408	17804.4	19085.7	16906.2	17466.6	9468.97	40.0238	48.5253	31.7411	6.94696	7.19971	21.1351	22.6561	20.0689	20.7341	11.2404	-2.91352
	Bra022722	AT5G54470	B-box type zinc finger family protein chr5:22114584-22115315 REVERSE LENGTH=215	410.909	16438.5	16478.7	16264	967.193	1002.67	339.973	11760.6	12317.7	10492.3	16556.6	2945.53	40.0052	40.103	39.5805	2.35379	2.44013	34.5927	36.2314	30.8622	48.6997	8.66401	1.20865
	Bra004503	AT2G46830	CCA1 circadian clock associated 1 chr2:19246005-19248717 FORWARD LENGTH=608	263.063	9885.4	11138.2	6207.07	684.748	602.903	180.826	5160.37	8630.05	9162.25	9326.07	1757.99	37.5781	42.3404	23.5954	2.60298	2.29186	28.5378	47.7257	50.6689	51.5748	9.722	1.45479
	Bra016945	AT2G41250	Haloacid dehalogenase-like hydrolase (HAD) superfamily protein chr2:17200862-17202551 REVERSE LENGTH=290	273.361	9562.37	8691.75	5912.12	1012.43	862.704	264.621	12432.7	9525.61	6477.62	10498	1939.87	34.9807	31.7959	21.6275	3.70364	3.15591	46.983	35.9972	24.4789	39.6718	7.33075	1.03303
	Bra007177	AT3G55580	Regulator of chromosome condensation (RCC1) family protein chr3:20612766-20615730 FORWARD LENGTH=488	846.02	29322	28601.9	38346.2	3540.37	3980.2	1330.85	25466.2	31668.6	37337.4	30605.9	9047.06	34.6588	33.8076	45.3254	4.18474	4.70462	19.1353	23.7958	28.0553	22.9973	6.79796	-1.57307
	Bra004314	AT1G68500	unknown protein; BEST Arabidopsis thaliana protein match is: unknown protein (TAIR:AT1G25422.1); Has 16 Blast hits to 16 proteins in 6 species: Archae - 0; Bacteria - 0; Metazoa - 0; Fungi - 0; Plants - 16; Viruses - 0; Other Eukaryotes - 0 (source: NCBI BLink). chr1:25702041-25702322 FORWARD LENGTH=93	310.059	9839.78	7571.92	6088.53	3211.15	2613.67	686.295	4750.07	4419.8	3665.79	5108.54	6668.15	31.7352	24.4209	19.6367	10.3566	8.42959	6.92132	6.44009	5.34142	7.44365	9.71616	-2.21343
	Bra016197	AT1G70640	octicosapeptide/Phox/Bem1p (PB1) domain-containing protein chr1:26636255-26636887 FORWARD LENGTH=174	410.158	8154.38	9722.3	8874.19	864.675	808.74	510.375	6527.74	5638.76	7407.25	5318.57	1385.64	19.8811	23.7038	21.636	2.10815	1.97178	12.7901	11.0483	14.5133	10.4209	2.71494	-1.24434
	Bra009237	AT5G06860	PGIP1, ATPGIP1 polygalacturonase inhibiting protein 1 chr5:2132373-2133434 FORWARD LENGTH=330	272.547	5250.98	6047.8	7757.44	1640.12	2116.9	344.244	3590.6	4578.18	5883.34	5457.39	2847.68	19.2663	22.1899	28.4628	6.01775	7.7671	10.4304	13.2992	17.0906	15.8533	8.27227	-1.26306
	Bra009302	AT5G06980	unknown protein; FUNCTIONS IN: molecular_function unknown; INVOLVED IN: response to karrikin; LOCATED IN: cellular_component unknown; EXPRESSED IN: 21 plant structures; EXPRESSED DURING: 11 growth stages; BEST Arabidopsis thaliana protein match is: unknown protein (TAIR:AT3G12320.1). chr5:2167799-2169110 FORWARD LENGTH=279	357.108	6308.67	8694.85	9917.96	1178.26	958.332	290.645	4879.55	8825.11	12882.9	13714.4	2982.54	17.666	24.348	27.773	3.29945	2.68359	16.7887	30.3639	44.3252	47.1861	10.2618	1.22867
	Bra026701	AT1G16850	unknown protein; FUNCTIONS IN: molecular_function unknown; INVOLVED IN: response to salt stress; LOCATED IN: endomembrane system; EXPRESSED IN: leaf apex, leaf whorl, male gametophyte, flower, leaf; EXPRESSED DURING: LP.06 six leaves visible, LP.04 four leaves visible, LP.10 ten leaves visible, petal differentiation and expansion stage, LP.08 eight leaves visible; BEST Arabidopsis thaliana protei…	858.335	14893.4	17523	20239.2	2897.03	2517.25	643.853	21176.7	21470.5	24691.8	20420.1	11866.5	17.3515	20.4151	23.5796	3.37517	2.93271	32.8906	33.3469	38.3501	31.7155	18.4304	1.33312
	Bra022838	AT2G31380	STH salt tolerance homologue chr2:13382150-13383302 FORWARD LENGTH=238	242.976	4014.62	3953.91	4172.72	1395.19	1452.59	185.874	5574.28	5638.19	4022.94	4529.35	2372.71	16.5227	16.2728	17.1734	5.74209	5.97833	29.9896	30.3334	21.6434	24.3679	12.7652	1.30721
	Bra008563	AT5G17300	RVE1 Homeodomain-like superfamily protein chr5:5690435-5692435 REVERSE LENGTH=387	1169.21	19239.6	18117.9	15221.1	3792.93	4086.87	1310.83	16867.9	18659.5	13005.7	20276	8136.97	16.4552	15.4958	13.0183	3.24401	3.49541	12.8681	14.2349	9.92173	15.4681	6.20749	-1.12112
	Bra000265	AT2G42530	COR15B cold regulated 15b chr2:17709191-17709873 REVERSE LENGTH=141	2180.23	30429.6	32461.9	30239.5	9170.82	8301.11	7827.59	31127.2	45243.1	47508.5	43375.3	31171.4	13.9571	14.8892	13.8699	4.20635	3.80745	3.9766	5.77995	6.06936	5.54134	3.98225	-3.59026
	Bra018141	AT3G47500	CDF3 cycling DOF factor 3 chr3:17504276-17505964 REVERSE LENGTH=448	639.071	8898.04	6578.87	6185.73	1600.98	1402.58	274.926	6715.52	6370.83	4153.26	8478.27	2050.74	13.9234	10.2944	9.67925	2.50517	2.19472	24.4266	23.1729	15.1068	30.8384	7.45924	2.32452
	Bra017111	AT2G38640	Protein of unknown function (DUF567) chr2:16157725-16158474 REVERSE LENGTH=196	217.536	2836.08	2477.72	1738.32	815.88	779.949	237.11	1337.19	987.626	995.695	1080.17	664.817	13.0373	11.3899	7.99095	3.75055	3.58538	5.63953	4.16527	4.1993	4.55556	2.80383	-1.08998
	Bra009236	AT5G06860	PGIP1, ATPGIP1 polygalacturonase inhibiting protein 1 chr5:2132373-2133434 FORWARD LENGTH=330	594.168	7477.13	10982.5	11460.6	3224.85	3113.38	766.389	5954.8	7630.59	9474.42	8398.88	4251.48	12.5842	18.4838	19.2885	5.42751	5.2399	7.76994	9.95655	12.3624	10.959	5.54742	-1.28985
	Bra018249	AT2G31380	STH salt tolerance homologue chr2:13382150-13383302 FORWARD LENGTH=238	1533.42	17744.2	22191.8	19258.9	5887	5700.85	1942.94	15986.3	20245.6	14586.8	16995	9164.04	11.5717	14.4721	12.5594	3.83913	3.71774	8.22789	10.4201	7.50759	8.74705	4.71658	-1.26706
	Bra033928	AT1G68500	unknown protein; BEST Arabidopsis thaliana protein match is: unknown protein (TAIR:AT1G25422.1); Has 16 Blast hits to 16 proteins in 6 species: Archae - 0; Bacteria - 0; Metazoa - 0; Fungi - 0; Plants - 16; Viruses - 0; Other Eukaryotes - 0 (source: NCBI BLink). chr1:25702041-25702322 FORWARD LENGTH=93	302.963	3493.07	3582.43	2798.12	1729.07	1089.36	479.87	2090.89	2135.25	2472.12	2390.23	2923.83	11.5297	11.8246	9.23585	5.7072	3.59569	4.3572	4.44964	5.15165	4.98099	6.09296	-1.58392
	Bra005688	AT5G01380	Homeodomain-like superfamily protein chr5:155784-157451 REVERSE LENGTH=323	130.984	1435.36	2276.93	2432.76	1908.45	1640.47	182.5	784.648	1547.77	3858.76	1942.27	1037.15	10.9583	17.3833	18.573	14.5701	12.5242	4.29944	8.48093	21.1439	10.6426	5.68301	-1.3933
	Bra010377	NA	NA	236.223	2585.85	3512.37	2316.47	785.037	671.135	1323.75	11031.5	12130.6	10645.3	13240.5	4074.59	10.9466	14.8689	9.80628	3.32329	2.84111	8.33352	9.16381	8.04178	10.0023	3.07807	-5.60382
	Bra019466	AT3G44450	unknown protein; BEST Arabidopsis thaliana protein match is: unknown protein (TAIR:AT3G52740.1); Has 63 Blast hits to 63 proteins in 12 species: Archae - 0; Bacteria - 0; Metazoa - 0; Fungi - 0; Plants - 63; Viruses - 0; Other Eukaryotes - 0 (source: NCBI BLink). chr3:16074228-16074578 REVERSE LENGTH=116	268.592	2901.3	3537.1	2527.44	539.663	538.425	339.008	3221.48	3026.15	2803.81	2953.52	822.204	10.8019	13.169	9.40996	2.00923	2.00462	9.50267	8.92649	8.27063	8.71224	2.42532	-1.26217
	Bra011328	AT4G32190	Myosin heavy chain-related protein chr4:15545052-15547689 FORWARD LENGTH=783	657.841	5837.94	7040.8	7704.03	1521.74	1409.86	812.578	7675.96	8577.68	8909.98	7859.5	2365.36	8.87439	10.7029	11.7111	2.31323	2.14316	9.44643	10.5561	10.9651	9.6723	2.91093	-1.23522
	Bra027329	AT3G14560	unknown protein; Has 6 Blast hits to 6 proteins in 3 species: Archae - 0; Bacteria - 0; Metazoa - 0; Fungi - 0; Plants - 6; Viruses - 0; Other Eukaryotes - 0 (source: NCBI BLink). chr3:4889368-4889832 FORWARD LENGTH=154	700.296	6138.6	6536.21	4620.21	1564.33	1291.45	735.071	6558.86	9509.59	7808.08	9863.8	4167.9	8.76572	9.3335	6.59751	2.23381	1.84415	8.92276	12.937	10.6222	13.4188	5.67006	-1.04966
	Bra026165	AT1G15100	RHA2A RING-H2 finger A2A chr1:5193703-5194170 REVERSE LENGTH=155	874.536	7376.28	7317.1	5207.35	3443.99	3804.55	1521.45	6938.96	6186.02	6076.11	6464.36	3573.07	8.43451	8.36684	5.95441	3.93808	4.35036	4.56075	4.06587	3.99363	4.24882	2.34846	-1.73972
	Bra037243	AT2G18010	SAUR-like auxin-responsive protein family chr2:7833902-7834240 FORWARD LENGTH=112	337.892	2743.35	3411.21	1397.01	1477.41	1352.14	106.923	733.372	892.324	661.824	1123.94	510.5	8.11901	10.0956	4.13449	4.37243	4.00169	6.85888	8.34548	6.18973	10.5117	4.77446	3.16014
	Bra002355	AT5G21100	Plant L-ascorbate oxidase chr5:7168312-7170719 FORWARD LENGTH=573	1794.35	13778.2	12517.3	12006.7	5052.78	4619.01	1163.03	5883.49	5339.18	6088.53	5407.01	3696.56	7.67866	6.97595	6.69139	2.81594	2.5742	5.05876	4.59075	5.23506	4.64907	3.17839	1.54282
	Bra026181	AT1G14870	PCR2 PLANT CADMIUM RESISTANCE 2 chr1:5128591-5129458 REVERSE LENGTH=152	221.268	1695.11	4298.62	2290.97	1576.77	1595.82	319.787	292.962	331.575	239.639	139.431	472.765	7.66089	19.4272	10.3538	7.12606	7.21216	-1.09156	1.03686	-1.33445	-2.29351	1.47837	-1.44525
	Bra009235	AT5G06860	PGIP1, ATPGIP1 polygalacturonase inhibiting protein 1 chr5:2132373-2133434 FORWARD LENGTH=330	559.669	4238.13	5262.05	6044.3	3857.57	3785.5	754.953	2563.73	3604.97	4509.81	4700.28	5109.04	7.57257	9.40208	10.7998	6.89259	6.76382	3.39588	4.77509	5.97363	6.22592	6.76736	-1.34893
	Bra019959	AT1G10155	ATPP2-A10, PP2-A10 phloem protein 2-A10 chr1:3327637-3328448 REVERSE LENGTH=184	303.846	2266.45	3168.34	2045.84	803.982	617.519	688.031	1986.95	2390.86	2863.55	3161.08	1644.46	7.45921	10.4275	6.73315	2.64602	2.03234	2.88788	3.47493	4.16195	4.59439	2.3901	-2.26441
	Bra000352	AT2G44380	Cysteine/Histidine-rich C1 domain family protein chr2:18323590-18324333 REVERSE LENGTH=247	914.935	6651.3	7059.53	6619.78	6121.28	1495.81	781.377	6178.51	6934.08	5525.33	6708.18	2657.78	7.2697	7.71588	7.23525	6.6904	1.63488	7.90721	8.87418	7.07127	8.58507	3.40141	1.17093
	Bra036082	AT3G50410	OBP1 OBF binding protein 1 chr3:18709872-18710633 FORWARD LENGTH=253	579.185	4189.53	3530.58	3019.05	2036.47	1790.4	493.834	2956.47	2971.21	3148.56	1745.96	1465.44	7.23349	6.09577	5.21258	3.5161	3.09124	5.98677	6.01662	6.37575	3.53552	2.96747	1.17283
	Bra039946	NA	NA	1983.28	13962.8	17867.2	17500.8	4001.06	3721.44	3043.41	18423.6	21658	24742.9	22096	12373.3	7.04026	9.00891	8.82417	2.0174	1.87641	6.0536	7.11636	8.12999	7.26028	4.0656	-1.53453
	Bra014324	AT1G52342	unknown protein; FUNCTIONS IN: molecular_function unknown; INVOLVED IN: biological_process unknown; LOCATED IN: cellular_component unknown; Has 30201 Blast hits to 17322 proteins in 780 species: Archae - 12; Bacteria - 1396; Metazoa - 17338; Fungi - 3422; Plants - 5037; Viruses - 0; Other Eukaryotes - 2996 (source: NCBI BLink). chr1:19492440-19492703 REVERSE LENGTH=87	534.723	3761.31	4737.74	3631.59	4243.63	3301.21	550.74	8561.55	8340.37	7299.5	7080.89	4610.44	7.03413	8.86018	6.79154	7.93613	6.17368	15.5455	15.1439	13.254	12.857	8.37135	-1.02995
	Bra007003	AT3G53470	unknown protein; FUNCTIONS IN: molecular_function unknown; INVOLVED IN: biological_process unknown; LOCATED IN: chloroplast thylakoid membrane, chloroplast; EXPRESSED IN: 22 plant structures; EXPRESSED DURING: 13 growth stages; Has 35 Blast hits to 35 proteins in 13 species: Archae - 0; Bacteria - 0; Metazoa - 0; Fungi - 0; Plants - 35; Viruses - 0; Other Eukaryotes - 0 (source: NCBI BLink). chr3…	126.244	883.953	1193.64	953.75	596.009	536.626	37.1478	30.8237	38.0807	40.6678	29.7896	71.1804	7.00194	9.45502	7.55481	4.72109	4.2507	-1.20517	1.02511	1.09476	-1.24701	1.91614	3.39842
	Bra003529	AT1G79770	Protein of unknown function (DUF1677) chr1:30014371-30014874 FORWARD LENGTH=167	583.078	4069.58	4023.61	3636.75	1258.67	1538.34	950.564	4986.6	4445.66	3277.9	5580.53	2102.62	6.97948	6.90064	6.23716	2.15866	2.63831	5.24594	4.67687	3.44837	5.87076	2.21197	-1.63025
	Bra015328	AT1G04560	AWPM-19-like family protein chr1:1245070-1245888 FORWARD LENGTH=186	170.898	1159.32	2521.81	2661.07	501.777	476.259	492.465	657.398	1325.81	1565.44	950.547	518.192	6.7837	14.7562	15.5711	2.93612	2.7868	1.33491	2.69219	3.17878	1.93018	1.05224	-2.88163
	Bra007886	AT1G69870	NRT1.7 nitrate transporter 1.7 chr1:26316208-26320097 FORWARD LENGTH=620	390.426	2627.3	2414.86	4505.85	808.169	894.602	651.527	1278.39	1000.9	2235.89	459.897	1029.43	6.72932	6.18519	11.5409	2.06997	2.29135	1.96214	1.53624	3.43177	-1.41668	1.58003	-1.66876
	Bra019875	AT1G11210	Protein of unknown function (DUF761) chr1:3755876-3756911 REVERSE LENGTH=308	1611.13	10454.8	13472.9	13171.1	4365.6	4447.41	2322.48	10278.4	14028.1	16191.1	14776.5	6579.09	6.48911	8.36239	8.17507	2.70965	2.76043	4.42561	6.04014	6.97147	6.36238	2.83279	-1.44152
	Bra024425	NA	NA	1223.01	7910.85	9879.89	8172.81	8373.5	7530.06	2765.45	8341.17	9552.63	9847.86	11152.8	11009.4	6.46834	8.07834	6.68254	6.84663	6.15699	3.01621	3.45428	3.56103	4.03291	3.98105	-2.26118
	Bra002886	AT5G55620	unknown protein; BEST Arabidopsis thaliana protein match is: unknown protein (TAIR:AT3G09950.1); Has 30201 Blast hits to 17322 proteins in 780 species: Archae - 12; Bacteria - 1396; Metazoa - 17338; Fungi - 3422; Plants - 5037; Viruses - 0; Other Eukaryotes - 2996 (source: NCBI BLink). chr5:22530373-22530678 FORWARD LENGTH=101	858.7	5537.79	6037.61	4159.08	2500.83	2800.38	1222.87	8008.83	5971.36	3793.15	7086.65	4024.58	6.44904	7.03111	4.84346	2.91234	3.26119	6.54921	4.88307	3.10184	5.7951	3.29109	-1.42409
	Bra006716	AT5G59480	Haloacid dehalogenase-like hydrolase (HAD) superfamily protein chr5:23979619-23981156 REVERSE LENGTH=282	3988.04	25643.9	29747.7	27699.4	8164.46	9301.2	1998.93	18344.7	26431.7	24884	22064	10729.2	6.4302	7.45923	6.94562	2.04724	2.33227	9.17726	13.2229	12.4487	11.0379	5.36747	1.99509
	Bra003236	AT3G56290	unknown protein; Has 39 Blast hits to 39 proteins in 15 species: Archae - 0; Bacteria - 0; Metazoa - 0; Fungi - 0; Plants - 39; Viruses - 0; Other Eukaryotes - 0 (source: NCBI BLink). chr3:20878743-20879541 REVERSE LENGTH=173	1013.18	6304.55	9616.71	7300.79	2827.62	2574.11	1407.46	10373.6	10845.4	9616.47	10038	4071.58	6.22254	9.49161	7.20582	2.79084	2.54062	7.37044	7.70565	6.8325	7.132	2.89286	-1.38915
	Bra031708	AT1G10360	ATGSTU18, GST29, GSTU18 glutathione S-transferase TAU 18 chr1:3395738-3396806 REVERSE LENGTH=227	184.703	1148.81	1340.25	1303.77	562.083	423.48	130.497	1091.04	1216.62	1716.39	1697.26	753.077	6.21977	7.25624	7.05874	3.04317	2.29276	8.36065	9.32297	13.1527	13.0061	5.77084	1.41538
	Bra023798	AT3G22840	ELIP1, ELIP Chlorophyll A-B binding family protein chr3:8084628-8085445 REVERSE LENGTH=195	577.409	3589.27	3665.39	6248.75	1214.61	974.719	603.469	3384.6	3163.16	4785.37	4406.52	1873.58	6.21617	6.348	10.8221	2.10355	1.68809	5.60857	5.24163	7.92977	7.30198	3.10468	-1.04513
	Bra028884	NA	NA	306.143	1900.83	1563.69	1894.17	936.104	886.929	732.046	1334.35	1650.73	2891.29	1962.35	1047.51	6.20896	5.10771	6.18721	3.05773	2.89711	1.82277	2.25495	3.9496	2.68064	1.43093	-2.39119
	Bra026485	AT5G23730	RUP2 Transducin/WD40 repeat-like superfamily protein chr5:8005286-8006392 FORWARD LENGTH=368	461.858	2803.88	4074.1	3174.23	951.461	795.137	737.648	3002.03	3121.63	3791.78	3514.5	1269.61	6.07087	8.82111	6.87274	2.06007	1.7216	4.06973	4.23187	5.14037	4.76447	1.72116	-1.59713
	Bra036000	AT5G43860	ATCLH2, CLH2 chlorophyllase 2 chr5:17630492-17632184 FORWARD LENGTH=318	618.177	3585.55	3069.52	3237.4	2013.84	1810.85	641.565	2817.11	3334.08	3433.11	3862.98	2788.65	5.8002	4.96544	5.23701	3.25771	2.92934	4.391	5.19679	5.35115	6.02118	4.34664	-1.03783
	Bra011549	AT4G34650	SQS2 squalene synthase 2 chr4:16542377-16544915 FORWARD LENGTH=413	280.388	1619.19	3352.64	6041.69	694.838	656.009	176.192	391.463	1346.2	4009.57	1468.94	1200.86	5.77482	11.9571	21.5476	2.47813	2.33965	2.2218	7.64053	22.7568	8.33715	6.81563	1.59138
	Bra013297	AT4G18340	Glycosyl hydrolase superfamily protein chr4:10130245-10132019 REVERSE LENGTH=397	490.612	2806.96	2431.66	3390.65	1160.72	988.389	870.382	2565.14	1398.63	2703.59	1859.27	1017.21	5.72134	4.95638	6.91106	2.36586	2.0146	2.94714	1.60692	3.10621	2.13615	1.16869	-1.77407
	Bra002533	AT5G59780	MYB59, ATMYB59-3 myb domain protein 59 chr5:24082425-24083350 REVERSE LENGTH=235	734.732	4039.63	3248.6	2391.95	2448.29	2384.59	1059.53	2598.53	2316.96	1824.43	2418.33	1870.18	5.4981	4.42148	3.25554	3.33222	3.24552	2.45253	2.18678	1.72192	2.28246	1.7651	-1.44206
	Bra038325	AT1G69160	unknown protein; BEST Arabidopsis thaliana protein match is: unknown protein (TAIR:AT3G13980.1); Has 173 Blast hits to 172 proteins in 54 species: Archae - 0; Bacteria - 0; Metazoa - 25; Fungi - 33; Plants - 84; Viruses - 2; Other Eukaryotes - 29 (source: NCBI BLink). chr1:26000315-26001280 FORWARD LENGTH=321	250.055	1362.6	1757.82	1303.31	531.696	540.442	257.218	1223.62	1174.31	1098.62	1674.45	324.594	5.4492	7.02973	5.21209	2.12632	2.16129	4.75713	4.56543	4.27116	6.50985	1.26194	-1.02865
	Bra001671	AT3G17609	HYH HY5-homolog chr3:6023971-6024585 FORWARD LENGTH=149	1302.3	7036.92	6471	4819.85	4584.34	3405.54	409.086	607.395	537.234	364.594	1788.77	548.875	5.40346	4.9689	3.70103	3.52019	2.61502	1.48476	1.31325	-1.12203	4.3726	1.34171	3.18344
	Bra018128	AT3G47090	Leucine-rich repeat protein kinase family protein chr3:17341512-17344645 REVERSE LENGTH=1009	1175.04	6223.69	7318.1	6257.38	2357.69	2108.43	1113.89	4455.63	6770.96	6226.68	8265.97	2040.59	5.29658	6.22796	5.32525	2.00648	1.79435	4.00006	6.07866	5.59003	7.42081	1.83195	1.0549
	Bra003187	AT3G54500	BEST Arabidopsis thaliana protein match is: dentin sialophosphoprotein-related (TAIR:AT5G64170.1); Has 183 Blast hits to 175 proteins in 44 species: Archae - 0; Bacteria - 4; Metazoa - 38; Fungi - 11; Plants - 120; Viruses - 0; Other Eukaryotes - 10 (source: NCBI BLink). chr3:20175792-20178737 REVERSE LENGTH=648	1578.18	8004.8	8418.52	7718.47	4112.12	4002.92	961.008	8228.16	9088.11	9821.21	9224.48	4413.56	5.07217	5.33432	4.89074	2.60561	2.53642	8.56201	9.45685	10.2197	9.59875	4.59264	1.64221
	Bra031295	AT3G21670	Major facilitator superfamily protein chr3:7626942-7628954 REVERSE LENGTH=590	2679.98	13574.2	15007.8	12896.4	5477.83	5402.05	2598.47	12666.4	14285.1	14985.3	16030.2	7701.21	5.06504	5.59997	4.81213	2.04398	2.01571	4.87456	5.4975	5.76697	6.16909	2.96375	1.03137
	Bra000315	AT2G43620	Chitinase family protein chr2:18093954-18095025 REVERSE LENGTH=283	2704.98	13337.4	15977.3	15506.3	15212.6	13450.8	3123.36	14692	15806.3	15720.6	13574.2	13724.4	4.93068	5.90662	5.7325	5.62392	4.97261	4.70391	5.06067	5.03323	4.34602	4.39411	-1.15467
	Bra006394	AT5G17300	RVE1 Homeodomain-like superfamily protein chr5:5690435-5692435 REVERSE LENGTH=387	1519.15	7340.77	5538.1	3845.39	3314.26	3356.96	747.408	10624.5	9306.69	4256.81	11210.1	2717.66	4.83216	3.64553	2.53128	2.18165	2.20976	14.2151	12.452	5.69543	14.9986	3.63611	2.03256
	Bra016678	AT1G14890	Plant invertase/pectin methylesterase inhibitor superfamily protein chr1:5137045-5137704 FORWARD LENGTH=219	2018.45	9730.14	11759.8	8350.22	4982.81	4713.45	1046.87	3874.59	5852.24	6824.76	5102.12	3626.27	4.8206	5.82615	4.13695	2.46863	2.33518	3.70112	5.59023	6.5192	4.87369	3.46392	1.92808
	Bra010274	AT4G30780	unknown protein; BEST Arabidopsis thaliana protein match is: unknown protein (TAIR:AT2G24100.1); Has 109 Blast hits to 109 proteins in 18 species: Archae - 0; Bacteria - 0; Metazoa - 1; Fungi - 0; Plants - 95; Viruses - 0; Other Eukaryotes - 13 (source: NCBI BLink). chr4:14990523-14992855 FORWARD LENGTH=589	662.37	3170.84	3486.11	3995.33	1648.75	1480.12	783.36	4247.85	3991.75	3209.87	4194.32	1545.36	4.78711	5.26309	6.03187	2.48917	2.23458	5.4226	5.09568	4.09757	5.35427	1.97273	-1.18266
	Bra020644	NA	NA	488.61	2283.47	5398.88	4259.16	1062.52	1028.97	5835.31	12154.6	10354.4	11807	10265.1	8520.45	4.6734	11.0495	8.71689	2.17458	2.10591	2.08294	1.77444	2.02337	1.75914	1.46015	-11.9427
	Bra015592	AT1G07570	APK1A, APK1 Protein kinase superfamily protein chr1:2331369-2333210 REVERSE LENGTH=410	1231.62	5717.71	6042.65	4699.52	3199.5	2909.09	1466.66	3878.9	3867.16	3807.68	3472.19	3975.37	4.64243	4.90626	3.81572	2.5978	2.362	2.64472	2.63671	2.59616	2.36741	2.71049	-1.19084
	Bra010777	AT1G30320	Remorin family protein chr1:10680348-10682852 FORWARD LENGTH=509	473.518	2182.97	1568.22	1999.72	949.606	822.273	731.064	1213.03	1262.28	1308.36	1328.1	1276.62	4.61011	3.31185	4.22311	2.00543	1.73652	1.65927	1.72663	1.78967	1.81667	1.74625	-1.5439
	Bra004772	AT2G43620	Chitinase family protein chr2:18093954-18095025 REVERSE LENGTH=283	439.892	2009.06	3004.67	3404.99	3085.74	3255	641.478	2661.33	3297.05	3172.33	2419.81	3949.97	4.56717	6.83047	7.74051	7.01477	7.39954	4.14875	5.13977	4.94534	3.77224	6.15761	-1.45826
	Bra010503	AT4G36010	Pathogenesis-related thaumatin superfamily protein chr4:17039472-17040976 REVERSE LENGTH=301	986.385	4455.68	4056.54	7386.83	2048.38	2471.43	1117.76	3790.06	2526.36	6322.79	2687.42	3524.59	4.51718	4.11253	7.48879	2.07665	2.50554	3.39076	2.2602	5.65666	2.40429	3.15326	-1.13319
	Bra009234	AT5G06860	PGIP1, ATPGIP1 polygalacturonase inhibiting protein 1 chr5:2132373-2133434 FORWARD LENGTH=330	1438.91	6470.46	8757.49	9008.56	4500.79	5465.83	1594.92	5458.09	7155.58	8832.41	7929.48	7634.82	4.49678	6.0862	6.26068	3.12792	3.79859	3.42217	4.48648	5.53784	4.97171	4.78696	-1.10842
	Bra028271	AT5G51720	2 iron, 2 sulfur cluster binding chr5:21009645-21010227 FORWARD LENGTH=108	1612.16	7130.13	7987.69	8545.71	4813.76	4426.2	6379.96	9453.56	10535.3	11309.9	11352.2	9835.68	4.42272	4.95465	5.30078	2.98591	2.74551	1.48176	1.65131	1.77272	1.77935	1.54165	-3.9574
	Bra009516	AT5G03700	D-mannose binding lectin protein with Apple-like carbohydrate-binding domain chr5:965874-967322 REVERSE LENGTH=482	602.906	2618.5	3376.23	1709.77	1555.94	1628.39	739.658	1219.58	1126.99	1175.14	1514.72	1072.36	4.34313	5.59993	2.83588	2.58073	2.7009	1.64884	1.52366	1.58876	2.04787	1.44981	-1.22682
	Bra020019	AT1G09490	NAD(P)-binding Rossmann-fold superfamily protein chr1:3064172-3065815 FORWARD LENGTH=322	437.746	1885.23	2381.89	2401.69	1107.42	1234.97	1265.76	1708.6	1383.12	1457.03	1419.25	2001.28	4.30668	5.44126	5.48649	2.52982	2.8212	1.34986	1.09272	1.15111	1.12126	1.58109	-2.89154
	Bra015832	AT1G75580	SAUR-like auxin-responsive protein family chr1:28377530-28377856 FORWARD LENGTH=108	978.536	4193.99	3875.34	2642.66	2390.6	2522.92	747.071	3907.66	1884.27	1662.49	1415.57	2601.84	4.28598	3.96034	2.70063	2.44304	2.57826	5.23064	2.52221	2.22534	1.89483	3.48272	1.30983
	Bra004757	AT2G43340	Protein of unknown function (DUF1685) chr2:18007769-18008416 FORWARD LENGTH=189	3522.85	14966.1	13061.5	10410.7	9451.78	9256.94	3448.23	15478	14378.4	7780	20025.1	8607.45	4.24829	3.70765	2.95519	2.68299	2.62768	4.48868	4.16979	2.25623	5.80736	2.49619	1.02164
	Bra024934	AT5G47560	ATTDT, ATSDAT, TDT tonoplast dicarboxylate transporter chr5:19287895-19290347 REVERSE LENGTH=540	307.009	1277.74	1494.17	1249.27	1158.96	934.652	215.73	1200.86	1925.07	1455.22	1315.9	1254.01	4.1619	4.86686	4.06916	3.775	3.04438	5.5665	8.92352	6.74556	6.09975	5.81287	1.42312
	Bra033328	AT1G02460	Pectin lyase-like superfamily protein chr1:504897-507099 REVERSE LENGTH=491	451.074	1843.53	3219.2	1740.61	1803.32	1754.58	426.073	1099.24	1036.18	1271.68	1108.87	986.815	4.08698	7.13674	3.85881	3.99784	3.88978	2.57993	2.43193	2.98465	2.60254	2.31607	1.05868
	Bra013055	AT2G16720	MYB7, ATMYB7, ATY49 myb domain protein 7 chr2:7255669-7256550 REVERSE LENGTH=269	1377.23	5591.71	5978.18	6132.52	3964.01	4215.63	1391.43	3228.78	3012.46	3006.75	3681.61	3561.45	4.06011	4.34073	4.45279	2.87825	3.06095	2.32048	2.16501	2.16091	2.64592	2.55956	-1.01031
	Bra011892	AT4G38840	SAUR-like auxin-responsive protein family chr4:18125174-18125473 REVERSE LENGTH=99	2407.59	9734.11	7516.04	6345.68	6828.84	6584.27	1085.69	6442.58	4895.09	3621.76	3668.21	6959.18	4.04309	3.12181	2.6357	2.83638	2.7348	5.93409	4.50874	3.33591	3.37869	6.40991	2.21757
	Bra005127	AT2G38250	Homeodomain-like superfamily protein chr2:16018384-16019500 FORWARD LENGTH=289	311.788	1216.4	2041.07	2601.64	1290.01	1135.37	534.329	1335.79	1656.61	3035.65	1497.74	1711.46	3.90137	6.54634	8.34426	4.13746	3.64148	2.49994	3.10036	5.68124	2.80303	3.20301	-1.71376
	Bra001003	AT3G01550	ATPPT2, PPT2 phosphoenolpyruvate (pep)/phosphate translocator 2 chr3:216947-218856 REVERSE LENGTH=383	1764.84	6813.26	8206.42	6651.04	3829.35	3839.39	2052.29	8774.81	9610.65	9529.15	10607.7	5095.46	3.86055	4.64995	3.76864	2.1698	2.17549	4.27562	4.68289	4.64318	5.16871	2.48282	-1.16288
	Bra031903	AT5G64750	ABR1 Integrase-type DNA-binding superfamily protein chr5:25891679-25893656 FORWARD LENGTH=391	243.639	938.474	1527.52	2308.7	1007.06	1002.41	166.284	383.936	534.435	1235.22	676.729	1729.86	3.8519	6.2696	9.4759	4.13341	4.11432	2.30892	3.21399	7.42838	4.06972	10.403	1.4652
	Bra028996	AT5G55050	GDSL-like Lipase/Acylhydrolase superfamily protein chr5:22337745-22339741 FORWARD LENGTH=376	4940.4	18601	21086.1	19056.1	13690.5	15561	5194.45	15736.4	16796.6	19489.2	16954.3	12932	3.76508	4.2681	3.8572	2.77113	3.14974	3.02946	3.23357	3.75193	3.26393	2.48958	-1.05142
	Bra018464	AT1G10060	ATBCAT-1, BCAT-1 branched-chain amino acid transaminase 1 chr1:3284445-3286837 FORWARD LENGTH=384	2141.71	8012.67	9087.18	8294.35	4354.31	4652	1990.69	4949.75	5099.72	4552.69	5296.56	3103.73	3.74125	4.24296	3.87277	2.0331	2.1721	2.48645	2.56179	2.28699	2.66067	1.55912	1.07586
	Bra005860	AT5G05600	2-oxoglutarate (2OG) and Fe(II)-dependent oxygenase superfamily protein chr5:1672266-1674602 FORWARD LENGTH=371	2005.3	7396.5	6624.52	6533.57	5427.95	5469.88	1023.73	3201.03	4540.79	3004.38	4861.47	5808.93	3.68848	3.30351	3.25815	2.7068	2.72771	3.12683	4.43553	2.93474	4.74878	5.67428	1.95882
	Bra034207	AT4G03420	Protein of unknown function (DUF789) chr4:1512226-1513594 FORWARD LENGTH=310	2404.15	8807.04	8257.11	7291.58	4984.23	5015.03	1295.6	9427.65	8013.39	8126.43	8537.73	6040.31	3.66327	3.43452	3.03291	2.07318	2.08599	7.27667	6.18508	6.27233	6.58979	4.66217	1.85563
	Bra011891	AT4G38840	SAUR-like auxin-responsive protein family chr4:18125174-18125473 REVERSE LENGTH=99	2719.45	9910.63	8987.46	5546.27	6731.43	6245.43	1168.51	6786.75	5235.45	3302.05	3656.52	5988.31	3.64435	3.30488	2.03948	2.47529	2.29658	5.80804	4.48045	2.82586	3.12922	5.12474	2.32728
	Bra002067	AT5G06860	PGIP1, ATPGIP1 polygalacturonase inhibiting protein 1 chr5:2132373-2133434 FORWARD LENGTH=330	1751.37	6313.28	9250.84	10066.7	5283.48	4971.33	1596.8	5256.81	6916.96	7817.79	8321.98	6516.18	3.60477	5.28206	5.7479	3.01677	2.83854	3.29209	4.33176	4.89591	5.21166	4.08077	1.0968
	Bra025417	AT3G30460	RING/U-box superfamily protein chr3:12104433-12104876 FORWARD LENGTH=147	631.646	2222.7	2351.43	3811.75	2225.38	1857.55	863.219	2891.5	2948.71	4920.49	3286.66	3199.05	3.5189	3.7227	6.03463	3.52314	2.94081	3.34967	3.41595	5.70016	3.80745	3.70595	-1.36662
	Bra024570	AT1G23205	Plant invertase/pectin methylesterase inhibitor superfamily protein chr1:8234234-8234851 REVERSE LENGTH=205	701.429	2452.8	2661.33	3184.58	3986.38	3826.9	2104.19	3305.12	3180.84	3765.02	3292.13	3788.36	3.49686	3.79415	4.54013	5.68323	5.45586	1.57073	1.51167	1.7893	1.56456	1.80039	-2.99986
	Bra026384	AT4G27030	FAD4, FADA fatty acid desaturase A chr4:13571951-13572922 FORWARD LENGTH=323	468.111	1632.69	1804.75	1715.88	1211.76	1071.35	759.695	1654.47	1403.84	1605.17	1034.85	1380.68	3.48783	3.85539	3.66554	2.58862	2.28867	2.17781	1.8479	2.11291	1.36219	1.81741	-1.62289
	Bra011009	AT1G26110	DCP5 decapping 5 chr1:9024616-9027556 REVERSE LENGTH=611	4421.63	14716.3	12859.9	16050.6	13272.6	15221.2	13606.7	18675.6	2580.66	14631.5	5778.3	15194.8	3.32825	2.90841	3.63002	3.00174	3.44244	1.37253	-5.27257	1.07532	-2.35479	1.11671	-3.0773
	Bra009238	AT5G06860	PGIP1, ATPGIP1 polygalacturonase inhibiting protein 1 chr5:2132373-2133434 FORWARD LENGTH=330	611.733	1999.53	1854.06	1670.57	2874.04	2398.73	487.213	805.283	1091.09	1325.9	983.795	2609.29	3.26863	3.03083	2.73088	4.69819	3.9212	1.65284	2.23945	2.7214	2.01923	5.35554	1.25558
	Bra017248	NA	NA	245.39	791.694	939.065	680.202	514.072	405.057	341.056	411.354	458.442	540.149	694.513	420.288	3.22627	3.82683	2.77192	2.09492	1.65067	1.20612	1.34418	1.58375	2.03636	1.23231	-1.38985
	Bra021480	AT3G01060	unknown protein; Has 640 Blast hits to 638 proteins in 201 species: Archae - 0; Bacteria - 293; Metazoa - 0; Fungi - 71; Plants - 72; Viruses - 0; Other Eukaryotes - 204 (source: NCBI BLink). chr3:16831-18782 REVERSE LENGTH=455	1992.35	6410.15	7888.46	7680.61	4567.62	4843.19	2790.89	6302.62	8719.84	9157.43	8484.91	5657.93	3.21738	3.95937	3.85505	2.29258	2.43089	2.25828	3.12439	3.28119	3.04022	2.02729	-1.4008
	Bra018987	AT1G52770	Phototropic-responsive NPH3 family protein chr1:19656009-19657546 FORWARD LENGTH=454	815.573	2553.59	2054.15	2797.65	2201.73	2125.65	1108.97	1697.18	1231.62	1496.95	1521.04	1847.22	3.13104	2.51866	3.43029	2.69961	2.60633	1.53041	1.1106	1.34986	1.37158	1.66571	-1.35974
	Bra026797	AT1G14860	atnudt18, NUDT18 nudix hydrolase homolog 18 chr1:5124993-5125805 FORWARD LENGTH=176	4255.19	13174.1	16269.8	18399.6	9311.43	10388.6	8721.3	9024.3	12299.1	16720.4	12234.5	9828.6	3.09601	3.82352	4.32404	2.18825	2.4414	1.03474	1.41024	1.91719	1.40283	1.12697	-2.04957
	Bra022803	AT2G30490	ATC4H, C4H, CYP73A5, REF3 cinnamate-4-hydroxylase chr2:12993861-12995683 REVERSE LENGTH=505	426.991	1286.83	1415.13	1525.65	1506.91	1516.27	598.832	1387.45	1493.26	1783.76	1556.94	1465.89	3.01372	3.31419	3.57303	3.52914	3.55106	2.31693	2.49362	2.97873	2.59996	2.44792	-1.40245
	Bra010117	AT5G62730	Major facilitator superfamily protein chr5:25197494-25200033 FORWARD LENGTH=589	484.715	1448.94	1725.69	980.574	2699.53	2571.91	1126	1293.88	864.629	446.991	772.732	1678.68	2.98926	3.56022	2.02299	5.56931	5.30603	1.14909	-1.30229	-2.51907	-1.45717	1.49083	-2.32301
	Bra013826	AT4G24700	unknown protein; Has 20 Blast hits to 20 proteins in 7 species: Archae - 0; Bacteria - 0; Metazoa - 0; Fungi - 0; Plants - 20; Viruses - 0; Other Eukaryotes - 0 (source: NCBI BLink). chr4:12744807-12745238 REVERSE LENGTH=143	562.523	1681.01	1875.64	1410.03	1279.96	1139.75	760.223	1991.72	1821.3	1897.18	1893.58	1659.11	2.98834	3.33433	2.50662	2.27539	2.02614	2.61992	2.39574	2.49556	2.49082	2.1824	-1.35145
	Bra030730	AT1G08500	ENODL18, AtENODL18 early nodulin-like protein 18 chr1:2689110-2689881 FORWARD LENGTH=228	656.039	1946.35	2967.56	3094.54	1643.04	1346.4	839.22	2143.88	2153.63	2899.21	3256.12	1882.65	2.96682	4.52345	4.71701	2.50449	2.05232	2.55461	2.56623	3.45465	3.87994	2.24333	-1.27922
	Bra008570	AT5G17220	ATGSTF12, GST26, TT19, GSTF12 glutathione S-transferase phi 12 chr5:5658528-5659322 FORWARD LENGTH=214	775.825	2288.95	2266.79	2304.62	1780.27	1074.84	1223.01	1584.32	1836.02	1476.9	2008.82	1262.74	2.95034	2.92178	2.97054	2.29468	1.38542	1.29543	1.50123	1.20759	1.64252	1.03249	-1.5764
	Bra020020	AT1G09480	NAD(P)-binding Rossmann-fold superfamily protein chr1:3057975-3060661 FORWARD LENGTH=369	1131.28	3330.4	3923.12	4037.14	2689.4	2031.78	59.4632	34.5721	130.5	149.096	21.4494	23.7335	2.94392	3.46786	3.56865	2.37731	1.796	-1.71998	2.19463	2.50737	-2.77225	-2.50545	19.0249
	Bra039409	AT3G05800	AIF1 AtBS1(activation-tagged BRI1 suppressor 1)-interacting factor 1 chr3:1727476-1728111 FORWARD LENGTH=211	2976.99	8720.95	7986.28	7173.68	7108.35	6720.93	2583.45	6409.31	6069.16	6598.15	6567.23	5185.25	2.92945	2.68267	2.40971	2.38776	2.25763	2.48091	2.34925	2.55401	2.54204	2.0071	1.15233
	Bra034399	AT2G28305	LOG1, ATLOG1 Putative lysine decarboxylase family protein chr2:12081186-12084307 FORWARD LENGTH=213	1296.86	3795.93	5636.87	5635.03	2650.33	2894.87	1915.19	4186.49	4336.82	7440.58	4789.14	4179.69	2.92702	4.34655	4.34513	2.04365	2.23221	2.18594	2.26443	3.88503	2.50061	2.18239	-1.47679
	Bra016299	AT1G26945	KDR basic helix-loop-helix (bHLH) DNA-binding superfamily protein chr1:9351571-9352474 FORWARD LENGTH=94	557.202	1611.76	2155.41	1432.63	2037.71	2200.08	632.768	1096.13	1303.69	1415.67	1643.57	987.567	2.8926	3.86827	2.57111	3.65704	3.94844	1.73228	2.0603	2.23727	2.59743	1.56071	-1.13562
	Bra002191	AT5G18860	inosine-uridine preferring nucleoside hydrolase family protein chr5:6291023-6295581 FORWARD LENGTH=890	2599.57	7443.41	7872.26	8804.31	8476.37	7827.29	4038.68	7987.69	8416.24	9516.42	7411.74	9353.84	2.86332	3.02829	3.38683	3.26068	3.01099	1.9778	2.08391	2.35632	1.83519	2.31606	-1.5536
	Bra007615	AT3G61580	Fatty acid/sphingolipid desaturase chr3:22786253-22787602 FORWARD LENGTH=449	1131.18	3198.22	2681.19	3607.15	3005.17	3223.22	1811.76	4056.12	3989.14	3458.07	4637.59	2767.93	2.82733	2.37026	3.18884	2.65667	2.84943	2.23877	2.2018	1.90868	2.55972	1.52776	-1.60165
	Bra009773	AT5G24580	Heavy metal transport/detoxification superfamily protein chr5:8410394-8412087 REVERSE LENGTH=319	966.723	2731.34	2962.37	2692.97	2213.84	2076.36	1591.27	3649.95	4501.43	4013.65	5608.09	1880.46	2.82536	3.06434	2.78567	2.29005	2.14783	2.29373	2.82883	2.52229	3.52429	1.18174	-1.64605
	Bra037942	AT5G50100	Putative thiol-disulphide oxidoreductase DCC chr5:20371916-20373172 FORWARD LENGTH=214	621.067	1742.13	2300.86	3274.72	1528.95	1367.52	746.247	2108.72	2186.8	3567.95	3701.34	2111.18	2.80506	3.70469	5.27273	2.46181	2.20189	2.82577	2.9304	4.78119	4.95994	2.82906	-1.20156
	Bra026269	NA	NA	1519.05	4234.87	5577.32	4154.45	4057.85	3288.95	1312.01	4833.13	5680.06	4937.13	6019.91	4562.29	2.78784	3.67158	2.7349	2.67131	2.16514	3.68376	4.32928	3.76303	4.58831	3.47733	1.1578
	Bra035150	AT1G80820	CCR2, ATCCR2 cinnamoyl coa reductase chr1:30370646-30372460 FORWARD LENGTH=332	569.776	1582.65	2447.94	3420.04	1407.03	1711.13	397.983	870.968	1418.75	2920.61	1467.32	2306.77	2.77767	4.29632	6.00243	2.46944	3.00316	2.18846	3.56485	7.33853	3.68689	5.79615	1.43166
	Bra027257	AT3G16530	Legume lectin family protein chr3:5624586-5625416 REVERSE LENGTH=276	1606.09	4386.07	6144.96	4404.76	5294.49	6347.75	1104.05	1492.96	1924.18	2068.47	2097.36	3235.09	2.7309	3.82604	2.74254	3.29651	3.9523	1.35226	1.74284	1.87353	1.8997	2.9302	1.45473
	Bra004596	AT2G41050	PQ-loop repeat family protein / transmembrane family protein chr2:17123388-17125622 REVERSE LENGTH=376	614.877	1671.02	1920.73	1746.87	1390.71	1339.75	848.082	1246.62	1094.98	1496.23	1000.39	1527.29	2.71765	3.12376	2.84101	2.26177	2.17889	1.46993	1.29113	1.76425	1.17959	1.80088	-1.37927
	Bra020643	AT1G06900	Insulinase (Peptidase family M16) family protein chr1:2115155-2120635 REVERSE LENGTH=1024	3155.11	8533.24	7384.23	8137.38	6469.94	7182.74	2810.64	4525.55	4431.59	4105.04	3439.74	3458.92	2.70458	2.3404	2.57911	2.05062	2.27654	1.61015	1.57672	1.46054	1.22383	1.23065	1.12256
	Bra008591	AT1G76680	OPR1, ATOPR1 12-oxophytodienoate reductase 1 chr1:28776982-28778271 FORWARD LENGTH=372	398.638	1060.01	1504.15	2872.39	7590.84	9348.06	50.5388	137.145	79.9677	196.165	45.0701	2082.17	2.65908	3.77322	7.20551	19.0419	23.45	2.71366	1.5823	3.88147	-1.12134	41.1994	7.88776
	Bra038929	AT1G58170	Disease resistance-responsive (dirigent-like protein) family protein chr1:21536188-21536745 FORWARD LENGTH=185	689.906	1810.62	1674.09	1885.46	1820.25	1748.64	562.685	1212.03	1442.82	1706.39	1639.93	1720.3	2.62444	2.42655	2.73292	2.6384	2.53461	2.15401	2.56417	3.03258	2.91447	3.05731	1.2261
	Bra028571	AT3G28600	P-loop containing nucleoside triphosphate hydrolases superfamily protein chr3:10722437-10723870 FORWARD LENGTH=477	247.436	637.332	1593.44	2270.41	698.654	620.115	644.525	854.779	2243.97	3684.15	5373.35	1631.89	2.57574	6.43981	9.17575	2.82357	2.50616	1.32622	3.48159	5.71607	8.33691	2.53193	-2.60481
	Bra026570	AT2G02990	RNS1, ATRNS1 ribonuclease 1 chr2:873714-874667 FORWARD LENGTH=230	1138.04	2929.53	3455.01	6462.22	13321.5	12358.2	800.065	1271.61	4196.91	5917.83	4451.93	9451.78	2.57419	3.03593	5.67838	11.7057	10.8592	1.58938	5.24571	7.39669	5.56446	11.8138	1.42243
	Bra029602	NA	NA	3362.82	8610.52	9145.37	9743.59	7536.16	6822.7	5042.1	10238	10035.1	8745.53	7869.64	9733.47	2.56051	2.71955	2.89745	2.24102	2.02886	2.0305	1.99026	1.7345	1.56079	1.93044	-1.49937
	Bra015778	AT1G76190	SAUR-like auxin-responsive protein family chr1:28592225-28592596 FORWARD LENGTH=123	289.5	737.463	739.74	579.167	823.028	578.897	304.046	193.232	194.722	186.258	315.762	261.527	2.54737	2.55523	2.00058	2.84293	1.99964	-1.57348	-1.56144	-1.63239	1.03853	-1.16258	-1.05025
	Bra009503	AT5G03900	Iron-sulphur cluster biosynthesis family protein chr5:1048338-1050999 FORWARD LENGTH=429	332.685	843.719	868.986	861.43	706.981	631.909	735.699	858.053	1264.08	1075.94	621.054	1155.7	2.53609	2.61204	2.58933	2.12508	1.89942	1.16631	1.7182	1.46247	-1.1846	1.57089	-2.2114
	Bra000042	AT2G38180	SGNH hydrolase-type esterase superfamily protein chr2:15997187-15998751 FORWARD LENGTH=312	1278.6	3233.77	3716.17	3532.73	2800.46	2742.37	1343.01	2459.16	2183.75	2821.52	1817.52	4013.17	2.52915	2.90644	2.76297	2.19025	2.14482	1.83108	1.62601	2.10089	1.35332	2.98819	-1.05038
	Bra012614	AT4G18170	WRKY28, ATWRKY28 WRKY DNA-binding protein 28 chr4:10061508-10062691 FORWARD LENGTH=318	824.008	2061.92	2046.31	2089.56	2283.48	2066.3	286.074	1071.39	601.403	1074.68	671.48	2183.71	2.50231	2.48336	2.53585	2.77119	2.50762	3.74515	2.10226	3.75665	2.34722	7.63337	2.8804
	Bra039532	AT3G47110	Leucine-rich repeat protein kinase family protein chr3:17347103-17350296 REVERSE LENGTH=1025	305.382	760.552	1138.88	863.175	1401.09	1342.38	190.622	332.389	242.287	458.616	282.671	750.549	2.49049	3.72936	2.82654	4.58799	4.39574	1.74371	1.27103	2.40589	1.48289	3.93737	1.60203
	Bra023656	AT5G18030	SAUR-like auxin-responsive protein family chr5:5968527-5968793 FORWARD LENGTH=88	269.379	666.332	681.073	773	729.592	825.143	126.525	350.592	277.796	309.27	1121.93	543.569	2.47359	2.52831	2.86956	2.70842	3.06313	2.77093	2.19558	2.44434	8.86726	4.29614	2.12906
	Bra032301	AT1G29290	unknown protein; FUNCTIONS IN: molecular_function unknown; INVOLVED IN: biological_process unknown; LOCATED IN: endomembrane system; Has 18 Blast hits to 18 proteins in 5 species: Archae - 0; Bacteria - 0; Metazoa - 0; Fungi - 0; Plants - 18; Viruses - 0; Other Eukaryotes - 0 (source: NCBI BLink). chr1:10245055-10245378 FORWARD LENGTH=107	286.653	675.239	851.323	1224.17	923.832	786.406	366.418	632.288	502.885	606.389	335.879	525.414	2.3556	2.96987	4.27056	3.22282	2.74341	1.72559	1.37244	1.65491	-1.09092	1.43392	-1.27826
	Bra000456	AT2G47630	alpha/beta-Hydrolases superfamily protein chr2:19534637-19536911 FORWARD LENGTH=351	966.555	2234.9	2585.14	2031.88	1998.46	1974.84	1393.01	1330.13	1376.45	1283.13	1646.38	1729	2.31223	2.67459	2.10219	2.06761	2.04317	-1.04727	-1.01203	-1.08563	1.18189	1.2412	-1.44121
	Bra020862	AT4G21910	MATE efflux family protein chr4:11625742-11629253 REVERSE LENGTH=509	231.65	534.733	769.352	552.497	599.231	649.447	378.695	548.185	686.565	594.13	93.0107	351.805	2.30837	3.32118	2.38505	2.58679	2.80357	1.44756	1.81298	1.56889	-4.07152	-1.07643	-1.63477
	Bra020293	AT5G59750	DHBP synthase RibB-like alpha/beta domain;GTP cyclohydrolase II chr5:24073397-24075411 FORWARD LENGTH=509	1661.99	3802.96	5590.51	3840.33	5647.32	5526.61	1850.57	3161.77	2521.81	2684.65	2631.07	3231.84	2.2882	3.36374	2.31068	3.39793	3.3253	1.70854	1.36272	1.45072	1.42176	1.7464	-1.11347
	Bra034237	AT3G26290	CYP71B26 cytochrome P450, family 71, subfamily B, polypeptide 26 chr3:9632770-9634439 REVERSE LENGTH=500	422.36	961.714	1260.92	1163.82	1099.69	1155.81	735.685	2238.51	2209.57	3508.38	2508.48	1736.07	2.277	2.98542	2.75552	2.60368	2.73655	3.04276	3.00342	4.76886	3.40972	2.3598	-1.74184
	Bra029415	NA	NA	2453.41	5543.99	6229.74	5570.79	5058.15	4581.61	2040.43	4955.16	6075.83	7289.75	7163.16	4982.99	2.25971	2.53922	2.27063	2.06168	1.86745	2.42849	2.97772	3.57265	3.51061	2.44213	1.2024
	Bra005221	AT2G37040	PAL1, ATPAL1 PHE ammonia lyase 1 chr2:15557602-15560237 REVERSE LENGTH=725	2851.8	6418.12	6085.23	6846.82	5834.66	5791.96	2099.3	5735.29	5174.95	5987.36	6024.04	5513.98	2.25055	2.13382	2.40088	2.04596	2.03098	2.732	2.46508	2.85207	2.86955	2.62658	1.35845
	Bra011833	AT4G39780	Integrase-type DNA-binding superfamily protein chr4:18458216-18459034 REVERSE LENGTH=272	622.675	1400.78	1913.77	1606.96	1559.82	1731.25	737.963	1658.46	1429.7	1969.13	1506.16	2712.27	2.24962	3.07347	2.58074	2.50503	2.78034	2.24735	1.93736	2.66833	2.04097	3.67535	-1.18515
	Bra030494	AT1G01470	LEA14, LSR3 Late embryogenesis abundant protein chr1:172295-172826 REVERSE LENGTH=151	3496.86	7784.1	8445.77	15485.9	7371.4	7388.24	4141.73	6840.93	11310.8	15643.1	12126.7	13840.9	2.22603	2.41524	4.42852	2.10801	2.11282	1.65171	2.73094	3.77695	2.92793	3.34182	-1.18441
	Bra009221	AT5G06730	Peroxidase superfamily protein chr5:2080207-2081621 REVERSE LENGTH=358	1034.02	2276.25	4760.95	4282.41	6429.7	6868.62	1998.82	3623.68	4210.85	4372.74	2801.14	3105.95	2.20136	4.60431	4.14152	6.21816	6.64264	1.81291	2.10667	2.18766	1.4014	1.55389	-1.93306
	Bra003900	AT1G72030	Acyl-CoA N-acyltransferases (NAT) superfamily protein chr1:27110887-27111825 FORWARD LENGTH=256	1535.84	3378.43	3421.79	3116.22	3272.98	2683.98	2297.57	3261.18	3505.03	4120.11	3288.48	3838.05	2.19973	2.22796	2.029	2.13107	1.74756	1.4194	1.52554	1.79325	1.43129	1.67048	-1.49597
	Bra039755	AT1G07440	NAD(P)-binding Rossmann-fold superfamily protein chr1:2286436-2287665 REVERSE LENGTH=266	3274.47	7159.01	7335.56	7864.2	7331.47	6279.49	3458.27	5847.45	7457.44	8965.3	6867.93	8597.82	2.18631	2.24023	2.40167	2.23898	1.91771	1.69086	2.15641	2.59242	1.98594	2.48616	-1.05613
	Bra003746	AT1G75580	SAUR-like auxin-responsive protein family chr1:28377530-28377856 FORWARD LENGTH=108	847.376	1842.84	2595.71	1899.19	1987.38	2541.51	1068.36	2264.58	1268.81	1422.88	887.971	2538.4	2.17476	3.06323	2.24126	2.34533	2.99927	2.11968	1.18762	1.33184	-1.20315	2.37598	-1.26079
	Bra033129	NA	NA	1715.29	3676.35	5273.32	6376.5	3505.65	3803.77	2348.34	4827.98	4071.46	5005.5	2618.64	3803.5	2.14328	3.0743	3.71745	2.04377	2.21757	2.05591	1.73376	2.13151	1.1151	1.61965	-1.36906
	Bra030263	NA	NA	323.099	678.769	1009.61	701.528	1408.61	1259.93	328.447	1106.2	1144.18	1610.92	1147.43	1155.78	2.10081	3.12477	2.17125	4.35969	3.89952	3.36797	3.48361	4.90466	3.4935	3.51892	-1.01655
	Bra040795	NA	NA	460.5	951.77	1747.85	1444.28	950.343	905.03	884.407	876.201	1382.56	1377.28	1326.84	964.865	2.06682	3.79555	3.13633	2.06372	1.96532	-1.00937	1.56326	1.55729	1.50026	1.09097	-1.92054
	Bra024656	NA	NA	589.602	1204.88	1684.52	1323.6	1936.59	1755.05	13387.3	14525.8	14793.9	14179.2	12473.1	9392.41	2.04355	2.85705	2.2449	3.28457	2.97667	1.08504	1.10507	1.05915	-1.07329	-1.42533	-22.7057
	Bra027957	AT1G54890	Late embryogenesis abundant (LEA) protein-related chr1:20463107-20464407 FORWARD LENGTH=347	426.792	868.258	1293.98	1845.58	2088.89	2293.8	142.99	490.973	685.11	874.866	615.864	2153.05	2.03438	3.03188	4.32431	4.8944	5.37451	3.43362	4.79131	6.11837	4.30704	15.0573	2.98477
	Bra038728	AT3G12510	MADS-box family protein chr3:3967127-3967648 FORWARD LENGTH=173	1002.8	2039.24	2031.98	3106.43	2156.51	1774.94	830.445	1060.17	978.092	1337.91	1141.23	1943.79	2.03355	2.02631	3.09776	2.15049	1.76998	1.27663	1.17779	1.61108	1.37424	2.34066	1.20755
	Bra018578	AT1G09160	Protein phosphatase 2C family protein chr1:2953199-2955059 REVERSE LENGTH=428	330.838	1324.73	403.362	1567.82	1114.76	1078.94	1494.47	1227.56	1089.78	1012.49	1525.31	1792.21	4.00417	1.21921	4.73894	3.3695	3.26123	-1.21743	-1.37135	-1.47603	1.02064	1.19923	-4.51723
	Bra040389	NA	NA	274.368	1091.24	330.667	756.815	631.366	307.381	261.491	765.166	679.231	693.51	626.451	594.413	3.97729	1.2052	2.75839	2.30116	1.12032	2.92617	2.59753	2.65214	2.39569	2.27317	1.04924
	Bra001184	AT3G06130	Heavy metal transport/detoxification superfamily protein chr3:1853048-1854673 REVERSE LENGTH=473	513.929	1913.98	732.17	1238.88	1274.75	1949.76	2245	2244.9	783.655	1411.03	612.524	1815.23	3.72421	1.42465	2.41061	2.4804	3.79383	-1.00004	-2.86478	-1.59104	-3.66516	-1.23676	-4.36831
	Bra023562	AT5G16370	AAE5 acyl activating enzyme 5 chr5:5356823-5358481 REVERSE LENGTH=552	297.115	977.935	393.15	1051.76	626.305	557.202	322.915	927.792	764.008	879.435	1740.34	505.84	3.29144	1.32323	3.53991	2.10795	1.87537	2.87318	2.36597	2.72343	5.38947	1.56648	-1.08684
	Bra011799	AT4G37980	ELI3-1, ELI3, ATCAD7, CAD7 elicitor-activated gene 3-1 chr4:17852670-17854302 FORWARD LENGTH=357	1115.73	3271.85	2154.75	3164.54	3882.47	4192.63	2173.08	4360.09	3003.48	3047.87	3116.01	5350.35	2.93247	1.93125	2.8363	3.47976	3.75775	2.00641	1.38213	1.40256	1.43391	2.4621	-1.94768
	Bra008743	AT5G14700	NAD(P)-binding Rossmann-fold superfamily protein chr5:4740502-4743327 REVERSE LENGTH=368	226.926	577	464.147	608.826	692.438	266.796	355.973	316.461	333.74	516.526	639.036	424.435	2.54268	2.04537	2.68293	3.05138	1.1757	-1.12486	-1.06662	1.45103	1.79518	1.19232	-1.56867
	Bra009772	NA	NA	1175.59	2713.13	2065.08	3138.32	2556.46	1203.1	840.684	2886.25	2891.97	3269.91	3613.58	2300.48	2.30789	1.75663	2.66957	2.17462	1.0234	3.43322	3.44002	3.88958	4.29838	2.73644	1.39837
	Bra011492	AT4G34131	UGT73B3 UDP-glucosyl transferase 73B3 chr4:16343268-16344713 REVERSE LENGTH=481	690.944	1451.21	1235.6	2139.31	1850.92	1898.05	953.555	1344.54	1054.62	1045.39	1008.77	988.147	2.10033	1.78828	3.09621	2.67883	2.74704	1.41003	1.10599	1.09631	1.0579	1.03628	-1.38008
	Bra039229	AT2G24100	unknown protein; BEST Arabidopsis thaliana protein match is: unknown protein (TAIR:AT4G30780.1); Has 101 Blast hits to 101 proteins in 16 species: Archae - 0; Bacteria - 0; Metazoa - 0; Fungi - 0; Plants - 95; Viruses - 0; Other Eukaryotes - 6 (source: NCBI BLink). chr2:10244921-10246715 FORWARD LENGTH=466	2640.48	5426.86	5198	5638.55	5884.92	5188.67	2479.8	6326.12	5169.25	4537.8	4544.52	7453.83	2.05526	1.96858	2.13543	2.22873	1.96505	2.55106	2.08454	1.82991	1.83262	3.00582	1.0648
	Bra036739	AT1G34000	OHP2 one-helix protein 2 chr1:12358151-12358902 REVERSE LENGTH=172	1165.76	2374.58	2264	2554.14	2532.35	2179.2	1726.45	2579.94	2458.08	2992.69	2619.98	3655.04	2.03694	1.94208	2.19097	2.17227	1.86934	1.49436	1.42378	1.73344	1.51755	2.11708	-1.48097
	Bra023359	AT5G12010	unknown protein; INVOLVED IN: response to salt stress; LOCATED IN: chloroplast, plasma membrane, membrane; EXPRESSED IN: 23 plant structures; EXPRESSED DURING: 13 growth stages; BEST Arabidopsis thaliana protein match is: unknown protein (TAIR:AT4G29780.1); Has 1807 Blast hits to 1807 proteins in 277 species: Archae - 0; Bacteria - 0; Metazoa - 736; Fungi - 347; Plants - 385; Viruses - 0; Other E…	1939.39	3926.2	2524.95	7255.08	9808.92	9429.05	3841.17	3076.88	1577.77	3780.07	1900.35	9341.65	2.02445	1.30193	3.74091	5.05773	4.86186	-1.2484	-2.43456	-1.01616	-2.0213	2.43198	-1.98061
	Bra018941	AT1G52030	MBP2, MBP1.2, F-ATMBP myrosinase-binding protein 2 chr1:19346090-19348282 REVERSE LENGTH=642	1926.02	3881.69	3071.91	4497.45	4938.83	4944.65	3479.61	5657.4	4208.79	3484.97	4422.66	9148.19	2.01539	1.59495	2.3351	2.56427	2.56729	1.62587	1.20956	1.00154	1.27102	2.62908	-1.80663
	Bra041038	ATCG00160	RPS2 ribosomal protein S2 chrC:15013-15723 REVERSE LENGTH=236	223.222	636.598	258.537	387.669	2657.34	302.83	285.037	665.601	1123.12	738.927	1639.4	782.248	2.85186	1.15821	1.7367	11.9045	1.35663	2.33514	3.94026	2.59239	5.75153	2.74437	-1.27692
	Bra018891	AT1G51080	unknown protein; FUNCTIONS IN: molecular_function unknown; INVOLVED IN: biological_process unknown; LOCATED IN: chloroplast; EXPRESSED IN: 15 plant structures; EXPRESSED DURING: 11 growth stages; Has 101 Blast hits to 98 proteins in 44 species: Archae - 0; Bacteria - 0; Metazoa - 38; Fungi - 10; Plants - 27; Viruses - 0; Other Eukaryotes - 26 (source: NCBI BLink). chr1:18929883-18930740 REVERSE L…	1331.26	3341.08	2549.26	1887.92	3949.32	3438.49	2158.96	2309.42	2692.73	2376.35	2140.75	4519.59	2.50971	1.91492	1.41815	2.9666	2.58288	1.06969	1.24723	1.10069	-1.00851	2.09341	-1.62174
	Bra031239	AT3G20880	WIP4 WIP domain protein 4 chr3:7313759-7315792 REVERSE LENGTH=412	234.995	550.182	236.483	400.055	523.2	310.256	321.164	557.435	400.546	300.012	387.568	370.482	2.34125	1.00633	1.7024	2.22643	1.32027	1.73567	1.24717	-1.0705	1.20676	1.15356	-1.36668
	Bra031209	AT2G21650	MEE3, ATRL2, RSM1 Homeodomain-like superfamily protein chr2:9259654-9260419 FORWARD LENGTH=101	257.88	576.418	283.157	289.98	765.611	749.327	384.32	387.203	152.123	102.084	195.115	142.2	2.23522	1.09802	1.12448	2.96887	2.90572	1.0075	-2.52638	-3.76474	-1.96971	-2.70267	-1.49031
	Bra039563	AT4G15160	Bifunctional inhibitor/lipid-transfer protein/seed storage 2S albumin superfamily protein chr4:8646192-8647019 FORWARD LENGTH=275	2154.58	4655.85	3513.91	4173.5	9889.55	8652.23	1015.14	1041.83	1492.54	2111.77	1764.67	401.244	2.16091	1.6309	1.93704	4.59001	4.01574	1.02629	1.47028	2.08027	1.73835	-2.52998	2.12245
	Bra026305	AT4G27810	unknown protein; CONTAINS InterPro DOMAIN/s: Protein of unknown function DUF688 (InterPro:IPR007789); BEST Arabidopsis thaliana protein match is: unknown protein (TAIR:AT5G53030.1); Has 73 Blast hits to 66 proteins in 11 species: Archae - 0; Bacteria - 0; Metazoa - 0; Fungi - 0; Plants - 73; Viruses - 0; Other Eukaryotes - 0 (source: NCBI BLink). chr4:13854641-13855671 REVERSE LENGTH=196	274.194	572.102	376.768	280.564	554.324	581.921	149.16	108.78	357.474	835.485	404.008	579.943	2.08649	1.37409	1.02323	2.02165	2.1223	-1.37121	2.39658	5.60127	2.70855	3.88806	1.83825
	Bra034828	AT3G11580	AP2/B3-like transcriptional factor family protein chr3:3649165-3651271 REVERSE LENGTH=267	1482.22	3030.64	2899.75	2838.55	2972.47	3023.25	2111.65	2285.52	2150.13	2309.09	2022.8	2784.99	2.04466	1.95636	1.91507	2.00542	2.03968	1.08234	1.01822	1.0935	-1.04392	1.31887	-1.42465
	Bra039327	AT2G45550	CYP76C4 cytochrome P450, family 76, subfamily C, polypeptide 4 chr2:18773541-18775654 REVERSE LENGTH=511	1203.27	2458.81	1806.12	2363.59	2651.24	2533.8	3056.06	2704.41	2457.21	2547.69	2397.71	3178.84	2.04344	1.50101	1.96431	2.20336	2.10576	-1.13003	-1.24371	-1.19954	-1.27457	1.04018	-2.5398
	Bra004392	AT1G69530	ATEXPA1, EXP1, AT-EXP1, ATEXP1, ATHEXP ALPHA 1.2, EXPA1 expansin A1 chr1:26142034-26143051 FORWARD LENGTH=250	4143.49	8459.81	8232.93	5605.9	12443.1	11992.3	3477.22	6821.54	4947.06	5603.25	4327.15	9492.4	2.04171	1.98696	1.35294	3.00305	2.89425	1.96178	1.42271	1.61142	1.24443	2.72988	1.19161
	Bra032437	AT1G06090	Fatty acid desaturase family protein chr1:1847921-1849500 FORWARD LENGTH=299	256.565	520.573	317.56	509.184	591.368	125.778	160.584	137.145	101.963	131.414	298.637	137.488	2.02901	1.23774	1.98462	2.30494	-2.03982	-1.17091	-1.57492	-1.22197	1.85969	-1.16799	1.5977
	Bra033665	AT5G43160	QWRF9 Family of unknown function (DUF566) chr5:17329275-17330736 FORWARD LENGTH=261	185.319	1333.57	875.637	353.798	532.721	60.2858	240.264	503.966	430.262	218.287	274.926	249.75	7.19608	4.72503	1.90913	2.87462	-3.07401	2.09755	1.79079	-1.10068	1.14427	1.03948	-1.29649
	Bra011662	AT4G36110	SAUR-like auxin-responsive protein family chr4:17090031-17090345 FORWARD LENGTH=104	321.935	1255.02	1925.2	401.51	768.424	625.678	196.552	1014.26	909.64	846.841	982.66	352.119	3.89836	5.98009	1.24718	2.38689	1.94349	5.16026	4.62799	4.30848	4.99949	1.79148	1.63791
	Bra011757	AT4G37340	CYP81D3 cytochrome P450, family 81, subfamily D, polypeptide 3 chr4:17564953-17566706 REVERSE LENGTH=500	1200.37	4664.19	4900.09	1387.22	3953.53	4157.27	989.437	2213.7	2813.25	2438.31	3159.64	2754.2	3.88563	4.08215	1.15566	3.29359	3.46332	2.23733	2.84328	2.46434	3.19337	2.7836	1.21318
	Bra013470	AT4G20780	CML42 calmodulin like 42 chr4:11133309-11133884 REVERSE LENGTH=191	1592.79	5894.75	6286.44	2707.64	3972.23	2795.35	1126.93	3871.53	3204.08	2164.78	2514.56	4185.91	3.7009	3.94681	1.69994	2.49388	1.755	3.43547	2.84319	1.92095	2.23134	3.71444	1.41339
	Bra026642	AT2G01670	atnudt17, NUDT17 nudix hydrolase homolog 17 chr2:296889-297818 REVERSE LENGTH=182	2393.79	7927.1	6926.59	3843.98	7788.64	8723.41	1802.05	6137.69	4889.41	2807.69	5492.14	6051.29	3.31153	2.89357	1.60581	3.25369	3.64418	3.40595	2.71325	1.55805	3.04772	3.358	1.32837
	Bra002642	AT5G58500	LSH5 Protein of unknown function (DUF640) chr5:23645535-23646083 REVERSE LENGTH=182	191.129	607.151	650.732	488.92	1037.5	1114.76	326.585	179.227	181.656	216.24	237.481	295.42	3.17666	3.40467	2.55806	5.42827	5.8325	-1.82219	-1.79782	-1.51029	-1.3752	-1.10549	-1.70872
	Bra030389	NA	NA	808	2490.82	1784.96	1282.67	3155.41	3719.26	2114.22	8313.58	5690.84	3094.68	5031.92	5014.08	3.0827	2.20911	1.58746	3.90521	4.60304	3.93222	2.6917	1.46375	2.38004	2.3716	-2.61661
	Bra015831	AT1G75590	SAUR-like auxin-responsive protein family chr1:28383250-28383714 REVERSE LENGTH=154	1082.56	3316	2388.08	1804.62	2874.63	2477.99	918.851	3806.89	2009.21	1705.54	2999.76	2531.7	3.06311	2.20596	1.66699	2.6554	2.28901	4.1431	2.18665	1.85617	3.26469	2.75529	1.17817
	Bra006438	AT5G18030	SAUR-like auxin-responsive protein family chr5:5968527-5968793 FORWARD LENGTH=88	300.38	863.325	710.768	507.144	1113	1031.13	103.114	301.092	265.169	175.157	579.814	436.315	2.87411	2.36623	1.68834	3.70531	3.43275	2.91999	2.57161	1.69867	5.62304	4.23138	2.91309
	Bra010132	AT5G62920	ARR6 response regulator 6 chr5:25252745-25254158 REVERSE LENGTH=186	559.441	1568.11	1268.44	1064.37	1502.72	1523.37	1443.29	3233.49	2643.74	2121.44	3199.61	5758.29	2.80299	2.26733	1.90256	2.68611	2.72302	2.24036	1.83175	1.46986	2.21689	3.9897	-2.57988
	Bra023163	NA	NA	2279.33	6178.55	5837.31	3082.7	6317.84	6369.39	4259.18	5580.04	5921.4	4278.31	5459.56	6866.25	2.71069	2.56098	1.35246	2.7718	2.79441	1.31012	1.39027	1.00449	1.28183	1.61211	-1.86861
	Bra020085	AT5G20110	Dynein light chain type 1 family protein chr5:6791542-6793253 REVERSE LENGTH=209	277.04	717.902	1501.09	314.953	1505.53	1666	189.296	99.4285	102.973	91.4638	325.002	165.398	2.59133	5.41832	1.13685	5.43434	6.01357	-1.90384	-1.83831	-2.06963	1.7169	-1.14449	1.46353
	Bra035798	AT3G20270	lipid-binding serum glycoprotein family protein chr3:7067779-7070866 FORWARD LENGTH=722	261.445	666.999	739.452	359.28	1038.34	646.993	748.805	899.647	437.96	809.804	2590.28	1134.95	2.5512	2.82833	1.37421	3.97154	2.47468	1.20144	-1.70976	1.08146	3.45922	1.51568	-2.8641
	Bra020780	AT3G06070	unknown protein; BEST Arabidopsis thaliana protein match is: unknown protein (TAIR:AT5G19190.1); Has 33 Blast hits to 33 proteins in 12 species: Archae - 0; Bacteria - 0; Metazoa - 1; Fungi - 0; Plants - 32; Viruses - 0; Other Eukaryotes - 0 (source: NCBI BLink). chr3:1831305-1831846 REVERSE LENGTH=151	1225.65	3092.96	2613.19	2145.17	4823.68	5213.99	1621.95	3290.67	2925.92	1708.82	3894.49	4409.8	2.52353	2.13209	1.75023	3.93561	4.25406	2.02884	1.80395	1.05356	2.40112	2.71883	-1.32334
	Bra039531	AT3G47110	Leucine-rich repeat protein kinase family protein chr3:17347103-17350296 REVERSE LENGTH=1025	347.808	872.918	1488.13	640	1274.5	1007.09	152.284	244.296	311.5	354.499	295.359	576.164	2.50977	4.2786	1.8401	3.66438	2.89553	1.60421	2.04552	2.32788	1.93953	3.78348	2.28394
	Bra011962	AT2G28305	LOG1, ATLOG1 Putative lysine decarboxylase family protein chr2:12081186-12084307 FORWARD LENGTH=213	1683.17	4209.12	3811.86	1471.51	4071.69	3927.16	4644.05	5892.64	6453.57	4377.02	7318.91	5720.99	2.50071	2.26469	-1.14384	2.41906	2.33319	1.26886	1.38964	-1.06101	1.57598	1.2319	-2.75911
	Bra039539	NA	NA	842.759	2019.74	2039.43	1484.98	1844.28	1521.53	748.805	3447.57	4218.27	3644.59	4136.68	1158.5	2.39658	2.41994	1.76205	2.18838	1.80542	4.6041	5.63334	4.86721	5.52438	1.54713	1.12547
	Bra024672	AT1G26945	KDR basic helix-loop-helix (bHLH) DNA-binding superfamily protein chr1:9351571-9352474 FORWARD LENGTH=94	396.035	916.24	911.425	745.21	1537.8	1263.65	411.352	654.09	792.685	623.962	746.848	693.813	2.31353	2.30137	1.88168	3.88299	3.19075	1.5901	1.92702	1.51686	1.81559	1.68666	-1.03868
	Bra008207	AT1G75580	SAUR-like auxin-responsive protein family chr1:28377530-28377856 FORWARD LENGTH=108	401.333	926.418	1120.03	621.797	1143.38	1052.72	510.75	1015.57	732.821	508.415	494.739	2031.98	2.30835	2.79077	1.54933	2.84896	2.62306	1.98839	1.43479	-1.00459	-1.03236	3.97842	-1.27263
	Bra024427	AT5G65890	ACR1 ACT domain repeat 1 chr5:26355701-26357721 FORWARD LENGTH=477	413.237	944.401	1008.74	728.429	1027.63	815.796	465.685	406.616	631.87	775.414	786.074	1161.59	2.28537	2.44107	1.76274	2.48678	1.97416	-1.14527	1.35686	1.6651	1.688	2.49437	-1.12692
	Bra032600	AT1G02460	Pectin lyase-like superfamily protein chr1:504897-507099 REVERSE LENGTH=491	559.897	1253.21	1891.1	760.702	1923.75	1768.02	563.972	939.221	1138.06	1204.35	1211.26	1225.57	2.23829	3.37759	1.35865	3.4359	3.15776	1.66537	2.01794	2.13548	2.14773	2.1731	-1.00728
	Bra025358	AT3G28857	basic helix-loop-helix (bHLH) DNA-binding family protein chr3:10855781-10856313 REVERSE LENGTH=92	357.687	786.825	942.106	712.862	798.065	545.075	380.221	563.87	555.543	797.245	908.25	1174.93	2.19976	2.63388	1.99298	2.23118	1.52389	1.48301	1.46111	2.09679	2.38874	3.09012	-1.063
	Bra010826	AT1G29450	SAUR-like auxin-responsive protein family chr1:10305981-10306406 REVERSE LENGTH=141	258.801	559.351	548.381	295.269	545.723	462.522	62.2175	133.895	170.803	184.82	604.029	346.271	2.16132	2.11893	1.14091	2.10866	1.78717	2.15205	2.74526	2.97055	9.70835	5.56549	4.15962
	Bra024686	AT1G26770	ATEXPA10, AT-EXP10, ATEXP10, ATHEXP ALPHA 1.1, EXP10, EXPA10 expansin A10 chr1:9259805-9260792 FORWARD LENGTH=249	1806.94	3852.48	4173.93	2704.29	10578.4	9227.23	1557.8	7621.14	4521.4	5634.04	4168.3	14508.4	2.13205	2.30994	1.49661	5.85432	5.10655	4.89225	2.90243	3.61666	2.67576	9.31339	1.15993
	Bra004581	AT2G40610	ATEXPA8, EXP8, ATEXP8, ATHEXP ALPHA 1.11, EXPA8 expansin A8 chr2:16949121-16950472 REVERSE LENGTH=253	9443.97	19139.1	22678	13625.6	21406.6	20611.5	8504.39	17481.5	16482.6	15310.6	16977.3	16718.6	2.02659	2.40132	1.44278	2.2667	2.1825	2.05559	1.93813	1.80032	1.9963	1.96588	1.11048
	Bra020320	AT5G59350	unknown protein; FUNCTIONS IN: molecular_function unknown; INVOLVED IN: biological_process unknown; LOCATED IN: endomembrane system; EXPRESSED IN: 23 plant structures; EXPRESSED DURING: 13 growth stages; Has 1807 Blast hits to 1807 proteins in 277 species: Archae - 0; Bacteria - 0; Metazoa - 736; Fungi - 347; Plants - 385; Viruses - 0; Other Eukaryotes - 339 (source: NCBI BLink). chr5:23941132-23…	498.637	1009.21	1086.06	705.37	1114.02	1136.88	739.931	1314.92	1246.33	943.5	1492.75	1403.25	2.02394	2.17806	1.4146	2.23413	2.27998	1.77708	1.68439	1.27512	2.01742	1.89646	-1.48391
	Bra012603	AT4G18350	NCED2, ATNCED2 nine-cis-epoxycarotenoid dioxygenase 2 chr4:10142672-10144423 FORWARD LENGTH=583	193.287	1261.75	107.54	1170.47	135.638	172.097	190.281	92.7301	202.23	165.288	308.112	102.22	6.52786	-1.79735	6.05561	-1.42502	-1.12313	-2.05199	1.0628	-1.15121	1.61925	-1.86149	1.0158
	Bra024992	AT5G46830	ATNIG1, NIG1 NACL-inducible gene 1 chr5:19002719-19004254 FORWARD LENGTH=511	154.242	874.086	491.337	528.623	205.547	198.46	196.45	454.583	205.419	296.047	199.038	335.217	5.66698	3.18549	3.42723	1.33263	1.28668	2.31399	1.04566	1.50698	1.01317	1.70637	-1.27365
	Bra024571	AT1G23210	AtGH9B6, GH9B6 glycosyl hydrolase 9B6 chr1:8240174-8242129 FORWARD LENGTH=489	129.553	509.853	92.8979	842.358	405.39	591.874	114.917	777.007	230.04	594.881	258.378	605.675	3.93548	-1.39457	6.50203	3.12914	4.56859	6.76146	2.00179	5.17661	2.24839	5.27054	1.12736
	Bra007075	NA	NA	165.842	567.805	318.584	828.397	165.637	317.51	137.399	613.388	838.617	636.675	812.478	379.802	3.42377	1.92101	4.9951	-1.00124	1.91453	4.46428	6.10352	4.63377	5.91327	2.76423	1.20701
	Bra007213	AT3G56060	Glucose-methanol-choline (GMC) oxidoreductase family protein chr3:20803328-20805983 REVERSE LENGTH=577	232.361	789.759	489.969	522.704	316.196	285.409	295.931	164.869	190.609	104.699	108.108	140.508	3.39884	2.10865	2.24953	1.3608	1.2283	-1.79495	-1.55256	-2.82649	-2.73736	-2.10615	-1.27358
	Bra028752	AT5G05600	2-oxoglutarate (2OG) and Fe(II)-dependent oxygenase superfamily protein chr5:1672266-1674602 FORWARD LENGTH=371	1391.2	4643.66	2730.24	3823.51	2094.48	2386.14	826.86	2068.06	2312.81	1823.78	3174.29	3252.16	3.33788	1.96251	2.74835	1.50552	1.71517	2.5011	2.7971	2.20567	3.83897	3.93314	1.68251
	Bra014709	NA	NA	1499.31	4922.68	2810.55	5512.25	2114.39	1854.5	1705.46	5334.48	5836.25	5475.36	4178.02	3121.36	3.2833	1.87456	3.67652	1.41024	1.2369	3.12788	3.4221	3.21049	2.44979	1.83022	-1.1375
	Bra008262	AT1G76500	SOB3, AHL29 Predicted AT-hook DNA-binding family protein chr1:28705532-28706440 FORWARD LENGTH=302	194.056	602.618	238.461	525.152	216.278	300.065	321.695	428.015	282.111	446.615	385.9	346.99	3.10538	1.22883	2.70619	1.11451	1.54628	1.3305	-1.14031	1.38832	1.19958	1.07863	-1.65774
	Bra030085	NA	NA	381.412	1122.65	410.707	854.576	576.847	368.868	489.646	452.935	422.982	461.819	675.778	491.502	2.94341	1.07681	2.24056	1.5124	-1.03401	-1.08105	-1.1576	-1.06026	1.38014	1.00379	-1.28377
	Bra007890	AT1G69930	ATGSTU11, GSTU11 glutathione S-transferase TAU 11 chr1:26337735-26338690 REVERSE LENGTH=234	507.957	1489.31	710.911	1581.84	941.581	2883.75	339.218	941.836	1038.67	1342.47	720.973	1221.81	2.93196	1.39955	3.11412	1.85366	5.67715	2.77649	3.06195	3.95754	2.1254	3.60184	1.49744
	Bra017700	AT4G35160	O-methyltransferase family protein chr4:16730989-16732808 REVERSE LENGTH=382	984.131	2786.45	1805.64	2154.06	440.167	550.555	1658.46	3547.19	3247.06	1724.08	2446.55	1016.72	2.83138	1.83476	2.18879	-2.23581	-1.78753	2.13885	1.95788	1.03957	1.47519	-1.63119	-1.6852
	Bra013491	NA	NA	704.974	1959.1	1057.72	2385.01	621.233	1421.11	687.378	2515.3	2097.31	1177.18	921.495	902.586	2.77897	1.50037	3.38312	-1.1348	2.01583	3.65927	3.05117	1.71257	1.34059	1.31309	1.0256
	Bra003250	AT3G56750	unknown protein; BEST Arabidopsis thaliana protein match is: unknown protein (TAIR:AT2G41150.2); Has 128 Blast hits to 128 proteins in 16 species: Archae - 0; Bacteria - 0; Metazoa - 0; Fungi - 0; Plants - 117; Viruses - 0; Other Eukaryotes - 11 (source: NCBI BLink). chr3:21018326-21020192 REVERSE LENGTH=403	2353.85	6502.85	4568.21	4759.54	3369.81	3038.27	2741.58	5398.17	5225.73	4394.02	6219.87	3073.85	2.76264	1.94074	2.02202	1.43162	1.29077	1.969	1.9061	1.60273	2.26872	1.1212	-1.16472
	Bra013059	AT2G16660	Major facilitator superfamily protein chr2:7218930-7221592 REVERSE LENGTH=546	420.13	1142.4	707.822	1046.8	400.606	620.92	1003.57	1178.59	652.807	642.85	736.061	1114.85	2.71916	1.68477	2.49161	-1.04874	1.47792	1.1744	-1.53732	-1.56113	-1.36343	1.11088	-2.38871
	Bra031290	AT3G21560	UGT84A2 UDP-Glycosyltransferase superfamily protein chr3:7595884-7597374 FORWARD LENGTH=496	5479.96	14784.1	10210.4	11322.6	4020.73	5242	6536.8	14172.4	14248.3	13792.3	12840.3	6676.26	2.69785	1.86323	2.06618	-1.36293	-1.04539	2.16809	2.17971	2.10995	1.96431	1.02133	-1.19286
	Bra038671	AT3G11660	NHL1 NDR1/HIN1-like 1 chr3:3679031-3679660 REVERSE LENGTH=209	2124.78	5680.87	3579.78	5808.81	3610.59	4497.32	2654.37	5903.53	4491.55	5750.5	4352.21	5115.22	2.67363	1.68478	2.73384	1.69928	2.11661	2.22408	1.69213	2.16643	1.63964	1.92709	-1.24924
	Bra032453	AT1G05810	ARA, ARA-1, ATRAB11D, ATRABA5E, RABA5E RAB GTPase homolog A5E chr1:1748314-1749350 FORWARD LENGTH=261	367.898	983.096	729.554	801.165	380.614	214.303	602.73	1593.02	1133.62	1347.33	1336.29	1157.6	2.6722	1.98303	2.17768	1.03456	-1.71672	2.64301	1.88081	2.23538	2.21706	1.92059	-1.63831
	Bra013857	NA	NA	353.897	907.975	662.281	932.731	221.222	281.201	595.435	872.444	857.902	980.64	1079.03	376.852	2.56565	1.87139	2.6356	-1.59974	-1.25852	1.46522	1.4408	1.64693	1.81217	-1.58002	-1.68251
	Bra018932	AT1G51760	IAR3, JR3 peptidase M20/M25/M40 family protein chr1:19199562-19201424 FORWARD LENGTH=440	1776.23	4445.92	2914.41	4207.96	778.153	747.463	555.744	1330.94	1937.98	2438.83	3036.31	1681.88	2.50301	1.64078	2.36904	-2.28262	-2.37635	2.39488	3.48718	4.38841	5.4635	3.02636	3.19613
	Bra020497	AT5G25370	PLDALPHA3 phospholipase D alpha 3 chr5:8804240-8807547 REVERSE LENGTH=820	273.945	677.307	444.534	877.435	517.685	588.342	806.379	709.786	525.882	735.575	663.287	558.902	2.47242	1.62271	3.20296	1.88974	2.14766	-1.13609	-1.53338	-1.09626	-1.21573	-1.44279	-2.94358
	Bra040621	AT5G43150	unknown protein; FUNCTIONS IN: molecular_function unknown; INVOLVED IN: biological_process unknown; LOCATED IN: mitochondrion; EXPRESSED IN: 22 plant structures; EXPRESSED DURING: 13 growth stages; Has 1807 Blast hits to 1807 proteins in 277 species: Archae - 0; Bacteria - 0; Metazoa - 736; Fungi - 347; Plants - 385; Viruses - 0; Other Eukaryotes - 339 (source: NCBI BLink). chr5:17325076-17325689…	591.87	1458.34	986.353	1257.82	602.978	775.216	573.555	1600.53	1335.69	1552.43	1149.23	954.308	2.46395	1.6665	2.12516	1.01877	1.30977	2.79054	2.32879	2.70668	2.0037	1.66385	1.03193
	Bra006845	AT5G56920	Cystatin/monellin superfamily protein chr5:23025000-23025765 FORWARD LENGTH=227	221.853	542.906	450.539	815.573	163.511	208.334	219.305	176.514	266.38	248.101	250.055	126.386	2.44714	2.0308	3.67619	-1.35681	-1.06489	-1.24242	1.21466	1.13131	1.14022	-1.7352	1.01162
	Bra017191	AT2G37390	NAKR2 Chloroplast-targeted copper chaperone protein chr2:15694300-15695461 FORWARD LENGTH=258	1082.27	2648.21	2088.46	2561.68	1423.13	1420.19	1114.89	1857.18	1915.4	2328.42	1770.08	1576.85	2.4469	1.9297	2.36695	1.31495	1.31223	1.6658	1.71802	2.08848	1.58767	1.41435	-1.03014
	Bra001644	AT3G16870	GATA17 GATA transcription factor 17 chr3:5763752-5764576 REVERSE LENGTH=190	633.522	1539.93	1167.38	1840.37	820.184	855.009	1107.38	1121.31	759.695	721.972	494.314	1124.07	2.43074	1.84268	2.90498	1.29464	1.34961	1.01258	-1.45766	-1.53383	-2.24024	1.01507	-1.74797
	Bra027187	AT3G16150	N-terminal nucleophile aminohydrolases (Ntn hydrolases) superfamily protein chr3:5471794-5473033 FORWARD LENGTH=325	6712.95	15770.7	12224.6	15045.1	8956.54	8589.89	5478.33	6157.46	5903.17	6047.11	7598.06	7235.47	2.3493	1.82105	2.24121	1.33422	1.2796	1.12397	1.07755	1.10382	1.38693	1.32074	1.22536
	Bra037608	NA	NA	714.274	1664.11	1385.87	2421.9	482.928	426.986	311.583	398.417	502.152	417.093	305.832	371.86	2.32979	1.94025	3.39072	-1.47905	-1.67283	1.27869	1.61162	1.33863	-1.0188	1.19345	2.2924
	Bra023872	AT3G21560	UGT84A2 UDP-Glycosyltransferase superfamily protein chr3:7595884-7597374 FORWARD LENGTH=496	5932.9	13819.6	9647.92	13009.8	5048.74	4961.11	5119.34	9486.93	10948.5	10552.7	8460.98	5219.89	2.32932	1.62617	2.19282	-1.17512	-1.19588	1.85315	2.13865	2.06134	1.65275	1.01964	1.15892
	Bra016903	AT2G41900	CCCH-type zinc finger protein with ARM repeat domain chr2:17491352-17493502 FORWARD LENGTH=716	5468.3	12701.6	9933.57	13767.9	5668.88	5966.62	5257.82	9632.56	8610.11	12138.4	6008.06	5369.24	2.32277	1.81657	2.51777	1.03668	1.09113	1.83204	1.63758	2.30864	1.14269	1.02119	1.04003
	Bra012676	AT4G17090	CT-BMY, BAM3, BMY8 chloroplast beta-amylase chr4:9605266-9607250 REVERSE LENGTH=548	14307.3	33214.1	24650.9	28924.1	12872.1	12443.9	15538.8	27872.6	28028.5	29109.9	29186.3	18557.3	2.32148	1.72296	2.02163	-1.1115	-1.14974	1.79374	1.80378	1.87337	1.87829	1.19426	-1.08607
	Bra012998	AT4G23160	CRK8 cysteine-rich RLK (RECEPTOR-like protein kinase) 8 chr4:12129485-12134086 FORWARD LENGTH=1262	449.404	1042.91	628.657	1566.87	471.81	444.773	977.629	1912.72	1848.37	1699.21	1378.64	941.118	2.32065	1.39887	3.48655	1.04986	-1.01041	1.95649	1.89067	1.73809	1.41019	-1.0388	-2.17539
	Bra008428	NA	NA	727.742	1657.96	709.3	1919.93	933.236	1165.94	1538.38	742.018	1642.05	1330.06	1092.4	1157.55	2.27822	-1.026	2.6382	1.28237	1.60213	-2.07324	1.06739	-1.15662	-1.40826	-1.329	-2.11391
	Bra035115	AT1G79410	AtOCT5, 5-Oct organic cation/carnitine transporter5 chr1:29868037-29869584 REVERSE LENGTH=515	359.334	812.479	460.554	776.063	489.107	1052.24	728.286	1098.55	943.778	898.157	688.357	1027.96	2.26107	1.28169	2.15973	1.36115	2.92831	1.5084	1.29589	1.23325	-1.05801	1.41148	-2.02677
	Bra032597	NA	NA	424.601	959.203	536.767	1098.47	551.389	440.806	529.74	639.438	676.912	729.206	965.486	570.323	2.25907	1.26417	2.58706	1.29861	1.03817	1.20708	1.27782	1.37654	1.82257	1.07661	-1.24762
	Bra017833	NA	NA	233.977	525.212	454.415	851.784	277.645	342.216	285.754	649.008	571.319	631.344	399.642	291.009	2.24472	1.94214	3.64046	1.18663	1.46261	2.27121	1.99934	2.2094	1.39855	1.01839	-1.22129
	Bra036606	AT5G27930	Protein phosphatase 2C family protein chr5:9958199-9960219 REVERSE LENGTH=373	2256.56	5021.78	4023.26	5683.29	1796.08	1561.05	2160.97	5382.22	6047.47	7779.73	6617.07	3046.53	2.22541	1.78292	2.51856	-1.25638	-1.44554	2.49065	2.7985	3.60011	3.06208	1.4098	1.04423
	Bra040610	AT3G02910	AIG2-like (avirulence induced gene) family protein chr3:649986-650549 FORWARD LENGTH=187	1666.46	3689.01	2787.02	3380.37	3261.68	3190.33	6241.2	4488.15	2744.76	3174.11	2654.53	7010.41	2.21368	1.67242	2.02847	1.95725	1.91444	-1.3906	-2.27386	-1.96628	-2.35115	1.12325	-3.74518
	Bra025819	AT1G20450	LTI29, LTI45, ERD10 Dehydrin family protein chr1:7088235-7089107 REVERSE LENGTH=260	11736.5	25964.7	23247.5	26112.4	17284.1	16928.2	15129.8	18353.7	23918.9	22885.2	21447.6	18611.7	2.2123	1.98079	2.22489	1.47268	1.44236	1.21308	1.58091	1.51259	1.41757	1.23014	-1.28912
	Bra002826	AT5G56290	PEX5, ATPEX5 peroxin 5 chr5:22786655-22791972 FORWARD LENGTH=728	234.389	518.29	192.147	630.12	217.417	191.796	2178.27	3235.34	2992.53	2402.81	2380.13	2213.74	2.21124	-1.21984	2.68835	-1.07806	-1.22207	1.48528	1.37381	1.10308	1.09267	1.01628	-9.2934
	Bra013912	AT4G25700	BETA-OHASE 1, B1, chy1, BCH1 beta-hydroxylase 1 chr4:13094142-13095866 REVERSE LENGTH=310	4915.41	10841.1	8187.21	10108.7	5162.87	6062.35	3399.26	10940	12012.8	11942.2	11480.3	6248.98	2.20553	1.66562	2.05653	1.05034	1.23334	3.21835	3.53395	3.51318	3.37729	1.83834	1.44602
	Bra036843	NA	NA	492.381	1080.62	472.641	1223.45	621.339	727.559	938.531	961.661	736.728	733.086	776.146	851.847	2.19468	-1.04177	2.48476	1.26191	1.47763	1.02464	-1.27392	-1.28025	-1.20922	-1.10176	-1.90611
	Bra017843	AT4G37660	Ribosomal protein L12/ ATP-dependent Clp protease adaptor protein ClpS family protein chr4:17695543-17696046 FORWARD LENGTH=167	974.555	2136.45	1490.18	1979.54	1668.13	1806.47	3411.82	3433.11	2690.86	2555.15	2277.49	2465.41	2.19223	1.52909	2.03122	1.71168	1.85364	1.00624	-1.26793	-1.33527	-1.49806	-1.38388	-3.5009
	Bra021847	AT2G33380	RD20, CLO-3 Caleosin-related family protein chr2:14144984-14146374 REVERSE LENGTH=236	6409.39	14033.3	12459.5	14716.1	8322.99	8923.89	6565.65	13984.9	15853.3	18603.3	17698	12938.9	2.18949	1.94394	2.29602	1.29856	1.39232	2.13001	2.41458	2.83343	2.69554	1.9707	-1.02438
	Bra037875	NA	NA	585.931	1274.54	764.945	1878.94	806.737	1128.21	1055.53	1781.24	2274.66	1719.94	1618.78	1372.99	2.17524	1.30552	3.20676	1.37685	1.9255	1.68753	2.15499	1.62946	1.53362	1.30076	-1.80146
	Bra003303	AT3G57890	Tubulin binding cofactor C domain-containing protein chr3:21438271-21441695 FORWARD LENGTH=573	265.61	574.745	527.815	584.757	528.63	281.653	431.572	816.902	614.586	988.266	1411.68	510.112	2.16387	1.98718	2.20156	1.99025	1.0604	1.89285	1.42406	2.28992	3.27102	1.18199	-1.62483
	Bra002936	AT5G55050	GDSL-like Lipase/Acylhydrolase superfamily protein chr5:22337745-22339741 FORWARD LENGTH=376	236.516	510.913	334.429	638.97	357.075	500.955	336.685	548.714	507.694	495.972	447.236	284.491	2.16016	1.41398	2.70159	1.50973	2.11806	1.62975	1.50792	1.4731	1.32835	-1.18346	-1.42352
	Bra030424	NA	NA	1596.92	3446.07	2017.56	4365.18	1871.84	2718.35	3489.39	3691.32	4382.32	4008.65	2509.09	3538.79	2.15795	1.26341	2.7335	1.17216	1.70225	1.05787	1.2559	1.14881	-1.3907	1.01416	-2.18508
	Bra025185	AT3G26120	TEL1 terminal EAR1-like 1 chr3:9546398-9549186 FORWARD LENGTH=615	295.12	636.144	233.407	630.12	279.344	272.214	228.443	291.53	204.591	230.771	292.962	157.273	2.15554	-1.2644	2.13513	-1.05648	-1.08415	1.27616	-1.11658	1.01019	1.28243	-1.45253	1.29188
	Bra034197	AT4G03260	Outer arm dynein light chain 1 protein chr4:1429092-1431431 FORWARD LENGTH=677	2164.45	4609.58	4292.92	5276.2	2301.23	2136.07	2413.74	4432.25	4693.79	5272.22	5286.75	2592.1	2.12968	1.98338	2.43766	1.06319	-1.01329	1.83626	1.94461	2.18425	2.19027	1.07389	-1.11517
	Bra005687	AT5G01410	PDX1, ATPDX1.3, RSR4, PDX1.3, ATPDX1 Aldolase-type TIM barrel family protein chr5:172576-173505 REVERSE LENGTH=309	2634.32	5596.77	3544.82	5573.3	4836.57	4481.31	4995.85	7458.03	7008.1	8057.96	6216.32	5575.94	2.12456	1.34563	2.11565	1.83598	1.70113	1.49285	1.40278	1.61293	1.2443	1.11611	-1.89645
	Bra023659	AT5G18060	SAUR-like auxin-responsive protein family chr5:5976030-5976302 FORWARD LENGTH=90	405.802	854.17	782.031	892.2	727.235	876.43	106.325	516.073	462.564	383.378	879.091	560.638	2.10489	1.92712	2.19861	1.79209	2.15975	4.85373	4.35047	3.60572	8.26796	5.27287	3.81662
	Bra009737	AT5G24140	SQP2 squalene monooxygenase 2 chr5:8164547-8167669 REVERSE LENGTH=516	745.314	1564.34	1030.23	1500.41	728.318	1170.56	1665.76	2533.67	2141.91	1818.97	1826.91	1709.27	2.0989	1.38228	2.01312	-1.02334	1.57056	1.52103	1.28585	1.09198	1.09674	1.02612	-2.23498
	Bra041147	AT5G13930	CHS, TT4, ATCHS Chalcone and stilbene synthase family protein chr5:4488762-4490035 FORWARD LENGTH=395	327.943	683.159	455.657	1012.46	322.175	412.536	257.147	493.991	527.426	822.277	271.907	387.916	2.08316	1.38944	3.0873	-1.0179	1.25795	1.92105	2.05107	3.19769	1.0574	1.50854	1.27531
	Bra008199	AT1G47620	CYP96A8 cytochrome P450, family 96, subfamily A, polypeptide 8 chr1:17508116-17509678 REVERSE LENGTH=520	1196.4	2490.07	2369.45	2624.99	1110.13	959.426	996.804	1318.28	747.551	1223.83	1057.64	1512.68	2.0813	1.98048	2.19407	-1.07771	-1.247	1.32251	-1.33343	1.22775	1.06103	1.51753	1.20024
	Bra027916	NA	NA	409.667	851.577	374.73	864.118	656.888	339.898	323.417	494.677	429.75	459.454	577.498	476.021	2.07871	-1.09323	2.10932	1.60347	-1.20526	1.52953	1.32878	1.42062	1.78561	1.47185	1.26668
	Bra040431	AT3G63110	ATIPT3, IPT3 isopentenyltransferase 3 chr3:23318437-23319447 REVERSE LENGTH=336	250.924	520.989	371.869	883.242	465.055	461.701	585.51	905.242	412.201	675.027	525.943	576.697	2.07628	1.482	3.51996	1.85337	1.84	1.54607	-1.42045	1.15289	-1.11326	-1.01528	-2.33342
	Bra038827	AT2G18860	Syntaxin/t-SNARE family protein chr2:8164358-8165650 FORWARD LENGTH=296	727.583	1503.04	976.772	1872.97	1190.04	1054.18	1865.26	2154.67	2157.29	2198.3	2410.67	1837.81	2.0658	1.34249	2.57424	1.63561	1.44888	1.15516	1.15656	1.17855	1.2924	-1.01494	-2.56364
	Bra001392	AT3G11170	FAD7, FADD fatty acid desaturase 7 chr3:3499959-3502126 FORWARD LENGTH=446	7312.75	15040.3	13259.3	17204.6	10098.1	11454	9458.86	13684.5	15765.7	16400.6	14606	13645.8	2.05672	1.81318	2.35269	1.38089	1.56631	1.44674	1.66677	1.73389	1.54416	1.44265	-1.29348
	Bra032622	AT1G01140	CIPK9, SnRK3.12, PKS6 CBL-interacting protein kinase 9 chr1:64398-67512 REVERSE LENGTH=447	9467.18	19452.1	18516	19919.6	6829.93	6923.49	10183.5	16416.4	16733.3	21064.4	17472.8	11380.5	2.05469	1.95581	2.10407	-1.38613	-1.3674	1.61206	1.64318	2.06848	1.7158	1.11754	-1.07566
	Bra028127	AT5G37550	unknown protein; BEST Arabidopsis thaliana protein match is: unknown protein (TAIR:AT1G66190.1); Has 1807 Blast hits to 1807 proteins in 277 species: Archae - 0; Bacteria - 0; Metazoa - 736; Fungi - 347; Plants - 385; Viruses - 0; Other Eukaryotes - 339 (source: NCBI BLink). chr5:14919100-14919792 REVERSE LENGTH=230	407.783	836.916	505.042	868.323	369.401	314.722	472.733	635.453	571.788	573.366	676.453	400.965	2.05236	1.23851	2.12938	-1.1039	-1.29569	1.34421	1.20954	1.21287	1.43094	-1.17899	-1.15928
	Bra010075	AT5G62350	Plant invertase/pectin methylesterase inhibitor superfamily protein chr5:25037504-25038112 FORWARD LENGTH=202	3352.64	6855.74	5380.85	7795.17	3874.73	4643.44	3956.49	5780.41	7170.62	8168.42	7669	4874.96	2.04488	1.60496	2.32508	1.15573	1.38501	1.46099	1.81237	2.06456	1.93833	1.23214	-1.18011
	Bra023700	AT5G19000	ATBPM1, BPM1 BTB-POZ and MATH domain 1 chr5:6342563-6344641 FORWARD LENGTH=407	2199.24	4495.33	3364.69	4507.5	2320.41	2484.88	3168.49	3691.84	4505.32	4771.68	5178.54	4157.47	2.04404	1.52993	2.04957	1.0551	1.12988	1.16517	1.42191	1.50598	1.63439	1.31213	-1.44072
	Bra014281	AT2G27050	EIL1, AtEIL1 ETHYLENE-INSENSITIVE3-like 1 chr2:11546314-11548068 FORWARD LENGTH=584	924.86	1887.81	1491.49	3589.39	1564.57	3180.54	2021.97	1617.38	451.88	1548.2	1698.08	1024.63	2.04118	1.61267	3.88101	1.69168	3.43894	-1.25015	-4.47457	-1.30601	-1.19074	-1.97337	-2.18624
	Bra000031	AT2G37970	SOUL-1 SOUL heme-binding family protein chr2:15891027-15891704 FORWARD LENGTH=225	809.645	1649.37	1478.99	2734.15	1617.93	1473.24	1692.44	2388.55	2827.32	3860.48	3839.69	4243.6	2.03715	1.82671	3.37697	1.99832	1.81961	1.41131	1.67056	2.28101	2.26873	2.50739	-2.09035
	Bra001933	NA	NA	979.749	1991.08	1294.48	2725.99	1349.85	1385.3	1337.66	2293.74	2158.74	1663.75	1901.83	1568.2	2.03223	1.32124	2.78234	1.37775	1.41393	1.71474	1.61382	1.24378	1.42176	1.17235	-1.36531
	Bra021111	AT1G52930	Ribosomal RNA processing Brix domain protein chr1:19711261-19713103 FORWARD LENGTH=320	1076.13	2172.03	2120.17	2543.71	1022.8	1720.2	2358.22	3081.03	2712.79	3228.3	2918.4	3061.73	2.01837	1.97018	2.36376	-1.05214	1.59851	1.30651	1.15035	1.36896	1.23754	1.29832	-2.19139
	Bra026353	AT4G27410	RD26, ANAC072 NAC (No Apical Meristem) domain transcriptional regulator superfamily protein chr4:13707928-13709013 REVERSE LENGTH=297	1643.84	3312.98	2805.67	7768.29	2860.2	2362.2	790.263	4189.84	4206.88	6304.64	6000.04	4463.48	2.01539	1.70678	4.7257	1.73995	1.437	5.30183	5.32339	7.9779	7.59246	5.64809	2.08012
	Bra011627	AT4G35600	CONNEXIN 32 Protein kinase superfamily protein chr4:16896448-16898714 FORWARD LENGTH=419	2760.72	5540.09	5297.59	6086	1447.02	1406.61	2033.63	3859.24	3770.38	5111.53	3508.57	1840.67	2.00676	1.91892	2.2045	-1.90787	-1.96268	1.89771	1.85401	2.5135	1.72527	-1.10483	1.35753
	Bra024256	AT5G63990	Inositol monophosphatase family protein chr5:25613387-25615736 FORWARD LENGTH=357	2862.16	5725.34	5618.62	9124.76	2158.32	2352.86	3798.93	6630.58	5958.53	9341.16	6004.09	3957.45	2.00036	1.96307	3.18807	-1.32611	-1.21646	1.74538	1.56848	2.45889	1.58047	1.04173	-1.32729
Up-regulated genes by 0℃ treatment	Bra012780	AT4G15550	IAGLU indole-3-acetate beta-D-glucosyltransferase chr4:8877877-8879301 REVERSE LENGTH=474	56.0718	753.043	958.91	341.665	100.604	44.913	42.9311	305.711	457.879	239.264	220.425	65.1954	13.43	17.1015	6.09335	1.7942	-1.24845	7.12097	10.6654	5.57321	5.13439	1.51861	1.30609
	Bra038558	AT2G18969	BEST Arabidopsis thaliana protein match is: sequence-specific DNA binding transcription factors;transcription regulators (TAIR:AT4G30180.1); Has 30201 Blast hits to 17322 proteins in 780 species: Archae - 12; Bacteria - 1396; Metazoa - 17338; Fungi - 3422; Plants - 5037; Viruses - 0; Other Eukaryotes - 2996 (source: NCBI BLink). chr2:8229047-8229574 REVERSE LENGTH=175	55.2798	575.945	715.221	309.675	442.777	407.415	83.6832	654.331	659.175	399.123	1095.98	443.019	10.4187	12.9382	5.60196	8.00974	7.37005	7.81914	7.87703	4.76945	13.0968	5.294	-1.51381
	Bra013643	AT4G22756	SMO1-2, ATSMO1, ATSMO1-2, SMO1 sterol C4-methyl oxidase 1-2 chr4:11955124-11956695 REVERSE LENGTH=299	62.3749	552.851	600.5	218.99	34.475	45.629	36.7541	479.363	385.645	341.441	148.204	38.5631	8.86336	9.62727	3.51087	-1.80928	-1.367	13.0424	10.4926	9.28988	4.03231	1.04922	1.69709
	Bra024091	AT4G30230	unknown protein; Has 42 Blast hits to 42 proteins in 5 species: Archae - 0; Bacteria - 0; Metazoa - 0; Fungi - 0; Plants - 42; Viruses - 0; Other Eukaryotes - 0 (source: NCBI BLink). chr4:14806376-14807158 FORWARD LENGTH=260	661.801	2761.48	2807.48	1307.51	726.229	635.294	511.491	801.547	673.821	970.676	533.496	480.297	4.17267	4.24218	1.97568	1.09735	-1.04172	1.56708	1.31737	1.89774	1.04302	-1.06495	1.29387
	Bra000184	AT2G40330	PYL6, RCAR9 PYR1-like 6 chr2:16845177-16845824 REVERSE LENGTH=215	852.971	3508.16	2154.15	1582.93	1246.5	1044.5	1393.93	2434.52	1961.91	1603.92	2294.12	1254.93	4.11287	2.52547	1.85578	1.46136	1.22454	1.74652	1.40747	1.15065	1.64579	-1.11076	-1.63421
	Bra010061	NA	NA	550.931	2151.94	1284.76	1011.77	364.435	393.795	773.76	1669.24	1327.98	1269.36	875.383	907.092	3.90601	2.33198	1.83647	-1.51174	-1.39903	2.15731	1.71627	1.64051	1.13134	1.17232	-1.40446
	Bra040997	AT4G21920	unknown protein; FUNCTIONS IN: molecular_function unknown; INVOLVED IN: N-terminal protein myristoylation; LOCATED IN: cellular_component unknown; BEST Arabidopsis thaliana protein match is: unknown protein (TAIR:AT3G20340.1); Has 40 Blast hits to 40 proteins in 10 species: Archae - 0; Bacteria - 0; Metazoa - 0; Fungi - 0; Plants - 40; Viruses - 0; Other Eukaryotes - 0 (source: NCBI BLink). chr4:…	1397.89	5078.79	3202.71	1459.57	969.696	814.039	645.075	2226.76	2115.08	1074.99	1917.63	1193.64	3.63318	2.2911	1.04412	-1.44158	-1.71723	3.45194	3.27881	1.66646	2.97272	1.85039	2.16702
	Bra008418	AT2G24280	alpha/beta-Hydrolases superfamily protein chr2:10334622-10336927 FORWARD LENGTH=494	242.659	877.744	790.909	457.431	193.383	126.665	117.342	548.055	298.711	283.555	451.149	208.624	3.61719	3.25934	1.88508	-1.25481	-1.91575	4.67058	2.54564	2.41648	3.84474	1.77791	2.06796
	Bra026781	AT1G15100	RHA2A RING-H2 finger A2A chr1:5193703-5194170 REVERSE LENGTH=155	4773.6	15554.9	15073.1	7899.18	5441.88	4781.25	5702.72	12555	13244.6	9236.68	14528.9	5331.48	3.25853	3.1576	1.65476	1.13999	1.0016	2.20158	2.32251	1.6197	2.54771	-1.06963	-1.19464
	Bra026523	AT2G04038	AtbZIP48, bZIP48 basic leucine-zipper 48 chr2:1331919-1332419 FORWARD LENGTH=166	212.973	682.563	646.12	313.291	163.372	191.537	247.907	732.536	438.843	469.148	595.962	192.684	3.20493	3.03381	1.47104	-1.30361	-1.11192	2.95488	1.77019	1.89244	2.40397	-1.2866	-1.16403
	Bra033840	AT3G45260	C2H2-like zinc finger protein chr3:16596850-16598550 REVERSE LENGTH=446	3669.26	11504.6	8406.11	6863.01	1715.31	1564.94	4038.99	9497.27	9427.23	8676.38	7965.17	2440.13	3.1354	2.29096	1.87041	-2.13912	-2.34466	2.3514	2.33406	2.14816	1.97207	-1.65524	-1.10076
	Bra021319	NA	NA	2437	7587.56	9619.09	4665.01	3817.91	3036.13	37.3444	89.0515	43.1897	388.075	85.9593	183.955	3.11348	3.9471	1.91424	1.56664	1.24585	2.3846	1.15652	10.3918	2.3018	4.92591	65.2574
	Bra004489	AT2G46970	PIL1 phytochrome interacting factor 3-like 1 chr2:19295617-19297678 REVERSE LENGTH=416	236.494	735.734	776.222	386.302	173.491	214.168	170.61	407.36	409.228	575.595	676.453	228.928	3.111	3.28221	1.63345	-1.36315	-1.10425	2.38767	2.39862	3.37375	3.96491	1.34182	1.38617
	Bra018150	AT3G47420	ATPS3, PS3 phosphate starvation-induced gene 3 chr3:17472541-17474209 REVERSE LENGTH=523	9551.69	28583.6	28518.9	12678.2	8367.89	8482.25	3646.77	13481.1	13619.8	11661.2	13955.2	6951.31	2.99252	2.98574	1.32733	-1.14147	-1.12608	3.69672	3.73476	3.19768	3.82673	1.90616	2.61922
	Bra034074	AT3G09600	Homeodomain-like superfamily protein chr3:2946459-2948270 FORWARD LENGTH=298	252.564	741.722	657.281	436.17	369.879	188.87	205.408	952.61	617.852	411.944	733.786	333.569	2.93677	2.60243	1.72697	1.4645	-1.33724	4.63765	3.00793	2.00549	3.57233	1.62393	1.22957
	Bra014947	AT3G23410	ATFAO3, FAO3 fatty alcohol oxidase 3 chr3:8382860-8386024 FORWARD LENGTH=746	1847.08	5378.61	5797.31	3029.53	2194.3	2220.6	1369.23	3794.24	3866.53	4404.7	4904.81	1810.74	2.91195	3.13864	1.64017	1.18798	1.20222	2.77108	2.82387	3.21692	3.58217	1.32245	1.34899
	Bra002120	AT5G18030	SAUR-like auxin-responsive protein family chr5:5968527-5968793 FORWARD LENGTH=88	468.665	1350.78	988.266	804.612	803.606	918.286	195.092	631.734	553.375	352.805	1549.34	647.851	2.88219	2.10868	1.71682	1.71467	1.95937	3.23813	2.83648	1.8084	7.94159	3.32075	2.40228
	Bra036873	AT4G13820	Leucine-rich repeat (LRR) family protein chr4:8008535-8010694 REVERSE LENGTH=719	849.481	2446.06	3008.47	1654.81	319.991	281.4	1260.78	3442.06	4137.65	3116.54	3161.85	575.615	2.87948	3.54154	1.94802	-2.6547	-3.01877	2.7301	3.28182	2.47191	2.50785	-2.19032	-1.48418
	Bra020120	AT5G20670	Protein of unknown function (DUF1677) chr5:6993332-6993793 REVERSE LENGTH=153	2490.98	7165.33	5135.5	3998.48	1464.79	2259.98	2949.04	6900.04	6109.3	3465.52	6348.73	3771	2.87651	2.06164	1.60518	-1.70057	-1.10221	2.33976	2.07162	1.17513	2.15281	1.27872	-1.18389
	Bra004493	AT2G46940	unknown protein; BEST Arabidopsis thaliana protein match is: unknown protein (TAIR:AT3G62070.1); Has 143 Blast hits to 141 proteins in 14 species: Archae - 0; Bacteria - 0; Metazoa - 4; Fungi - 0; Plants - 139; Viruses - 0; Other Eukaryotes - 0 (source: NCBI BLink). chr2:19286658-19287505 REVERSE LENGTH=252	2156.59	6156.46	5968.28	4007.56	1402.17	1358.47	1228.83	4671.5	4929.16	3885.39	5126.66	1713.29	2.85472	2.76746	1.85829	-1.53804	-1.58751	3.80158	4.01126	3.16186	4.17198	1.39424	1.75499
	Bra033955	AT3G45680	Major facilitator superfamily protein chr3:16770995-16772908 FORWARD LENGTH=558	219.841	619.266	510.778	424.759	473.806	462.298	126.978	146.031	214.132	290.749	312.742	313.535	2.81688	2.3234	1.93212	2.15522	2.10287	1.15005	1.68637	2.28976	2.46296	2.46921	1.73133
	Bra011762	AT4G37430	CYP91A2, CYP81F1 cytochrome P450, family 91, subfamily A, polypeptide 2 chr4:17597242-17598829 FORWARD LENGTH=500	263.183	726.248	650.042	140.036	142.892	148.593	160.033	432.102	340.083	333.675	225.47	237.204	2.75948	2.46992	-1.8794	-1.84183	-1.77117	2.70008	2.12508	2.08504	1.4089	1.48222	1.64455
	Bra001665	AT3G17510	CIPK1, SnRK3.16 CBL-interacting protein kinase 1 chr3:5989309-5992627 REVERSE LENGTH=444	3248.92	8926.48	9806.12	6160.27	4899.62	4976.3	5418.65	6790.92	9535.99	8575.24	9156.64	7323.67	2.74752	3.01827	1.8961	1.50808	1.53168	1.25325	1.75985	1.58254	1.68984	1.35157	-1.66783
	Bra025543	AT5G38260	Protein kinase superfamily protein chr5:15283692-15285837 REVERSE LENGTH=638	2344.32	6411.86	7065.22	3975.67	1134.25	1001.55	1561.97	3542.92	4051.79	3137.85	3128.89	1070.57	2.73506	3.01376	1.69587	-2.06685	-2.34069	2.26824	2.59403	2.00891	2.00317	-1.45901	1.50087
	Bra026323	NA	NA	3857.29	10519.9	8395.04	6258.66	3506.48	4003.3	3894.49	8973.92	8631.29	5910.06	8956.81	5680.09	2.72728	2.17641	1.62255	-1.10005	1.03785	2.30426	2.21628	1.51754	2.29987	1.45849	-1.00964
	Bra019517	NA	NA	1186.28	3216.08	2865.01	1914.78	1280.16	1372.39	756.465	665.51	575.953	767.884	431.451	616.534	2.71106	2.41512	1.6141	1.07914	1.15689	-1.13667	-1.31341	1.0151	-1.7533	-1.22696	1.56819
	Bra023861	AT3G21790	UDP-Glycosyltransferase superfamily protein chr3:7676927-7678414 REVERSE LENGTH=495	217.587	585.463	620.601	365.963	139.74	111.217	190.584	681.873	508.342	327.339	756.411	271.223	2.69071	2.8522	1.68192	-1.55708	-1.95642	3.57781	2.66729	1.71756	3.96891	1.42312	1.14169
	Bra026572	AT2G02950	PKS1 phytochrome kinase substrate 1 chr2:855149-856468 REVERSE LENGTH=439	676.44	1810.83	1467.61	885.565	1037.74	1333.36	448.491	1678.08	968.472	781.21	1155.09	1018.07	2.677	2.16961	1.30916	1.53412	1.97114	3.74161	2.1594	1.74186	2.5755	2.26999	1.50826
	Bra040235	AT3G06070	unknown protein; BEST Arabidopsis thaliana protein match is: unknown protein (TAIR:AT5G19190.1); Has 33 Blast hits to 33 proteins in 12 species: Archae - 0; Bacteria - 0; Metazoa - 1; Fungi - 0; Plants - 32; Viruses - 0; Other Eukaryotes - 0 (source: NCBI BLink). chr3:1831305-1831846 REVERSE LENGTH=151	1602.78	4280.12	4517.35	2638.79	1745.9	1380.35	1910.11	2604.49	1905.83	1342.21	1270.97	899.591	2.67044	2.81845	1.64638	1.08929	-1.16114	1.36353	-1.00225	-1.42311	-1.50288	-2.12331	-1.19175
	Bra032354	AT1G30040	ATGA2OX2, GA2OX2 gibberellin 2-oxidase chr1:10537769-10539570 FORWARD LENGTH=341	202.162	536.996	619.26	362.138	457.344	380.099	47.5643	311.649	237.665	296.806	253.555	76.268	2.65627	3.06319	1.79133	2.26226	1.88017	6.55216	4.99671	6.2401	5.33078	1.60347	4.25029
	Bra001405	AT3G11480	BSMT1, ATBSMT1 S-adenosyl-L-methionine-dependent methyltransferases superfamily protein chr3:3614544-3617137 FORWARD LENGTH=379	332.018	881.119	978.33	536.137	369.879	296.219	464.27	863.036	852.104	1288.11	665.241	525.876	2.65383	2.94662	1.61478	1.11403	-1.12085	1.85891	1.83536	2.77448	1.43288	1.13269	-1.39833
	Bra010910	AT1G27970	NTF2B nuclear transport factor 2B chr1:9746921-9747787 FORWARD LENGTH=126	492.812	1288.49	1403.03	863.045	587.737	388.221	923.123	1168.93	1457.41	1034.29	1721.4	1194.3	2.61457	2.84699	1.75127	1.19262	-1.26941	1.26628	1.57878	1.12042	1.86476	1.29376	-1.87317
	Bra013579	AT4G21990	APR3, PRH-26, PRH26, ATAPR3 APS reductase 3 chr4:11657284-11658973 REVERSE LENGTH=458	3477.74	9055.74	9057.23	6379.21	2544.69	2225.19	4880.86	8154.43	6815.55	6688.99	5538.92	2961.39	2.60392	2.60434	1.8343	-1.36667	-1.5629	1.6707	1.39638	1.37045	1.13482	-1.64817	-1.40346
	Bra016993	AT2G40460	Major facilitator superfamily protein chr2:16897123-16901171 FORWARD LENGTH=583	419.063	1083.38	994.88	499	520.289	432.483	368.018	528.797	364.933	304.361	483.1	263	2.58524	2.37406	1.19075	1.24155	1.03202	1.43688	-1.00845	-1.20915	1.31271	-1.39931	1.1387
	Bra000375	AT2G45160	HAM1, ATHAM1, LOM1 GRAS family transcription factor chr2:18618110-18620032 REVERSE LENGTH=640	3709.84	9491.6	7716.09	6850.13	4870.74	4835.44	5312.13	8044.68	9284.14	8465.02	9693.17	5941.35	2.55849	2.0799	1.84648	1.31292	1.30341	1.5144	1.74772	1.59353	1.82472	1.11845	-1.4319
	Bra029817	AT3G10120	unknown protein; BEST Arabidopsis thaliana protein match is: unknown protein (TAIR:AT5G03890.1); Has 57 Blast hits to 57 proteins in 10 species: Archae - 0; Bacteria - 0; Metazoa - 0; Fungi - 0; Plants - 57; Viruses - 0; Other Eukaryotes - 0 (source: NCBI BLink). chr3:3130155-3130676 FORWARD LENGTH=173	196.448	500.407	719.565	455.945	371.56	298.944	140.459	235.397	199.867	221.16	336.026	200.222	2.54727	3.66288	2.32094	1.89139	1.52175	1.67591	1.42296	1.57455	2.39234	1.42548	1.39861
	Bra013153	AT2G12462	BEST Arabidopsis thaliana protein match is: Sterile alpha motif (SAM) domain-containing protein (TAIR:AT1G15760.1); Has 35333 Blast hits to 34131 proteins in 2444 species: Archae - 798; Bacteria - 22429; Metazoa - 974; Fungi - 991; Plants - 531; Viruses - 0; Other Eukaryotes - 9610 (source: NCBI BLink). chr2:5050583-5051585 REVERSE LENGTH=249	1819.59	4616.85	4234.36	2913.1	1173.06	905.768	337.481	814.973	1045.69	614.454	1431.48	692.888	2.5373	2.3271	1.60097	-1.55115	-2.00889	2.41487	3.09852	1.82071	4.24166	2.05312	5.39168
	Bra019990	AT4G38225	unknown protein; FUNCTIONS IN: molecular_function unknown; INVOLVED IN: biological_process unknown; LOCATED IN: chloroplast; EXPRESSED IN: 21 plant structures; EXPRESSED DURING: 13 growth stages; Has 30201 Blast hits to 17322 proteins in 780 species: Archae - 12; Bacteria - 1396; Metazoa - 17338; Fungi - 3422; Plants - 5037; Viruses - 0; Other Eukaryotes - 2996 (source: NCBI BLink). chr4:17927230…	331.462	839.665	959.899	596.16	648.646	605.538	548.537	1301.45	1474.38	1479.65	549.175	900.307	2.53322	2.89595	1.79858	1.95692	1.82687	2.37258	2.68784	2.69745	1.00116	1.64129	-1.6549
	Bra017057	AT2G39710	Eukaryotic aspartyl protease family protein chr2:16562051-16563379 REVERSE LENGTH=442	2371.63	5993.25	5890.42	4648.85	1996.13	2195.15	2223.68	8072.51	5341.71	5184.36	4413.18	3631.52	2.52706	2.4837	1.96019	-1.18811	-1.0804	3.63025	2.40219	2.33143	1.98463	1.63311	1.06653
	Bra033579	AT4G38840	SAUR-like auxin-responsive protein family chr4:18125174-18125473 REVERSE LENGTH=99	3063.96	7740.23	6928.24	3740.64	5409.58	4507.24	1319.16	5926.29	5359.82	2416.32	4229.81	4836.63	2.52622	2.2612	1.22085	1.76555	1.47105	4.49247	4.06306	1.83171	3.20644	3.66645	2.32266
	Bra007639	AT3G61900	SAUR-like auxin-responsive protein family chr3:22925813-22926379 FORWARD LENGTH=136	633.906	1592.32	1319.11	1162.91	560.651	436.308	722.551	1403.71	1148.15	1154.27	797.835	777.823	2.51192	2.08092	1.83451	-1.13066	-1.45289	1.94271	1.58902	1.59749	1.10419	1.0765	-1.13984
	Bra009464	AT5G04340	C2H2, CZF2, ZAT6 zinc finger of Arabidopsis thaliana 6 chr5:1216321-1217037 REVERSE LENGTH=238	7128.86	17857.6	18713.7	11745.2	4156.54	4636.64	7467.58	16793.3	15659.3	12873.6	16732.7	7828.29	2.50497	2.62506	1.64756	-1.71509	-1.53751	2.24883	2.09697	1.72393	2.24071	1.0483	-1.04751
	Bra016636	AT1G16670	Protein kinase superfamily protein chr1:5697846-5699492 FORWARD LENGTH=390	378.926	948.611	771.916	647.997	264.784	75.2843	358.088	955.466	630.348	544.203	767.972	235.001	2.50342	2.03712	1.71009	-1.43108	-5.03327	2.66824	1.76032	1.51975	2.14465	-1.52377	1.05819
	Bra027448	NA	NA	507.019	1262.33	1045.45	963.092	588.851	574.649	1204.45	883.044	700.443	802.203	487.2	1189.13	2.48971	2.06195	1.89952	1.1614	1.13339	-1.36398	-1.71955	-1.50143	-2.47219	-1.01288	-2.37555
	Bra026000	AT1G17140	ICR1, RIP1 interactor of constitutive active rops 1 chr1:5856740-5857861 REVERSE LENGTH=344	871.537	2137.34	2232.95	1498.81	1442.64	1126.91	1474.13	1497.17	1600.89	1463.61	2328.58	1818.7	2.45238	2.56208	1.71973	1.65528	1.29301	1.01563	1.08599	-1.00719	1.57963	1.23374	-1.69141
	Bra030668	AT1G06980	unknown protein; FUNCTIONS IN: molecular_function unknown; INVOLVED IN: biological_process unknown; LOCATED IN: endomembrane system; EXPRESSED IN: sepal, male gametophyte, carpel; EXPRESSED DURING: 4 anthesis; BEST Arabidopsis thaliana protein match is: unknown protein (TAIR:AT2G30230.1); Has 159 Blast hits to 159 proteins in 13 species: Archae - 0; Bacteria - 0; Metazoa - 0; Fungi - 0; Plants - …	969.24	2364.97	1940.97	1428.87	1161.23	1157.74	806.712	1976.35	1629.49	1765.9	2143.82	1538.29	2.44003	2.00257	1.47422	1.19808	1.19448	2.44988	2.01992	2.18901	2.65748	1.90686	1.20147
	Bra017217	AT2G36895	unknown protein; FUNCTIONS IN: molecular_function unknown; INVOLVED IN: biological_process unknown; LOCATED IN: chloroplast; Has 32 Blast hits to 32 proteins in 14 species: Archae - 0; Bacteria - 0; Metazoa - 0; Fungi - 0; Plants - 32; Viruses - 0; Other Eukaryotes - 0 (source: NCBI BLink). chr2:15489176-15490296 REVERSE LENGTH=232	2558.59	6239.48	6525.58	4914.23	4383.29	4087.9	3014.87	7248.14	7485.11	6504.03	7504.01	5564.01	2.43864	2.55046	1.92068	1.71317	1.59772	2.40413	2.48273	2.15732	2.489	1.84552	-1.17833
	Bra036995	AT1G61190	LRR and NB-ARC domains-containing disease resistance protein chr1:22557602-22560687 FORWARD LENGTH=967	1838.31	4469.16	5660.53	3606.25	909.068	942.529	1033.03	2674.62	2494.14	1863.05	2319.47	539.073	2.43112	3.0792	1.96172	-2.02219	-1.9504	2.5891	2.41439	1.80348	2.24531	-1.91631	1.77953
	Bra020483	NA	NA	3929.27	9477.9	9550.67	6320.37	5679.23	5685.17	4964.5	10196.6	9440.07	8923.67	10057.8	6289.31	2.41213	2.43065	1.60854	1.44537	1.44688	2.0539	1.90151	1.7975	2.02594	1.26686	-1.26347
	Bra033726	AT5G44190	GLK2, ATGLK2, GPRI2 GOLDEN2-like 2 chr5:17798435-17800647 FORWARD LENGTH=386	2868.18	6908.46	6787.89	3335.17	3347.31	3650.94	2412.87	10403.5	7564.2	4346.08	7364.16	3755.36	2.40866	2.36662	1.16282	1.16705	1.27291	4.31167	3.13494	1.80121	3.05203	1.55639	1.1887
	Bra004644	AT2G41730	unknown protein; BEST Arabidopsis thaliana protein match is: unknown protein (TAIR:AT5G24640.1); Has 25 Blast hits to 25 proteins in 5 species: Archae - 0; Bacteria - 0; Metazoa - 0; Fungi - 0; Plants - 25; Viruses - 0; Other Eukaryotes - 0 (source: NCBI BLink). chr2:17409488-17409847 FORWARD LENGTH=119	484.151	1163.91	1151.62	611.906	209.38	189.943	1261.44	1710.63	1773.97	1562.68	944.095	285.472	2.40402	2.37864	1.26387	-2.31231	-2.54893	1.35609	1.40631	1.23881	-1.33614	-4.41879	-2.60547
	Bra011145	AT4G29905	unknown protein; BEST Arabidopsis thaliana protein match is: unknown protein (TAIR:AT5G57123.1); Has 73 Blast hits to 73 proteins in 13 species: Archae - 0; Bacteria - 0; Metazoa - 0; Fungi - 0; Plants - 73; Viruses - 0; Other Eukaryotes - 0 (source: NCBI BLink). chr4:14627227-14627430 REVERSE LENGTH=67	6959.75	16728.9	13967.4	13075.5	7825.32	6876.99	4684.8	9812.62	10794.6	7498.26	12403.6	9723.77	2.40366	2.00688	1.87873	1.12437	-1.01203	2.09457	2.30418	1.60055	2.64763	2.0756	1.4856
	Bra003311	AT2G45160	HAM1, ATHAM1, LOM1 GRAS family transcription factor chr2:18618110-18620032 REVERSE LENGTH=640	5963.9	14277.8	16031	11087.9	6216.09	6625.5	7908.75	13483.6	16225.9	12618.6	16246.5	6966.9	2.39404	2.68801	1.85917	1.04229	1.11093	1.7049	2.05164	1.59552	2.05424	-1.13519	-1.3261
	Bra019905	AT1G10700	PRS3 phosphoribosyl pyrophosphate (PRPP) synthase 3 chr1:3554157-3556274 FORWARD LENGTH=411	209.744	500.713	514.943	442.861	117.806	138.255	226.429	404.242	347.241	270.675	883.518	160.543	2.38726	2.4551	2.11144	-1.78042	-1.51708	1.78529	1.53355	1.19541	3.90196	-1.41039	-1.07955
	Bra027519	AT5G44005	unknown protein; FUNCTIONS IN: molecular_function unknown; INVOLVED IN: biological_process unknown; LOCATED IN: plasma membrane; Has 35333 Blast hits to 34131 proteins in 2444 species: Archae - 798; Bacteria - 22429; Metazoa - 974; Fungi - 991; Plants - 531; Viruses - 0; Other Eukaryotes - 9610 (source: NCBI BLink). chr5:17705209-17705493 REVERSE LENGTH=94	2715.82	6442.49	8097.32	5278.96	1918.67	1791.13	3678.29	4107.97	7259.35	5816.63	11875.5	3547.49	2.37221	2.98154	1.94378	-1.41547	-1.51626	1.11682	1.97357	1.58134	3.22854	-1.03687	-1.35439
	Bra013938	AT4G25980	Peroxidase superfamily protein chr4:13189393-13191507 FORWARD LENGTH=371	353.776	837.286	1008	393.287	631.683	415.666	366.505	351.308	478.786	624.157	801.305	716.177	2.36671	2.84926	1.11168	1.78555	1.17494	-1.04326	1.30636	1.703	2.18634	1.95407	-1.03598
	Bra023437	AT5G13820	TBP1, ATBP-1, ATBP1, ATTBP1, HPPBF-1 telomeric DNA binding protein 1 chr5:4461694-4464355 FORWARD LENGTH=640	4128.75	9769.99	10220.6	6946.55	4828.73	4125.52	2709.48	9225.88	9492.99	9334.03	9699.45	5334.6	2.36633	2.47547	1.68248	1.16954	-1.00078	3.40504	3.50362	3.44495	3.57982	1.96886	1.52382
	Bra012487	NA	NA	260.169	613.62	1132.4	315.904	91.6659	82.1958	106.231	942.351	1499.2	750.198	1800.82	369.017	2.35854	4.35256	1.21423	-2.83823	-3.16523	8.87077	14.1126	7.06195	16.9519	3.47372	2.44909
	Bra010716	AT4G38980	unknown protein; Has 44 Blast hits to 44 proteins in 19 species: Archae - 0; Bacteria - 2; Metazoa - 2; Fungi - 8; Plants - 24; Viruses - 0; Other Eukaryotes - 8 (source: NCBI BLink). chr4:18166898-18167740 REVERSE LENGTH=280	400.367	943.685	856.156	709.184	442.708	393.002	362.018	628.858	411.761	636.526	473.776	394.388	2.35705	2.13843	1.77133	1.10576	-1.01874	1.73709	1.1374	1.75827	1.30871	1.08942	1.10593
	Bra016928	AT2G41510	ATCKX1, CKX1 cytokinin oxidase/dehydrogenase 1 chr2:17314626-17316861 FORWARD LENGTH=575	386.075	908.78	903.75	713.322	240.054	257.369	284.045	621.481	614.193	741.128	693.685	228.536	2.35389	2.34087	1.84763	-1.60828	-1.50008	2.18797	2.16231	2.60919	2.44217	-1.24289	1.3592
	Bra026255	AT4G17460	HAT1 Homeobox-leucine zipper protein 4 (HB-4) / HD-ZIP protein chr4:9739862-9740983 FORWARD LENGTH=282	709.24	1669.32	1554.99	1217	672.171	625.305	486.409	945.265	1062.5	1085.56	1110.82	786.319	2.35367	2.19247	1.71592	-1.05515	-1.13423	1.94335	2.18438	2.23178	2.28372	1.61658	1.45811
	Bra006251	AT5G14360	Ubiquitin-like superfamily protein chr5:4631038-4631641 FORWARD LENGTH=163	1029.97	2419.95	2208.82	1165.44	1447.35	1364.98	727.03	2071.01	1298.66	1496.82	1883.13	1169.65	2.34953	2.14455	1.13153	1.40524	1.32526	2.84859	1.78625	2.05881	2.59017	1.60881	1.41668
	Bra027166	NA	NA	7945.41	18536.7	16255.2	14912.1	8563.36	8465.62	6845.45	19063.8	13620.6	16749	10476.1	8055.58	2.33301	2.04586	1.87682	1.07777	1.06547	2.78489	1.98973	2.44673	1.53037	1.17678	1.16068
	Bra012256	AT1G20900	ESC, ORE7, AHL27 Predicted AT-hook DNA-binding family protein chr1:7273024-7273959 FORWARD LENGTH=311	681.925	1570.98	1953.92	1331	790.925	668.952	423.959	493.852	540.013	562.297	817.328	343.657	2.30374	2.8653	1.95183	1.15984	-1.01939	1.16486	1.27374	1.3263	1.92785	-1.23367	1.60847
	Bra006213	AT5G13750	ZIFL1 zinc induced facilitator-like 1 chr5:4438318-4441289 FORWARD LENGTH=478	287.583	662.406	721.351	529.862	293.655	249.855	212.973	338.141	423.221	364.584	394.434	373.84	2.30336	2.50832	1.84247	1.02111	-1.151	1.58772	1.9872	1.71188	1.85204	1.75534	1.35033
	Bra039903	AT1G02305	Cysteine proteinases superfamily protein chr1:455816-457974 FORWARD LENGTH=362	3580.68	8195.45	8354.76	4183.96	6303.64	5367.67	1381.87	1284.32	1483.2	746.638	1004.93	694.166	2.2888	2.33329	1.16848	1.76046	1.49906	-1.07595	1.07333	-1.85079	-1.37509	-1.99069	2.59118
	Bra008106	AT1G73650	Protein of unknown function (DUF1295) chr1:27688549-27690165 REVERSE LENGTH=291	295.677	671.183	659.75	549.275	409.652	428.713	409.854	464.07	753.854	599.082	664.884	195.123	2.26999	2.23132	1.85769	1.38547	1.44994	1.13228	1.83932	1.4617	1.62225	-2.10049	-1.38615
	Bra016310	AT1G27120	Galactosyltransferase family protein chr1:9421389-9423910 FORWARD LENGTH=673	1429.74	3235.8	3455.01	2597.32	1559.46	1636.06	2159.48	2896.7	3345.06	4683.6	3656.1	2148.53	2.26321	2.41653	1.81664	1.09073	1.14431	1.34139	1.54901	2.16886	1.69305	-1.0051	-1.5104
	Bra014674	AT3G56710	SIB1 sigma factor binding protein 1 chr3:21007053-21007508 REVERSE LENGTH=151	1248.3	2820.99	3407.25	1851.8	925.666	885.547	753.87	2061.69	2120.53	1311.24	2038.66	348.478	2.25987	2.72951	1.48346	-1.34854	-1.40964	2.73481	2.81286	1.73934	2.70426	-2.16332	1.65586
	Bra026465	AT5G24150	SQP1, SQE5 FAD/NAD(P)-binding oxidoreductase family protein chr5:8172594-8175395 REVERSE LENGTH=516	9028.16	20402	23174.1	16048.4	7870.76	7659.49	9329.43	21377.5	20267.5	20042.5	19098.8	11128.7	2.25982	2.56687	1.77759	-1.14705	-1.17869	2.2914	2.17243	2.14831	2.04716	1.19286	-1.03337
	Bra021672	AT2G30840	2-oxoglutarate (2OG) and Fe(II)-dependent oxygenase superfamily protein chr2:13135581-13136833 REVERSE LENGTH=362	3697.48	8344.89	7614.9	7238.86	1945.23	1821.26	3163.57	7133.31	6390.79	7054.85	6135.57	2868.2	2.25691	2.05948	1.95778	-1.90079	-2.03018	2.25483	2.02012	2.23003	1.93944	-1.10298	1.16877
	Bra032724	AT4G13620	Integrase-type DNA-binding superfamily protein chr4:7932138-7933304 FORWARD LENGTH=388	1026.11	2303.28	2896.07	1973.96	455.48	397.962	802.804	2927.45	2214.67	2044.57	3333.66	827.388	2.24467	2.82238	1.92373	-2.25281	-2.57841	3.64653	2.75867	2.54679	4.15252	1.03062	1.27816
	Bra004208	AT1G67190	F-box/RNI-like superfamily protein chr1:25133054-25134313 FORWARD LENGTH=419	1639.74	3668.31	3546.22	3271.52	1479.46	1212.93	1443.26	3821.42	3623.14	3216.65	4053.61	1858.08	2.23713	2.16267	1.99515	-1.10834	-1.35188	2.64777	2.51039	2.22874	2.80865	1.28742	1.13614
	Bra009227	AT5G06790	unknown protein; FUNCTIONS IN: molecular_function unknown; INVOLVED IN: biological_process unknown; LOCATED IN: chloroplast; EXPRESSED IN: 9 plant structures; EXPRESSED DURING: LP.04 four leaves visible, LP.02 two leaves visible, petal differentiation and expansion stage, D bilateral stage; BEST Arabidopsis thaliana protein match is: unknown protein (TAIR:AT3G57950.1); Has 1807 Blast hits to 1807…	2657.02	5906.94	6861.02	4980.03	4798.59	5517.58	694.981	2520.94	2209.96	1534.3	1613.79	1390.35	2.22314	2.58222	1.87429	1.806	2.0766	3.62735	3.17989	2.20769	2.32206	2.00056	3.82315
	Bra035639	AT5G56960	basic helix-loop-helix (bHLH) DNA-binding family protein chr5:23038703-23041174 REVERSE LENGTH=466	979.231	2176.73	2938.95	1905.94	207.454	369.546	696.906	2136.83	2005.48	1781.24	1761.29	448.901	2.2229	3.00128	1.94636	-4.72023	-2.64982	3.06617	2.87769	2.55593	2.5273	-1.55247	1.40511
	Bra028235	AT5G39050	HXXXD-type acyl-transferase family protein chr5:15634596-15636005 FORWARD LENGTH=469	1265.54	2812.74	2602.56	2336.63	698.857	758.638	1068.47	2149.41	1452.13	1742.45	1778.96	1029.29	2.22256	2.05648	1.84635	-1.81087	-1.66817	2.01167	1.35907	1.63079	1.66496	-1.03807	1.18444
	Bra013111	AT2G15220	Plant basic secretory protein (BSP) family protein chr2:6608689-6609366 FORWARD LENGTH=225	1889.72	4187.1	3995.15	3158.95	821	976.694	1727.39	3196.13	3009.65	3372.25	2740.75	1565.38	2.21573	2.11415	1.67165	-2.30173	-1.93481	1.85027	1.74231	1.95222	1.58664	-1.1035	1.09397
	Bra000479	AT2G28870	unknown protein; Has 34 Blast hits to 34 proteins in 9 species: Archae - 0; Bacteria - 0; Metazoa - 0; Fungi - 0; Plants - 34; Viruses - 0; Other Eukaryotes - 0 (source: NCBI BLink). chr2:12394363-12394833 REVERSE LENGTH=156	1021.52	2262.38	2255.44	1978.05	1183.29	1110.27	1154.71	1946.31	2055.1	1518.19	3371.32	1523.26	2.21472	2.20793	1.93638	1.15836	1.08688	1.68554	1.77975	1.31478	2.91962	1.31917	-1.13038
	Bra036412	AT3G04030	Homeodomain-like superfamily protein chr3:1042920-1044574 REVERSE LENGTH=394	261.181	577	605.851	290.314	236.854	234.37	581.936	741.668	629.932	867.582	983.409	396.749	2.2092	2.31966	1.11154	-1.10271	-1.1144	1.27448	1.08248	1.49085	1.68989	-1.46676	-2.22809
	Bra040094	AT4G16780	ATHB-2, HAT4, ATHB2, HB-2 homeobox protein 2 chr4:9449291-9450604 FORWARD LENGTH=284	4538.45	10013.3	10683	7571.99	3577.78	2986.09	2442.49	8869.71	9177.71	5795.87	9906.71	3228.66	2.20633	2.35389	1.66841	-1.26851	-1.51986	3.63142	3.75752	2.37293	4.05599	1.32187	1.85812
	Bra033282	AT1G01140	CIPK9, SnRK3.12, PKS6 CBL-interacting protein kinase 9 chr1:64398-67512 REVERSE LENGTH=447	4210.11	9287.45	11601.2	8136.9	3313.14	2262.94	3637.55	10845.3	11920.4	11457	12712.7	7132.67	2.20599	2.75556	1.9327	-1.27073	-1.86046	2.98148	3.27704	3.14965	3.49485	1.96084	1.1574
	Bra027270	AT3G15210	ATERF-4, ERF4, RAP2.5, ATERF4 ethylene responsive element binding factor 4 chr3:5121472-5122140 FORWARD LENGTH=222	8663.85	18911.4	21096	16742.8	8837.44	7839.41	10445.3	19978.6	23230.2	19658.2	19883.6	10529.6	2.18279	2.43495	1.93249	1.02004	-1.10517	1.91269	2.22399	1.88201	1.90359	1.00807	-1.20562
	Bra028879	AT5G02230	Haloacid dehalogenase-like hydrolase (HAD) superfamily protein chr5:449132-450507 FORWARD LENGTH=280	971.676	2117.12	2596.3	1942.3	1500.66	1271.77	1003.18	2738.21	3359.77	2741.85	3532.8	4190.11	2.17883	2.67198	1.99892	1.5444	1.30884	2.72953	3.34912	2.73316	3.5216	4.17683	-1.03242
	Bra032741	AT4G13820	Leucine-rich repeat (LRR) family protein chr4:8008535-8010694 REVERSE LENGTH=719	616.616	1331.79	1953.86	902.667	428.425	435.074	704.223	1907.79	1561.34	1033.16	794.555	376.354	2.15984	3.16868	1.4639	-1.43926	-1.41727	2.70907	2.21711	1.46709	1.12827	-1.87117	-1.14208
	Bra010795	AT1G30130	unknown protein; FUNCTIONS IN: molecular_function unknown; INVOLVED IN: biological_process unknown; LOCATED IN: endomembrane system; EXPRESSED IN: 23 plant structures; EXPRESSED DURING: 13 growth stages; CONTAINS InterPro DOMAIN/s: Protein of unknown function DUF1365 (InterPro:IPR010775); Has 1789 Blast hits to 1789 proteins in 449 species: Archae - 0; Bacteria - 824; Metazoa - 0; Fungi - 6; Plan…	10063.2	21658.3	21981.9	19478.9	14108.3	15871.1	11305.6	24603.8	19980.3	21533.7	18849	15282.9	2.15223	2.18438	1.93566	1.40197	1.57714	2.17625	1.76729	1.90469	1.66723	1.3518	-1.12346
	Bra013679	AT4G23290	CRK21 cysteine-rich RLK (RECEPTOR-like protein kinase) 21 chr4:12177910-12180810 REVERSE LENGTH=690	481.888	1035.31	1290.2	730.599	339.535	292.862	134.859	428.176	295.276	295.045	323.685	251.37	2.14845	2.67739	1.51612	-1.41926	-1.64544	3.17499	2.18952	2.1878	2.40017	1.86395	3.57327
	Bra021568	AT3G14560	unknown protein; Has 6 Blast hits to 6 proteins in 3 species: Archae - 0; Bacteria - 0; Metazoa - 0; Fungi - 0; Plants - 6; Viruses - 0; Other Eukaryotes - 0 (source: NCBI BLink). chr3:4889368-4889832 FORWARD LENGTH=154	278.473	596.452	648.615	436.85	89.3661	105.46	170.833	598.464	537.277	460.127	576.843	173.786	2.14187	2.32918	1.56873	-3.11609	-2.64056	3.50321	3.14504	2.69343	3.37665	1.01729	1.63009
	Bra025758	AT1G19700	BEL10, BLH10 BEL1-like homeodomain 10 chr1:6809958-6811854 REVERSE LENGTH=538	7391.73	15830.8	18733	13215.6	6769.92	6865.6	8178.7	7928.49	8234.97	7772.55	8632.49	7684.77	2.14169	2.53432	1.78789	-1.09185	-1.07663	-1.03156	1.00688	-1.05225	1.05548	-1.06427	-1.10647
	Bra002125	AT5G18030	SAUR-like auxin-responsive protein family chr5:5968527-5968793 FORWARD LENGTH=88	1801.58	3853.87	3715.51	3446.6	2301.01	2280.71	716.27	1425.55	1987.41	965.11	4870.03	1274.15	2.13916	2.06236	1.9131	1.27722	1.26595	1.99024	2.77467	1.34741	6.79915	1.77887	2.51522
	Bra003815	AT1G74190	AtRLP15, RLP15 receptor like protein 15 chr1:27902590-27906158 REVERSE LENGTH=965	853.893	1823.56	2675.43	884.869	387.583	298.475	147.566	204.35	214.149	152.085	207.413	106.507	2.13558	3.13321	1.03628	-2.20312	-2.86085	1.3848	1.45121	1.03062	1.40556	-1.38551	5.78652
	Bra013263	AT4G17880	Basic helix-loop-helix (bHLH) DNA-binding family protein chr4:9933702-9935471 REVERSE LENGTH=589	958.565	2046	2217.4	1540.58	896.242	879.526	1142.18	1697	1909.57	1415.71	2122.22	1035.09	2.13444	2.31325	1.60717	-1.06954	-1.08987	1.48576	1.67186	1.23948	1.85804	-1.10346	-1.19155
	Bra040513	AT3G01400	ARM repeat superfamily protein chr3:151920-152987 FORWARD LENGTH=355	4551.77	9715.33	11959.4	8626.59	4126.23	4694.02	2948.53	7301.44	6503.72	6086.05	5087.02	3536.77	2.13441	2.62742	1.89522	-1.10313	1.03125	2.4763	2.20575	2.0641	1.72527	1.1995	1.54374
	Bra029032	NA	NA	235.379	500.763	722.936	371.924	339.611	495.536	342.024	164.613	182.703	238.944	261.248	249.392	2.12748	3.07137	1.58011	1.44283	2.10527	-2.07775	-1.87202	-1.4314	-1.30919	-1.37143	-1.45308
	Bra032520	AT1G04250	AXR3, IAA17 AUX/IAA transcriptional regulator family protein chr1:1136382-1138340 FORWARD LENGTH=229	592.249	1256.1	1530.47	1107.79	385.642	402.84	1070.25	2045.63	2715.69	2908.68	1812.98	913.991	2.1209	2.58417	1.87048	-1.53575	-1.47018	1.91136	2.53744	2.71776	1.69398	-1.17096	-1.80709
	Bra009421	AT5G04860	unknown protein; BEST Arabidopsis thaliana protein match is: unknown protein (TAIR:AT3G11760.1); Has 1807 Blast hits to 1807 proteins in 277 species: Archae - 0; Bacteria - 0; Metazoa - 736; Fungi - 347; Plants - 385; Viruses - 0; Other Eukaryotes - 339 (source: NCBI BLink). chr5:1411760-1414459 REVERSE LENGTH=782	2981.75	6308.09	7481.15	5732.63	2481.31	2245.18	2688.05	4991.81	5201.64	4600.51	6316.54	2701.69	2.11557	2.50898	1.92257	-1.20168	-1.32807	1.85704	1.9351	1.71147	2.34986	1.00507	1.10926
	Bra029669	AT3G07690	6-phosphogluconate dehydrogenase family protein chr3:2457232-2459378 FORWARD LENGTH=466	1990.21	4182.67	4222.22	3268.3	2482.13	2419.26	1917.29	3000.91	2828.07	3417.69	3095.56	1967.81	2.10162	2.12149	1.64219	1.24717	1.21558	1.56518	1.47504	1.78256	1.61455	1.02635	1.03803
	Bra040478	AT2G46870	NGA1 AP2/B3-like transcriptional factor family protein chr2:19261313-19262245 FORWARD LENGTH=310	586.488	1228.18	1243.64	695.731	684.445	558.163	963.092	1262.14	960.11	763.731	734.38	781.718	2.09413	2.12049	1.18627	1.16702	-1.05075	1.31051	-1.00311	-1.26104	-1.31144	-1.23202	-1.64213
	Bra001664	AT3G17470	ATCRSH, CRSH Ca2+-activated RelA/spot homolog chr3:5979868-5981968 FORWARD LENGTH=583	5011.18	10469.5	12164.8	9129.9	7415.94	6213.22	4316.96	9427.69	9524.64	9269.28	10007.2	6924.36	2.08923	2.42753	1.82191	1.47988	1.23987	2.18387	2.20633	2.14718	2.31811	1.60399	1.16081
	Bra017925	AT1G21540	AMP-dependent synthetase and ligase family protein chr1:7548758-7550521 REVERSE LENGTH=550	756.053	1579.44	1897.08	1462.3	825.472	793.408	638.815	2270.01	2124.9	2037.81	3112.87	925.106	2.08906	2.50919	1.93412	1.09182	1.04941	3.55347	3.32632	3.18998	4.87288	1.44816	1.18352
	Bra027079	AT1G61680	TPS14, ATTPS14 terpene synthase 14 chr1:22772455-22774687 REVERSE LENGTH=569	727.193	1504.5	1674.05	567.57	684.092	665.944	893.346	1570.79	1745.57	1000.5	1477.23	676.711	2.06891	2.30207	-1.28124	-1.063	-1.09197	1.75832	1.95397	1.11995	1.65359	-1.32013	-1.22849
	Bra036115	AT5G28030	DES1 L-cysteine desulfhydrase 1 chr5:10030493-10032285 REVERSE LENGTH=323	1406.85	2889.4	3063.97	2511.85	2444.3	2046.65	2839.82	5483.37	5758.55	5622.57	5300.29	4488.47	2.05381	2.17789	1.78544	1.73743	1.45477	1.93089	2.02779	1.9799	1.86642	1.58055	-2.01857
	Bra025270	AT3G27350	unknown protein; FUNCTIONS IN: molecular_function unknown; INVOLVED IN: biological_process unknown; LOCATED IN: plasma membrane; EXPRESSED IN: 24 plant structures; EXPRESSED DURING: 15 growth stages; BEST Arabidopsis thaliana protein match is: unknown protein (TAIR:AT5G40700.1); Has 230 Blast hits to 202 proteins in 35 species: Archae - 0; Bacteria - 3; Metazoa - 77; Fungi - 4; Plants - 130; Viru…	2187.51	4487.18	4631.21	3874.58	3729.54	4051.49	1900.18	3835.98	4889.27	4201.23	4389.96	4062.51	2.05127	2.11711	1.77123	1.70492	1.8521	2.01875	2.57306	2.21096	2.31029	2.13796	1.15121
	Bra023955	AT4G32300	SD2-5 S-domain-2 5 chr4:15599970-15602435 FORWARD LENGTH=821	579.472	1187.02	1348.03	1158.91	409.501	432.999	353.277	351.971	467.088	385.184	443.315	328.182	2.04845	2.32631	1.99994	-1.41507	-1.33828	-1.00371	1.32216	1.09032	1.25487	-1.07647	1.64028
	Bra030876	AT1G55210	Disease resistance-responsive (dirigent-like protein) family protein chr1:20598057-20598620 REVERSE LENGTH=187	3810.22	7782.06	7642.06	6521.17	2734.62	2218.54	5025.58	6866.54	7078.8	6165.3	6146.48	4433.94	2.04242	2.00567	1.71149	-1.39333	-1.71744	1.36632	1.40855	1.22678	1.22304	-1.13343	-1.31897
	Bra032847	AT1G27750	nucleic acid binding chr1:9657425-9661750 FORWARD LENGTH=1075	795.916	1621.88	1704.07	1531.69	964.62	704.963	647.851	1767.83	1931.65	2189.06	3650.44	1278.06	2.03775	2.14102	1.92444	1.21196	-1.12902	2.72876	2.98163	3.37896	5.63469	1.97277	1.22855
	Bra026270	AT4G28280	LLG3 LORELEI-LIKE-GPI ANCHORED PROTEIN 3 chr4:14010785-14011487 FORWARD LENGTH=160	977.591	1989	3257.02	1904.43	1424.87	1212.34	470.921	2322.48	2994.06	2545.7	3999.43	1586.9	2.03459	3.33168	1.94808	1.45753	1.24013	4.93178	6.35788	5.40579	8.49278	3.36978	2.07591
	Bra013233	AT3G25070	RIN4 RPM1 interacting protein 4 chr3:9132458-9133747 FORWARD LENGTH=211	2465.09	5014.83	5224.82	2765.51	2533.6	2256.81	2763.65	3529.85	5677.13	4569.8	4752.04	1586.73	2.03434	2.11953	1.12187	1.02779	-1.09229	1.27724	2.05421	1.65354	1.71948	-1.74173	-1.12112
	Bra019081	AT4G26940	Galactosyltransferase family protein chr4:13529911-13532387 REVERSE LENGTH=407	2118.35	4303.68	4311.65	4228.49	1554.99	1507.09	1469.3	2794.07	2848.02	3042.98	3036.62	1263.56	2.03162	2.03538	1.99612	-1.36229	-1.40559	1.90163	1.93835	2.07104	2.06671	-1.16283	1.44174
	Bra016315	AT1G27200	Domain of unknown function (DUF23) chr1:9449812-9451539 REVERSE LENGTH=575	488.91	988.203	1019.94	917.935	361.834	388.051	525.214	977.727	1089.39	1518.59	555.973	330.929	2.02124	2.08615	1.87751	-1.3512	-1.25991	1.86158	2.07418	2.89137	1.05856	-1.58709	-1.07425
	Bra001198	AT3G06450	HCO3- transporter family chr3:1976085-1979303 REVERSE LENGTH=732	2955.61	5972.25	6139.31	4069.13	2366.47	2594.45	3079.58	3541.32	3279.18	2952.26	2817.85	2860.86	2.02065	2.07717	1.37675	-1.24895	-1.1392	1.14994	1.06481	-1.04313	-1.09288	-1.07645	-1.04194
	Bra010389	AT4G27950	CRF4 cytokinin response factor 4 chr4:13909732-13910739 REVERSE LENGTH=335	1744.01	3520.89	3635.48	3333.19	474.176	424.413	1710.25	3347.31	1868.8	2259.4	1249.5	463.639	2.01885	2.08455	1.91122	-3.67798	-4.10923	1.95721	1.09271	1.32109	-1.36875	-3.68875	1.01974
	Bra015534	AT1G06870	Peptidase S24/S26A/S26B/S26C family protein chr1:2108832-2110642 FORWARD LENGTH=367	2630.96	5299.41	5915.45	5056.6	3929.75	3765.35	2076.85	5647.66	6743.82	6969.04	6812.62	5494.32	2.01425	2.2484	1.92196	1.49366	1.43117	2.71934	3.24714	3.35558	3.28027	2.64551	1.2668
	Bra005831	AT5G04950	NAS1, ATNAS1 nicotianamine synthase 1 chr5:1457876-1458838 REVERSE LENGTH=320	836.003	1678.81	2044.03	1151.46	335.301	278.259	707.21	1910.88	1829.16	1908.02	1897.77	406.538	2.00814	2.445	1.37734	-2.49329	-3.00441	2.702	2.58645	2.69795	2.68346	-1.73959	1.18211
	Bra038344	AT1G68870	ATSOFL2, SOFL2 SOB five-like 2 chr1:25889117-25889560 FORWARD LENGTH=147	2337.07	4693.04	4933.78	1284.89	1823.33	1625.92	3943.7	2922.61	4433.77	3542.7	4349.42	2423.24	2.00809	2.1111	-1.81889	-1.28176	-1.43738	-1.34938	1.12427	-1.11319	1.10288	-1.62745	-1.68745
	Bra025743	AT1G19490	Basic-leucine zipper (bZIP) transcription factor family protein chr1:6751953-6753959 REVERSE LENGTH=471	740.508	9789.85	10708.5	10029.3	1106.84	992.273	412.139	11178.7	10918.4	11658.4	12400.5	2182.16	13.2205	14.461	13.5438	1.4947	1.33999	27.1236	26.492	28.2875	30.0881	5.29472	1.79674
	Bra029261	AT5G62430	CDF1 cycling DOF factor 1 chr5:25069298-25070787 REVERSE LENGTH=298	205.214	2692.43	3285.9	2815.27	402.695	336.751	78.5915	2170.28	2750.02	1553.17	2901.6	412.027	13.1201	16.0121	13.7187	1.96232	1.64097	27.6147	34.9913	19.7626	36.92	5.24264	2.61115
	Bra040724	AT1G13640	Phosphatidylinositol 3- and 4-kinase family protein chr1:4677276-4679144 REVERSE LENGTH=622	412.953	5317.97	5735.08	5817.64	819.981	653.173	652.546	5444.99	4933.78	5735.03	6203.57	1367.71	12.8779	13.888	14.0879	1.98565	1.58171	8.34422	7.56082	8.7887	9.50672	2.09596	-1.58019
	Bra002986	AT5G54470	B-box type zinc finger family protein chr5:22114584-22115315 REVERSE LENGTH=215	194.11	2443.85	743.01	1892.09	287.879	215.473	166.15	3036.31	3637.07	2803.11	5390.48	1070.14	12.59	3.82778	9.74751	1.48307	1.11006	18.2745	21.8903	16.871	32.4435	6.44081	1.16828
	Bra013974	AT3G03341	unknown protein; Has 30201 Blast hits to 17322 proteins in 780 species: Archae - 12; Bacteria - 1396; Metazoa - 17338; Fungi - 3422; Plants - 5037; Viruses - 0; Other Eukaryotes - 2996 (source: NCBI BLink). chr3:790338-790556 REVERSE LENGTH=72	348.82	4357.33	5887.24	5995.97	648.37	624.851	286.074	3585.45	4552.76	4730.18	3766.91	2183.8	12.4916	16.8776	17.1893	1.85875	1.79133	12.5333	15.9146	16.5348	13.1676	7.63369	1.21933
	Bra010408	AT4G27310	B-box type zinc finger family protein chr4:13675853-13676616 FORWARD LENGTH=223	629.543	7718.57	6557.37	5836.68	1000.58	869.491	606.056	8716.36	8326.18	6361.74	10087.2	2763.05	12.2606	10.4161	9.2713	1.58938	1.38115	14.3821	13.7383	10.497	16.644	4.55907	1.03875
	Bra018363	AT2G29740	UGT71C2 UDP-glucosyl transferase 71C2 chr2:12706747-12708171 FORWARD LENGTH=474	135.037	1637.14	1851.07	2103.25	164.12	178.682	44.2266	1008.82	774.416	732.13	576.837	232.667	12.1236	13.7079	15.5754	1.21537	1.32321	22.8103	17.5102	16.5541	13.0428	5.26079	3.0533
	Bra023783	AT3G55760	unknown protein; LOCATED IN: chloroplast stroma, chloroplast; EXPRESSED IN: 16 plant structures; EXPRESSED DURING: 10 growth stages; BEST Arabidopsis thaliana protein match is: unknown protein (TAIR:AT1G42430.2); Has 176 Blast hits to 125 proteins in 40 species: Archae - 0; Bacteria - 3; Metazoa - 19; Fungi - 9; Plants - 81; Viruses - 0; Other Eukaryotes - 64 (source: NCBI BLink). chr3:20700648-2…	1859.57	22151.5	17531.3	22214.6	3194.84	3193.42	2015	15393.7	20409.3	23447.5	21437.1	5117.47	11.9122	9.42761	11.9461	1.71805	1.71729	7.63955	10.1287	11.6365	10.6388	2.53969	-1.08358
	Bra036465	AT2G20340	Pyridoxal phosphate (PLP)-dependent transferases superfamily protein chr2:8779804-8782490 FORWARD LENGTH=490	203.048	2246.09	3196.71	3325.41	196.895	224.31	134.752	57.8439	48.499	81.0536	54.7867	38.1999	11.0619	15.7436	16.3775	-1.03125	1.10471	-2.32958	-2.77845	-1.6625	-2.45958	-3.52755	1.50683
	Bra033985	AT1G72260	THI2.1, THI2.1.1 thionin 2.1 chr1:27198803-27199358 REVERSE LENGTH=134	809.804	8924.29	9858.55	5990.48	1496.51	1255.13	118.221	236.069	167.406	177.175	140.519	176.31	11.0203	12.174	7.39744	1.84799	1.54992	1.99684	1.41604	1.49868	1.18861	1.49136	6.84992
	Bra000546	AT1G64840	Protein of unknown function (DUF295) chr1:24094010-24095164 FORWARD LENGTH=384	494.577	5210.36	9541.92	7254.28	512.776	431.994	582.369	6405.39	8772.31	10663.6	9369.38	2163.87	10.535	19.2931	14.6676	1.0368	-1.14487	10.9989	15.0631	18.3107	16.0884	3.71563	-1.17751
	Bra022225	AT3G17609	HYH HY5-homolog chr3:6023971-6024585 FORWARD LENGTH=149	1084.23	11337.4	11746.7	10950	1635.86	1707.74	519.469	5596.04	6505.2	5075.62	7741.19	1670.13	10.4566	10.8341	10.0993	1.50878	1.57507	10.7726	12.5228	9.77079	14.9021	3.21507	2.08719
	Bra018707	AT1G48100	Pectin lyase-like superfamily protein chr1:17766921-17769625 FORWARD LENGTH=475	2512.97	26217.9	21557.5	28222.3	2369.32	2770.71	1677.82	20530.2	20767.4	21679.6	18013.8	3584.92	10.433	8.57849	11.2307	-1.06063	1.10256	12.2362	12.3776	12.9213	10.7364	2.13665	1.49776
	Bra014186	AT1G49405	Uncharacterised protein family (UPF0497) chr1:18284335-18284947 REVERSE LENGTH=152	524.776	5442.73	6190.31	5927.43	727.674	921.352	305.971	2212.54	2410.67	3086.14	1910.19	344.095	10.3715	11.7961	11.2952	1.38664	1.75571	7.23121	7.87875	10.0864	6.24304	1.1246	1.71512
	Bra027530	AT5G44110	ATPOP1, ATNAP2, POP1 P-loop containing nucleoside triphosphate hydrolases superfamily protein chr5:17754222-17755672 REVERSE LENGTH=282	400.879	4120.7	6912.59	4699.46	741.064	612.722	395.387	5951.05	7316.65	7386.61	8777.7	1253.18	10.2792	17.2436	11.7229	1.8486	1.52845	15.0512	18.505	18.682	22.2003	3.1695	1.01389
	Bra007843	AT2G24540	AFR Galactose oxidase/kelch repeat superfamily protein chr2:10426414-10427532 FORWARD LENGTH=372	443.219	4524.59	3451.72	2936.9	432.4	358.69	235.432	4882.16	3314.1	1735.45	6239.91	1157.33	10.2085	7.78784	6.6263	-1.02502	-1.23566	20.737	14.0767	7.37134	26.5041	4.91577	1.88258
	Bra021802	AT2G32660	AtRLP22, RLP22 receptor like protein 22 chr2:13853897-13855666 REVERSE LENGTH=589	833.578	8466.39	11946.8	7015.02	862.171	935.146	439.641	6109.4	7696.67	7226.48	8738.7	992.075	10.1567	14.332	8.41555	1.0343	1.12185	13.8963	17.5067	16.4372	19.8769	2.25656	1.89604
	Bra002927	AT5G55180	O-Glycosyl hydrolases family 17 protein chr5:22388834-22390561 FORWARD LENGTH=465	71.264	703.536	561.742	655.868	98.7971	184.502	88.5916	714.935	467.427	901.285	287.59	356.306	9.87225	7.88255	9.20336	1.38635	2.58899	8.07001	5.2762	10.1735	3.24624	4.02189	-1.24315
	Bra001171	NA	NA	120.798	1178.26	1865.4	3329.45	198.972	240.712	497.972	1818.18	2772.86	4195.48	2249.36	713.442	9.75397	15.4423	27.5621	1.64715	1.99268	3.65117	5.56831	8.42513	4.51704	1.4327	-4.12235
	Bra019058	AT4G27310	B-box type zinc finger family protein chr4:13675853-13676616 FORWARD LENGTH=223	497.898	4806.93	5070.49	4413.61	571.129	716.335	522.292	4507.48	5254.71	3746.96	8118.6	1193.32	9.65445	10.1838	8.86449	1.14708	1.43872	8.63019	10.0609	7.17407	15.5442	2.28478	-1.04899
	Bra017371	AT2G03760	ST, ATST1, RAR047, ST1, AtSOT1, AtSOT12, SOT12 sulphotransferase 12 chr2:1149475-1150455 REVERSE LENGTH=326	310.527	2987.06	2064.24	1846.15	352.666	282.844	393.074	243.677	424.851	323.368	263.469	131.894	9.61932	6.64754	5.94522	1.1357	-1.09787	-1.61309	1.08084	-1.21556	-1.49192	-2.98023	-1.26583
	Bra031663	AT1G09350	AtGolS3, GolS3 galactinol synthase 3 chr1:3019888-3021214 FORWARD LENGTH=334	2411.49	23045.3	25359.8	27047.4	3943.23	3958.6	2280.05	19560	21382.8	25920.6	20589.2	11497.2	9.55646	10.5162	11.2161	1.63518	1.64156	8.57876	9.37822	11.3684	9.03015	5.04252	1.05765
	Bra033303	AT1G02250	anac005, NAC005 NAC domain containing protein 5 chr1:437951-439559 REVERSE LENGTH=362	166.297	1586.23	2192.77	1673.29	124.668	208.416	162.926	1229.42	985.545	1073.39	487.249	273.751	9.53854	13.1859	10.0621	-1.33392	1.25328	7.54588	6.04903	6.58821	2.99062	1.68022	1.02069
	Bra004592	AT2G40900	nodulin MtN21 /EamA-like transporter family protein chr2:17063396-17065514 REVERSE LENGTH=394	465.645	4327.41	4653.01	3909.38	914.898	907.574	259.704	1984.19	1761.09	2029.98	1805.44	323.869	9.29337	9.99261	8.39562	1.9648	1.94907	7.6402	6.78114	7.81651	6.95191	1.24707	1.79298
	Bra026361	AT4G27310	B-box type zinc finger family protein chr4:13675853-13676616 FORWARD LENGTH=223	410.496	3736.32	3947.06	3863.13	633.017	589.609	383.593	4858.15	4224.18	2965.27	5827.17	1246.43	9.10196	9.61534	9.41088	1.54208	1.43633	12.6649	11.0121	7.73025	15.191	3.24936	1.07013
	Bra015435	AT1G05560	UGT1, UGT75B1 UDP-glucosyltransferase 75B1 chr1:1645674-1647083 REVERSE LENGTH=469	1395.1	12611.3	11306.7	8001.16	1417.63	1274.29	565.722	8216.27	8416.28	6858.03	7755.53	3726.3	9.03971	8.10458	5.73519	1.01615	-1.09481	14.5235	14.8771	12.1226	13.7091	6.5868	2.46605
	Bra016540	AT1G18810	phytochrome kinase substrate-related chr1:6485709-6486872 REVERSE LENGTH=387	211.749	1906.76	1637	658.713	419.521	307.969	171.619	1733.4	1547.27	733.507	1599.28	350.733	9.00481	7.73085	3.11082	1.98122	1.45441	10.1003	9.01573	4.27404	9.31878	2.04367	1.23383
	Bra029778	AT3G09600	Homeodomain-like superfamily protein chr3:2946459-2948270 FORWARD LENGTH=298	417.738	3714.69	3037.26	3875.18	705.751	577.498	159.231	2699.41	2164.18	3276.9	2386.68	783.62	8.89239	7.27073	9.27658	1.68946	1.38244	16.9528	13.5914	20.5795	14.9888	4.92128	2.62347
	Bra000927	AT4G01410	Late embryogenesis abundant (LEA) hydroxyproline-rich glycoprotein family chr4:578308-578991 FORWARD LENGTH=227	524.628	4568.99	3433.42	3757.2	704.815	1199.3	1093.36	3472.43	2729.57	3100.66	2855.06	1798.29	8.70901	6.54448	7.16165	1.34346	2.286	3.17593	2.4965	2.8359	2.61127	1.64474	-2.08407
	Bra025655	AT5G39660	CDF2 cycling DOF factor 2 chr5:15878920-15880712 FORWARD LENGTH=457	1375.53	11650.5	11622.6	9428.71	1468.71	1307.81	911.087	12640.5	12386.4	8915.14	16152.4	2482.46	8.46983	8.44954	6.8546	1.06774	-1.05178	13.8741	13.5952	9.78517	17.7287	2.72472	1.50977
	Bra027312	AT3G14770	SWEET2, AtSWEET2 Nodulin MtN3 family protein chr3:4957787-4959202 REVERSE LENGTH=236	923.353	7757.6	5266.67	5178.93	1274.12	1070.94	214.842	5353.46	3436.75	1539.06	4676.5	2738.01	8.40155	5.70385	5.60883	1.37988	1.15984	24.9181	15.9966	7.16368	21.7672	12.7443	4.29782
	Bra014500	AT3G60290	2-oxoglutarate (2OG) and Fe(II)-dependent oxygenase superfamily protein chr3:22282662-22284414 FORWARD LENGTH=357	170.288	1392.5	2692.05	2240.02	210.599	134.616	186.13	643.97	1282.07	565.971	1256.88	360.887	8.17732	15.8088	13.1543	1.23672	-1.26499	3.45979	6.88804	3.04073	6.7527	1.9389	-1.09303
	Bra001178	AT3G06020	Protein of unknown function (DUF3049) chr3:1813267-1814169 FORWARD LENGTH=300	127.321	1025.61	1058.15	644.955	97.4181	143.106	65.0738	119.099	179.556	216.462	250.193	87.222	8.05531	8.31088	5.06558	-1.30695	1.12398	1.83021	2.75927	3.32641	3.84476	1.34036	1.95656
	Bra033291	AT1G01060	LHY, LHY1 Homeodomain-like superfamily protein chr1:33992-37061 REVERSE LENGTH=644	2744.49	22100	19502.3	24696.6	4061.92	4369.83	1929.45	22269.8	21765.5	21339.6	21199.2	8433.52	8.0525	7.10598	8.99861	1.48003	1.59222	11.542	11.2807	11.0599	10.9872	4.37095	1.42242
	Bra024683	AT1G26790	Dof-type zinc finger DNA-binding family protein chr1:9273857-9275312 REVERSE LENGTH=396	1011.66	7946.1	7559.53	4696.17	970.954	1067.48	551.716	8483.58	6824.12	2680.65	10177.1	1564.4	7.85452	7.4724	4.64204	-1.04192	1.05518	15.3767	12.3689	4.85875	18.4463	2.83552	1.83366
	Bra012972	AT5G61280	Remorin family protein chr5:24643625-24644910 REVERSE LENGTH=263	172.139	1352.05	2094.53	1819.95	318.447	310.426	370.897	2354.33	2033.66	2523.52	2180.09	621.591	7.85441	12.1677	10.5726	1.84994	1.80334	6.34767	5.48309	6.80383	5.87789	1.67591	-2.15464
	Bra009717	AT5G23960	ATTPS21, TPS21 terpene synthase 21 chr5:8092969-8095128 FORWARD LENGTH=547	121.493	949.165	967.016	732.129	348.171	217.647	66.7657	64.44	55.1848	18.9442	80.0458	74.429	7.81251	7.95944	6.0261	2.86577	1.79144	-1.03609	-1.20986	-3.52433	1.19891	1.11478	1.81969
	Bra020746	AT2G21320	B-box zinc finger family protein chr2:9126502-9127652 FORWARD LENGTH=172	243.911	1858.86	1072.05	2259.13	228.909	311.215	471.321	1923.65	2468.13	2382.87	2170.86	986.573	7.62106	4.39525	9.26211	-1.06554	1.27594	4.0814	5.23662	5.05573	4.60591	2.09321	-1.93235
	Bra031521	AT1G60190	ARM repeat superfamily protein chr1:22198403-22200463 FORWARD LENGTH=686	1444.46	10974.1	14636.2	17048	2149.41	2273.51	1255.03	14849.6	18882.4	18460.5	21098.8	4957.32	7.59737	10.1326	11.8023	1.48804	1.57395	11.8321	15.0454	14.7092	16.8114	3.94996	1.15094
	Bra027963	AT2G03750	P-loop containing nucleoside triphosphate hydrolases superfamily protein chr2:1147968-1149023 REVERSE LENGTH=351	672.309	5106.78	5493.95	4765.88	936.564	812.461	482.12	3128.56	3682.96	3283.92	4082.42	656.093	7.59588	8.17176	7.08882	1.39306	1.20846	6.48917	7.63909	6.81142	8.46764	1.36085	1.39448
	Bra016952	AT2G41120	unknown protein; INVOLVED IN: biological_process unknown; LOCATED IN: chloroplast; EXPRESSED IN: 19 plant structures; EXPRESSED DURING: 10 growth stages; CONTAINS InterPro DOMAIN/s: Protein of unknown function DUF309 (InterPro:IPR005500); Has 349 Blast hits to 349 proteins in 112 species: Archae - 2; Bacteria - 189; Metazoa - 0; Fungi - 0; Plants - 31; Viruses - 0; Other Eukaryotes - 127 (source:…	236.881	1785.46	1841.95	1899.49	488.884	464.185	269.6	1886.11	2437.9	2755.97	1915.13	935.649	7.53737	7.77585	8.01875	2.06384	1.95957	6.99596	9.04266	10.2224	7.1036	3.47051	-1.13812
	Bra005681	AT5G01540	LECRKA4.1 lectin receptor kinase a4.1 chr5:211285-213333 REVERSE LENGTH=682	196.128	1476.44	1914.89	1898.84	263.828	313.338	246.22	1539.61	1384.43	2135.86	938.277	494.231	7.52794	9.76347	9.68164	1.34518	1.59762	6.25299	5.62274	8.6746	3.81073	2.00727	-1.2554
	Bra003670	AT1G77760	NIA1, GNR1, NR1 nitrate reductase 1 chr1:29236005-29239367 REVERSE LENGTH=917	405.414	3044.7	2704.86	2665.57	378.415	253.776	507.694	3498.34	3304.49	3818.01	2771.86	688.021	7.5101	6.67185	6.57493	-1.07135	-1.59753	6.89065	6.50882	7.5203	5.45971	1.35519	-1.25229
	Bra032613	AT1G02270	Calcium-binding endonuclease/exonuclease/phosphatase family chr1:443301-446197 REVERSE LENGTH=484	1381.27	10366.2	7749.2	7560.91	568.776	613.695	1389.29	9110.64	8414.14	9147.38	9338.43	2039.51	7.50483	5.6102	5.47388	-2.4285	-2.25074	6.55777	6.05643	6.58421	6.72173	1.46802	-1.00581
	Bra030621	AT1G05690	BT3 BTB and TAZ domain protein 3 chr1:1707809-1709132 FORWARD LENGTH=364	334.422	2489.07	2091.92	1558.47	298.759	276.523	872.357	5620.91	4830.56	3085.74	4608.94	1180.45	7.4429	6.25533	4.66019	-1.11937	-1.20938	6.44336	5.53737	3.53724	5.28332	1.35317	-2.60855
	Bra035271	AT5G49690	UDP-Glycosyltransferase superfamily protein chr5:20189968-20191350 REVERSE LENGTH=460	264.139	1956.43	1347.29	1491.77	274.471	448.861	384.926	410.851	278.13	348.073	317.288	344.601	7.40682	5.10069	5.64767	1.03912	1.69934	1.06735	-1.38398	-1.10588	-1.21318	-1.11702	-1.45729
	Bra020865	AT4G21870	HSP20-like chaperones superfamily protein chr4:11603756-11604285 REVERSE LENGTH=134	980.808	7110.72	5493.71	4565.9	801.057	872.555	770.803	1381.73	918.166	942.949	660.1	821.806	7.24986	5.60121	4.65524	-1.22439	-1.12406	1.79259	1.19118	1.22333	-1.16771	1.06617	1.27245
	Bra031180	AT2G21320	B-box zinc finger family protein chr2:9126502-9127652 FORWARD LENGTH=172	2222.76	15810.6	17214.1	16010.1	3002.98	2639.6	1887.1	14566.9	14108.3	14824.3	14006.9	5524.08	7.11305	7.74447	7.2028	1.35101	1.18753	7.7192	7.47618	7.8556	7.42245	2.92729	1.17787
	Bra036517	AT5G24470	APRR5, PRR5 pseudo-response regulator 5 chr5:8356204-8358873 REVERSE LENGTH=667	1989.19	13925.6	13160.6	11337.8	2730.59	2818.76	1770.34	15892.8	15002.9	7303.88	9381.62	3245.23	7.00064	6.61606	5.69971	1.37271	1.41704	8.97726	8.47459	4.12569	5.29933	1.83311	1.12362
	Bra038083	AT4G15430	ERD (early-responsive to dehydration stress) family protein chr4:8828214-8831354 FORWARD LENGTH=760	667.422	4657.45	5212.08	3270.6	735.353	808.756	628.537	4018.42	4580.38	3158.7	4294.64	904.213	6.97827	7.80927	4.90035	1.10178	1.21176	6.39329	7.28737	5.02548	6.83276	1.4386	1.06187
	Bra009427	AT5G04830	Nuclear transport factor 2 (NTF2) family protein chr5:1402294-1403671 REVERSE LENGTH=178	196.531	1362.77	2014.26	1382.12	407.76	307.933	186.639	1393.69	1665.9	2194.74	1582.19	713.094	6.93412	10.2491	7.03258	2.07479	1.56684	7.4673	8.92579	11.7593	8.47727	3.82071	1.053
	Bra005747	AT5G02890	HXXXD-type acyl-transferase family protein chr5:670207-671454 REVERSE LENGTH=353	93.7164	643.81	565.629	598.666	212.536	218.935	165.278	330.786	559.946	368.519	709.377	205.195	6.86977	6.03554	6.38806	2.26786	2.33614	2.00139	3.3879	2.22969	4.29202	1.24151	-1.7636
	Bra008664	AT5G15890	TBL21 TRICHOME BIREFRINGENCE-LIKE 21 chr5:5187687-5189348 REVERSE LENGTH=526	373.965	2505.63	2930.02	1597.43	602.039	548.435	893.659	5352.39	4907.74	2558.39	4314.53	1365.3	6.70017	7.83501	4.2716	1.60988	1.46654	5.9893	5.49174	2.86283	4.82794	1.52776	-2.38969
	Bra021225	AT3G17130	Plant invertase/pectin methylesterase inhibitor superfamily protein chr3:5844495-5845046 REVERSE LENGTH=183	76.9611	514.891	534.51	987.307	85.1164	84.1878	64.0677	290.342	448.74	1156.77	317.624	178.416	6.69028	6.9452	12.8286	1.10597	1.0939	4.5318	7.00415	18.0554	4.95763	2.7848	1.20125
	Bra034205	AT4G03400	DFL2, GH3-10 Auxin-responsive GH3 family protein chr4:1497675-1499729 REVERSE LENGTH=591	1003.28	6674.5	7158.43	8859.89	1889.7	1934.84	737.435	5540.22	5473.8	5633.52	5557.91	2865.91	6.65268	7.13503	8.83092	1.88352	1.92851	7.51282	7.42276	7.63934	7.53681	3.88632	1.3605
	Bra002790	AT5G56840	myb-like transcription factor family protein chr5:22980789-22982152 FORWARD LENGTH=233	145.909	949.028	739.146	504.104	196.17	223.971	257.685	579.962	264.601	459.129	310.926	198.508	6.50425	5.0658	3.45492	1.34447	1.535	2.25066	1.02684	1.78175	1.20661	-1.29811	-1.76607
	Bra039550	AT4G15430	ERD (early-responsive to dehydration stress) family protein chr4:8828214-8831354 FORWARD LENGTH=760	755.97	4905.54	4559.28	3478.66	849.115	1022.59	975.559	1948.25	2307.06	2257.95	2180.31	1064.25	6.48907	6.03103	4.60158	1.12321	1.35269	1.99706	2.36486	2.31452	2.23493	1.09091	-1.29047
	Bra015989	AT1G73480	alpha/beta-Hydrolases superfamily protein chr1:27629266-27632486 FORWARD LENGTH=463	179.564	1160.25	3846.69	3752.19	398.779	375.095	243.28	2072.75	4271.73	6482.14	3794.77	1073.17	6.46148	21.4224	20.8961	2.22082	2.08892	8.52002	17.5589	26.6448	15.5984	4.41125	-1.35484
	Bra027922	AT1G56600	AtGolS2, GolS2 galactinol synthase 2 chr1:21207620-21209291 FORWARD LENGTH=335	2368.13	15258.5	18411.3	22287.8	2631.21	2552.67	734.351	14838.3	17594.5	20777.1	14659.9	4984.44	6.44327	7.77462	9.41156	1.11109	1.07793	20.206	23.9593	28.2931	19.9631	6.78754	3.22479
	Bra031897	AT5G64850	FUNCTIONS IN: molecular_function unknown; INVOLVED IN: biological_process unknown; LOCATED IN: plasma membrane; EXPRESSED IN: 22 plant structures; EXPRESSED DURING: 13 growth stages; CONTAINS InterPro DOMAIN/s: RPM1-interacting protein 4, defence response (InterPro:IPR008700); BEST Arabidopsis thaliana protein match is: unknown protein (TAIR:AT5G09960.1); Has 30201 Blast hits to 17322 proteins in…	253.686	1598.31	1927.8	1109.91	422.317	439.676	760.002	7940.67	7065.88	4107.15	6360.4	1885.86	6.30035	7.59916	4.37513	1.66472	1.73315	10.4482	9.29719	5.40413	8.36893	2.48139	-2.99584
	Bra017685	AT4G34990	AtMYB32, MYB32 myb domain protein 32 chr4:16661370-16662289 REVERSE LENGTH=274	167.617	1052.9	906.924	1009.68	163.251	142.04	147.077	617.583	729.74	1103.46	805.046	230.603	6.28158	5.41069	6.02373	-1.02674	-1.18007	4.19905	4.96162	7.5026	5.47364	1.56791	1.13965
	Bra025302	AT1G64840	Protein of unknown function (DUF295) chr1:24094010-24095164 FORWARD LENGTH=384	328.665	2002.72	2947.82	3073.17	418.082	272.635	492.583	2765.2	4506.7	4150.36	3721.9	1151.51	6.0935	8.96907	9.35046	1.27206	-1.20551	5.61367	9.14912	8.42571	7.55588	2.3377	-1.49874
[truncated: 4,394 more rows]

## Sheet: Table S4B
Table S4B. Induced genes over 2-fold in Chiifu by cold-treatments. C and K indicate Chiifu and Kenshin, respectively. Number 1 to 6 indicate the sample: 1 = control condition (22℃), 2 = 4℃ treatment, 3 = 0℃ treatment, 4 = -2℃ treatment, 5 = -4℃ treatment, 6 = 24h recovery stage after all treatments.
[truncated: 887 more rows]

[truncated: 3 more sheets: Table S4C, Table S4D, Table S4E]
