# Supplementary material for: Genome-Wide Transcriptome Analysis of Two Contrasting Brassica rapa Doubled Haploid Lines under Cold-Stresses Using Br135K Oligomeric Chip
Source: PLoS One. 2014 Aug 28;9(8):e106069. doi: 10.1371/journal.pone.0106069 (PMC4148347; doi:10.1371/journal.pone.0106069)
Supplement: Table S5 — A. Down-regulated genes over 2-fold in Chiifu by cold-treatments. C and K indicate Chiifu and Kenshin, respectively. Number 1 to 6 indicates the sample: 1 = control condition (22°C), 2 = 4°C treatment, 3 = 0°C treatment, 4 = −2°C treatment, 5 = −4°C treatment, 6 = 24 h recovery stage after all treatments. Table S5B. Repressed- genes over 2-fold in Chiifu by cold-treatments. C and K indicate Chiifu and Kenshin, respectively. Number 1 to 6 indicates the sample: 1 = control condition (22°C), 2 = 4°C treatment, 3 = 0°C treatment, 4 = −2°C treatment, 5 = −4°C treatment, 6 = 24 h recovery stage after all treatments. Table S5C. Down-regulated genes over 2-fold in Kenshin by cold-treatments. C and K indicate Chiifu and Kenshin, respectively. Number 1 to 6 indicates the sample: 1 = control condition (22°C), 2 = 4°C treatment, 3 = 0°C treatment, 4 = −2°C treatment, 5 = −4°C treatment, 6 = 24 h recovery stage after all treatments. Table S5D. Repressed-genes over 2-fold in Kenshin by cold-treatments. C and K indicate Chiifu and Kenshin, respectively. Number 1 to 6 indicates the sample: 1 = control condition (22°C), 2 = 4°C treatment, 3 = 0°C treatment, 4 = −2°C treatment, 5 = −4°C treatment, 6 = 24 h recovery stage after all treatments. Table S5E. Down-regulated genes over 2-fold in both Chiifu and Kenshin by cold-treatments. C and K indicate Chiifu and Kenshin, respectively. Number 1 to 6 indicates the sample: 1 = control condition (22°C), 2 = 4°C treatment, 3 = 0°C treatment, 4 = −2°C treatment, 5 = −4°C treatment, 6 = 24 h recovery stage after all treatments. Table S5F. Repressed-genes over 2-fold in both Chiifu and Kenshin by cold-treatments. C and K indicate Chiifu and Kenshin, respectively. Number 1 to 6 indicates the sample: 1 = control condition (22°C), 2 = 4°C treatment, 3 = 0°C treatment, 4 = −2°C treatment, 5 = −4°C treatment, 6 = 24 h recovery stage after all treatments. (XLSX) [file pone.0106069.s010.xlsx]

## Sheet: Table S5A
Table S5A. Down-regulated genes over 2-fold in Chiifu by cold-treatments. C and K indicate Chiifu and Kenshin, respectively. Number 1 to 6 indicate the sample: 1 = control condition (22℃), 2 = 4℃ treatment, 3 = 0℃ treatment, 4 = -2℃ treatment, 5 = -4℃ treatment, 6 = 24h recovery stage after all treatments.
Classification	Br SEQ_ID	A_thaliana_homologue	A_thaliana_homologue_Description	PI values												Fold change
				C1	C2	C3	C4	C5	C6	K1	K2	K3	K4	K5	K6	C2/C1	C3/C1	C4/C1	C5/C1	C6/C1	K2/K1	K3/K1	K4/K1	K5/K1	K6/K1	C1/K1
Down-regulated genes by 4℃ treatment	Bra004841	AT2G44500	O-fucosyltransferase family protein chr2:18374447-18376435 FORWARD LENGTH=573	14892.3	5774.38	9792.62	12792.8	11090.1	12644.9	18140.6	6027.66	9980.21	9609.97	12083	11503.6	-2.57903	-1.52077	-1.16412	-1.34285	-1.17773	-3.00956	-1.81766	-1.88769	-1.50133	-1.57695	-1.21812
	Bra008473	AT1G80450	VQ motif-containing protein chr1:30244155-30244688 REVERSE LENGTH=177	15042.3	5969.92	9821.43	9213.42	7583.25	7903.81	11411.2	5332.43	7032.23	9188.32	6024.84	6896.14	-2.51968	-1.53158	-1.63265	-1.98362	-1.90317	-2.13996	-1.6227	-1.24192	-1.89403	-1.65472	1.3182
	Bra008607	AT5G16650	Chaperone DnaJ-domain superfamily protein chr5:5463446-5465075 REVERSE LENGTH=128	2637.47	1273.54	2373.67	2067.52	3195.32	3664.92	2136.59	917.621	1976.6	2096.32	1987.17	2623.8	-2.07098	-1.11114	-1.27567	1.21151	1.38956	-2.3284	-1.08094	-1.01921	-1.07519	1.22803	1.23443
	Bra010096	AT5G62520	SRO5 similar to RCD one 5 chr5:25098071-25099264 FORWARD LENGTH=309	4611.87	1844.31	4669.46	10729.4	2887.48	2972.09	5635.17	1454.57	4307.72	6210.21	9933.53	6611.48	-2.50059	1.01249	2.32647	-1.5972	-1.55173	-3.87411	-1.30816	1.10204	1.76277	1.17325	-1.22188
	Bra010459	AT4G25500	ATRSP35, ATRSP40, AT-SRP40, RSP35, RS40, At-RS40 arginine/serine-rich splicing factor 35 chr4:13025168-13027243 FORWARD LENGTH=350	958.184	459.203	544.634	481.511	797.83	679.76	1107.75	547.537	804.531	730.404	632.612	637.931	-2.08662	-1.75932	-1.98995	-1.20099	-1.40959	-2.02315	-1.37689	-1.51663	-1.75107	-1.73647	-1.15609
	Bra012149	AT5G67300	ATMYBR1, ATMYB44, MYBR1, MYB44 myb domain protein r1 chr5:26854109-26855026 FORWARD LENGTH=305	10802.9	5098.04	7761.67	13960.4	7113.92	6360.97	13293.4	6172.13	8532.44	10837.2	12593.6	4523.09	-2.11903	-1.39183	1.29228	-1.51856	-1.69831	-2.15378	-1.55798	-1.22665	-1.05557	-2.93901	-1.23054
	Bra015596	AT1G07630	PLL5 pol-like 5 chr1:2349189-2351437 FORWARD LENGTH=662	1600.28	765.862	1093.81	1580.37	873.147	948.869	1199.62	577.046	637.277	1203.23	795.739	839.85	-2.08951	-1.46303	-1.0126	-1.83277	-1.68651	-2.0789	-1.88242	1.00301	-1.50755	-1.42837	1.33399
	Bra016077	NA	NA	1838.11	823.629	1789.14	2883.68	1109.62	1035.56	3442.17	1523.58	2695.02	3220.55	3180.24	1734.99	-2.23172	-1.02737	1.56883	-1.65652	-1.77499	-2.25926	-1.27723	-1.06881	-1.08236	-1.98397	-1.87267
	Bra025917	AT1G18300	atnudt4, NUDT4 nudix hydrolase homolog 4 chr1:6299841-6300799 FORWARD LENGTH=207	12478.4	5025.48	10400	13839.7	6974.24	6601.22	15886.1	6511.02	11458.3	12330.5	15161	5273.45	-2.48303	-1.19985	1.10909	-1.78921	-1.89032	-2.43988	-1.38643	-1.28836	-1.04783	-3.01247	-1.27309
	Bra028759	AT5G05410	DREB2A, DREB2 DRE-binding protein 2A chr5:1602650-1603657 FORWARD LENGTH=335	1417.06	458.78	1122.04	3882.46	1586.76	1598.62	2074.94	736.704	1954.73	2553.92	8574.41	1762.39	-3.08876	-1.26293	2.7398	1.11975	1.12812	-2.81652	-1.0615	1.23084	4.13237	-1.17734	-1.46426
	Bra029990	AT3G50060	MYB77 myb domain protein 77 chr3:18558146-18559051 REVERSE LENGTH=301	9911.5	3738.94	5406.29	14360.2	6609.74	6083.3	14032	6249.99	8922.44	10091.6	16031.8	6953.87	-2.65089	-1.83333	1.44884	-1.49953	-1.6293	-2.24512	-1.57266	-1.39046	1.14252	-2.01787	-1.41573
	Bra032591	AT1G02660	alpha/beta-Hydrolases superfamily protein chr1:572187-574746 REVERSE LENGTH=713	6648.49	3105.75	5392.86	6055.16	3902.11	3934.85	8104.96	3323.62	6138.95	8723.41	6999.04	4579.53	-2.1407	-1.23283	-1.09799	-1.70382	-1.68964	-2.43859	-1.32025	1.07631	-1.15801	-1.76982	-1.21907
	Bra032869	NA	NA	3512.75	1716.89	2913.89	3069.57	2613.57	2313.5	3917.82	1192.88	2942.98	4846.85	2748.92	2324.55	-2.046	-1.20552	-1.14438	-1.34404	-1.51837	-3.28434	-1.33124	1.23713	-1.42522	-1.68541	-1.11531
	Bra035355	AT1G65290	mtACP2 mitochondrial acyl carrier protein 2 chr1:24249088-24250366 REVERSE LENGTH=126	4056.53	1435.58	2348.68	3557.76	3580.06	3519.97	5888.27	1682.81	3424.01	3114.94	3418.4	5338.22	-2.82571	-1.72715	-1.14019	-1.13309	-1.15243	-3.49907	-1.7197	-1.89033	-1.72252	-1.10304	-1.45155
	Bra038513	AT2G21930	F-box associated ubiquitination effector family protein chr2:9347947-9348954 REVERSE LENGTH=335	1769.54	815.734	973.297	1224.94	890.589	694.034	2061.03	867.654	1116.88	1622.59	1445.57	856.41	-2.16926	-1.81809	-1.44459	-1.98693	-2.54964	-2.37541	-1.84535	-1.27021	-1.42576	-2.40659	-1.16473
	Bra040058	AT3G08760	ATSIK Protein kinase superfamily protein chr3:2658129-2659984 REVERSE LENGTH=557	5728.18	2586.37	3293.27	3863.74	2928.93	2761.7	5865.02	2767.67	3434.89	3800.39	3088.12	2343.66	-2.21476	-1.73936	-1.48255	-1.95572	-2.07415	-2.11912	-1.70748	-1.54327	-1.89922	-2.5025	-1.02389
	Bra040968	AT4G11660	AT-HSFB2B, HSFB2B winged-helix DNA-binding transcription factor family protein chr4:7043006-7044227 FORWARD LENGTH=377	5640.69	2211.22	7455.05	14190.3	4863.5	4828.05	5727.41	2777.86	4378.54	11292.7	3814.93	5751.68	-2.55094	1.32166	2.5157	-1.1598	-1.16832	-2.06181	-1.30806	1.97169	-1.50131	1.00424	-1.01537
	Bra002038	AT3G11410	ATPP2CA, AHG3, PP2CA protein phosphatase 2CA chr3:3584181-3585649 REVERSE LENGTH=399	3826.59	1881.17	2023.21	3318.88	3061.25	3080.09	3389.09	1403.9	1636.38	2592.62	2279.02	2740.19	-2.03415	-1.89135	-1.15298	-1.25001	-1.24236	-2.41405	-2.07109	-1.30721	-1.48708	-1.23681	1.12909
	Bra009112	AT5G05410	DREB2A, DREB2 DRE-binding protein 2A chr5:1602650-1603657 FORWARD LENGTH=335	4830.32	1120.31	2468.58	4631.61	4927.21	5147.6	8368.18	1285.49	1935.24	5874.59	6748.8	6715.88	-4.31159	-1.95672	-1.0429	1.02006	1.06569	-6.50972	-4.3241	-1.42447	-1.23995	-1.24603	-1.73243
	Bra039271	AT2G46600	Calcium-binding EF-hand family protein chr2:19136070-19136477 FORWARD LENGTH=135	7105.43	2464.06	3865.35	4777.46	9194.42	8274.29	9278.17	4226.03	4463.75	7563.28	5608	10367.9	-2.88363	-1.83824	-1.48728	1.294	1.1645	-2.19548	-2.07856	-1.22674	-1.65445	1.11745	-1.30579
	Bra000804	AT4G04745	unknown protein; BEST Arabidopsis thaliana protein match is: unknown protein (TAIR:AT4G21902.1); Has 32 Blast hits to 32 proteins in 9 species: Archae - 0; Bacteria - 0; Metazoa - 0; Fungi - 0; Plants - 32; Viruses - 0; Other Eukaryotes - 0 (source: NCBI BLink). chr4:2412863-2413303 REVERSE LENGTH=146	535.135	183.241	362.75	391.888	396.03	356.704	977.074	272.093	588.062	398.179	595.962	564.345	-2.92039	-1.47522	-1.36553	-1.35125	-1.50022	-3.59096	-1.66152	-2.45386	-1.63949	-1.73134	-1.82585
	Bra006563	AT5G20540	ATBRXL4, BRX-LIKE4, BRXL4 BREVIS RADIX-like 4 chr5:6947943-6951760 FORWARD LENGTH=384	3376.15	1677.18	1834.06	1787.87	4823.72	4343.06	2926.5	1387.55	1531.36	1220.21	1505.62	3671.17	-2.01299	-1.84081	-1.88836	1.42876	1.28639	-2.10911	-1.91105	-2.39836	-1.94372	1.25446	1.15365
	Bra012476	AT1G25425	CLE43 CLAVATA3/ESR-RELATED 43 chr1:8922832-8923122 FORWARD LENGTH=96	5935.82	2688.98	3347.85	3989.49	6041.92	5816.79	6640.36	2334.91	3332.69	3144.92	3589.12	5628.23	-2.20746	-1.77302	-1.48786	1.01787	-1.02046	-2.84395	-1.99249	-2.11146	-1.85014	-1.17983	-1.11869
	Bra009515	AT5G03720	AT-HSFA3, HSFA3 heat shock transcription factor A3 chr5:971913-973683 REVERSE LENGTH=412	1971.4	825.966	1063.14	1148.12	2032.85	1979.68	3037.06	1294.39	1012.48	1395.28	1665.34	2137.55	-2.38678	-1.85432	-1.71707	1.03117	1.0042	-2.34633	-2.99962	-2.17667	-1.82369	-1.42081	-1.54056
	Bra016562	AT1G18290	unknown protein; FUNCTIONS IN: molecular_function unknown; INVOLVED IN: N-terminal protein myristoylation; LOCATED IN: chloroplast; EXPRESSED IN: root; Has 94 Blast hits to 94 proteins in 12 species: Archae - 0; Bacteria - 0; Metazoa - 0; Fungi - 0; Plants - 94; Viruses - 0; Other Eukaryotes - 0 (source: NCBI BLink). chr1:6297436-6297966 FORWARD LENGTH=176	1859.35	651.38	1413.42	3459.22	1494.59	1578.69	6192.14	1187.43	2561.94	2958.88	3511.51	2401.92	-2.85448	-1.3155	1.86045	-1.24405	-1.17778	-5.21474	-2.41697	-2.09273	-1.76338	-2.578	-3.33027
	Bra019035	NA	NA	3512.63	659.639	1853.29	4446.55	2810.64	2380.61	6511.88	1257.4	2490.29	2741.62	5697.9	3111.4	-5.32508	-1.89535	1.26587	-1.24976	-1.47552	-5.17885	-2.61491	-2.37519	-1.14286	-2.09291	-1.85385
	Bra026279	AT4G28160	hydroxyproline-rich glycoprotein family protein chr4:13980390-13980725 FORWARD LENGTH=111	1637.21	795.42	830.05	1043.79	1627.46	1832.67	1144.12	412.13	511.908	377.577	801.671	1314.58	-2.0583	-1.97242	-1.56852	-1.00599	1.11939	-2.77611	-2.23501	-3.03016	-1.42717	1.14899	1.43098
	Bra031142	AT2G20835	unknown protein; BEST Arabidopsis thaliana protein match is: unknown protein (TAIR:AT3G15534.1); Has 66 Blast hits to 66 proteins in 12 species: Archae - 0; Bacteria - 0; Metazoa - 0; Fungi - 0; Plants - 66; Viruses - 0; Other Eukaryotes - 0 (source: NCBI BLink). chr2:8971059-8971265 REVERSE LENGTH=68	2362.89	1047.31	1470.76	1270.04	1741.31	1492.14	3603.04	1149.76	1249.03	463.37	2649.1	1015.06	-2.25615	-1.60658	-1.86048	-1.35696	-1.58356	-3.13373	-2.88467	-7.77573	-1.3601	-3.54958	-1.52484
	Bra039040	AT3G28910	ATMYB30, MYB30 myb domain protein 30 chr3:10911443-10912856 FORWARD LENGTH=323	1064.09	410.121	899.758	948.784	944.722	901.985	1586.17	408.486	728.845	593.479	1057.92	630.551	-2.59458	-1.18264	-1.12153	-1.12635	-1.17972	-3.88305	-2.17628	-2.67266	-1.49933	-2.51553	-1.49064
	Bra040224	NA	NA	1482.18	738.333	771.323	763.633	1187.13	1122.78	1547.78	672.406	872.982	619.298	756.861	1094.09	-2.00747	-1.92161	-1.94096	-1.24854	-1.3201	-2.30185	-1.77298	-2.49925	-2.045	-1.41467	-1.04426
	Bra005339	AT2G35470	unknown protein; Has 25 Blast hits to 25 proteins in 8 species: Archae - 0; Bacteria - 0; Metazoa - 0; Fungi - 0; Plants - 25; Viruses - 0; Other Eukaryotes - 0 (source: NCBI BLink). chr2:14909014-14909720 REVERSE LENGTH=167	3159.88	1348.39	1611.81	1796.62	4116.4	4106.08	4144.27	1908.08	1725.28	1519.81	1941.1	4164.44	-2.34345	-1.96045	-1.75879	1.30271	1.29944	-2.17196	-2.40209	-2.72683	-2.13501	1.00487	-1.31153
	Bra007099	AT3G54810	BME3-ZF, BME3, GATA8 Plant-specific GATA-type zinc finger transcription factor family protein chr3:20296957-20298236 FORWARD LENGTH=322	24786	10681.4	12431	13747.1	16865.1	15371.9	26683.4	11424.5	11431.4	12138.8	12014.9	16049.1	-2.32048	-1.99389	-1.803	-1.46966	-1.61242	-2.33563	-2.33422	-2.19819	-2.22086	-1.66261	-1.07655
	Bra010372	AT4G28350	Concanavalin A-like lectin protein kinase family protein chr4:14026577-14028622 FORWARD LENGTH=649	3277.39	1607.8	2791.19	1861.55	1839.26	1784.86	610.184	60.624	128.328	89.207	85.2576	292.443	-2.03843	-1.17419	-1.76057	-1.78191	-1.83622	-10.0651	-4.75488	-6.84009	-7.15695	-2.08651	5.37115
	Bra020816	AT4G23530	Protein of unknown function (DUF793) chr4:12279171-12280361 FORWARD LENGTH=396	559.453	246.621	286.84	283.879	790.776	577.308	811.611	118.765	84.9537	130.228	92.7045	408.593	-2.26847	-1.9504	-1.97074	1.41348	1.03192	-6.83376	-9.55357	-6.23223	-8.75482	-1.98636	-1.45072
	Bra024913	AT2G38970	Zinc finger (C3HC4-type RING finger) family protein chr2:16274135-16276651 FORWARD LENGTH=692	2719.99	1338.82	1487.07	1420.84	3005.03	2987.15	2790.31	822.762	1141.84	1258.87	1329.03	2211.67	-2.03163	-1.82909	-1.91435	1.10479	1.09822	-3.39139	-2.4437	-2.21652	-2.09951	-1.26163	-1.02585
	Bra026732	AT1G16150	WAKL4 wall associated kinase-like 4 chr1:5532415-5534877 FORWARD LENGTH=779	867.666	409.227	591.276	477.395	1344.23	1050.93	897.807	448.314	440.074	402.361	406.536	793.092	-2.12026	-1.46745	-1.8175	1.54925	1.21121	-2.00263	-2.04013	-2.23135	-2.20843	-1.13203	-1.03474
	Bra028788	NA	NA	694.755	286.596	407.593	596.506	650.607	624.767	1128.9	437.164	394.296	507.237	373.629	538.128	-2.42416	-1.70453	-1.16471	-1.06786	-1.11202	-2.58233	-2.86308	-2.22559	-3.02145	-2.09783	-1.62489
	Bra000749	AT4G11660	AT-HSFB2B, HSFB2B winged-helix DNA-binding transcription factor family protein chr4:7043006-7044227 FORWARD LENGTH=377	1820.96	674.746	2468.33	4267.41	1516.71	1407.63	2217.28	609.246	1251.03	4531.45	974.443	1543.21	-2.69873	1.35551	2.34349	-1.2006	-1.29364	-3.63938	-1.77236	2.0437	-2.27543	-1.4368	-1.21764
	Bra002953	AT5G54840	ATSGP1, SGP1 Ras-related small GTP-binding family protein chr5:22276611-22278328 REVERSE LENGTH=288	1525.29	761.925	1250.38	975.792	1202.55	1034.11	1831.15	886.925	1148.18	1281.55	871.412	2049.64	-2.00189	-1.21986	-1.56313	-1.26838	-1.47498	-2.06461	-1.59483	-1.42886	-2.10136	1.11932	-1.20053
	Bra032232	AT1G47603	ATPUP19, PUP19 purine permease 19 chr1:17496839-17498110 REVERSE LENGTH=393	792.73	296.96	654.973	614.157	478.908	439.583	533.973	231.203	392.81	744.013	204.316	318.111	-2.66948	-1.21032	-1.29076	-1.65529	-1.80337	-2.30954	-1.35937	1.39335	-2.61347	-1.67857	1.48459
	Bra015718	AT1G76800	Vacuolar iron transporter (VIT) family protein chr1:28829345-28829935 FORWARD LENGTH=196	2450.75	1159.91	1339.09	1339.09	1439.14	1264.98	3013.11	1103.77	1219.58	1774.05	1478.63	545.019	-2.11288	-1.83016	-1.83016	-1.70293	-1.93738	-2.72984	-2.47061	-1.69844	-2.03777	-5.52845	-1.22946
	Bra016914	AT2G41835	zinc finger (C2H2 type, AN1-like) family protein chr2:17458020-17459414 REVERSE LENGTH=279	2056.46	859.92	1048.5	1651.64	1076.02	1028.85	2251.66	801.305	895.796	2270.4	1011.21	1119.1	-2.39146	-1.96134	-1.2451	-1.91117	-1.99879	-2.80999	-2.51359	1.00832	-2.2267	-2.01203	-1.09492
	Bra018477	AT4G12400	Hop3 stress-inducible protein, putative chr4:7338866-7341239 REVERSE LENGTH=558	5449.69	2455.26	3660.07	10022.8	4878.57	4425.71	6267.28	2775.48	2658.09	7484.22	2769	5921.18	-2.2196	-1.48896	1.83915	-1.11707	-1.23137	-2.25809	-2.35781	1.19417	-2.26337	-1.05845	-1.15003
	Bra028246	AT5G39450	F-box family protein chr5:15786045-15787877 FORWARD LENGTH=579	1783.01	860.178	1050.29	1024.02	1028.62	796.398	1321.84	598.633	581.11	696.571	565.11	564.167	-2.07284	-1.69764	-1.74119	-1.7334	-2.23884	-2.2081	-2.27468	-1.89764	-2.33908	-2.34299	1.34888
	Bra007215	AT3G56090	ATFER3, FER3 ferritin 3 chr3:20814350-20815984 REVERSE LENGTH=259	606.721	302.379	584.168	542.921	498.07	384.518	2259.31	1209.85	928.951	833.857	2838.43	707.427	-2.00649	-1.03861	-1.11751	-1.21814	-1.57787	-1.86743	-2.43211	-2.70947	1.25633	-3.1937	-3.7238
	Bra010288	AT4G30390	unknown protein; Has 22 Blast hits to 22 proteins in 11 species: Archae - 0; Bacteria - 0; Metazoa - 0; Fungi - 0; Plants - 22; Viruses - 0; Other Eukaryotes - 0 (source: NCBI BLink). chr4:14862224-14862906 REVERSE LENGTH=95	727.739	229.778	490.775	433.621	681.404	579.623	984.727	664.471	468.119	346.881	288.066	759.56	-3.16714	-1.48284	-1.67828	-1.068	-1.25554	-1.48197	-2.10358	-2.8388	-3.41841	-1.29644	-1.35313
	Bra014087	AT4G31980	unknown protein; CONTAINS InterPro DOMAIN/s: Protein of unknown function DUF247, plant (InterPro:IPR004158), Protein of unknown function DUF862, eukaryotic (InterPro:IPR008580); BEST Arabidopsis thaliana protein match is: Plant protein of unknown function (DUF247) (TAIR:AT5G11290.1); Has 1967 Blast hits to 1844 proteins in 183 species: Archae - 0; Bacteria - 6; Metazoa - 223; Fungi - 83; Plants -…	505.666	252.24	454.663	316.586	302.898	314.553	585.201	310.596	269.739	245.194	270.955	344.024	-2.0047	-1.11218	-1.59725	-1.66943	-1.60757	-1.88412	-2.16951	-2.38669	-2.15977	-1.70105	-1.15729
	Bra004029	AT1G68580	agenet domain-containing protein / bromo-adjacent homology (BAH) domain-containing protein chr1:25752869-25755631 FORWARD LENGTH=648	17580.9	8323.63	10925.8	11671	11652.8	11810.2	19713.5	11121.3	9693.6	11603.9	9571.64	11111.2	-2.11217	-1.60912	-1.50637	-1.50873	-1.48862	-1.77259	-2.03366	-1.69887	-2.05957	-1.7742	-1.1213
	Bra004196	AT1G66890	FUNCTIONS IN: molecular_function unknown; INVOLVED IN: biological_process unknown; LOCATED IN: chloroplast; EXPRESSED IN: 22 plant structures; EXPRESSED DURING: 13 growth stages; BEST Arabidopsis thaliana protein match is: 50S ribosomal protein-related (TAIR:AT5G16200.1); Has 36 Blast hits to 36 proteins in 7 species: Archae - 0; Bacteria - 0; Metazoa - 0; Fungi - 0; Plants - 36; Viruses - 0; Oth…	881.083	403.385	505.38	466.774	961.628	846.987	869.481	583.703	408.203	515.286	338.509	742.381	-2.18422	-1.74341	-1.8876	1.09142	-1.04026	-1.48959	-2.13002	-1.68738	-2.56856	-1.17121	1.01334
	Bra010963	AT1G24440	RING/U-box superfamily protein chr1:8662340-8663777 FORWARD LENGTH=251	1369.79	671.236	836.987	943.611	2251.16	2225.18	1741.34	1192.35	829.145	876.927	805.046	2605.46	-2.0407	-1.63657	-1.45165	1.64343	1.62447	-1.46043	-2.10016	-1.98573	-2.16303	1.49624	-1.27125
	Bra031843	AT5G65925	unknown protein; BEST Arabidopsis thaliana protein match is: unknown protein (TAIR:AT3G49820.1); Has 45 Blast hits to 45 proteins in 6 species: Archae - 0; Bacteria - 0; Metazoa - 0; Fungi - 0; Plants - 45; Viruses - 0; Other Eukaryotes - 0 (source: NCBI BLink). chr5:26369122-26369574 FORWARD LENGTH=150	544.499	249.053	568.027	423.888	424.747	400.943	747.5	462.587	364.621	401.138	301.758	841.75	-2.18628	1.04321	-1.28454	-1.28194	-1.35805	-1.61591	-2.05007	-1.86345	-2.47715	1.12609	-1.37282
	Bra005345	AT2G43590	Chitinase family protein chr2:18081592-18082749 REVERSE LENGTH=264	1235.08	567.173	787.417	660.453	806.076	730.26	1606.96	1267.65	1112	722.462	918.193	426.972	-2.17761	-1.56852	-1.87005	-1.53221	-1.69129	-1.26767	-1.44511	-2.22428	-1.75013	-3.76362	-1.3011
	Bra007285	AT3G56950	SIP2;1, SIP2 small and basic intrinsic protein 2;1 chr3:21078586-21079644 REVERSE LENGTH=237	506.96	212.24	255.879	460.688	418.538	425.935	774.039	514.331	745.798	352.838	680.193	553.454	-2.38862	-1.98125	-1.10044	-1.21126	-1.19023	-1.50494	-1.03787	-2.19375	-1.13797	-1.39856	-1.52682
	Bra017797	AT4G37150	ATMES9, MES9 methyl esterase 9 chr4:17492985-17494057 REVERSE LENGTH=256	672.204	253.574	725.213	360.98	344.166	332.778	649.122	713.241	620.074	244.871	552.588	461.494	-2.65092	1.07886	-1.86216	-1.95314	-2.01998	1.09878	-1.04685	-2.65087	-1.17469	-1.40657	1.03556
	Bra019258	AT4G23895	Pleckstrin homology (PH) domain-containing protein chr4:12422883-12424146 FORWARD LENGTH=247	6563.46	3070.02	4157.15	3661.67	5239.52	4425.97	5798.8	3466.34	3494.26	2617.25	3201.79	4032.53	-2.13792	-1.57884	-1.79248	-1.25268	-1.48294	-1.67289	-1.65952	-2.21561	-1.81111	-1.43801	1.13187
	Bra019688	AT1G14040	EXS (ERD1/XPR1/SYG1) family protein chr1:4810488-4814543 FORWARD LENGTH=813	3740.98	1512.97	2418.48	2322.04	2039.5	1583.47	4979.27	4270.95	3169.3	1370.2	2903.42	3664.46	-2.47261	-1.54683	-1.61107	-1.83426	-2.36252	-1.16585	-1.57109	-3.63397	-1.71497	-1.3588	-1.33101
	Bra029235	AT5G63160	BT1 BTB and TAZ domain protein 1 chr5:25333485-25335399 REVERSE LENGTH=365	1392.44	481.99	925.768	864.768	2305.76	2294.22	3572.7	1887.47	1869.58	919.354	1864.18	6671.28	-2.88894	-1.50409	-1.61019	1.65591	1.64763	-1.89285	-1.91096	-3.8861	-1.9165	1.86729	-2.56578
	Bra035387	NA	NA	2548.42	1159.07	1326.68	1293.42	1501.42	1638.97	2601.8	1877.44	1864.38	1276.24	1655.11	2149.82	-2.19868	-1.9209	-1.9703	-1.69734	-1.55489	-1.38582	-1.39553	-2.03864	-1.57198	-1.21024	-1.02095
	Bra007969	AT1G71710	DNAse I-like superfamily protein chr1:26973796-26976774 REVERSE LENGTH=664	863.416	414.092	774.559	815.323	783.222	724.758	1066.13	884.529	766.714	381.13	470.361	823.028	-2.08508	-1.11472	-1.05899	-1.10239	-1.19132	-1.20531	-1.39052	-2.79729	-2.26662	-1.29538	-1.23478
	Bra000513	NA	NA	2529	898.437	1451.43	1700.26	2348.44	2198.02	2205.48	1179.13	1674.02	2110.14	1043.08	3435.85	-2.81489	-1.74242	-1.48742	-1.07689	-1.15058	-1.87043	-1.31748	-1.04518	-2.11439	1.55787	1.14669
	Bra000545	AT2G24680	transcriptional factor B3 family protein chr2:10493467-10496733 REVERSE LENGTH=471	2616.7	1266.83	1739.43	1569.43	2743.22	2429.8	2990.66	2157.66	1908.95	1882.27	1490.57	2828.88	-2.06555	-1.50434	-1.66729	1.04835	-1.07692	-1.38607	-1.56665	-1.58886	-2.00639	-1.05719	-1.14291
	Bra000815	AT1G66100	Plant thionin chr1:24605876-24606473 REVERSE LENGTH=134	1763.7	824.768	2374.15	1188.46	2053.82	1407.59	1546.57	2175.61	2018.38	1859.8	404.75	304.25	-2.13842	1.34612	-1.48402	1.1645	-1.25299	1.40673	1.30507	1.20253	-3.82105	-5.08322	1.14039
	Bra001453	AT3G12500	ATHCHIB, PR3, PR-3, CHI-B, B-CHI, HCHIB basic chitinase chr3:3962501-3963984 REVERSE LENGTH=335	4435.72	2079.09	3313.86	2821.5	4264.52	4156.87	931.573	610.018	917.074	476.815	187.777	352.62	-2.13349	-1.33854	-1.57211	-1.04015	-1.06708	-1.52712	-1.01581	-1.95374	-4.96106	-2.64186	4.76154
	Bra006721	AT5G59320	LTP3 lipid transfer protein 3 chr5:23929051-23929492 FORWARD LENGTH=115	1870.46	455.199	1073.07	1303.39	1214.44	1201.75	1831.99	1946.8	1300.79	1192.09	662.982	2694.03	-4.1091	-1.74309	-1.43507	-1.54018	-1.55645	1.06267	-1.40837	-1.53679	-2.76326	1.47055	1.021
	Bra013129	AT2G14095	unknown protein; FUNCTIONS IN: molecular_function unknown; INVOLVED IN: biological_process unknown; LOCATED IN: mitochondrion; EXPRESSED IN: 7 plant structures; EXPRESSED DURING: 4 anthesis, C globular stage, petal differentiation and expansion stage; Has 106 Blast hits to 103 proteins in 21 species: Archae - 0; Bacteria - 5; Metazoa - 0; Fungi - 4; Plants - 87; Viruses - 0; Other Eukaryotes - 10…	1887.61	720.938	1396.58	1271.71	2489.77	2664.48	2770.55	1587.3	1724.13	1702.35	903.408	2905.42	-2.61827	-1.35159	-1.48431	1.31901	1.41156	-1.74545	-1.60693	-1.62749	-3.06678	1.04868	-1.46776
	Bra015917	AT1G74360	Leucine-rich repeat protein kinase family protein chr1:27954299-27957911 FORWARD LENGTH=1106	2152.57	938.929	1503.62	1570.22	1629.82	1707.64	691.489	490.376	498.998	723.806	261.569	820.402	-2.29258	-1.43159	-1.37087	-1.32074	-1.26055	-1.41012	-1.38576	1.04674	-2.64362	1.18643	3.11295
	Bra016072	AT1G72290	Kunitz family trypsin and protease inhibitor protein chr1:27215852-27216499 FORWARD LENGTH=215	879.5	352.138	729.792	460.994	2050.11	2202.66	1197.11	2903.42	701.157	909.573	97.0635	484.708	-2.4976	-1.20514	-1.90783	2.33099	2.50445	2.42536	-1.70734	-1.31612	-12.3333	-2.46975	-1.36113
	Bra019243	AT4G24160	alpha/beta-Hydrolases superfamily protein chr4:12539871-12542210 FORWARD LENGTH=418	3714.51	1646.67	2550.69	2441.54	4098.37	3652.13	3567.19	1929.19	1914.85	1868.51	1503.05	2755.83	-2.25577	-1.45628	-1.52138	1.10334	-1.01708	-1.84906	-1.86291	-1.90911	-2.3733	-1.29442	1.0413
	Bra020625	AT5G49610	F-box family protein chr5:20131448-20132527 REVERSE LENGTH=359	1130.04	502.908	605.482	810.887	904.801	913.297	734.627	379.396	381.32	574.036	249.175	761.037	-2.24701	-1.86635	-1.39359	-1.24894	-1.23732	-1.93631	-1.92654	-1.27976	-2.94824	1.03595	1.53825
	Bra031599	AT2G28500	LBD11 LOB domain-containing protein 11 chr2:12186603-12188110 REVERSE LENGTH=232	815.489	395.084	465.565	488.417	588.69	471.63	1245.3	624.722	699.112	841.833	608.514	196.048	-2.06409	-1.75161	-1.66966	-1.38526	-1.72909	-1.99337	-1.78126	-1.47927	-2.04646	-6.35202	-1.52706
	Bra034433	AT1G34640	peptidases chr1:12687706-12688427 REVERSE LENGTH=110	4416.56	1679.32	2463.17	2815.99	4692.55	4550.55	3447.59	2314.25	2216.4	2827.12	1722.08	4823.69	-2.62997	-1.79304	-1.56839	1.06249	1.03034	-1.48972	-1.55549	-1.21947	-2.00199	1.39915	1.28106
	Bra036639	NA	NA	7408.59	3661.49	3975.46	5030.95	6953.64	6264.18	6658.12	4716.61	4029.86	3643.17	2886.28	5444.12	-2.02338	-1.86358	-1.4726	-1.06543	-1.18269	-1.41163	-1.6522	-1.82756	-2.30682	-1.22299	1.11272
	Bra000065	AT2G38480	Uncharacterised protein family (UPF0497) chr2:16110960-16111694 REVERSE LENGTH=188	2444.63	1115.43	1531.27	1874.1	2553.74	2471.44	3869.79	2653.82	3426.16	3499.92	3306.9	4507.99	-2.19165	-1.59647	-1.30443	1.04463	1.01097	-1.4582	-1.12948	-1.10568	-1.17022	1.16492	-1.58298
	Bra000137	AT1G73260	ATKTI1, KTI1 kunitz trypsin inhibitor 1 chr1:27547410-27548057 REVERSE LENGTH=215	2726.15	1216.56	3719.58	2892.61	4584.09	4615.53	180.2	282.135	40.6341	48.1342	111.201	34.1479	-2.24087	1.36441	1.06106	1.68153	1.69306	1.56568	-4.4347	-3.7437	-1.62049	-5.27704	15.1285
	Bra000813	NA	NA	4032.94	1184.01	2181.26	2762.51	3918.35	4068.93	3525.7	1881.41	2193.23	3682.73	3884.83	4776.53	-3.40617	-1.8489	-1.45988	-1.02924	1.00892	-1.87397	-1.60754	1.04454	1.10186	1.35477	1.14387
	Bra001805	AT3G20898	unknown protein; FUNCTIONS IN: molecular_function unknown; INVOLVED IN: biological_process unknown; LOCATED IN: cellular_component unknown; BEST Arabidopsis thaliana protein match is: unknown protein (TAIR:AT1G51355.1); Has 66 Blast hits to 66 proteins in 10 species: Archae - 0; Bacteria - 0; Metazoa - 0; Fungi - 0; Plants - 66; Viruses - 0; Other Eukaryotes - 0 (source: NCBI BLink). chr3:7323796…	587.027	293.333	601.226	406.198	434.019	444.889	363.147	250.861	229.986	232.714	351.685	372.112	-2.00123	1.02419	-1.44517	-1.35254	-1.31949	-1.4476	-1.579	-1.56049	-1.03259	1.02469	1.6165
	Bra002835	AT5G56210	WIP2 WPP domain interacting protein 2 chr5:22750660-22752363 REVERSE LENGTH=509	2155.91	1044.79	1525.62	2126.47	1727.05	1827.31	2479.16	2056.18	2018.26	2581.26	2031.29	2127.79	-2.06349	-1.41314	-1.01384	-1.24832	-1.17983	-1.20571	-1.22837	1.04118	-1.22049	-1.16513	-1.14994
	Bra003484	AT3G62100	IAA30 indole-3-acetic acid inducible 30 chr3:22995835-22996593 FORWARD LENGTH=172	525.901	195.77	340.731	352.916	597.25	446.629	314.198	154.979	193.009	214.972	268.099	603.222	-2.68632	-1.54345	-1.49016	1.13567	-1.17749	-2.02736	-1.62789	-1.46158	-1.17195	1.91988	1.67379
	Bra004026	AT1G68620	alpha/beta-Hydrolases superfamily protein chr1:25766018-25767028 FORWARD LENGTH=336	4837.88	2185.77	2476.74	2635.42	4865.36	5221.43	4615.27	3096.83	2944.27	3419.83	4591.27	6601.61	-2.21335	-1.95333	-1.83571	1.00568	1.07928	-1.49032	-1.56754	-1.34956	-1.00523	1.43038	1.04823
	Bra004065	AT1G67880	beta-1,4-N-acetylglucosaminyltransferase family protein chr1:25454081-25455453 REVERSE LENGTH=390	3731.13	1498.61	3004.15	2454.98	2126.59	1942.96	3572.94	2287.8	3257.43	2669	3638.22	2223.24	-2.48973	-1.24199	-1.51982	-1.75451	-1.92033	-1.56174	-1.09686	-1.33868	1.01827	-1.60709	1.04427
	Bra004321	AT4G39670	Glycolipid transfer protein (GLTP) family protein chr4:18410172-18410861 FORWARD LENGTH=229	2847.77	829.28	2427.9	3330.61	1435.18	1266.46	2160.83	1195.47	3393.25	4714.2	3953.68	2501.97	-3.43403	-1.17294	1.16955	-1.98426	-2.24861	-1.80752	1.57035	2.18166	1.8297	1.15787	1.31791
	Bra004430	AT2G47770	ATTSPO, TSPO TSPO(outer membrane tryptophan-rich sensory protein)-related chr2:19568701-19569291 FORWARD LENGTH=196	5422.78	1907.59	3973	3985.36	4528.03	3809.79	5144.24	5981.13	5880.33	4389.3	5090.28	5503.28	-2.84274	-1.36491	-1.36068	-1.1976	-1.42338	1.16268	1.14309	-1.172	-1.0106	1.06979	1.05415
	Bra005447	AT2G34180	CIPK13, SnRK3.7, WL2, ATWL2 CBL-interacting protein kinase 13 chr2:14430761-14432269 REVERSE LENGTH=502	877.499	309.056	524.665	601.805	883.102	848.082	385.436	1275.42	2654.36	3466.15	3374.19	2030.74	-2.83929	-1.67249	-1.45811	1.00639	-1.03469	3.30903	6.88664	8.9928	8.75422	5.26868	2.27664
	Bra005706	AT5G02060	Uncharacterised protein family (UPF0497) chr5:404908-405774 FORWARD LENGTH=152	1596.35	579.325	1134.34	798.945	959.002	751.731	320.896	267.814	299.785	249.879	332.834	211.332	-2.75553	-1.40729	-1.99807	-1.6646	-2.12357	-1.1982	-1.07042	-1.28421	1.0372	-1.51844	4.97466
	Bra006070	AT5G10650	RING/U-box superfamily protein chr5:3365237-3367263 REVERSE LENGTH=525	8656	3782.94	5192.97	6974.78	5766.31	5928.7	7905.89	5411.43	5233.29	6374.86	4743.9	7172.39	-2.28817	-1.66687	-1.24104	-1.50113	-1.46002	-1.46096	-1.51069	-1.24017	-1.66654	-1.10227	1.09488
	Bra006598	AT5G21940	unknown protein; BEST Arabidopsis thaliana protein match is: unknown protein (TAIR:AT3G43850.1); Has 30201 Blast hits to 17322 proteins in 780 species: Archae - 12; Bacteria - 1396; Metazoa - 17338; Fungi - 3422; Plants - 5037; Viruses - 0; Other Eukaryotes - 2996 (source: NCBI BLink). chr5:7249446-7250353 REVERSE LENGTH=264	12540.6	3422.92	8670.42	9646.88	6989.89	7475.34	12673.6	10452.6	11095.4	12930.4	11500.9	10502.8	-3.66371	-1.44637	-1.29996	-1.79411	-1.6776	-1.21248	-1.14224	1.02026	-1.10197	-1.20669	-1.01061
	Bra006971	AT3G53150	UGT73D1 UDP-glucosyl transferase 73D1 chr3:19697736-19699259 REVERSE LENGTH=507	662.97	328.046	337.909	340.121	336.278	291.147	97.771	145.626	155.299	200.77	146.152	85.2151	-2.02097	-1.96198	-1.94922	-1.97149	-2.2771	1.48946	1.5884	2.05347	1.49484	-1.14734	6.78085
	Bra007590	AT3G61270	Arabidopsis thaliana protein of unknown function (DUF821) chr3:22678270-22680212 FORWARD LENGTH=498	688.495	284.729	409.467	485.389	632.882	589.667	193.278	136.156	68.0372	40.7795	184.081	45.1159	-2.41807	-1.68144	-1.41844	-1.08787	-1.1676	-1.41953	-2.84077	-4.73959	-1.04996	-4.28403	3.5622
	Bra007602	AT3G61415	ASK21, SK21 SKP1-like 21 chr3:22722962-22725577 REVERSE LENGTH=351	637.947	240.221	465.241	336.34	541.687	398.793	626.262	369.555	614.128	484.407	471.517	241.445	-2.65567	-1.37122	-1.89673	-1.1777	-1.59969	-1.69464	-1.01976	-1.29284	-1.32819	-2.59381	1.01866
	Bra008267	AT1G76600	unknown protein; FUNCTIONS IN: molecular_function unknown; INVOLVED IN: N-terminal protein myristoylation; LOCATED IN: nucleolus, nucleus; EXPRESSED IN: 24 plant structures; EXPRESSED DURING: 15 growth stages; BEST Arabidopsis thaliana protein match is: unknown protein (TAIR:AT1G21010.1); Has 220 Blast hits to 220 proteins in 14 species: Archae - 0; Bacteria - 0; Metazoa - 0; Fungi - 0; Plants - …	2116.43	1047.77	1557.85	3443.87	1407.05	1283.36	2706.94	1419.15	2164.32	2607.84	5626.75	2025.4	-2.01994	-1.35856	1.62721	-1.50416	-1.64913	-1.90744	-1.25071	-1.038	2.07864	-1.3365	-1.27901
	Bra008364	NA	NA	3358.89	1468.12	1696.81	1754.96	2051.58	2054.72	1855.31	1543.49	1302.36	955.398	1018.65	979.713	-2.28789	-1.97953	-1.91394	-1.63722	-1.63472	-1.20202	-1.42458	-1.94192	-1.82134	-1.89373	1.81042
	Bra009013	AT5G10695	unknown protein; BEST Arabidopsis thaliana protein match is: unknown protein (TAIR:AT5G57123.1); Has 30201 Blast hits to 17322 proteins in 780 species: Archae - 12; Bacteria - 1396; Metazoa - 17338; Fungi - 3422; Plants - 5037; Viruses - 0; Other Eukaryotes - 2996 (source: NCBI BLink). chr5:3377817-3378020 FORWARD LENGTH=67	9792.84	4836.41	6831.39	9776.43	5856.02	6014.82	8251.81	4883.84	5306.3	9058.95	14457.1	8665.06	-2.02482	-1.43351	-1.00168	-1.67227	-1.62812	-1.68962	-1.5551	1.09781	1.75199	1.05008	1.18675
	Bra009020	AT5G10610	CYP81K1 cytochrome P450, family 81, subfamily K, polypeptide 1 chr5:3353518-3355020 FORWARD LENGTH=500	1311.81	570.926	733.947	683.094	947.935	924.334	796.097	581.962	678.055	547.48	895.423	1111.37	-2.29769	-1.78734	-1.92039	-1.38386	-1.41919	-1.36795	-1.17409	-1.45411	1.12477	1.39602	1.6478
	Bra009025	AT5G10520	RBK1 ROP binding protein kinases 1 chr5:3320584-3322649 REVERSE LENGTH=467	513.281	246.55	384.855	391.222	325.213	362.474	960.74	850.526	683.191	582.975	538.826	498.417	-2.08185	-1.3337	-1.31199	-1.57829	-1.41605	-1.12958	-1.40625	-1.648	-1.78302	-1.92758	-1.87176
	Bra009105	AT5G05340	Peroxidase superfamily protein chr5:1579142-1580819 REVERSE LENGTH=324	1089.53	508.778	972.72	917.99	11776.7	11102	1295.94	1686.75	1524.38	1003.35	1612.51	14145	-2.14146	-1.12009	-1.18686	10.809	10.1897	1.30156	1.17627	-1.29161	1.24428	10.9149	-1.18945
	Bra009543	AT5G03230	Protein of unknown function, DUF584 chr5:769636-770136 FORWARD LENGTH=166	6728.01	2060.31	5057.37	7482.16	4060.22	3975.38	8565.79	5627.06	8546.32	10493.2	8349.24	5320.6	-3.26553	-1.33034	1.11209	-1.65706	-1.69242	-1.52225	-1.00228	1.22501	-1.02594	-1.60993	-1.27315
	Bra009544	AT5G03220	Mediator complex, subunit Med7 chr5:767617-768584 REVERSE LENGTH=168	1017.61	494.405	655.413	674.805	1321.22	1100.48	1138.3	983.142	792.196	671.23	908.815	1113.06	-2.05825	-1.55262	-1.50801	1.29836	1.08144	-1.15782	-1.43689	-1.69584	-1.25251	-1.02268	-1.1186
	Bra009756	AT5G24380	YSL2, ATYSL2 YELLOW STRIPE like 2 chr5:8324098-8326525 FORWARD LENGTH=664	1613.55	778.364	1114.26	847.545	1397.01	1615.1	1642.21	1748.12	1860.01	1719.4	1383.44	2562.84	-2.073	-1.44809	-1.90379	-1.155	1.00096	1.06449	1.13263	1.047	-1.18705	1.5606	-1.01776
	Bra010058	AT4G05190	ATK5 kinesin 5 chr4:2675338-2679482 FORWARD LENGTH=790	820.434	359.51	563.629	548.185	416.785	417.561	1020.75	751.87	839.13	814.88	1361.44	609.25	-2.28209	-1.45563	-1.49664	-1.96848	-1.96482	-1.35762	-1.21644	-1.25264	1.33376	-1.67542	-1.24416
	Bra010545	AT4G23870	unknown protein; BEST Arabidopsis thaliana protein match is: unknown protein (TAIR:AT4G11020.1); Has 12 Blast hits to 12 proteins in 4 species: Archae - 0; Bacteria - 0; Metazoa - 0; Fungi - 0; Plants - 12; Viruses - 0; Other Eukaryotes - 0 (source: NCBI BLink). chr4:12414409-12414759 FORWARD LENGTH=116	2236.01	977.49	1306.22	1343.02	1790.5	1692.44	1439.94	878.658	1097.61	1191.65	1097.17	1206.09	-2.2875	-1.71182	-1.66491	-1.24882	-1.32118	-1.63879	-1.31189	-1.20836	-1.31241	-1.19389	1.55285
	Bra010589	AT1G65850	Disease resistance protein (TIR-NBS-LRR class) family chr1:24494734-24498485 FORWARD LENGTH=1036	624.805	231.444	531.23	314.861	457.755	453.408	340.574	294.601	391.189	332.954	267.167	200.028	-2.69959	-1.17615	-1.98438	-1.36493	-1.37802	-1.15605	1.14862	-1.02289	-1.27476	-1.70263	1.83456
	Bra011120	AT4G29530	Pyridoxal phosphate phosphatase-related protein chr4:14496164-14497310 FORWARD LENGTH=245	761.664	321.501	557.884	413.634	972.564	775.052	790.954	615.778	547.529	406.072	469.833	952.817	-2.36909	-1.36527	-1.8414	1.27689	1.01758	-1.28448	-1.44459	-1.94782	-1.68348	1.20464	-1.03846
	Bra011690	AT4G36550	ARM repeat superfamily protein chr4:17245400-17247926 REVERSE LENGTH=718	720.389	232.507	488.329	427.392	545.547	381.685	389.981	338.201	419.866	299.327	498.78	306.418	-3.09835	-1.47521	-1.68555	-1.32049	-1.88739	-1.1531	1.07663	-1.30286	1.27899	-1.27271	1.84724
	Bra011720	AT4G37180	Homeodomain-like superfamily protein chr4:17504648-17506107 FORWARD LENGTH=356	9011.24	3992.09	7750.11	7951.21	13018.5	11288.5	12052.7	7086.41	8707.1	8621.82	7385.48	11052	-2.25727	-1.16272	-1.13332	1.4447	1.25271	-1.70082	-1.38424	-1.39793	-1.63195	-1.09054	-1.33752
	Bra011907	AT1G55265	Protein of unknown function, DUF538 chr1:20617326-20617853 FORWARD LENGTH=175	2009.39	939.805	1088.89	1009.75	2635.27	2328.3	2398.29	1944.81	2146.6	1887.89	1722.48	2033.76	-2.13809	-1.84536	-1.98999	1.31148	1.15871	-1.23317	-1.11725	-1.27035	-1.39235	-1.17924	-1.19354
	Bra012949	AT1G54050	HSP20-like chaperones superfamily protein chr1:20179558-20180122 REVERSE LENGTH=155	12283.5	4227.83	14642.6	21251.6	7680.88	7826.89	1436.27	1615.73	1517.21	1277.67	1229.68	1210.15	-2.90539	1.19205	1.73009	-1.59923	-1.5694	1.12495	1.05635	-1.12413	-1.168	-1.18685	8.55236
	Bra013946	NA	NA	994.287	341.382	721.462	701.795	600.031	584.805	608.373	541.95	493.888	406.832	431.083	563.99	-2.91253	-1.37816	-1.41678	-1.65706	-1.7002	-1.12256	-1.2318	-1.49539	-1.41127	-1.07869	1.63434
	Bra014156	AT3G18295	Protein of unknown function (DUF1639) chr3:6281268-6282000 FORWARD LENGTH=216	504.084	243.444	357.191	464.63	567.695	508.731	1276.36	894.122	1000.43	1012.54	965.296	1593.92	-2.07064	-1.41124	-1.08491	1.12619	1.00922	-1.4275	-1.27581	-1.26055	-1.32225	1.2488	-2.53204
	Bra014164	AT1G48960	Adenine nucleotide alpha hydrolases-like superfamily protein chr1:18112552-18113550 FORWARD LENGTH=219	1109.29	512.361	1115.87	1550.08	758.759	847.633	1406.84	712.744	1035.36	1207.23	1038.64	250.455	-2.16506	1.00593	1.39736	-1.46198	-1.30869	-1.97384	-1.35879	-1.16535	-1.3545	-5.61714	-1.26823
	Bra015171	AT2G05910	Protein of unknown function (DUF567) chr2:2258512-2259376 REVERSE LENGTH=191	677.879	336.38	449.399	402.15	1229.66	1106.95	717.731	601.084	876.212	757.046	762.239	2202.14	-2.01522	-1.50841	-1.68564	1.81398	1.63296	-1.19406	1.22081	1.05478	1.06201	3.0682	-1.05879
	Bra015284	AT1G04000	unknown protein; BEST Arabidopsis thaliana protein match is: unknown protein (TAIR:AT5G44060.1); Has 62 Blast hits to 62 proteins in 10 species: Archae - 0; Bacteria - 0; Metazoa - 0; Fungi - 0; Plants - 62; Viruses - 0; Other Eukaryotes - 0 (source: NCBI BLink). chr1:1028415-1028873 REVERSE LENGTH=152	7688.94	3505.32	7907.53	8343.48	5659.49	4997.75	7753.57	5014.86	6758.28	10109	6907.09	4281.58	-2.19351	1.02843	1.08513	-1.35859	-1.53848	-1.54612	-1.14727	1.30379	-1.12255	-1.81091	-1.00841
	Bra015419	NA	NA	1973.11	756.578	3597.6	3536.24	1614.8	1368.37	2395.46	2179.35	4775.75	4798.79	3925.19	2626.81	-2.60794	1.82331	1.79222	-1.22189	-1.44194	-1.09916	1.99367	2.00329	1.6386	1.09658	-1.21405
	Bra015751	AT1G76410	ATL8 RING/U-box superfamily protein chr1:28668915-28669472 FORWARD LENGTH=185	775.538	330.64	475.768	529.253	978.76	1047.76	412.247	294.39	226.907	323.368	540.647	992.777	-2.34557	-1.63008	-1.46534	1.26204	1.35101	-1.40034	-1.81681	-1.27485	1.31146	2.40821	1.88125
	Bra017099	AT2G38820	Protein of unknown function (DUF506) chr2:16222271-16223393 FORWARD LENGTH=310	653.517	307.009	496.911	394.168	952.166	768.953	856.657	661.389	702.073	968.777	1109.27	1193.78	-2.12866	-1.31516	-1.65797	1.45699	1.17664	-1.29524	-1.22018	1.13088	1.29488	1.39353	-1.31084
	Bra017645	AT4G34320	Protein of unknown function (DUF677) chr4:16422436-16423824 FORWARD LENGTH=374	626.991	307.868	334.721	362	680.702	576.805	621.686	531.043	441.935	379.094	438.964	823.028	-2.03656	-1.87317	-1.73202	1.08566	-1.08701	-1.17069	-1.40674	-1.63993	-1.41626	1.32386	1.00853
	Bra017665	NA	NA	770.102	318.505	446.826	402.241	704.629	613.695	1032.16	731.377	993.713	551.86	763.918	562.795	-2.41786	-1.72349	-1.91453	-1.09292	-1.25486	-1.41126	-1.03869	-1.87033	-1.35114	-1.83399	-1.34029
	Bra017988	AT3G49380	iqd15 IQ-domain 15 chr3:18311909-18313490 REVERSE LENGTH=352	934.656	459.575	634.835	468.111	860.971	811.666	668.359	401.38	497.425	496.869	662.009	860.749	-2.03374	-1.47228	-1.99665	-1.08558	-1.15153	-1.66515	-1.34364	-1.34514	-1.00959	1.28785	1.39843
	Bra018138	AT3G47510	unknown protein; FUNCTIONS IN: molecular_function unknown; INVOLVED IN: biological_process unknown; LOCATED IN: endomembrane system; EXPRESSED IN: 19 plant structures; EXPRESSED DURING: 11 growth stages; Has 15 Blast hits to 15 proteins in 7 species: Archae - 0; Bacteria - 0; Metazoa - 0; Fungi - 0; Plants - 15; Viruses - 0; Other Eukaryotes - 0 (source: NCBI BLink). chr3:17511173-17511615 FORWAR…	4757.81	2291.59	2888.47	2784.57	4282.3	3819.38	4250.06	2588.05	3039.12	3439.77	2873.31	3155.22	-2.0762	-1.64717	-1.70863	-1.11104	-1.2457	-1.64219	-1.39845	-1.23557	-1.47915	-1.34699	1.11947
	Bra018276	AT2G41920	Protein kinase superfamily protein chr2:17499448-17500404 FORWARD LENGTH=318	18785.6	9203.27	9495.48	9438.55	9532.27	9842.26	14270.7	13183.2	12522.8	8913.71	10019.5	15226.2	-2.04119	-1.97837	-1.99031	-1.97074	-1.90867	-1.08249	-1.13958	-1.60098	-1.42429	1.06696	1.31638
	Bra019257	AT4G23920	UGE2, ATUGE2 UDP-D-glucose/UDP-D-galactose 4-epimerase 2 chr4:12431416-12433666 FORWARD LENGTH=350	8942.98	3340.01	4742.06	6990.18	6649	7538.96	5888.83	5108.85	4380.31	4044.69	4375.58	6134.81	-2.67753	-1.88589	-1.27936	-1.34501	-1.18624	-1.15267	-1.34439	-1.45594	-1.34584	1.04177	1.51863
	Bra019509	AT3G47640	PYE basic helix-loop-helix (bHLH) DNA-binding superfamily protein chr3:17568035-17569101 FORWARD LENGTH=240	5854.31	2851.27	3547.14	4290.44	5608.31	5052.45	8381.67	4251.97	5350.35	6060.23	5499.59	4545.01	-2.05323	-1.65043	-1.3645	-1.04386	-1.15871	-1.97124	-1.56656	-1.38306	-1.52405	-1.84415	-1.43171
	Bra020160	NA	NA	702.303	252.666	512.857	861.577	1173.52	1144.16	304.813	473.058	696.555	310.57	414.594	362.989	-2.77957	-1.36939	1.22679	1.67096	1.62915	1.55196	2.28519	1.01889	1.36016	1.19086	2.30405
	Bra020162	AT5G21960	Integrase-type DNA-binding superfamily protein chr5:7258560-7259210 REVERSE LENGTH=216	1204.23	555.946	813.982	904.724	785.641	710.065	261.935	330.973	328.224	171.609	354.083	218.713	-2.16609	-1.47943	-1.33105	-1.5328	-1.69594	1.26357	1.25307	-1.52635	1.3518	-1.19762	4.59744
	Bra020318	AT5G59380	MBD6, ATMBD6 methyl-CPG-binding domain 6 chr5:23952321-23953485 FORWARD LENGTH=225	6045.43	2977.92	4056.23	4303.86	5386.01	4961.8	5832.73	3901.37	3804.82	3698.9	3721.4	4135.5	-2.03008	-1.49041	-1.40465	-1.12243	-1.21839	-1.49505	-1.53298	-1.57688	-1.56735	-1.41041	1.03647
	Bra020715	AT5G48150	PAT1 GRAS family transcription factor chr5:19522497-19524053 REVERSE LENGTH=490	9976.25	4967.62	5412.05	6335.59	6047.11	4981.6	10592.5	7669.39	8888.53	7520.62	8805.3	6407.75	-2.00826	-1.84334	-1.57464	-1.64976	-2.00262	-1.38114	-1.1917	-1.40846	-1.20297	-1.65308	-1.06177
	Bra022643	AT5G53290	CRF3 cytokinin response factor 3 chr5:21617961-21619025 REVERSE LENGTH=354	577.022	280.574	575.552	448.452	734.369	579.133	340.484	318.926	415.249	389.703	964.518	359.26	-2.05658	-1.00255	-1.2867	1.27269	1.00366	-1.0676	1.21958	1.14456	2.83279	1.05515	1.69471
	Bra022925	AT2G32830	PHT5, PHT1;5 phosphate transporter 1;5 chr2:13927754-13929657 REVERSE LENGTH=542	1247.05	526.065	827.342	986.151	786.62	872.212	452.009	316.11	135.395	249.044	246.546	631.544	-2.37052	-1.5073	-1.26456	-1.58533	-1.42976	-1.42991	-3.33845	-1.81498	-1.83337	1.39719	2.75891
	Bra024335	NA	NA	9883.66	2962.96	5522.35	5365.18	7290.32	7155	7544.51	3803.66	5873.72	7654.31	5949.94	7680.61	-3.33574	-1.78976	-1.84219	-1.35572	-1.38136	-1.98349	-1.28445	1.01455	-1.268	1.01804	1.31005
	Bra024336	NA	NA	2300.36	1146.91	1864.92	1718.21	2324.7	2146.53	1243.56	946.628	1608.37	1589.31	2187.62	1165.61	-2.0057	-1.23349	-1.33881	1.01058	-1.07166	-1.31367	1.29336	1.27803	1.75916	-1.06687	1.84982
	Bra024364	AT5G65207	unknown protein; BEST Arabidopsis thaliana protein match is: unknown protein (TAIR:AT5G10040.1); Has 30201 Blast hits to 17322 proteins in 780 species: Archae - 12; Bacteria - 1396; Metazoa - 17338; Fungi - 3422; Plants - 5037; Viruses - 0; Other Eukaryotes - 2996 (source: NCBI BLink). chr5:26052364-26052585 REVERSE LENGTH=73	799.834	357.244	428.783	482.317	2399.02	2099.59	445.348	331.889	487.922	352.352	393.389	839.107	-2.2389	-1.86536	-1.65832	2.9994	2.62503	-1.34186	1.0956	-1.26393	-1.13208	1.88416	1.79598
	Bra024841	AT2G01940	SGR5, ATIDD15 C2H2-like zinc finger protein chr2:432652-434917 FORWARD LENGTH=445	975.981	464.658	596.166	543.075	1058.1	916.351	569.872	404.008	420.806	371.277	519.122	594.936	-2.10043	-1.6371	-1.79714	1.08414	-1.06507	-1.41055	-1.35424	-1.5349	-1.09776	1.04398	1.71263
	Bra024865	AT2G01660	PDLP6 plasmodesmata-located protein 6 chr2:291717-292496 REVERSE LENGTH=259	505.107	227.21	515.647	261.472	413.733	425.237	531.378	348.462	665.851	493.788	332.626	305.61	-2.22308	1.02087	-1.93178	-1.22085	-1.18782	-1.52492	1.25306	-1.07613	-1.59752	-1.73875	-1.05201
	Bra025701	AT1G64100	pentatricopeptide (PPR) repeat-containing protein chr1:23791585-23795563 FORWARD LENGTH=806	1317.99	640.915	924.894	944.796	1601.02	1338.3	44.476	25.8414	21.7673	25.6478	28.0147	28.4057	-2.05642	-1.42502	-1.395	1.21474	1.01541	-1.72111	-2.04325	-1.73411	-1.5876	-1.56574	29.6337
	Bra025725	AT1G19270	DA1 DA1 chr1:6663327-6665845 FORWARD LENGTH=532	1478.1	733.776	1253.31	1133.53	1287.2	1087.86	1361.14	854.78	910.232	978.036	1100.19	961.714	-2.01437	-1.17936	-1.30398	-1.14831	-1.35872	-1.59239	-1.49538	-1.39171	-1.23719	-1.41533	1.08593
	Bra025902	AT1G18485	Pentatricopeptide repeat (PPR) superfamily protein chr1:6363172-6366084 FORWARD LENGTH=970	1282.99	623.036	793.721	884.473	1677.2	1981.13	2188.12	2583.61	2017.44	2210.48	2271.51	2727.52	-2.05926	-1.61642	-1.45057	1.30726	1.54415	1.18074	-1.0846	1.01022	1.03811	1.24651	-1.70548
	Bra026107	AT1G44414	unknown protein; Has 29 Blast hits to 29 proteins in 12 species: Archae - 0; Bacteria - 4; Metazoa - 0; Fungi - 0; Plants - 25; Viruses - 0; Other Eukaryotes - 0 (source: NCBI BLink). chr1:16847781-16848086 FORWARD LENGTH=101	821.726	386.065	797.895	2085.07	826.538	866.74	442.306	158.359	269.991	307.111	161.048	335.997	-2.12847	-1.02987	2.53743	1.00586	1.05478	-2.79306	-1.63822	-1.44022	-2.74642	-1.3164	1.85782
	Bra027524	AT5G44060	unknown protein; BEST Arabidopsis thaliana protein match is: unknown protein (TAIR:AT1G04000.1); Has 1807 Blast hits to 1807 proteins in 277 species: Archae - 0; Bacteria - 0; Metazoa - 736; Fungi - 347; Plants - 385; Viruses - 0; Other Eukaryotes - 339 (source: NCBI BLink). chr5:17731209-17731661 FORWARD LENGTH=150	6354.17	1549.54	3689.01	4111.34	4315.4	3708.05	2836.87	1897.22	1662.75	2304.03	2631.21	1430.86	-4.10068	-1.72246	-1.54552	-1.47244	-1.71361	-1.49528	-1.70613	-1.23126	-1.07816	-1.98263	2.23985
	Bra027629	NA	NA	1923.4	860.544	1216.8	1137.99	2379.05	1833.01	1337.94	799.418	1266.6	1253.28	997.565	2452.51	-2.2351	-1.5807	-1.69017	1.2369	-1.04931	-1.67364	-1.05632	-1.06755	-1.34121	1.83305	1.43758
	Bra027990	AT4G23190	CRK11, AT-RLK3 cysteine-rich RLK (RECEPTOR-like protein kinase) 11 chr4:12141197-12143710 REVERSE LENGTH=667	3179.9	1553.12	2373.58	2305.85	1720.55	1652.59	2029.51	1345.13	1852.09	2537.11	1554.25	1697.65	-2.04743	-1.33971	-1.37906	-1.84819	-1.92419	-1.50878	-1.09579	1.25011	-1.30578	-1.19548	1.56683
	Bra028133	AT1G48600	PMEAMT, AtPMEAMT S-adenosyl-L-methionine-dependent methyltransferases superfamily protein chr1:17966448-17969077 FORWARD LENGTH=475	506.748	239.7	307.868	275.73	369.684	383.914	230.01	211.338	130.719	114.234	139.849	104.836	-2.11409	-1.64599	-1.83784	-1.37076	-1.31995	-1.08835	-1.75958	-2.0135	-1.6447	-2.194	2.20316
	Bra029254	AT5G62520	SRO5 similar to RCD one 5 chr5:25098071-25099264 FORWARD LENGTH=309	7133.99	2584.82	4570.6	12238.4	4480.32	4490.49	3631.19	2169.11	4783.57	7522.18	7624.99	3648.63	-2.75996	-1.56084	1.71551	-1.59229	-1.58869	-1.67405	1.31736	2.07155	2.09986	1.0048	1.96464
	Bra029292	AT5G62020	AT-HSFB2A, HSFB2A heat shock transcription factor B2A chr5:24916212-24917194 FORWARD LENGTH=299	829.23	281.462	992.363	4968.83	696.867	635.912	1729.81	1059.2	3567.77	15388.2	3633.4	2113.1	-2.94615	1.19673	5.9921	-1.18994	-1.304	-1.63313	2.06252	8.89589	2.10046	1.22158	-2.08604
	Bra029307	NA	NA	615.75	230.674	594.882	508.963	656.823	797.722	999.906	1699.53	919.51	947.995	825.365	809.785	-2.66935	-1.03508	-1.20981	1.0667	1.29553	1.69969	-1.08743	-1.05476	-1.21147	-1.23478	-1.62388
	Bra031417	AT1G61630	ATENT7, ENT7 equilibrative nucleoside transporter 7 chr1:22744207-22746111 FORWARD LENGTH=417	788.916	379.184	451.167	415.068	712.895	643.12	935.99	728.295	635.397	470.476	560.045	371.766	-2.08056	-1.74861	-1.90069	-1.10664	-1.2267	-1.28518	-1.47308	-1.98945	-1.67128	-2.51769	-1.18643
	Bra032041	NA	NA	4609.45	1954.98	3811.55	4185.66	3277.04	2497.87	1503.23	1535.16	1777.54	1222.84	1398.38	1841.07	-2.3578	-1.20934	-1.10125	-1.40659	-1.84535	1.02124	1.18248	-1.22929	-1.07498	1.22474	3.06636
	Bra033045	AT3G28420	Putative membrane lipoprotein chr3:10654674-10655324 REVERSE LENGTH=216	1339.55	651.065	905.092	948.917	1839.41	1589.49	1020.8	836.657	686.175	1065.09	725.521	1907.82	-2.05748	-1.48002	-1.41166	1.37316	1.18659	-1.22009	-1.48767	1.04339	-1.40699	1.86895	1.31226
	Bra033197	AT4G10080	unknown protein; BEST Arabidopsis thaliana protein match is: unknown protein (TAIR:AT4G13530.1); Has 120 Blast hits to 114 proteins in 21 species: Archae - 2; Bacteria - 4; Metazoa - 0; Fungi - 12; Plants - 100; Viruses - 0; Other Eukaryotes - 2 (source: NCBI BLink). chr4:6300454-6302560 REVERSE LENGTH=325	9245.53	4505.58	5683.88	4795.99	9235.47	8219.18	8833.16	5911.25	5864.16	6067.83	6243.29	8918.05	-2.05202	-1.62662	-1.92776	-1.00109	-1.12487	-1.4943	-1.5063	-1.45574	-1.41482	1.00961	1.04668
	Bra033583	AT4G38910	BPC5, BBR/BPC5, ATBPC5 basic pentacysteine 5 chr4:18145478-18146254 REVERSE LENGTH=258	3566.65	1606.56	2644.39	2312.51	4028.75	3751.3	3586.03	3777.65	3568.58	2913.67	3766.03	4167.7	-2.22005	-1.34876	-1.54233	1.12956	1.05177	1.05344	-1.00489	-1.23076	1.05019	1.1622	-1.00543
	Bra033716	AT5G44060	unknown protein; BEST Arabidopsis thaliana protein match is: unknown protein (TAIR:AT1G04000.1); Has 1807 Blast hits to 1807 proteins in 277 species: Archae - 0; Bacteria - 0; Metazoa - 736; Fungi - 347; Plants - 385; Viruses - 0; Other Eukaryotes - 339 (source: NCBI BLink). chr5:17731209-17731661 FORWARD LENGTH=150	4202.79	1581	2254.23	3239.57	2697.65	2434.24	2809.47	1873.2	1888.25	2801.18	2625.11	1825.25	-2.65831	-1.8644	-1.29733	-1.55794	-1.72653	-1.49982	-1.48787	-1.00296	-1.07023	-1.53922	1.49594
	Bra034752	AT3G12550	XH/XS domain-containing protein chr3:3978669-3981372 FORWARD LENGTH=638	1612.55	760.422	946.72	887.447	1388.68	1457.09	1443.57	1015.18	767.558	1150.31	829.784	1615.37	-2.1206	-1.7033	-1.81707	-1.16121	-1.10669	-1.42198	-1.88073	-1.25494	-1.73969	1.11901	1.11706
	Bra035028	AT1G78310	VQ motif-containing protein chr1:29464003-29464938 REVERSE LENGTH=311	2202.11	933.326	1360.84	1151.58	2432.09	2280.08	1733.62	1692.22	1656.48	2011.67	1415.33	1843.88	-2.35942	-1.6182	-1.91225	1.10444	1.03541	-1.02446	-1.04657	1.16039	-1.22489	1.0636	1.27024
	Bra035231	AT1G51800	Leucine-rich repeat protein kinase family protein chr1:19214203-19217833 FORWARD LENGTH=894	560.99	189.611	529.251	300.327	670.787	612.232	127.878	66.9071	120.963	65.6889	61.4685	58.3982	-2.95864	-1.05997	-1.86793	1.19572	1.09134	-1.91128	-1.05717	-1.94672	-2.08038	-2.18976	4.38692
	Bra035586	AT5G55700	BMY6, BAM4 beta-amylase 4 chr5:22551873-22554702 FORWARD LENGTH=531	2288.6	1121.61	1334.65	1261.2	2715.91	3077.96	2247.74	1969.96	1523.37	1461.35	1711.39	3107.68	-2.04046	-1.71476	-1.81462	1.18671	1.34491	-1.14101	-1.4755	-1.53813	-1.3134	1.38258	1.01818
	Bra036053	AT1G12280	LRR and NB-ARC domains-containing disease resistance protein chr1:4174875-4177559 REVERSE LENGTH=894	736.026	328.556	391.536	1011.61	634.949	720.386	4213.14	4994.96	4823.68	4179.61	3972.6	3988.5	-2.24018	-1.87984	1.37442	-1.15919	-1.02171	1.18557	1.14491	-1.00802	-1.06055	-1.05632	-5.72417
	Bra036353	AT3G26000	Ribonuclease inhibitor chr3:9507042-9508542 REVERSE LENGTH=453	3274.05	1346.98	2490.97	2535.32	1979.29	1525.37	3679.02	2147.88	2778.89	4925	3808.46	2119.3	-2.43066	-1.31437	-1.29138	-1.65415	-2.1464	-1.71286	-1.32392	1.33867	1.03518	-1.73596	-1.12369
	Bra036901	AT2G31470	DOR F-box and associated interaction domains-containing protein chr2:13407492-13408655 REVERSE LENGTH=387	527.213	247.912	317.935	354.43	493.865	284.822	350.756	193.075	234.5	269.565	291.969	255.584	-2.12661	-1.65824	-1.4875	-1.06752	-1.85103	-1.81668	-1.49576	-1.30119	-1.20135	-1.37237	1.50308
	Bra038894	AT1G52290	Protein kinase superfamily protein chr1:19470251-19472362 REVERSE LENGTH=509	685.416	243.398	469.777	344.342	465.742	635.087	174.513	85.2576	176.411	113.598	129.874	187.332	-2.81603	-1.45902	-1.99051	-1.47166	-1.07925	-2.04689	1.01088	-1.53623	-1.34371	1.07346	3.92759
	Bra039297	AT2G46000	FUNCTIONS IN: molecular_function unknown; INVOLVED IN: biological_process unknown; LOCATED IN: endomembrane system; EXPRESSED IN: 24 plant structures; EXPRESSED DURING: 15 growth stages; CONTAINS InterPro DOMAIN/s: Mesoderm development candidate 2 (InterPro:IPR019330); Has 31 Blast hits to 31 proteins in 13 species: Archae - 0; Bacteria - 0; Metazoa - 5; Fungi - 0; Plants - 26; Viruses - 0; Other…	5216.13	2229.24	2737.31	2727.31	3220.36	3042.49	5421.7	3162.67	2879.8	3069.11	3551.56	2951.48	-2.33987	-1.90557	-1.91255	-1.61974	-1.71443	-1.71428	-1.88267	-1.76654	-1.52657	-1.83694	-1.03941
	Bra040354	AT5G23960	ATTPS21, TPS21 terpene synthase 21 chr5:8092969-8095128 FORWARD LENGTH=547	526.38	258.35	494.079	551.573	617.473	1262.45	337.082	376.269	244.182	125.378	129.176	497.852	-2.03747	-1.06538	1.04786	1.17306	2.39836	1.11625	-1.38045	-2.68853	-2.60948	1.47695	1.56158
	Bra040778	NA	NA	558	223.085	593.226	476.046	382.314	511.482	505.897	693.639	532.302	397.606	519.42	404.156	-2.50129	1.06313	-1.17216	-1.45953	-1.09095	1.37111	1.05219	-1.27236	1.02673	-1.25174	1.10299
	Bra002718	AT5G57560	TCH4, XTH22 Xyloglucan endotransglucosylase/hydrolase family protein chr5:23307296-23308235 REVERSE LENGTH=284	18575.2	5150.55	7676.31	14181.4	10763.6	9892.1	25760.8	12446.1	16159.2	16774	19807.3	14368.5	-3.60645	-2.41981	-1.30983	-1.72574	-1.87778	-2.06979	-1.59419	-1.53576	-1.30057	-1.79287	-1.38684
	Bra002719	AT5G57560	TCH4, XTH22 Xyloglucan endotransglucosylase/hydrolase family protein chr5:23307296-23308235 REVERSE LENGTH=284	20276.3	7231.31	9715.16	18734.5	12286.4	12266.6	23003.7	10860.4	12689.7	13666.4	15034.7	12975.5	-2.80396	-2.08708	-1.0823	-1.6503	-1.65297	-2.11813	-1.81279	-1.68323	-1.53004	-1.77286	-1.13451
	Bra002720	AT5G57560	TCH4, XTH22 Xyloglucan endotransglucosylase/hydrolase family protein chr5:23307296-23308235 REVERSE LENGTH=284	21273.8	6796.13	8372.99	16137	12841.7	10965.5	22668.1	11183.8	14043.2	15343.8	16551.8	14124.5	-3.13028	-2.54077	-1.31832	-1.65662	-1.94007	-2.02687	-1.61417	-1.47735	-1.36952	-1.60488	-1.06554
	Bra023305	NA	NA	1812.48	723.87	627.482	1201.98	4218.11	3075.93	1764.04	852.915	1157.49	1328.1	1061.19	3001.82	-2.50388	-2.8885	-1.50791	2.32726	1.69708	-2.06825	-1.52402	-1.32824	-1.66232	1.70167	1.02746
	Bra005548	AT5G13970	unknown protein; FUNCTIONS IN: molecular_function unknown; INVOLVED IN: biological_process unknown; LOCATED IN: endomembrane system; EXPRESSED IN: 23 plant structures; EXPRESSED DURING: 13 growth stages; BEST Arabidopsis thaliana protein match is: unknown protein (TAIR:AT5G13310.1); Has 1807 Blast hits to 1807 proteins in 277 species: Archae - 0; Bacteria - 0; Metazoa - 736; Fungi - 347; Plants -…	1952.96	718.63	939.221	1364.86	1852.15	1657.01	1716.86	544.122	779.63	1224.08	1066.19	1534.53	-2.71762	-2.07934	-1.43089	-1.05443	-1.1786	-3.15529	-2.20215	-1.40257	-1.61028	-1.11882	1.13752
	Bra007798	AT2G25460	CONTAINS InterPro DOMAIN/s: C2 calcium-dependent membrane targeting (InterPro:IPR000008); BEST Arabidopsis thaliana protein match is: unknown protein (TAIR:AT5G04860.1); Has 108 Blast hits to 69 proteins in 11 species: Archae - 0; Bacteria - 0; Metazoa - 0; Fungi - 0; Plants - 108; Viruses - 0; Other Eukaryotes - 0 (source: NCBI BLink). chr2:10833175-10835374 REVERSE LENGTH=423	662.009	217.342	317.499	1391.43	550.601	692.99	1217.4	252.176	317.565	1773.42	863.74	1000.1	-3.04593	-2.08507	2.10183	-1.20234	1.0468	-4.82758	-3.83355	1.45673	-1.40945	-1.21728	-1.83895
	Bra008846	AT5G13220	JAZ10, TIFY9, JAS1 jasmonate-zim-domain protein 10 chr5:4219001-4220502 FORWARD LENGTH=197	650.16	303.674	311.669	513.608	405.074	301.905	645.454	261.251	297.908	536.607	366.328	547.523	-2.14098	-2.08606	-1.26587	-1.60504	-2.15353	-2.47063	-2.16662	-1.20284	-1.76196	-1.17886	1.00729
	Bra010383	AT4G28140	Integrase-type DNA-binding superfamily protein chr4:13974905-13975783 REVERSE LENGTH=292	1075.12	189.644	130.916	720.354	1257.52	1251.88	699.84	177.332	140.816	2173.55	373.731	2389.09	-5.66915	-8.21229	-1.49249	1.16966	1.16441	-3.9465	-4.96989	3.10578	-1.87258	3.41377	1.53624
	Bra012441	AT1G26800	RING/U-box superfamily protein chr1:9285576-9286190 REVERSE LENGTH=204	2184.47	514.82	993.269	3233.22	1570.4	1376.66	1226.26	349.861	354.369	1194.15	904.842	1094.94	-4.24317	-2.19927	1.48009	-1.39103	-1.58679	-3.50499	-3.4604	-1.02689	-1.35522	-1.11993	1.78141
	Bra013738	AT4G23870	unknown protein; BEST Arabidopsis thaliana protein match is: unknown protein (TAIR:AT4G11020.1); Has 12 Blast hits to 12 proteins in 4 species: Archae - 0; Bacteria - 0; Metazoa - 0; Fungi - 0; Plants - 12; Viruses - 0; Other Eukaryotes - 0 (source: NCBI BLink). chr4:12414409-12414759 FORWARD LENGTH=116	2713.57	669.263	1271.37	1497.7	2326.69	2465.57	1854.44	792.387	905.722	1639.4	1360.01	1621.07	-4.05456	-2.13437	-1.81182	-1.16628	-1.10059	-2.34032	-2.04747	-1.13117	-1.36355	-1.14396	1.46328
	Bra017713	AT4G35480	RHA3B RING-H2 finger A3B chr4:16852233-16852835 REVERSE LENGTH=200	2357.6	707.537	1000.67	1263.25	2811.39	2570	2001.5	570.497	917.888	1201.33	1362.99	1801.29	-3.33212	-2.35602	-1.8663	1.19248	1.09009	-3.50834	-2.18055	-1.66607	-1.46846	-1.11115	1.17792
	Bra026963	AT1G12610	DDF1 Integrase-type DNA-binding superfamily protein chr1:4290205-4290834 REVERSE LENGTH=209	823.841	334.649	304.26	3808.63	583.954	560.352	1285.18	522.006	430.111	1948.93	3068.88	823.528	-2.46181	-2.70769	4.62302	-1.4108	-1.47022	-2.462	-2.98802	1.51646	2.3879	-1.56058	-1.55999
	Bra036048	AT3G50060	MYB77 myb domain protein 77 chr3:18558146-18559051 REVERSE LENGTH=301	14954.3	4415.58	5346.08	10478.8	8062.57	7859.36	16180.5	6719.2	6837.32	8493.11	10419.1	6509.63	-3.38671	-2.79725	-1.4271	-1.85478	-1.90274	-2.4081	-2.3665	-1.90513	-1.55297	-2.48563	-1.082
	Bra016052	AT1G72510	Protein of unknown function (DUF1677) chr1:27303906-27304403 FORWARD LENGTH=165	4351.52	1320.74	993.36	4993.72	3089.26	3158.87	4492.53	1782.74	1482.6	1095.08	3357.65	1933.55	-3.29476	-4.38061	1.14758	-1.4086	-1.37756	-2.52001	-3.03017	-4.10247	-1.338	-2.32346	-1.0324
	Bra034818	AT3G11690	unknown protein; FUNCTIONS IN: molecular_function unknown; INVOLVED IN: biological_process unknown; LOCATED IN: chloroplast; EXPRESSED IN: 24 plant structures; EXPRESSED DURING: 15 growth stages; BEST Arabidopsis thaliana protein match is: unknown protein (TAIR:AT5G06380.1); Has 84 Blast hits to 84 proteins in 12 species: Archae - 0; Bacteria - 0; Metazoa - 0; Fungi - 0; Plants - 84; Viruses - 0;…	2078.28	688.13	669.127	1282.03	1609.83	1336.11	2138.05	698.499	866.815	1001.95	1278.97	1444.78	-3.02019	-3.10596	-1.62109	-1.29099	-1.55547	-3.06092	-2.46656	-2.13389	-1.6717	-1.47984	-1.02876
	Bra000366	AT2G44940	Integrase-type DNA-binding superfamily protein chr2:18537294-18538181 FORWARD LENGTH=295	11721.5	3051.94	3344.8	8925.89	8088.25	7386.63	10401.9	3171.24	3356.21	3684.36	5091.58	4063.94	-3.84067	-3.50439	-1.3132	-1.4492	-1.58685	-3.28007	-3.0993	-2.82326	-2.04296	-2.55956	1.12686
	Bra000660	AT4G08950	EXO Phosphate-responsive 1 family protein chr4:5740378-5741322 FORWARD LENGTH=314	4986.79	958.255	836.382	3521.56	2780.24	2799.28	9496.45	1419.8	1012.9	607.295	2787.65	3579.74	-5.20403	-5.96234	-1.41607	-1.79365	-1.78145	-6.68858	-9.37551	-15.6373	-3.40661	-2.65283	-1.90432
	Bra008196	AT1G75400	RING/U-box superfamily protein chr1:28297609-28299464 FORWARD LENGTH=455	1504.15	659.789	678.11	766.891	1335.55	1500.73	1434.94	596.805	514.249	534.435	440.167	1070.14	-2.27974	-2.21815	-1.96136	-1.12624	-1.00228	-2.40437	-2.79036	-2.68497	-3.25999	-1.34089	1.04823
	Bra011423	AT4G33160	F-box family protein chr4:15994160-15995533 FORWARD LENGTH=457	1168.88	504.602	537.538	668.826	979.673	1165.22	1781.84	475.896	619.535	677.462	677.703	1110.35	-2.31644	-2.17451	-1.74766	-1.19313	-1.00314	-3.74418	-2.87609	-2.63017	-2.62923	-1.60476	-1.5244
	Bra011749	AT4G37260	MYB73, ATMYB73 myb domain protein 73 chr4:17540602-17541564 FORWARD LENGTH=320	12165.2	5211.3	4735	7595.41	7522.94	7755.13	18371	6635.07	6171.57	7128.95	7750.72	8114.62	-2.33439	-2.56921	-1.60165	-1.61708	-1.56866	-2.76877	-2.97671	-2.57696	-2.37023	-2.26394	-1.51013
	Bra017813	AT4G37260	MYB73, ATMYB73 myb domain protein 73 chr4:17540602-17541564 FORWARD LENGTH=320	2924.59	1411.35	714.401	2023.26	2188.39	2217.19	3697.45	1412.33	1509.22	1429.91	1002.16	1767.19	-2.07219	-4.09377	-1.44548	-1.33641	-1.31905	-2.61798	-2.44991	-2.58579	-3.68948	-2.09228	-1.26426
	Bra021399	AT2G47485	unknown protein; BEST Arabidopsis thaliana protein match is: unknown protein (TAIR:AT3G62650.1); Has 35333 Blast hits to 34131 proteins in 2444 species: Archae - 798; Bacteria - 22429; Metazoa - 974; Fungi - 991; Plants - 531; Viruses - 0; Other Eukaryotes - 9610 (source: NCBI BLink). chr2:19486004-19486429 FORWARD LENGTH=141	1434.24	387.774	559.104	737.768	1852.15	1481.43	1457.16	282.352	265.625	145.151	470.314	1193.91	-3.69865	-2.56525	-1.94403	1.29138	1.0329	-5.16079	-5.48578	-10.0389	-3.09827	-1.22049	-1.01598
	Bra033533	AT4G16141	GATA type zinc finger transcription factor family protein chr4:9131872-9132893 REVERSE LENGTH=197	7106.75	3013.89	3338.45	5569.82	8063.7	7003.43	10260.9	4268.21	6081.54	5415.55	5061.7	7097.13	-2.358	-2.12876	-1.27594	1.13465	-1.01475	-2.40403	-1.68722	-1.89471	-2.02716	-1.44578	-1.44382
	Bra007335	AT3G57540	Remorin family protein chr3:21301623-21302924 REVERSE LENGTH=296	7267.98	3139.83	3195.52	3905.63	4262.72	3626.04	5906	2689.86	2808.53	4018.78	2810.99	3009.55	-2.31477	-2.27443	-1.8609	-1.70501	-2.00438	-2.19565	-2.10288	-1.4696	-2.10104	-1.96242	1.23061
	Bra011413	AT4G33100	CONTAINS InterPro DOMAIN/s: Mitochondrial distribution/morphology family 35/apoptosis (InterPro:IPR007918); Has 214 Blast hits to 214 proteins in 102 species: Archae - 0; Bacteria - 0; Metazoa - 110; Fungi - 69; Plants - 29; Viruses - 0; Other Eukaryotes - 6 (source: NCBI BLink). chr4:15971701-15972342 FORWARD LENGTH=92	1809.28	763.63	591.338	1172.73	1173.6	1006.99	1861.54	686.611	706.695	1110.35	630.24	1061.31	-2.36931	-3.05964	-1.54279	-1.54165	-1.79672	-2.7112	-2.63415	-1.67653	-2.9537	-1.754	-1.02888
	Bra015503	NA	NA	2448.26	931.426	850.693	1257.03	2083.08	2023.99	2655.67	1009.18	1129.67	1687.52	1196.03	1703.95	-2.62851	-2.87796	-1.94765	-1.17531	-1.20962	-2.63151	-2.35084	-1.57371	-2.2204	-1.55854	-1.08472
	Bra015733	AT1G76560	CP12-3 CP12 domain-containing protein 3 chr1:28728285-28728689 FORWARD LENGTH=134	2153.13	687.184	829.229	2050.81	2210.18	1997.99	1925.12	812.073	710.531	1772.72	840.947	1977.93	-3.13327	-2.59654	-1.04989	1.0265	-1.07765	-2.37062	-2.70941	-1.08597	-2.28923	1.02743	1.11844
	Bra021433	AT3G02550	LBD41 LOB domain-containing protein 41 chr3:536747-537650 REVERSE LENGTH=263	3154.47	925.894	771.841	2971.11	1652.22	1537.36	3986.43	1186.37	1174.45	3300.79	1748.17	1553.32	-3.40695	-4.08694	-1.06171	-1.90923	-2.05187	-3.36019	-3.3943	-1.20772	-2.28034	-2.56639	-1.26374
	Bra021539	AT3G14200	Chaperone DnaJ-domain superfamily protein chr3:4712881-4714361 REVERSE LENGTH=230	2345.84	757.495	1039.66	6344.35	2871.43	3302.37	5289.83	2492.97	2068.65	3906.04	1989.53	6438.95	-3.09684	-2.25635	2.70451	1.22405	1.40776	-2.1219	-2.55714	-1.35427	-2.65883	1.21723	-2.25498
	Bra026849	AT1G14200	RING/U-box superfamily protein chr1:4854532-4855071 REVERSE LENGTH=179	7288.78	1866.66	2564.67	10366.9	6035.63	5951.47	7329.18	2546.29	1950.99	6076.07	3126.06	6338.15	-3.90472	-2.842	1.42231	-1.20763	-1.2247	-2.87838	-3.75665	-1.20624	-2.34454	-1.15636	-1.00554
	Bra007494	AT3G59940	Galactose oxidase/kelch repeat superfamily protein chr3:22143009-22144265 FORWARD LENGTH=418	3223.45	1265.1	1362.43	1752.06	4849.63	4843.85	3282.2	1931.73	1496.01	2320.01	1937.44	6882.23	-2.54798	-2.36596	-1.83981	1.50448	1.50269	-1.6991	-2.19397	-1.41474	-1.69409	2.09683	-1.01823
	Bra009015	AT5G10650	RING/U-box superfamily protein chr5:3365237-3367263 REVERSE LENGTH=525	9082.76	4114.38	4028.05	4831.76	7244.43	7019.67	10974.9	5912	5439.54	7027.95	6285.95	10706	-2.20756	-2.25488	-1.8798	-1.25376	-1.2939	-1.85638	-2.01762	-1.56161	-1.74594	-1.02512	-1.20832
	Bra000921	AT4G01575	serine protease inhibitor, Kazal-type family protein chr4:682040-682474 REVERSE LENGTH=144	1658.66	707.902	628.657	963.361	2169.18	2143.47	2212.69	1461.77	824.674	726.232	1036.97	2191.95	-2.34306	-2.63842	-1.72174	1.30779	1.29229	-1.51371	-2.68311	-3.04681	-2.1338	-1.00946	-1.33402
	Bra016860	AT2G42760	unknown protein; CONTAINS InterPro DOMAIN/s: Protein of unknown function DUF1685 (InterPro:IPR012881); Has 170 Blast hits to 164 proteins in 34 species: Archae - 0; Bacteria - 1; Metazoa - 26; Fungi - 10; Plants - 107; Viruses - 0; Other Eukaryotes - 26 (source: NCBI BLink). chr2:17796382-17797185 REVERSE LENGTH=267	1834.27	475.088	558.795	1051.05	932.916	1052.68	1300.71	684.341	552.953	619.951	558.62	644.819	-3.86091	-3.28255	-1.74518	-1.96617	-1.74248	-1.90068	-2.3523	-2.09809	-2.32843	-2.01717	1.41021
	Bra039460	AT3G05120	ATGID1A, GID1A alpha/beta-Hydrolases superfamily protein chr3:1430682-1432287 FORWARD LENGTH=345	6127.71	2340.79	2186.1	3170.75	5699.66	4792.84	2922.9	1524.02	1304.46	783.871	1351.41	2949.36	-2.6178	-2.80303	-1.93257	-1.0751	-1.27851	-1.91789	-2.2407	-3.7288	-2.16285	1.00905	2.09645
	Bra006294	AT5G15270	RNA-binding KH domain-containing protein chr5:4958738-4960947 FORWARD LENGTH=548	1959.55	542.887	880.773	1054.72	1490.16	1592.15	1816.71	998.577	693.639	938.37	514.062	1591.55	-3.6095	-2.22481	-1.85789	-1.31499	-1.23076	-1.8193	-2.6191	-1.93603	-3.53403	-1.14147	1.07863
	Bra006727	AT5G59080	unknown protein; FUNCTIONS IN: molecular_function unknown; INVOLVED IN: response to oxidative stress; LOCATED IN: chloroplast; EXPRESSED IN: 18 plant structures; EXPRESSED DURING: 9 growth stages; BEST Arabidopsis thaliana protein match is: unknown protein (TAIR:AT3G46880.1); Has 1807 Blast hits to 1807 proteins in 277 species: Archae - 0; Bacteria - 0; Metazoa - 736; Fungi - 347; Plants - 385; V…	1343.43	570.039	453.878	794.898	3010.58	2831.04	1201.32	608.583	555.464	946.7	467.192	3438.39	-2.35673	-2.95989	-1.69007	2.24097	2.10732	-1.97396	-2.16273	-1.26896	-2.57136	2.86218	1.11829
	Bra014178	AT1G49245	Prefoldin chaperone subunit family protein chr1:18218861-18219085 FORWARD LENGTH=74	2648.12	1191.73	1322.67	2471.76	2212.21	2158.91	2364	1190.59	1104.21	2306.39	970.159	2615.17	-2.22208	-2.0021	-1.07135	-1.19705	-1.2266	-1.98557	-2.1409	-1.02498	-2.43671	1.10625	1.12019
	Bra018143	AT3G47480	Calcium-binding EF-hand family protein chr3:17496354-17496905 REVERSE LENGTH=183	1440.47	474.52	659.454	881.49	1196.91	1035.72	860.5	654.888	301.294	526.509	282.26	733.971	-3.03564	-2.18434	-1.63413	-1.20349	-1.39079	-1.31397	-2.85601	-1.63435	-3.04861	-1.17239	1.67399
	Bra001759	AT3G19680	Protein of unknown function (DUF1005) chr3:6840448-6842107 FORWARD LENGTH=491	3379.77	1544.36	1576.35	2101.91	2018.08	1814.66	3877.77	2349.79	2010.35	1238.83	2648.72	1648.29	-2.18846	-2.14405	-1.60795	-1.67475	-1.86248	-1.65026	-1.9289	-3.13019	-1.46402	-2.3526	-1.14735
	Bra010249	AT4G31150	endonuclease V family protein chr4:15143907-15145583 REVERSE LENGTH=277	631.234	181.972	274.229	319.457	594.708	600.131	573.14	300.916	327.791	222.762	344.824	574.433	-3.46885	-2.30185	-1.97596	-1.06142	-1.05183	-1.90465	-1.74849	-2.57288	-1.66212	1.00226	1.10136
	Bra022447	AT3G19680	Protein of unknown function (DUF1005) chr3:6840448-6842107 FORWARD LENGTH=491	8793.45	4104.85	3782.39	6460.94	4713.5	4239.24	10669.5	6515.45	5766.82	3042.34	6328.17	5202.08	-2.14221	-2.32484	-1.36102	-1.86559	-2.0743	-1.63757	-1.85015	-3.507	-1.68603	-2.05101	-1.21335
	Bra035141	AT1G80940	unknown protein; Has 30201 Blast hits to 17322 proteins in 780 species: Archae - 12; Bacteria - 1396; Metazoa - 17338; Fungi - 3422; Plants - 5037; Viruses - 0; Other Eukaryotes - 2996 (source: NCBI BLink). chr1:30410959-30411943 FORWARD LENGTH=213	5472.05	1999.89	2574.82	2798.32	5851.81	5151.8	4425.37	2247.39	2594.46	2207.68	2710.69	4929.16	-2.73618	-2.12522	-1.95548	1.0694	-1.06216	-1.96912	-1.7057	-2.00453	-1.63256	1.11384	1.23652
	Bra014556	AT3G58710	WRKY69, ATWRKY69 WRKY DNA-binding protein 69 chr3:21715192-21716766 FORWARD LENGTH=271	1424.93	694.26	615.917	967.315	850.889	952.249	1744.64	1022.47	894.451	813.611	600.954	1182.18	-2.05244	-2.31351	-1.47308	-1.67464	-1.49638	-1.7063	-1.95051	-2.14432	-2.90312	-1.47578	-1.22437
	Bra040437	AT3G63210	MARD1 Protein of unknown function (DUF581) chr3:23354019-23354906 REVERSE LENGTH=263	7767.03	3118.66	2399.46	4614.88	5404.57	4164.3	6179.93	3519.49	3857.43	1886.4	3060.03	3555.62	-2.4905	-3.23699	-1.68304	-1.43712	-1.86515	-1.75592	-1.60208	-3.27604	-2.01957	-1.73807	1.25682
	Bra012163	AT5G67410	unknown protein; BEST Arabidopsis thaliana protein match is: unknown protein (TAIR:AT2G14850.1); Has 1807 Blast hits to 1807 proteins in 277 species: Archae - 0; Bacteria - 0; Metazoa - 736; Fungi - 347; Plants - 385; Viruses - 0; Other Eukaryotes - 339 (source: NCBI BLink). chr5:26896600-26897463 REVERSE LENGTH=287	883.18	344.852	308.61	671.638	533.725	680.368	729.861	435.925	366.937	432.065	328.768	703.756	-2.56104	-2.8618	-1.31496	-1.65475	-1.29809	-1.67428	-1.98906	-1.68924	-2.21999	-1.03709	1.21007
	Bra018628	AT1G08390	unknown protein; Has 62 Blast hits to 62 proteins in 27 species: Archae - 0; Bacteria - 0; Metazoa - 34; Fungi - 0; Plants - 28; Viruses - 0; Other Eukaryotes - 0 (source: NCBI BLink). chr1:2642220-2643103 FORWARD LENGTH=137	1329.31	581.278	602.981	779.833	1440.68	1378.64	1594.8	1052.79	982.803	1282.67	671.435	1740.37	-2.28687	-2.20456	-1.70461	1.08378	1.03711	-1.51483	-1.62271	-1.24334	-2.37521	1.09128	-1.19972
	Bra023304	NA	NA	1664.4	787.425	740.309	1731.28	3188.19	3565.14	1530.28	936.257	1059.66	1319.78	738.913	3029.32	-2.11373	-2.24825	1.04018	1.91552	2.142	-1.63447	-1.44412	-1.1595	-2.07099	1.97959	1.08764
	Bra004127	AT1G65730	YSL7 YELLOW STRIPE like 7 chr1:24442639-24446122 FORWARD LENGTH=688	3299.59	1552.79	1504.17	2169.98	4436.44	4254.4	2261.95	1699.47	1418.51	1686.93	1399.87	4689.3	-2.12494	-2.19363	-1.52056	1.34454	1.28937	-1.33097	-1.5946	-1.34087	-1.61583	2.07312	1.45874
	Bra006292	AT5G15260	Ribosomal protein L34e superfamily protein chr5:4953646-4954350 REVERSE LENGTH=234	572.018	275.785	213.492	303.186	534.091	506.523	472.926	165.083	172.038	342.011	162.383	364.492	-2.07414	-2.67934	-1.88669	-1.07101	-1.1293	-2.86478	-2.74896	-1.38278	-2.91241	-1.29749	1.20953
	Bra007841	AT2G24550	unknown protein; BEST Arabidopsis thaliana protein match is: unknown protein (TAIR:AT4G31510.1); Has 219 Blast hits to 219 proteins in 33 species: Archae - 0; Bacteria - 0; Metazoa - 16; Fungi - 2; Plants - 184; Viruses - 0; Other Eukaryotes - 17 (source: NCBI BLink). chr2:10428060-10429051 REVERSE LENGTH=245	13252.5	6560.42	5288.65	9220.78	8623.07	9254.33	10393.2	8031.11	7601.91	8265.34	11186.8	11118.1	-2.02007	-2.50584	-1.43724	-1.53687	-1.43203	-1.29412	-1.36718	-1.25744	1.07636	1.06975	1.27511
	Bra008352	NA	NA	1880.13	771.28	913.583	1047.18	1583.76	1508.36	2228.17	1114.94	1187.95	1327.4	1311.84	2126.35	-2.43768	-2.05797	-1.79542	-1.18713	-1.24647	-1.99847	-1.87564	-1.6786	-1.69851	-1.04788	-1.18511
	Bra012128	AT5G67060	HEC1 basic helix-loop-helix (bHLH) DNA-binding superfamily protein chr5:26766276-26767001 FORWARD LENGTH=241	619.255	230.44	189.768	319.288	488.814	366.467	320.436	208.777	241.226	187.125	264.191	250.455	-2.68727	-3.26322	-1.93949	-1.26685	-1.6898	-1.53482	-1.32836	-1.71242	-1.2129	-1.27942	1.93254
	Bra012151	AT5G67310	CYP81G1 cytochrome P450, family 81, subfamily G, polypeptide 1 chr5:26855313-26856924 REVERSE LENGTH=507	896.727	426.499	317.288	522.296	603.529	450.556	501.245	348.879	510.085	411.5	474.971	762.644	-2.10253	-2.82622	-1.71689	-1.48581	-1.99027	-1.43673	1.01764	-1.21809	-1.05532	1.5215	1.789
	Bra015576	AT1G07350	RNA-binding (RRM/RBD/RNP motifs) family protein chr1:2257732-2260101 REVERSE LENGTH=382	4544.15	2234.21	2011.67	3483.36	2910.78	2624.1	6470.18	4012.95	4005.54	9566.15	3415.34	7845.55	-2.0339	-2.25889	-1.30453	-1.56115	-1.7317	-1.61233	-1.61531	1.4785	-1.89445	1.21257	-1.42385
	Bra016811	AT1G11840	ATGLX1, GLX1 glyoxalase I homolog chr1:3996045-3997518 FORWARD LENGTH=283	1200.75	594.75	409.148	1222.37	761.167	710.482	2538.61	1996.88	1826.02	2037.63	2059.71	3228.47	-2.01892	-2.93476	1.01801	-1.57751	-1.69005	-1.27129	-1.39024	-1.24586	-1.23251	1.27175	-2.11419
	Bra016851	AT1G11170	Protein of unknown function (DUF707) chr1:3741724-3744459 FORWARD LENGTH=438	1280.91	632.142	426.881	694.175	744.115	722.517	762.177	746.329	489.201	538.881	656.194	789.819	-2.0263	-3.00063	-1.84523	-1.72139	-1.77284	-1.02123	-1.558	-1.41437	-1.16151	1.03627	1.68059
	Bra023303	NA	NA	2084.15	556.01	770.038	1126.7	4081.99	3013.18	1729.61	1391.11	1368.86	1445.92	1162.18	3142.48	-3.7484	-2.70655	-1.84978	1.95859	1.44576	-1.24333	-1.26354	-1.1962	-1.48825	1.81687	1.20498
	Bra024452	AT2G18960	AHA1, PMA, OST2, HA1 H(+)-ATPase 1 chr2:8221858-8227268 FORWARD LENGTH=949	2352.22	1011.18	262.861	1582.8	1909.68	2223	5843.88	5970.4	5832.23	4979.27	5232.03	6867.46	-2.32621	-8.94853	-1.48611	-1.23174	-1.05813	1.02165	-1.002	-1.17364	-1.11694	1.17515	-2.48441
	Bra024456	AT4G30200	VEL1, VIL2 vernalization5/VIN3-like chr4:14786852-14789103 REVERSE LENGTH=685	956.404	458.352	468.88	526.852	814.845	912.963	902.621	594.835	735.518	570.536	579.025	821.064	-2.08661	-2.03976	-1.81532	-1.17373	-1.04758	-1.51743	-1.22719	-1.58206	-1.55886	-1.09933	1.05959
	Bra024476	AT2G18260	SYP112, ATSYP112 syntaxin of plants 112 chr2:7942275-7943192 FORWARD LENGTH=305	664.255	298.153	297.212	382.944	432.06	306.794	356.769	418.762	473.995	328.142	543.62	491.185	-2.2279	-2.23495	-1.7346	-1.53741	-2.16515	1.17376	1.32858	-1.08724	1.52373	1.37676	1.86186
	Bra024533	NA	NA	801.148	279.631	311.404	1652.9	705.17	1326.5	360.18	187.935	217	462.428	734.696	933.657	-2.86502	-2.5727	2.06316	-1.13611	1.65575	-1.91651	-1.65982	1.28388	2.0398	2.5922	2.2243
	Bra024536	AT1G22770	GI, FB gigantea protein (GI) chr1:8062398-8067447 FORWARD LENGTH=1173	1486.79	689.776	595.93	833.073	1868.45	2194.74	1250.49	1125.64	967.22	914.629	771.768	1674.07	-2.15547	-2.49491	-1.78471	1.2567	1.47616	-1.11091	-1.29287	-1.36721	-1.62029	1.33873	1.18897
	Bra025374	AT3G29035	ATNAC3, ANAC059, NAC3 NAC domain containing protein 3 chr3:11033839-11035006 FORWARD LENGTH=318	2184.13	1011.34	477.663	1248.24	1456.96	2023.78	1028.56	989.284	842.462	787.944	687.757	1041.97	-2.15964	-4.57253	-1.74977	-1.4991	-1.07923	-1.0397	-1.2209	-1.30537	-1.49553	1.01304	2.12348
	Bra025891	NA	NA	2574.79	1265.36	1218.34	1784.03	2438.05	2713.31	468.482	380.143	409.047	324.878	272.815	604.414	-2.03483	-2.11336	-1.44324	-1.05609	1.0538	-1.23238	-1.1453	-1.44202	-1.71721	1.29015	5.49603
	Bra027996	AT4G10270	Wound-responsive family protein chr4:6374805-6375077 FORWARD LENGTH=90	4880.18	2312.51	1889.15	3226.07	3791.84	3437.22	3912.78	2927.05	2149.27	3086.85	3103.45	4100.29	-2.11034	-2.58327	-1.51273	-1.28702	-1.4198	-1.33677	-1.82052	-1.26756	-1.26078	1.04792	1.24724
	Bra028553	AT5G11070	unknown protein; Has 1807 Blast hits to 1807 proteins in 277 species: Archae - 0; Bacteria - 0; Metazoa - 736; Fungi - 347; Plants - 385; Viruses - 0; Other Eukaryotes - 339 (source: NCBI BLink). chr5:3516440-3516898 REVERSE LENGTH=152	3655	1468.51	1727.28	1849.11	3193.19	3076.76	2569.56	1679.52	1813.1	1492.23	1722.47	2091.41	-2.48892	-2.11604	-1.97663	-1.14462	-1.18794	-1.52994	-1.41722	-1.72196	-1.49179	-1.22863	1.42242
	Bra029291	AT5G62020	AT-HSFB2A, HSFB2A heat shock transcription factor B2A chr5:24916212-24917194 FORWARD LENGTH=299	2010.62	492.315	936.527	4436.58	1057.98	1140.61	2267.1	1187.81	1525.37	4327.41	2077.49	1995.72	-4.08401	-2.14689	2.20657	-1.90043	-1.76276	-1.90864	-1.48626	1.90879	-1.09127	-1.13598	-1.12756
	Bra029619	NA	NA	6960.05	2757.18	3432.03	3568.1	7657.66	6767.39	832.008	775.87	1003.37	752.166	727.463	753.498	-2.52434	-2.02797	-1.95063	1.10023	-1.02847	-1.07235	1.20596	-1.10615	-1.14371	-1.10419	8.36536
	Bra030014	AT4G22060	F-box family protein with a domain of unknown function (DUF295) chr4:11687620-11688819 FORWARD LENGTH=399	874.167	434.446	400.971	585.213	598.73	581.221	972.849	845.935	779.729	818.333	649.565	750.49	-2.01214	-2.18013	-1.49376	-1.46004	-1.50402	-1.15003	-1.24768	-1.18882	-1.49769	-1.29629	-1.11289
	Bra030329	NA	NA	918.172	431.992	352.539	479.205	1243.46	1271.04	504.672	431.814	395.704	347.239	302.918	893.962	-2.12544	-2.60446	-1.91603	1.35428	1.38432	-1.16873	-1.27538	-1.45339	-1.66604	1.77137	1.81934
	Bra037171	AT5G66440	unknown protein; BEST Arabidopsis thaliana protein match is: unknown protein (TAIR:AT4G34560.1); Has 1807 Blast hits to 1807 proteins in 277 species: Archae - 0; Bacteria - 0; Metazoa - 736; Fungi - 347; Plants - 385; Viruses - 0; Other Eukaryotes - 339 (source: NCBI BLink). chr5:26530274-26531032 REVERSE LENGTH=252	2772.86	1153.56	845.853	1414.75	2345.04	2272.03	3485.14	1810.85	1854.45	2270.95	2125.98	5423.21	-2.40374	-3.27818	-1.95996	-1.18244	-1.22043	-1.92459	-1.87934	-1.53466	-1.63931	1.5561	-1.25688
	Bra003689	AT1G77250	RING/FYVE/PHD-type zinc finger family protein chr1:29020444-29022938 REVERSE LENGTH=522	1395.34	674.24	832.04	585.852	1234.95	1038.43	1040.11	496.94	640.713	569.343	733.269	815.863	-2.0695	-1.67701	-2.38173	-1.12988	-1.3437	-2.09303	-1.62336	-1.82686	-1.41846	-1.27486	1.34153
	Bra013246	AT5G61210	SNAP33, ATSNAP33, SNP33, ATSNAP33B soluble N-ethylmaleimide-sensitive factor adaptor protein 33 chr5:24624027-24625366 FORWARD LENGTH=300	1242.06	532.004	699.073	419.519	823.793	671.981	1281.07	514.843	960.454	839.498	1197.56	489.856	-2.33468	-1.77672	-2.96068	-1.50773	-1.84836	-2.48827	-1.33382	-1.526	-1.06973	-2.6152	-1.03141
	Bra024334	AT5G64880	unknown protein; Has 30201 Blast hits to 17322 proteins in 780 species: Archae - 12; Bacteria - 1396; Metazoa - 17338; Fungi - 3422; Plants - 5037; Viruses - 0; Other Eukaryotes - 2996 (source: NCBI BLink). chr5:25932353-25933874 FORWARD LENGTH=171	1566.34	537.885	983.796	777.694	1398.59	1211.95	1590.87	646.462	891.267	980.538	1229.18	1828.31	-2.91204	-1.59214	-2.01408	-1.11994	-1.29241	-2.46089	-1.78495	-1.62245	-1.29425	1.14925	-1.01566
	Bra032989	AT5G61210	SNAP33, ATSNAP33, SNP33, ATSNAP33B soluble N-ethylmaleimide-sensitive factor adaptor protein 33 chr5:24624027-24625366 FORWARD LENGTH=300	1288.56	496.869	773.76	506.695	851.472	707.899	1048.35	502.016	895.621	806.711	1127.41	386.555	-2.59336	-1.66532	-2.54307	-1.51333	-1.82026	-2.08828	-1.17053	-1.29954	1.07541	-2.71203	1.22913
	Bra010128	AT5G62880	ARAC10, ATRAC10, ATROP11, RAC10 RAC-like 10 chr5:25237236-25238939 FORWARD LENGTH=215	1090.39	501.695	588.395	302.722	1881.83	1964.68	879.241	312.017	335.341	560.139	484.25	724.767	-2.17341	-1.85316	-3.60195	1.72583	1.80181	-2.81793	-2.62193	-1.56968	-1.81568	-1.21314	1.24015
	Bra029018	AT5G54590	CRLK1 Protein kinase superfamily protein chr5:22180480-22182698 FORWARD LENGTH=440	728	275.526	376.611	256.277	697.967	686.734	640.527	307.473	346.538	161.574	322.924	752.75	-2.64222	-1.93303	-2.84068	-1.04303	-1.06009	-2.0832	-1.84836	-3.96429	-1.98352	1.1752	1.13656
	Bra035153	NA	NA	617.945	266.506	500.309	192.026	776.085	547.676	1186.59	520.157	632.84	478.36	995.07	974.379	-2.31869	-1.23513	-3.21803	1.25591	-1.1283	-2.28122	-1.87502	-2.48054	-1.19247	-1.21779	-1.92022
	Bra018957	AT1G52240	ATROPGEF11, ROPGEF11, PIRF1 RHO guanyl-nucleotide exchange factor 11 chr1:19458844-19459235 REVERSE LENGTH=94	1008.44	319.148	552.333	339.904	1194.45	1084.97	1058	430.725	473.065	364.712	739.419	1476.19	-3.15979	-1.82578	-2.96684	1.18445	1.07589	-2.45632	-2.23648	-2.90092	-1.43085	1.39526	-1.04915
	Bra020250	AT5G60400	unknown protein; Has 35333 Blast hits to 34131 proteins in 2444 species: Archae - 798; Bacteria - 22429; Metazoa - 974; Fungi - 991; Plants - 531; Viruses - 0; Other Eukaryotes - 9610 (source: NCBI BLink). chr5:24291385-24291754 REVERSE LENGTH=91	2455.55	1152.51	1534.02	942.473	3760.33	3101.48	2110.78	899.196	941.935	762.661	1154.27	2167.6	-2.13061	-1.60073	-2.60543	1.53136	1.26305	-2.34741	-2.2409	-2.76765	-1.82867	1.02692	1.16334
	Bra032010	AT3G03190	ATGSTF11, ATGSTF6, GSTF11 glutathione S-transferase F11 chr3:735071-735877 FORWARD LENGTH=214	6802.6	3184.89	3889.52	1412.7	4897.43	4131.28	7898.24	3421.71	3884.38	3677.7	4091.02	5605.08	-2.1359	-1.74896	-4.81532	-1.38901	-1.64661	-2.30827	-2.03333	-2.1476	-1.93063	-1.40912	-1.16106
	Bra005456	AT2G34060	Peroxidase superfamily protein chr2:14384914-14386530 FORWARD LENGTH=346	568.926	274.555	362.375	236.703	803.302	823.757	992.092	420.131	523.155	436.51	250.81	698.891	-2.07217	-1.56999	-2.40354	1.41196	1.44792	-2.36139	-1.89636	-2.27278	-3.95555	-1.41952	-1.7438
	Bra016850	NA	NA	3022.46	1014.54	2205.06	669.269	3213.77	2430.77	1143.24	521.581	770.705	444.799	247.649	847.825	-2.97914	-1.37069	-4.51606	1.0633	-1.24342	-2.19187	-1.48337	-2.57024	-4.61637	-1.34844	2.64377
	Bra032601	AT1G02450	NIMIN1, NIMIN-1 NIM1-interacting 1 chr1:498052-498480 REVERSE LENGTH=142	1689.21	545.88	1285.37	830.036	1945.33	2146.87	1258.49	516.074	685.177	565.075	456.647	1033.8	-3.09447	-1.31418	-2.0351	1.15162	1.27093	-2.43858	-1.83674	-2.22712	-2.75594	-1.21734	1.34225
	Bra002220	AT5G19190	unknown protein; BEST Arabidopsis thaliana protein match is: unknown protein (TAIR:AT3G06070.1); Has 1807 Blast hits to 1807 proteins in 277 species: Archae - 0; Bacteria - 0; Metazoa - 736; Fungi - 347; Plants - 385; Viruses - 0; Other Eukaryotes - 339 (source: NCBI BLink). chr5:6457349-6457918 FORWARD LENGTH=154	10385.1	4490.63	5420.1	4631.72	9922.82	9742.51	11092.9	4188.92	4554.9	2177.33	5220.31	8996.27	-2.31262	-1.91603	-2.24217	-1.04659	-1.06596	-2.64815	-2.43538	-5.09473	-2.12495	-1.23306	-1.06816
	Bra008051	AT1G72810	Pyridoxal-5'-phosphate-dependent enzyme family protein chr1:27398760-27400393 REVERSE LENGTH=516	1041.17	383.593	525.018	196.06	745.433	517.455	1347.67	507.391	475.269	422.643	364.156	493.88	-2.71426	-1.98311	-5.31047	-1.39673	-2.0121	-2.65608	-2.83559	-3.18867	-3.7008	-2.72874	-1.29438
	Bra014824	AT3G54290	FUNCTIONS IN: molecular_function unknown; INVOLVED IN: N-terminal protein myristoylation; LOCATED IN: chloroplast; EXPRESSED IN: 23 plant structures; EXPRESSED DURING: 13 growth stages; CONTAINS InterPro DOMAIN/s: Haemerythrin/HHE cation-binding motif (InterPro:IPR012312); Has 59 Blast hits to 59 proteins in 14 species: Archae - 0; Bacteria - 2; Metazoa - 0; Fungi - 0; Plants - 56; Viruses - 0; O…	745.436	350.877	380.666	207.906	847.303	836.894	763.009	350.296	338.796	177.028	347.074	294.085	-2.12449	-1.95824	-3.58545	1.13665	1.12269	-2.17818	-2.25212	-4.3101	-2.1984	-2.59452	-1.02357
	Bra015819	AT1G75760	ER lumen protein retaining receptor family protein chr1:28446940-28448421 REVERSE LENGTH=272	956.675	430.314	535.779	292.354	515.46	428.682	1635.41	699.937	800.681	538.174	644.214	685.654	-2.2232	-1.78558	-3.27232	-1.85596	-2.23167	-2.33651	-2.04252	-3.03881	-2.53861	-2.38518	-1.70947
	Bra016974	AT2G40750	WRKY54, ATWRKY54 WRKY DNA-binding protein 54 chr2:17000636-17002354 REVERSE LENGTH=346	8443.97	3406.34	4265.95	3291.66	8933.83	7500.76	7293.05	2877.85	2216.03	1964.84	2435.18	4079.98	-2.4789	-1.97939	-2.56526	1.05801	-1.12575	-2.5342	-3.29104	-3.71178	-2.99487	-1.78752	1.15781
	Bra027653	AT1G63650	EGL3, EGL1, ATMYC-2 basic helix-loop-helix (bHLH) DNA-binding superfamily protein chr1:23599809-23602734 FORWARD LENGTH=596	921.74	403.758	527.291	239.373	894.88	949.611	1120.17	299.087	338.939	344.02	339.326	586	-2.2829	-1.74807	-3.85064	-1.03002	1.03024	-3.7453	-3.30493	-3.25612	-3.30116	-1.91155	-1.21528
	Bra011759	AT4G37410	CYP81F4 cytochrome P450, family 81, subfamily F, polypeptide 4 chr4:17590848-17592780 FORWARD LENGTH=501	773.295	260.631	457.691	198.74	654.458	490.35	1490.61	377.852	1158.07	1149.1	223.507	148.373	-2.96701	-1.68956	-3.89099	-1.18158	-1.57703	-3.94496	-1.28715	-1.2972	-6.66919	-10.0464	-1.92761
	Bra003640	AT1G78600	LZF1, STH3, DBB3 light-regulated zinc finger protein 1 chr1:29567370-29568662 FORWARD LENGTH=299	1070.65	522.358	583.927	402.76	1519.05	1027.77	1379.07	723.606	639.259	528.166	816.325	1661.35	-2.04965	-1.83353	-2.65828	1.41881	-1.04172	-1.90583	-2.15729	-2.61105	-1.68936	1.20469	-1.28807
	Bra010259	AT4G31020	alpha/beta-Hydrolases superfamily protein chr4:15108832-15110079 REVERSE LENGTH=294	1307.57	636.38	932.588	546.157	2015.05	1794.25	1897.79	1421.63	776.425	634.805	1025.74	3742.34	-2.0547	-1.40209	-2.39413	1.54106	1.3722	-1.33494	-2.44427	-2.98956	-1.85017	1.97195	-1.45139
	Bra024496	AT2G17710	unknown protein; Has 39 Blast hits to 39 proteins in 14 species: Archae - 0; Bacteria - 0; Metazoa - 0; Fungi - 0; Plants - 39; Viruses - 0; Other Eukaryotes - 0 (source: NCBI BLink). chr2:7693856-7694554 FORWARD LENGTH=152	1359.77	660.796	714.817	405.455	1297.82	1151.46	2103.44	1430.7	1042.84	657.518	1072.38	1321.73	-2.05778	-1.90226	-3.35369	-1.04773	-1.18091	-1.47022	-2.01703	-3.19906	-1.96147	-1.59143	-1.54691
	Bra034915	AT1G20270	2-oxoglutarate (2OG) and Fe(II)-dependent oxygenase superfamily protein chr1:7021383-7022923 REVERSE LENGTH=287	509.27	178.335	319.04	137.163	449.439	691.623	2418.19	1787.74	1186.62	1178.09	1417.98	4472.71	-2.85569	-1.59626	-3.71288	-1.13312	1.35807	-1.35265	-2.03788	-2.05264	-1.70538	1.84961	-4.74835
	Bra012482	AT1G25340	MYB116, AtMYB116 myb domain protein 116 chr1:8885210-8886271 FORWARD LENGTH=283	965.469	302.046	540.757	244.296	962.503	846.769	646.675	367.666	309.229	305.192	301.416	1392.92	-3.19643	-1.7854	-3.95205	-1.00308	-1.14018	-1.75887	-2.09125	-2.11891	-2.14546	2.15397	1.49297
	Bra012492	AT1G25230	Calcineurin-like metallo-phosphoesterase superfamily protein chr1:8840474-8842298 REVERSE LENGTH=339	708	268.734	440.769	246.546	865.389	766.587	1195.44	1256.1	597.059	421.712	496.309	982.687	-2.63458	-1.60628	-2.87168	1.2223	1.08275	1.05074	-2.00221	-2.83473	-2.40866	-1.2165	-1.68847
	Bra022675	AT5G53830	VQ motif-containing protein chr5:21857057-21857788 FORWARD LENGTH=243	3085.33	1455.22	1730.88	1482.54	5420.92	4583.99	2817.79	1501.27	1351.95	1169.42	1318.84	3109.63	-2.12018	-1.78252	-2.08111	1.757	1.48574	-1.87694	-2.08424	-2.40956	-2.13657	1.10357	1.09495
	Bra034033	AT1G67050	unknown protein; BEST Arabidopsis thaliana protein match is: unknown protein (TAIR:AT5G38320.1); Has 617 Blast hits to 318 proteins in 80 species: Archae - 0; Bacteria - 16; Metazoa - 141; Fungi - 62; Plants - 128; Viruses - 2; Other Eukaryotes - 268 (source: NCBI BLink). chr1:25028862-25029656 REVERSE LENGTH=264	6828.3	3152.16	3449.28	3291.19	7632.32	7562.94	7695.06	4716.86	3662.76	3370.81	3770.27	7046.94	-2.16623	-1.97963	-2.07472	1.11775	1.10759	-1.63139	-2.10089	-2.28285	-2.04098	-1.09197	-1.12694
	Bra039792	AT3G53490	unknown protein; FUNCTIONS IN: molecular_function unknown; INVOLVED IN: biological_process unknown; LOCATED IN: endomembrane system; BEST Arabidopsis thaliana protein match is: unknown protein (TAIR:AT5G02720.1); Has 70 Blast hits to 70 proteins in 13 species: Archae - 0; Bacteria - 0; Metazoa - 0; Fungi - 0; Plants - 70; Viruses - 0; Other Eukaryotes - 0 (source: NCBI BLink). chr3:19832666-19834…	4638.91	2191.24	2458.25	1753.84	3125.54	3840.75	3203.69	2144.5	1563.18	973.833	1173.48	1863.67	-2.11703	-1.88708	-2.645	-1.48419	-1.20781	-1.49391	-2.04947	-3.28977	-2.73008	-1.71902	1.44799
	Bra024717	AT1G26420	FAD-binding Berberine family protein chr1:9141715-9143304 REVERSE LENGTH=529	1277.12	614.161	729.42	348.991	886.238	1007.25	1484.04	1222.41	84.4565	751.323	80.1684	532.57	-2.07945	-1.75087	-3.65946	-1.44106	-1.26793	-1.21403	-17.5716	-1.97524	-18.5115	-2.78656	-1.16202
	Bra004508	AT2G46780	RNA-binding (RRM/RBD/RNP motifs) family protein chr2:19229516-19231043 FORWARD LENGTH=336	5111.38	2527.31	2735.5	2316.62	5603.29	4907.09	6739.27	3927.28	3450.99	1734.79	4420.09	3848.26	-2.02246	-1.86854	-2.2064	1.09624	-1.04163	-1.71601	-1.95285	-3.88478	-1.52469	-1.75125	-1.31848
	Bra008338	NA	NA	557.851	228.057	349.04	270.23	291.03	426.833	530.333	407.847	327.787	236.116	290.981	431.857	-2.4461	-1.59824	-2.06436	-1.91682	-1.30695	-1.30032	-1.61792	-2.24607	-1.82257	-1.22803	1.05189
	Bra010072	AT5G62280	Protein of unknown function (DUF1442) chr5:25017165-25017985 FORWARD LENGTH=236	1612.27	637.898	983.39	326.521	1669.55	1570.99	1325.28	1031.41	918.348	418.054	909.235	2700.44	-2.52747	-1.6395	-4.93772	1.03553	-1.02628	-1.28492	-1.44311	-3.17012	-1.45758	2.03764	1.21655
	Bra010447	AT4G25780	CAP (Cysteine-rich secretory proteins, Antigen 5, and Pathogenesis-related 1 protein) superfamily protein chr4:13121107-13121679 FORWARD LENGTH=190	3486.11	1427.22	1836.36	508.075	5840.91	4853.69	3908.75	3594.01	2843.63	1461.91	3044.74	4022.2	-2.44259	-1.89838	-6.86141	1.67548	1.39229	-1.08757	-1.37456	-2.67373	-1.28377	1.02902	-1.12124
	Bra010859	AT1G28560	SRD2 snRNA activating complex family protein chr1:10038197-10040382 REVERSE LENGTH=375	877.288	376.59	509.872	338.714	1127.19	875.215	908.917	464.867	468.034	340.702	633.671	864.952	-2.32956	-1.7206	-2.59006	1.28486	-1.00237	-1.95522	-1.94199	-2.66778	-1.43437	-1.05083	-1.03605
	Bra011335	AT4G32295	unknown protein; BEST Arabidopsis thaliana protein match is: unknown protein (TAIR:AT3G24150.1); Has 39 Blast hits to 39 proteins in 10 species: Archae - 0; Bacteria - 0; Metazoa - 0; Fungi - 0; Plants - 39; Viruses - 0; Other Eukaryotes - 0 (source: NCBI BLink). chr4:15592960-15594080 FORWARD LENGTH=238	899.618	405.591	493.398	296.504	886.777	769.648	878.36	460.482	637.185	360.676	670.231	941.232	-2.21804	-1.82331	-3.03408	-1.01448	-1.16887	-1.90748	-1.3785	-2.43532	-1.31053	1.07158	1.0242
	Bra017567	AT5G46240	KAT1 potassium channel in Arabidopsis thaliana 1 chr5:18743652-18746561 REVERSE LENGTH=677	1110.54	524.663	713.687	459.19	843.877	906.614	1351.38	951.467	706.47	670.053	695.398	707.493	-2.11667	-1.55606	-2.41848	-1.316	-1.22493	-1.42031	-1.91286	-2.01683	-1.94332	-1.9101	-1.21687
	Bra019251	AT4G24020	NLP7 NIN like protein 7 chr4:12479904-12483822 FORWARD LENGTH=959	1926.44	687.643	1040.64	456.843	1769.45	1377.82	1685.53	1069.77	1518.97	744.907	1700.19	1255.94	-2.80151	-1.85121	-4.21685	-1.08872	-1.39818	-1.5756	-1.10965	-2.26274	1.0087	-1.34205	1.14293
	Bra025065	AT5G45660	unknown protein; FUNCTIONS IN: molecular_function unknown; INVOLVED IN: biological_process unknown; LOCATED IN: endomembrane system; Has 35333 Blast hits to 34131 proteins in 2444 species: Archae - 798; Bacteria - 22429; Metazoa - 974; Fungi - 991; Plants - 531; Viruses - 0; Other Eukaryotes - 9610 (source: NCBI BLink). chr5:18525103-18526726 FORWARD LENGTH=226	1533.14	635.351	811.534	694.593	2063.81	1618.03	1396.07	711.454	712.839	591.032	730.334	1099.75	-2.41306	-1.88919	-2.20725	1.34613	1.05537	-1.96228	-1.95846	-2.36209	-1.91155	-1.26944	1.09818
	Bra028108	AT1G66420	DNA-binding storekeeper protein-related transcriptional regulator chr1:24777184-24778032 FORWARD LENGTH=282	897.414	378.37	613.333	317.953	963.055	821.147	514.917	271.039	276.496	224.758	447.76	416.935	-2.37179	-1.46318	-2.82247	1.07314	-1.09288	-1.89979	-1.86229	-2.29098	-1.14998	-1.23501	1.74283
	Bra028224	AT5G39050	HXXXD-type acyl-transferase family protein chr5:15634596-15636005 FORWARD LENGTH=469	501.932	219.73	334.828	137.774	488.935	685.521	508.068	383.434	427.447	212.37	450.48	879.941	-2.28431	-1.49907	-3.64315	-1.02658	1.36576	-1.32505	-1.18861	-2.39237	-1.12784	1.73194	-1.01222
	Bra028470	NA	NA	4209.94	1816.67	2348.63	1459.88	4193.58	4258.44	4168.26	3323.37	2473.81	2016.58	2329.38	3818.55	-2.31739	-1.79251	-2.88376	-1.0039	1.01152	-1.25423	-1.68496	-2.06699	-1.78943	-1.09158	1.01
	Bra030783	AT1G09540	MYB61, ATMYB61 myb domain protein 61 chr1:3086333-3087689 FORWARD LENGTH=366	673.961	287.831	550.005	323.912	441.267	351.685	613.64	497.323	601.159	248.24	638.735	281.181	-2.34152	-1.22537	-2.08069	-1.52733	-1.91638	-1.23389	-1.02076	-2.47196	1.0409	-2.18237	1.0983
	Bra034589	AT1G27320	AHK3, HK3 histidine kinase 3 chr1:9487780-9492027 FORWARD LENGTH=1036	2865.91	1317.16	2071.75	1240.67	3210.91	3150.41	2657.69	2624.58	2787.99	1253.64	2718.04	2462.56	-2.17583	-1.38333	-2.30997	1.12038	1.09927	-1.01262	1.04903	-2.11998	1.02271	-1.07924	1.07835
	Bra037112	AT5G67360	ARA12 Subtilase family protein chr5:26872192-26874465 REVERSE LENGTH=757	10620.5	5046.37	5681.81	4916.03	8039.63	7300.77	8950.66	8323.88	5122.06	4391.01	5497.1	5013.82	-2.10458	-1.86921	-2.16038	-1.32102	-1.45471	-1.0753	-1.74747	-2.03841	-1.62825	-1.7852	1.18656
	Bra039680	AT1G53560	Ribosomal protein L18ae family chr1:19984908-19985960 REVERSE LENGTH=153	3206.28	1306.98	1800.91	1478.97	5231.94	5354.08	6886.32	4518.54	4039.26	3152.27	4417.26	7755.37	-2.4532	-1.78037	-2.16791	1.63178	1.66987	-1.52401	-1.70485	-2.18456	-1.55896	1.1262	-2.14776
	Bra003522	AT3G63080	ATGPX5, MEE42, GPX5 glutathione peroxidase 5 chr3:23310161-23311200 FORWARD LENGTH=173	4047.88	1898.27	2161.98	1529.01	2339.92	1968.89	1247.15	893.612	747.955	364.519	554.902	1502.99	-2.1324	-1.8723	-2.64739	-1.72992	-2.05592	-1.39563	-1.66741	-3.42136	-2.24751	1.20514	3.2457
	Bra010584	AT4G37080	Protein of unknown function, DUF547 chr4:17473719-17476716 FORWARD LENGTH=610	788.457	361.627	467.374	185.333	1064.39	1089.69	1107.1	775.009	668.813	383.125	475.786	1065.88	-2.1803	-1.68699	-4.25427	1.34997	1.38205	-1.4285	-1.65532	-2.88966	-2.32689	-1.03867	-1.40413
	Bra011747	AT4G37250	Leucine-rich repeat protein kinase family protein chr4:17527789-17530191 REVERSE LENGTH=768	841.657	348.227	467.061	286.323	474.721	444.144	509.489	343.435	281.843	201.744	209.49	236.405	-2.41698	-1.80203	-2.93954	-1.77295	-1.89501	-1.48351	-1.8077	-2.52542	-2.43204	-2.15515	1.65196
	Bra023057	AT2G36305	RCE1, ATFACE-2, ATFACE2, FACE2 farnesylated protein-converting enzyme 2 chr2:15214607-15216449 FORWARD LENGTH=311	1320.56	612.88	766.649	583.781	1386.22	1418.31	1140.41	680.586	645.139	450.286	475.148	1235.75	-2.15468	-1.72251	-2.26208	1.04972	1.07402	-1.67563	-1.7677	-2.53263	-2.40012	1.0836	1.15797
	Bra024746	AT1G25460	NAD(P)-binding Rossmann-fold superfamily protein chr1:8942811-8944244 FORWARD LENGTH=320	3727.98	1782.65	1878.46	1326.8	3195.6	2623.65	4508.82	2598.79	2470.65	1640.8	1863.05	2513.76	-2.09126	-1.98459	-2.80975	-1.1666	-1.42091	-1.73497	-1.82495	-2.74794	-2.42013	-1.79366	-1.20945
	Bra034095	NA	NA	2889.78	1316.85	2055.42	877.941	9414.36	9526.67	5345.06	3511.07	3805.86	2318.81	2051.27	9293.3	-2.19446	-1.40593	-3.29154	3.25781	3.29668	-1.52235	-1.40443	-2.30509	-2.60573	1.73867	-1.84964
	Bra036028	AT3G49790	Carbohydrate-binding protein chr3:18468296-18469396 REVERSE LENGTH=366	1381.7	478.453	734.971	471.911	1840.46	1495.63	1132.86	642.581	694.119	286.019	555.87	1898.91	-2.88785	-1.87994	-2.92788	1.33203	1.08246	-1.76298	-1.63208	-3.96079	-2.03799	1.67621	1.21966
	Bra037429	AT5G49215	Pectin lyase-like superfamily protein chr5:19953670-19955874 FORWARD LENGTH=449	4710.31	2295.52	2384.88	2153.17	3473.85	3391.7	5400.79	4028.2	3061.18	2261.17	2576.31	2518.62	-2.05196	-1.97507	-2.18762	-1.35593	-1.38878	-1.34075	-1.76428	-2.38849	-2.09633	-2.14434	-1.14659
	Bra005808	NA	NA	596.842	180.945	376.517	265.638	621.525	519.972	755.742	437.777	562.687	516.907	334.185	850.435	-3.29847	-1.58517	-2.24682	1.04136	-1.14783	-1.72632	-1.34309	-1.46205	-2.26145	1.1253	-1.26623
	Bra006972	AT3G53150	UGT73D1 UDP-glucosyl transferase 73D1 chr3:19697736-19699259 REVERSE LENGTH=507	897.908	356.568	860.037	382.108	495.177	456.027	907.202	488.267	533.11	1075.87	124.697	450.211	-2.5182	-1.04403	-2.34988	-1.81331	-1.96898	-1.858	-1.70172	1.18592	-7.27525	-2.01506	-1.01035
	Bra009486	NA	NA	1683.93	679.861	933.204	606.563	1177.97	996.193	761.16	403.51	560.048	542.248	223.628	840.463	-2.47687	-1.80446	-2.77618	-1.42952	-1.69037	-1.88635	-1.3591	-1.40371	-3.40369	1.10419	2.21232
	Bra010200	NA	NA	619.462	300.033	563.778	290.747	629.621	418.944	675.12	359.683	363.85	447.75	268.415	704.176	-2.06465	-1.09877	-2.13059	1.0164	-1.47863	-1.87699	-1.85549	-1.50781	-2.51521	1.04304	-1.08985
	Bra014929	AT3G23250	MYB15, ATY19, ATMYB15 myb domain protein 15 chr3:8309492-8310624 FORWARD LENGTH=285	758.918	312.713	1041.12	280.091	2478.15	2206.7	732.36	475.148	642.547	833.764	237.898	1274.08	-2.42688	1.37185	-2.70954	3.26537	2.90769	-1.54133	-1.13978	1.13846	-3.07846	1.73969	1.03626
	Bra018970	AT1G52410	TSA1 TSK-associating protein 1 chr1:19520762-19525361 FORWARD LENGTH=755	4400.72	2073.47	3250.57	2024.1	5376.53	4563.75	7200.59	6396.58	5598.78	4498.04	1663.24	3149.02	-2.12239	-1.35383	-2.17416	1.22174	1.03705	-1.12569	-1.2861	-1.60083	-4.32925	-2.28661	-1.63623
	Bra019024	AT4G27840	SNARE-like superfamily protein chr4:13865268-13866050 REVERSE LENGTH=260	7505.18	3366.31	3895.4	3329.63	6464.16	6356.93	2287.02	1310.74	1237.9	1178.17	1086.52	2607.02	-2.2295	-1.92668	-2.25406	-1.16104	-1.18063	-1.74483	-1.8475	-1.94116	-2.1049	1.13992	3.28164
	Bra022753	AT5G50915	basic helix-loop-helix (bHLH) DNA-binding superfamily protein chr5:20710764-20712252 REVERSE LENGTH=286	757.433	362.843	503.148	320.804	3819.58	4847.35	1383.37	1034.49	807.162	812.526	447.621	7773.53	-2.0875	-1.50539	-2.36105	5.0428	6.39971	-1.33725	-1.71387	-1.70255	-3.09049	5.61927	-1.82639
	Bra026864	AT1G14040	EXS (ERD1/XPR1/SYG1) family protein chr1:4810488-4814543 FORWARD LENGTH=813	1960.68	656.425	1502.39	611.718	1008.36	1059.76	1414.95	1983.15	1325.7	1063.3	613.843	538.841	-2.98691	-1.30504	-3.2052	-1.94442	-1.85012	1.40157	-1.06732	-1.33072	-2.30507	-2.62591	1.38569
	Bra037954	AT1G54020	GDSL-like Lipase/Acylhydrolase superfamily protein chr1:20161805-20163706 REVERSE LENGTH=372	3994	1783.27	3382.98	1975.57	4461.83	3955.66	8146.36	9358.12	6483.35	4993.26	625.374	1151.51	-2.23971	-1.18062	-2.0217	1.11713	-1.00969	1.14875	-1.2565	-1.63147	-13.0264	-7.0745	-2.03965
	Bra038432	AT1G31710	Copper amine oxidase family protein chr1:11349855-11355339 FORWARD LENGTH=681	636.788	247.887	386.018	250.324	594.799	650.408	547.789	457.83	335.038	298.03	229.73	349.916	-2.56886	-1.64963	-2.54386	-1.07059	1.02139	-1.19649	-1.63501	-1.83803	-2.38449	-1.56549	1.16247
	Bra000389	NA	NA	594.001	115.231	424.828	151.233	948.814	896.079	414.013	175.491	385.345	356.821	421.149	613.083	-5.15487	-1.39822	-3.92772	1.59733	1.50855	-2.35917	-1.0744	-1.16028	1.01724	1.48083	1.43474
	Bra000510	AT2G27480	Calcium-binding EF-hand family protein chr2:11746811-11747885 FORWARD LENGTH=228	1908.72	832.943	1083.4	826.835	1327.02	1316.73	2238.62	1517.92	1357.5	1372.17	1438.29	2004.59	-2.29154	-1.76179	-2.30847	-1.43835	-1.44959	-1.47479	-1.64908	-1.63145	-1.55645	-1.11675	-1.17284
	Bra001874	AT3G22600	Bifunctional inhibitor/lipid-transfer protein/seed storage 2S albumin superfamily protein chr3:8006711-8007397 REVERSE LENGTH=170	5250.3	2401.2	3478.35	2312.44	8479.49	8250.75	1802.94	2380.73	2147.5	1721.82	1198.18	5004.43	-2.18653	-1.50942	-2.27046	1.61505	1.57148	1.32047	1.19111	-1.04711	-1.50473	2.77571	2.91208
	Bra002463	AT5G60650	unknown protein; FUNCTIONS IN: molecular_function unknown; INVOLVED IN: biological_process unknown; LOCATED IN: endomembrane system; BEST Arabidopsis thaliana protein match is: unknown protein (TAIR:AT2G28410.1); Has 1807 Blast hits to 1807 proteins in 277 species: Archae - 0; Bacteria - 0; Metazoa - 736; Fungi - 347; Plants - 385; Viruses - 0; Other Eukaryotes - 339 (source: NCBI BLink). chr5:24…	687.637	320.943	428.334	171.139	1700.13	1711.64	473.38	222.258	247.178	421.463	133.213	1357.76	-2.14255	-1.60538	-4.018	2.47242	2.48916	-2.12987	-1.91514	-1.12318	-3.55356	2.86822	1.45261
	Bra003027	AT5G53870	ENODL1, AtENODL1 early nodulin-like protein 1 chr5:21870033-21871228 REVERSE LENGTH=370	2120.17	737.963	1307.59	711.98	3519.73	2702.35	589.555	359.629	564.582	341.092	753.37	2430.14	-2.873	-1.62143	-2.97785	1.66012	1.27459	-1.63934	-1.04423	-1.72843	1.27786	4.12199	3.59622
	Bra003449	AT3G61415	ASK21, SK21 SKP1-like 21 chr3:22722962-22725577 REVERSE LENGTH=351	1158.75	538.89	780.11	460.397	823.431	969.343	943.007	710.44	892.229	704.88	476.527	409.23	-2.15025	-1.48537	-2.51685	-1.40722	-1.1954	-1.32736	-1.05691	-1.33783	-1.97892	-2.30434	1.22878
	Bra006658	NA	NA	1695.79	758.492	874.301	788.593	1813.02	1647.69	137.735	101.031	169.085	110.4	154.243	122.727	-2.23574	-1.9396	-2.1504	1.06913	-1.02919	-1.36329	1.22761	-1.2476	1.11985	-1.12229	12.312
	Bra007259	AT3G56630	CYP94D2 cytochrome P450, family 94, subfamily D, polypeptide 2 chr3:20978953-20980512 FORWARD LENGTH=499	660.471	310.891	512.089	151.955	774.593	585.944	313.055	168.398	470.756	186.212	258.101	275.86	-2.12445	-1.28976	-4.34649	1.17279	-1.12719	-1.85902	1.50375	-1.68118	-1.21292	-1.13483	2.10976
	Bra007863	AT2G24260	LRL1 LJRHL1-like 1 chr2:10319646-10322177 REVERSE LENGTH=350	682.768	329.08	342.98	307.401	649.776	759.545	806.898	744.555	580.083	612.467	418.611	887.418	-2.07478	-1.99069	-2.2211	-1.05077	1.11245	-1.08373	-1.391	-1.31746	-1.92756	1.09979	-1.1818
	Bra008113	AT1G73830	BEE3 BR enhanced expression 3 chr1:27760027-27761346 FORWARD LENGTH=261	1322.69	570.704	711.414	626.457	1946.2	1427.14	956.128	1008.18	1214.15	641.379	1420.05	1366.07	-2.31765	-1.85924	-2.11138	1.4714	1.07897	1.05444	1.26986	-1.49074	1.48521	1.42875	1.38338
	Bra008941	AT5G11730	Core-2/I-branching beta-1,6-N-acetylglucosaminyltransferase family protein chr5:3780963-3782473 FORWARD LENGTH=386	2477.6	1214.71	1475.12	1167.19	1585.63	1235.95	1381.99	1158.91	967.657	1135.34	1094.15	846.945	-2.03966	-1.67959	-2.1227	-1.56253	-2.00461	-1.19249	-1.42818	-1.21725	-1.26307	-1.63174	1.79278
	Bra009031	AT5G10440	CYCD4;2 cyclin d4;2 chr5:3280611-3282342 REVERSE LENGTH=298	600.324	255.84	342.266	206.133	877.099	747.056	690.931	512.932	547.277	374.823	426.889	623.732	-2.34648	-1.75397	-2.91231	1.46104	1.24442	-1.34702	-1.26249	-1.84335	-1.61853	-1.10774	-1.15093
	Bra009968	AT5G27350	SFP1 Major facilitator superfamily protein chr5:9648958-9654176 FORWARD LENGTH=474	3730.99	1673.05	2034.44	1407.07	4693.2	5003.23	4430.5	2343	2557.74	2277.17	2301.89	3368.1	-2.23005	-1.83391	-2.6516	1.2579	1.34099	-1.89095	-1.73219	-1.94562	-1.92472	-1.31543	-1.18749
	Bra010201	NA	NA	601.286	228.084	390.471	199.686	563.24	378.704	469.018	297.75	410.926	204.841	331.194	748.148	-2.63625	-1.5399	-3.01116	-1.06755	-1.58775	-1.57521	-1.14137	-2.28967	-1.41614	1.59514	1.28201
	Bra011636	AT4G35770	SEN1, ATSEN1, DIN1 Rhodanese/Cell cycle control phosphatase superfamily protein chr4:16945073-16945983 FORWARD LENGTH=182	5466.79	2192.98	2881.39	1758.36	4139.38	3294.54	3565.78	4745.86	5892.86	2356.14	6070.49	4689.01	-2.49286	-1.89728	-3.10903	-1.32068	-1.65935	1.33095	1.65261	-1.5134	1.70243	1.315	1.53313
	Bra011807	AT4G40080	ENTH/ANTH/VHS superfamily protein chr4:18579371-18580542 FORWARD LENGTH=365	1643.17	779.876	979.843	764.204	894.428	735.649	986.157	834.767	587.881	650.412	621.944	574.693	-2.10696	-1.67697	-2.15017	-1.83712	-2.23363	-1.18136	-1.67748	-1.5162	-1.5856	-1.71597	1.66624
	Bra012460	AT2G43260	F-box and associated interaction domains-containing protein chr2:17983744-17985089 REVERSE LENGTH=420	2191.88	1089.19	1102.23	798.674	2090.17	2130.89	1973.79	1700.48	1394.17	1100.23	1182.91	2386.13	-2.01239	-1.98859	-2.7444	-1.04866	-1.02862	-1.16073	-1.41575	-1.79398	-1.66859	1.20891	1.11049
	Bra013039	NA	NA	788.529	333.577	594.37	306.094	737.836	802.481	210.581	257.224	267.915	186.458	92.9237	295.723	-2.36386	-1.32666	-2.5761	-1.0687	1.01769	1.2215	1.27227	-1.12937	-2.26617	1.40432	3.74454
	Bra014544	AT2G28580	Plant protein of unknown function (DUF247) chr2:12244885-12248270 FORWARD LENGTH=536	855.146	349.915	580.699	318.075	624.703	503.6	262.472	150.51	179.955	217.798	110.841	143.014	-2.44387	-1.47261	-2.6885	-1.36888	-1.69807	-1.74388	-1.45854	-1.20512	-2.368	-1.83529	3.25805
	Bra014874	AT1G30260	BEST Arabidopsis thaliana protein match is: Galactosyltransferase family protein (TAIR:AT4G21060.1); Has 30 Blast hits to 30 proteins in 8 species: Archae - 0; Bacteria - 0; Metazoa - 0; Fungi - 0; Plants - 30; Viruses - 0; Other Eukaryotes - 0 (source: NCBI BLink). chr1:10651159-10651452 FORWARD LENGTH=97	4947.4	2291.19	2728.76	1515.07	5576.01	4941.28	1935.5	1744.24	1408.81	1365.43	1465.96	4023.64	-2.15931	-1.81306	-3.26546	1.12706	-1.00124	-1.10965	-1.37385	-1.4175	-1.3203	2.07886	2.55614
	Bra014952	AT2G07050	CAS1 cycloartenol synthase 1 chr2:2924629-2930295 FORWARD LENGTH=759	2789.43	1365.31	1814.18	627.391	2312.39	1852.87	1814.04	1505.91	1772.27	1165.7	1267.77	1475.21	-2.04307	-1.53757	-4.44608	-1.2063	-1.50546	-1.20461	-1.02357	-1.55618	-1.43089	-1.22968	1.53769
	Bra014980	NA	NA	788.988	388.436	547.842	372.531	444.714	407.39	668.887	778.06	571.235	380.231	369.242	416.213	-2.03119	-1.44017	-2.11791	-1.77415	-1.93669	1.16322	-1.17095	-1.75916	-1.81151	-1.60708	1.17955
	Bra015648	AT1G77870	MUB5 membrane-anchored ubiquitin-fold protein 5 precursor chr1:29285177-29285714 FORWARD LENGTH=120	587.934	271.713	469.324	227.387	528.237	514.19	423.731	186.22	232.268	122.105	258.631	184.135	-2.16381	-1.25273	-2.58561	-1.11301	-1.14342	-2.27543	-1.82432	-3.47022	-1.63836	-2.3012	1.38752
	Bra015960	AT1G73830	BEE3 BR enhanced expression 3 chr1:27760027-27761346 FORWARD LENGTH=261	1495.52	658.547	861.008	337.203	2278.03	1884.94	1138.23	1131.12	1393.66	847.306	1373.55	2117.33	-2.27094	-1.73694	-4.43507	1.52324	1.26039	-1.00629	1.22441	-1.34335	1.20674	1.8602	1.3139
	Bra016096	AT1G71950	Proteinase inhibitor, propeptide chr1:27080453-27081573 REVERSE LENGTH=136	1318.82	595.274	863.869	402.633	712.547	1070.53	738.771	440.213	769.002	666.481	527.065	718.518	-2.21548	-1.52664	-3.27549	-1.85085	-1.23193	-1.67821	1.04092	-1.10847	-1.40167	-1.02819	1.78515
	Bra016742	AT2G06500	hAT family dimerisation domain chr2:2580718-2583223 REVERSE LENGTH=582	1578.43	676.185	963.241	251.249	964.715	1121.92	70.7641	58.8302	67.2542	47.5471	99.8825	63.7521	-2.33432	-1.63867	-6.28233	-1.63616	-1.4069	-1.20285	-1.05219	-1.48829	1.41149	-1.10999	22.3055
	Bra016798	AT1G12020	unknown protein; BEST Arabidopsis thaliana protein match is: unknown protein (TAIR:AT1G62422.1); Has 89 Blast hits to 88 proteins in 16 species: Archae - 0; Bacteria - 0; Metazoa - 0; Fungi - 0; Plants - 87; Viruses - 0; Other Eukaryotes - 2 (source: NCBI BLink). chr1:4062625-4063305 REVERSE LENGTH=226	1399.17	603.269	932.952	535.777	1061.35	1048.92	1948.36	1738.76	1538.42	1201.9	1342.25	1582.3	-2.31931	-1.49972	-2.61148	-1.31829	-1.33391	-1.12055	-1.26647	-1.62107	-1.45156	-1.23135	-1.39251
	Bra018049	AT3G48550	BEST Arabidopsis thaliana protein match is: C2H2-like zinc finger protein (TAIR:AT2G01940.3); Has 78 Blast hits to 78 proteins in 11 species: Archae - 0; Bacteria - 0; Metazoa - 0; Fungi - 0; Plants - 78; Viruses - 0; Other Eukaryotes - 0 (source: NCBI BLink). chr3:17994048-17994595 FORWARD LENGTH=158	534.667	155.385	391.017	100.544	1097.64	869.101	498.579	115.914	122.318	243.705	137.542	797.752	-3.44092	-1.36738	-5.31774	2.05294	1.6255	-4.30128	-4.07609	-2.04583	-3.62492	1.60005	1.07238
	Bra020023	AT1G09460	Carbohydrate-binding X8 domain superfamily protein chr1:3053901-3055090 FORWARD LENGTH=330	1137.78	365.683	1092.16	353.185	1933.14	2194.16	522.992	333.101	625.796	271.324	418.777	1425.95	-3.11138	-1.04177	-3.22148	1.69905	1.92846	-1.57007	1.19657	-1.92756	-1.24886	2.72652	2.17552
	Bra020490	AT5G25190	Integrase-type DNA-binding superfamily protein chr5:8707007-8707655 REVERSE LENGTH=181	727.098	249.491	385.056	210.856	1218.69	1212.93	489.692	256.085	235.828	259.773	321.699	1180.86	-2.91433	-1.88829	-3.44832	1.6761	1.66818	-1.91222	-2.07648	-1.88508	-1.52221	2.41143	1.48481
	Bra021250	AT1G51800	Leucine-rich repeat protein kinase family protein chr1:19214203-19217833 FORWARD LENGTH=894	719.751	333.379	502.842	343.195	742.092	626.12	153.629	175.084	243.897	263.929	174.642	226.68	-2.15896	-1.43137	-2.09721	1.03104	-1.14954	1.13965	1.58757	1.71796	1.13678	1.4755	4.68499
	Bra021814	AT2G32810	BGAL9 beta galactosidase 9 chr2:13919410-13925325 REVERSE LENGTH=887	17043.4	8165.77	11240.7	7569.36	10333.4	10842.5	6510.94	6148.18	5025.24	4600.35	6047.72	5755.31	-2.08718	-1.51622	-2.25163	-1.64935	-1.57191	-1.059	-1.29565	-1.41531	-1.07659	-1.13129	2.61766
	Bra022160	AT3G16460	Mannose-binding lectin superfamily protein chr3:5593029-5595522 FORWARD LENGTH=705	1600.45	758.765	1105.78	542.109	1364.06	1254.52	1096.44	614.192	1118.73	747.443	1015.23	882.471	-2.10928	-1.44735	-2.95227	-1.1733	-1.27575	-1.78517	1.02033	-1.46692	-1.07999	-1.24247	1.45968
	Bra023211	AT5G01900	WRKY62, ATWRKY62 WRKY DNA-binding protein 62 chr5:351136-352013 REVERSE LENGTH=263	3146.88	1388.78	1676.1	1401.36	3242.01	3114.14	1628.39	1181.53	1248.33	952.654	970.582	709.838	-2.26593	-1.8775	-2.24559	1.03023	-1.01051	-1.3782	-1.30445	-1.70932	-1.67775	-2.29403	1.93251
	Bra024102	AT4G30170	Peroxidase family protein chr4:14762922-14764482 FORWARD LENGTH=325	589.565	261.448	374.683	239.86	902.998	842.759	495.158	327.129	976.722	557.59	628.009	1391.55	-2.255	-1.5735	-2.45795	1.53163	1.42946	-1.51365	1.97255	1.12609	1.2683	2.81032	1.19066
	Bra024269	AT5G64120	Peroxidase superfamily protein chr5:25659551-25660946 REVERSE LENGTH=328	790.015	366.139	521.039	340.378	2980.16	2584.46	660.282	1263.45	746.48	549.973	770.13	4859.46	-2.15769	-1.51623	-2.32099	3.77228	3.27141	1.9135	1.13055	-1.20057	1.16637	7.35967	1.19648
	Bra024526	AT1G22640	ATMYB3, MYB3 myb domain protein 3 chr1:8006289-8007219 FORWARD LENGTH=257	1699.29	717.699	979.101	673.749	1286.79	1243.08	1432.98	821.053	1052.41	1345.11	926.119	1385.77	-2.36769	-1.73556	-2.52214	-1.32057	-1.367	-1.7453	-1.36162	-1.06533	-1.5473	-1.03407	1.18584
	Bra024760	AT1G25340	MYB116, AtMYB116 myb domain protein 116 chr1:8885210-8886271 FORWARD LENGTH=283	2009.28	727.519	1235.01	629.388	1378.7	1274.5	1017.1	812	761.37	678.858	967.195	2523.73	-2.76182	-1.62693	-3.19243	-1.45737	-1.57652	-1.25259	-1.33588	-1.49825	-1.0516	2.4813	1.9755
	Bra024818	AT2G02450	ANAC034, ANAC035, LOV1, NAC035 NAC domain containing protein 35 chr2:648044-650649 FORWARD LENGTH=379	580.86	279.531	344.544	176.828	683.731	463.824	564.597	420.13	324.218	339.015	419.741	676.936	-2.07798	-1.68588	-3.28489	1.1771	-1.25233	-1.34386	-1.74141	-1.6654	-1.34511	1.19897	1.0288
	Bra025281	AT4G27710	CYP709B3 cytochrome P450, family 709, subfamily B, polypeptide 3 chr4:13828520-13830417 FORWARD LENGTH=518	913.61	435.408	512.066	383.009	1113.84	866.175	1078.45	654.285	747.192	711.992	834.795	1210.98	-2.09828	-1.78416	-2.38535	1.21916	-1.05476	-1.64829	-1.44334	-1.51469	-1.29187	1.12289	-1.18043
	Bra025414	AT3G30340	nodulin MtN21 /EamA-like transporter family protein chr3:11956626-11958969 FORWARD LENGTH=364	8235.91	4056.73	5133.22	3806.37	4841.2	4598.59	7549.25	5697.4	5477.8	5476.51	5813.67	3326.76	-2.03018	-1.60443	-2.16372	-1.70121	-1.79096	-1.32503	-1.37815	-1.37848	-1.29853	-2.26925	1.09096
	Bra026689	AT1G17090	unknown protein; INVOLVED IN: biological_process unknown; LOCATED IN: endomembrane system; EXPRESSED IN: 17 plant structures; EXPRESSED DURING: 7 growth stages; Has 5 Blast hits to 5 proteins in 2 species: Archae - 0; Bacteria - 0; Metazoa - 0; Fungi - 0; Plants - 5; Viruses - 0; Other Eukaryotes - 0 (source: NCBI BLink). chr1:5842464-5842745 REVERSE LENGTH=93	6288.93	3002.73	3750.35	2523.63	6620	6087.73	6140.38	4934.38	5069.7	3469.09	4721.23	5954.45	-2.0944	-1.67689	-2.49202	1.05264	-1.03305	-1.24441	-1.21119	-1.77003	-1.30059	-1.03123	1.02419
	Bra027026	AT1G62680	Pentatricopeptide repeat (PPR) superfamily protein chr1:23208247-23209893 REVERSE LENGTH=548	3091.2	1448.42	1562.17	1144.99	2352.91	2877.45	1672.38	1499.78	1041.5	1166.33	1231.12	1363.26	-2.13419	-1.97879	-2.69976	-1.31378	-1.07428	-1.11508	-1.60574	-1.43388	-1.35842	-1.22675	1.84838
	Bra027057	AT1G62300	WRKY6, ATWRKY6 WRKY family transcription factor chr1:23016887-23019155 REVERSE LENGTH=553	1681.13	826.765	2110.52	799.373	3194.32	2730.47	1281.55	1186.88	1649.57	1749.41	1698.22	3334.96	-2.03338	1.25542	-2.10306	1.9001	1.62419	-1.07976	1.28717	1.36507	1.32513	2.60229	1.31179
	Bra027842	AT1G59670	ATGSTU15, GSTU15 glutathione S-transferase TAU 15 chr1:21930035-21931228 FORWARD LENGTH=233	525.49	247.71	281.531	216.613	283.666	406.204	400.307	416.642	269.462	125.259	284.981	312.482	-2.12139	-1.86654	-2.42594	-1.8525	-1.29366	1.04081	-1.48558	-3.19583	-1.40468	-1.28106	1.31272
	Bra029739	AT3G09000	proline-rich family protein chr3:2746014-2748326 FORWARD LENGTH=541	978.215	486.959	718.372	403.995	641.954	498.122	642.329	468.973	569.154	646.666	631.494	489.428	-2.00882	-1.36171	-2.42135	-1.52381	-1.96381	-1.36965	-1.12857	1.00675	-1.01716	-1.31241	1.52292
	Bra030036	AT1G79940	ATERDJ2A DnaJ / Sec63 Brl domains-containing protein chr1:30070023-30073237 FORWARD LENGTH=687	573.041	282.777	386.935	187.305	390.581	369.018	11.6028	24.2936	10.7149	16.0602	10.2542	26.1008	-2.02648	-1.48097	-3.0594	-1.46715	-1.55288	2.09377	-1.08287	1.38417	-1.13152	2.24953	49.3882
	Bra031103	AT2G19780	Leucine-rich repeat (LRR) family protein chr2:8522831-8524039 REVERSE LENGTH=402	1242.13	568.841	650.84	551.473	886.385	895.462	278.231	203.993	110.05	207.884	75.0663	135.931	-2.18362	-1.9085	-2.25239	-1.40134	-1.38714	-1.36392	-2.52822	-1.3384	-3.70647	-2.04685	4.46438
	Bra031454	NA	NA	2935.32	1439.47	1595.57	1219.76	1790.16	1919.75	1640.41	1302.17	1340.97	969.973	1098.9	835.817	-2.03917	-1.83967	-2.40647	-1.6397	-1.52901	-1.25975	-1.2233	-1.69119	-1.49277	-1.96264	1.78938
	Bra031896	AT5G64870	SPFH/Band 7/PHB domain-containing membrane-associated protein family chr5:25929776-25931308 REVERSE LENGTH=479	2030	1010.46	1753.64	851.299	2728.92	2614.06	3909.95	3040.94	3701.43	4693.79	2020.32	5639.65	-2.00899	-1.15759	-2.38459	1.3443	1.28771	-1.28577	-1.05633	1.20047	-1.93531	1.44238	-1.92608
	Bra033427	AT3G52490	Double Clp-N motif-containing P-loop nucleoside triphosphate hydrolases superfamily protein chr3:19455850-19458721 REVERSE LENGTH=815	829.464	369.295	421.716	365.278	884.407	781.751	621.076	444.812	418.192	475.046	533.299	968.397	-2.24607	-1.96688	-2.27077	1.06624	-1.06103	-1.39627	-1.48515	-1.3074	-1.16459	1.55922	1.33553
	Bra034046	AT3G09000	proline-rich family protein chr3:2746014-2748326 FORWARD LENGTH=541	526.647	246.263	351.796	157.778	449.111	333.555	467.731	278.445	236.298	200.305	305.983	293.037	-2.13856	-1.49702	-3.3379	-1.17264	-1.57889	-1.6798	-1.97941	-2.33509	-1.52862	-1.59615	1.12596
	Bra035331	AT5G42750	BKI1 BRI1 kinase inhibitor 1 chr5:17143028-17144041 REVERSE LENGTH=337	8556.96	3895.61	4684.46	2824.39	9190.14	7628.48	8732.32	4798.09	5236.19	4439.13	4385.74	7747.52	-2.19656	-1.82667	-3.02967	1.074	-1.12171	-1.81996	-1.66769	-1.96712	-1.99107	-1.12711	-1.02049
	Bra036150	AT4G25710	Galactose oxidase/kelch repeat superfamily protein chr4:13098359-13099531 REVERSE LENGTH=390	895.005	375.564	518.983	311.435	686.01	540.584	490.676	175.203	215.841	163.824	194.158	170.848	-2.3831	-1.72454	-2.87381	-1.30465	-1.65563	-2.80061	-2.27332	-2.99514	-2.5272	-2.872	1.82402
	Bra036166	AT5G48545	HINT3 histidine triad nucleotide-binding 3 chr5:19676228-19677945 FORWARD LENGTH=197	2107.92	1015.22	1331.24	917.905	3761.17	3415.73	1691.27	938.127	1479.15	848.505	1215.97	2569.51	-2.07632	-1.58343	-2.29645	1.7843	1.62043	-1.80282	-1.14341	-1.99324	-1.39088	1.51928	1.24635
	Bra036237	AT4G02830	unknown protein; Has 74 Blast hits to 74 proteins in 13 species: Archae - 0; Bacteria - 0; Metazoa - 0; Fungi - 0; Plants - 74; Viruses - 0; Other Eukaryotes - 0 (source: NCBI BLink). chr4:1262447-1263932 FORWARD LENGTH=184	513.924	195.463	273.231	234.896	318.981	191.634	185.445	188.318	377.806	216.814	379.767	225.638	-2.62926	-1.88091	-2.18788	-1.61114	-2.6818	1.01549	2.03729	1.16916	2.04787	1.21674	2.7713
	Bra037255	NA	NA	1438.91	650.371	746.935	327.194	1153.06	882.259	115.175	58.3949	109.921	133.296	50.8624	49.9631	-2.21244	-1.92642	-4.39773	-1.24791	-1.63094	-1.97235	-1.0478	1.15733	-2.26444	-2.3052	12.4932
	Bra037611	AT3G44940	Protein of unknown function (DUF1635) chr3:16413861-16415134 REVERSE LENGTH=250	610.146	287.68	406.602	173.315	609.463	579.847	296.806	135.822	103.816	141.486	137.924	402.388	-2.12092	-1.5006	-3.52045	-1.00112	-1.05225	-2.18526	-2.85896	-2.09778	-2.15195	1.35573	2.05571
	Bra037796	AT5G64810	WRKY51, ATWRKY51 WRKY DNA-binding protein 51 chr5:25908415-25909687 FORWARD LENGTH=194	1045.18	409.768	539.865	225.408	1083.51	948.717	80.3773	65.0895	193.425	81.1577	61.4775	63.4361	-2.55066	-1.936	-4.63684	1.03667	-1.10168	-1.23487	2.40646	1.00971	-1.30743	-1.26706	13.0034
	Bra038354	AT1G68765	IDA Putative membrane lipoprotein chr1:25830157-25830390 REVERSE LENGTH=77	819.231	287.862	937.685	271.936	448.923	539.121	474.602	592.15	668.332	182.463	611.309	347.733	-2.84592	1.14459	-3.01259	-1.82488	-1.51957	1.24768	1.40819	-2.60109	1.28805	-1.36485	1.72614
	Bra038818	AT4G30640	RNI-like superfamily protein chr4:14952670-14953682 FORWARD LENGTH=301	1892.86	800.125	1098.98	888.039	1500.67	1594.49	500.175	292.028	256.491	316.62	272.417	248.445	-2.36571	-1.72238	-2.13151	-1.26134	-1.18713	-1.71276	-1.95007	-1.57973	-1.83606	-2.01322	3.7844
	Bra040436	AT3G63180	ATTKL, TKL TIC-like chr3:23336318-23340161 REVERSE LENGTH=970	3673.79	1786.16	2358.09	1271.59	3192.74	3235.65	4328.57	3482.2	3511.51	2274.73	3821.29	4116.89	-2.05681	-1.55795	-2.88913	-1.15067	-1.13541	-1.24306	-1.23268	-1.90289	-1.13275	-1.05142	-1.17823
	Bra040634	AT1G46264	AT-HSFB4, HSFB4, SCZ heat shock transcription factor B4 chr1:17224904-17226183 FORWARD LENGTH=348	2031.91	1001.61	1492.86	561.095	1789.51	1795.91	1363.23	819.167	745.823	685.767	1278.26	1500.84	-2.02864	-1.36109	-3.62133	-1.13546	-1.13141	-1.66417	-1.82782	-1.98789	-1.06647	1.10094	1.49051
	Bra000098	AT2G38820	Protein of unknown function (DUF506) chr2:16222271-16223393 FORWARD LENGTH=310	6319.85	1982.36	2272.3	3097.76	7490.27	5974.54	7329.76	3536.55	3738.72	4780.35	6002.97	7539.31	-3.18804	-2.78126	-2.04014	1.1852	-1.0578	-2.07257	-1.9605	-1.53331	-1.22102	1.02859	-1.1598
	Bra023241	AT1G32120	FUNCTIONS IN: molecular_function unknown; INVOLVED IN: biological_process unknown; LOCATED IN: membrane; EXPRESSED IN: 14 plant structures; EXPRESSED DURING: 4 anthesis, C globular stage, F mature embryo stage, petal differentiation and expansion stage, E expanded cotyledon stage; CONTAINS InterPro DOMAIN/s: Aminotransferase-like, plant mobile domain (InterPro:IPR019557), Protein of unknown funct…	2681.83	1220.42	1327.87	1233.69	1531.67	1457.22	1923.03	838.907	1245.1	1129.19	1110.05	1250.61	-2.19746	-2.01965	-2.17383	-1.75092	-1.84037	-2.2923	-1.54448	-1.70302	-1.73238	-1.53767	1.39459
	Bra026067	AT1G16310	Cation efflux family protein chr1:5578435-5580585 FORWARD LENGTH=428	1089.09	455.701	487.955	368.229	922.268	852.786	538.601	230.646	455.449	346.23	380.581	302.62	-2.38992	-2.23195	-2.95764	-1.18088	-1.2771	-2.33518	-1.18257	-1.55562	-1.41521	-1.77979	2.02207
	Bra026657	NA	NA	2667.52	1277.13	1133.28	1024.93	2976.03	2486.86	2065.28	1004.6	1324.91	1061.81	1382.71	2037.06	-2.08868	-2.3538	-2.60264	1.11565	-1.07265	-2.05582	-1.55881	-1.94506	-1.49365	-1.01385	1.2916
	Bra029551	AT4G05070	Wound-responsive family protein chr4:2593786-2594049 REVERSE LENGTH=87	9044.64	4083.61	3624.38	4249.14	11709.1	11399.9	5654.13	1568.03	3083.41	3266.68	3126.65	7650.9	-2.21486	-2.4955	-2.12858	1.29459	1.2604	-3.60588	-1.83373	-1.73085	-1.80837	1.35315	1.59965
	Bra008430	AT1G80920	J8 Chaperone DnaJ-domain superfamily protein chr1:30403863-30404549 REVERSE LENGTH=163	9184.3	1684.03	2918.23	3889.91	10758	10945.7	9535.01	3343.41	3946.14	6359.45	5649.32	13089.7	-5.45376	-3.14722	-2.36106	1.17135	1.19178	-2.85188	-2.41629	-1.49935	-1.68782	1.3728	-1.03819
	Bra000555	AT2G25790	Leucine-rich receptor-like protein kinase family protein chr2:11000631-11004031 FORWARD LENGTH=960	597.164	256.277	185.698	187.585	346.998	273.172	506.139	245.637	415.132	181.784	266.484	308.193	-2.33015	-3.21578	-3.18343	-1.72094	-2.18604	-2.06052	-1.21922	-2.78429	-1.89932	-1.64228	1.17984
	Bra004788	AT2G43840	UGT74F1 UDP-glycosyltransferase 74 F1 chr2:18157681-18159166 FORWARD LENGTH=449	783.49	234.879	213.713	159.547	413.3	395.121	1191.07	564.837	609.129	349.199	741.964	835.531	-3.33572	-3.66608	-4.91072	-1.89569	-1.98291	-2.1087	-1.95537	-3.41086	-1.60529	-1.42552	-1.52021
	Bra005007	AT2G39870	unknown protein; BEST Arabidopsis thaliana protein match is: unknown protein (TAIR:AT3G55690.1); Has 73 Blast hits to 71 proteins in 14 species: Archae - 0; Bacteria - 0; Metazoa - 2; Fungi - 2; Plants - 69; Viruses - 0; Other Eukaryotes - 0 (source: NCBI BLink). chr2:16643697-16644950 FORWARD LENGTH=330	2459.62	1108.99	592.968	1139.01	3865.89	3228.16	4057.58	1899.37	2276.92	1867.66	2512.97	3999.94	-2.21789	-4.14798	-2.15944	1.57174	1.31246	-2.13628	-1.78205	-2.17255	-1.61466	-1.01441	-1.64968
	Bra020405	NA	NA	4932.65	1351.1	1291.55	832.607	4172.91	3564.51	2937.33	1319.23	1664.44	942.295	1975.98	3153.8	-3.65084	-3.81917	-5.92434	-1.18206	-1.38382	-2.22655	-1.76476	-3.11721	-1.48652	1.0737	1.6793
	Bra023791	AT3G22900	NRPD7 RNA polymerase Rpb7-like, N-terminal domain chr3:8115645-8116169 FORWARD LENGTH=174	1232.63	536.259	535.917	463.268	926.898	663.871	2068.16	960.41	1196.77	1026.08	1337.11	1064.67	-2.29857	-2.30004	-2.66073	-1.32984	-1.85673	-2.15341	-1.72812	-2.01559	-1.54674	-1.94254	-1.67784
	Bra030070	AT1G28050	B-box type zinc finger protein with CCT domain chr1:9775768-9777657 REVERSE LENGTH=433	4523.5	1975.12	1818.79	1649.14	6975.74	5662.86	4012.44	1917.74	2039.9	1502.33	2454.67	5989.34	-2.29024	-2.48709	-2.74294	1.54211	1.25188	-2.09228	-1.96698	-2.67081	-1.63461	1.49269	1.12737
	Bra001509	AT3G13490	OVA5, ATKRS-2 Lysyl-tRNA synthetase, class II chr3:4395984-4399302 REVERSE LENGTH=602	1339.4	554.318	524.582	393.287	1038.18	834.36	1040.95	448.25	438.055	354.981	526.397	422.3	-2.4163	-2.55327	-3.40566	-1.29014	-1.6053	-2.32225	-2.3763	-2.93241	-1.9775	-2.46495	1.28671
	Bra002218	AT5G19160	TBL11 TRICHOME BIREFRINGENCE-LIKE 11 chr5:6430725-6432456 FORWARD LENGTH=464	1867.19	853.222	848.796	610.175	1891.73	1576.77	1886.81	854.485	877.481	523.664	1123.06	1727.95	-2.1884	-2.19981	-3.06009	1.01314	-1.18419	-2.20813	-2.15026	-3.60309	-1.68006	-1.09194	-1.01051
	Bra002705	AT5G57685	ATGDU3, GDU3, LSB1 glutamine dumper 3 chr5:23366356-23366802 REVERSE LENGTH=148	3082.06	639.287	1067.98	590.075	2175.78	2104.44	1090.32	434.157	383.981	250.464	899.036	1239.73	-4.82109	-2.88588	-5.22317	-1.41653	-1.46455	-2.51135	-2.83952	-4.3532	-1.21277	1.13703	2.82675
	Bra002707	AT5G57685	ATGDU3, GDU3, LSB1 glutamine dumper 3 chr5:23366356-23366802 REVERSE LENGTH=148	3092.83	613.084	782.824	441.423	1867.56	1871.05	991.43	327.952	409.296	412.705	519.926	817.786	-5.04471	-3.95086	-7.0065	-1.65608	-1.65299	-3.02309	-2.42228	-2.40227	-1.90687	-1.21233	3.11956
	Bra003842	AT1G73500	ATMKK9, MKK9 MAP kinase kinase 9 chr1:27639419-27640351 REVERSE LENGTH=310	2879.02	1121.92	616.082	588.546	1461.57	1204.49	1941.54	946.322	626.157	624.574	976.602	1156.46	-2.56615	-4.67311	-4.89175	-1.96981	-2.39024	-2.05167	-3.10072	-3.10858	-1.98806	-1.67886	1.48285
	Bra004719	AT2G42800	AtRLP29, RLP29 receptor like protein 29 chr2:17808157-17809545 REVERSE LENGTH=462	1223.53	364.092	475.269	293.833	1056.34	656.322	660.453	251.258	323.573	205.37	460.608	233.432	-3.3605	-2.57439	-4.16403	-1.15827	-1.86422	-2.62858	-2.04113	-3.21592	-1.43387	-2.82932	1.85256
	Bra006675	AT5G60200	TMO6 TARGET OF MONOPTEROS 6 chr5:24241078-24241951 FORWARD LENGTH=257	1060.23	469.278	494.464	451.333	1092.12	920.462	876.669	366.448	322.667	436.83	443.27	722.61	-2.25928	-2.1442	-2.34911	1.03008	-1.15185	-2.39234	-2.71695	-2.00689	-1.97773	-1.2132	1.20938
	Bra009478	AT5G04190	PKS4 phytochrome kinase substrate 4 chr5:1151114-1152334 FORWARD LENGTH=406	1683.67	381.898	552.158	185.1	1920.22	1611.44	735.575	367.029	363.749	294.715	400.746	571.5	-4.40869	-3.04925	-9.096	1.1405	-1.04482	-2.00413	-2.0222	-2.49589	-1.83551	-1.2871	2.28892
	Bra010942	AT1G27420	Galactose oxidase/kelch repeat superfamily protein chr1:9519108-9520520 FORWARD LENGTH=346	1029.35	341.407	418.897	414.519	736.137	721.725	1158.91	410.717	409.021	238.861	632.862	836.414	-3.01502	-2.45729	-2.48324	-1.39831	-1.42624	-2.82168	-2.83338	-4.85182	-1.83122	-1.38557	-1.12587
	Bra010975	AT1G24625	ZFP7 zinc finger protein 7 chr1:8726009-8726638 REVERSE LENGTH=209	5578.49	2511.84	2374.82	1253.78	5466.79	5673.79	4581.44	2144.76	2008.31	1438.37	2381.95	4781.5	-2.22088	-2.34902	-4.44934	-1.02043	1.01708	-2.13611	-2.28124	-3.18516	-1.9234	1.04367	1.21763
	Bra011096	AT4G29310	Protein of unknown function (DUF1005) chr4:14437892-14439609 REVERSE LENGTH=424	1125.19	306.697	281.805	286.392	1566.91	1292.92	1169.09	277.178	250.018	193.278	710.435	975.062	-3.66873	-3.9928	-3.92885	1.39257	1.14907	-4.21783	-4.67602	-6.04875	-1.6456	-1.19899	-1.03902
	Bra013088	AT2G15960	unknown protein; Has 14 Blast hits to 14 proteins in 5 species: Archae - 0; Bacteria - 0; Metazoa - 0; Fungi - 0; Plants - 14; Viruses - 0; Other Eukaryotes - 0 (source: NCBI BLink). chr2:6947353-6947586 FORWARD LENGTH=77	12153.9	4878.68	5212.93	2767.16	11125.5	9773.77	7437.71	3598.99	3654.01	1232.91	3786.55	6881.69	-2.49123	-2.33149	-4.39219	-1.09244	-1.24352	-2.06661	-2.03549	-6.03265	-1.96424	-1.0808	1.63409
	Bra017839	AT4G37610	BT5 BTB and TAZ domain protein 5 chr4:17670606-17671992 REVERSE LENGTH=368	4050.16	814.35	658.98	849.807	3144.62	2917.1	4828.11	1285.13	1520.02	1613.3	2565.31	4418.95	-4.97349	-6.1461	-4.76598	-1.28796	-1.38842	-3.7569	-3.17635	-2.99269	-1.88208	-1.09259	-1.19208
	Bra024404	AT5G65640	bHLH093 beta HLH protein 93 chr5:26237137-26238904 FORWARD LENGTH=351	3450.99	1280.06	1186.06	685.944	2532.62	3685.65	2887.33	1390.07	1325.31	1407.11	2050.71	3063.71	-2.69596	-2.90963	-5.03101	-1.36262	1.068	-2.07711	-2.17861	-2.05196	-1.40797	1.06109	1.19522
	Bra038673	AT3G11690	unknown protein; FUNCTIONS IN: molecular_function unknown; INVOLVED IN: biological_process unknown; LOCATED IN: chloroplast; EXPRESSED IN: 24 plant structures; EXPRESSED DURING: 15 growth stages; BEST Arabidopsis thaliana protein match is: unknown protein (TAIR:AT5G06380.1); Has 84 Blast hits to 84 proteins in 12 species: Archae - 0; Bacteria - 0; Metazoa - 0; Fungi - 0; Plants - 84; Viruses - 0;…	818.938	297.907	265.875	291.676	429.347	318.62	587.473	278.598	242.661	157.764	366.91	335.369	-2.74897	-3.08016	-2.8077	-1.9074	-2.57027	-2.10868	-2.42096	-3.72375	-1.60114	-1.75172	1.394
	Bra015067	AT3G45580	RING/U-box protein with C6HC-type zinc finger chr3:16729989-16731511 REVERSE LENGTH=408	1084.59	446.396	440.179	262.692	699.666	619.626	1253.36	472.003	803.361	413.769	435.289	932.248	-2.42966	-2.46397	-4.12875	-1.55015	-1.75039	-2.65541	-1.56015	-3.02913	-2.87937	-1.34445	-1.15561
	Bra017011	AT2G40340	DREB2C, AtERF48 Integrase-type DNA-binding superfamily protein chr2:16848665-16850357 REVERSE LENGTH=341	2318.34	610.519	540.306	396.4	3436.02	3490.56	1984.75	865.806	1079.49	525.121	834.924	4592.54	-3.79733	-4.29079	-5.84849	1.4821	1.50563	-2.29237	-1.8386	-3.77961	-2.37716	2.31391	1.16808
	Bra026116	AT1G15670	Galactose oxidase/kelch repeat superfamily protein chr1:5390119-5391198 FORWARD LENGTH=359	2830.7	882.406	1225.88	860.12	2073.05	1952.5	1989.18	967.379	1061.15	870.15	919.785	1333.66	-3.20793	-2.30912	-3.29105	-1.36548	-1.44978	-2.05626	-1.87455	-2.28602	-2.16266	-1.49152	1.42305
	Bra032993	AT1G48320	Thioesterase superfamily protein chr1:17855024-17855577 REVERSE LENGTH=156	5877.27	2344.92	2018.31	1134.05	4290.27	4446.37	5175.65	2435.59	3095.44	1745.63	2144.97	3624.28	-2.50638	-2.91198	-5.18255	-1.36991	-1.32181	-2.12501	-1.67202	-2.96492	-2.41292	-1.42805	1.13556
	Bra036133	NA	NA	4280.93	1781.2	1636.29	1248.59	2212.5	1634.01	603.195	231.195	360.898	293.424	200.193	541.664	-2.4034	-2.61624	-3.42861	-1.93488	-2.61989	-2.60903	-1.67137	-2.05571	-3.01307	-1.1136	7.09709
	Bra037250	AT2G17780	MCA2 PLAC8 family protein chr2:7725155-7726952 REVERSE LENGTH=416	1426.61	423.961	475.389	286.733	2392.07	2046.9	1097.93	381.566	618.07	351.844	406.278	1790.08	-3.36496	-3.00093	-4.9754	1.67675	1.4348	-2.87743	-1.77638	-3.1205	-2.70241	1.63041	1.29936
	Bra040863	AT5G50330	Protein kinase superfamily protein chr5:20485406-20488563 REVERSE LENGTH=479	1110.82	548.446	549.19	256.551	1489.59	1003.76	1483.61	678.778	754.7	492.028	710.67	1339.52	-2.0254	-2.02265	-4.32982	1.34098	-1.10666	-2.18571	-1.96583	-3.0153	-2.08762	-1.10757	-1.3356
	Bra000419	AT2G46330	AGP16, ATAGP16 arabinogalactan protein 16 chr2:19018730-19019108 REVERSE LENGTH=73	7265.88	3413.06	3008.72	3011.08	9241.26	9569.8	9120.43	3405.74	2795.04	2026.91	2710.74	8011.35	-2.12885	-2.41494	-2.41305	1.27187	1.31709	-2.67796	-3.26308	-4.49967	-3.36455	-1.13844	-1.25524
	Bra000569	NA	NA	1848.57	573.527	441.787	594.387	3032.71	3364.63	3050.75	950.097	955.217	603.098	702.592	3669.09	-3.22316	-4.1843	-3.11004	1.64057	1.82013	-3.21099	-3.19378	-5.05846	-4.34214	1.20268	-1.65033
	Bra000570	AT2G24150	HHP3 heptahelical protein 3 chr2:10265632-10267345 REVERSE LENGTH=344	1107.83	402.701	300.334	246.546	806.691	934.585	1196.18	352.481	432.423	189.897	398.591	793.315	-2.751	-3.68866	-4.4934	-1.3733	-1.18537	-3.3936	-2.76623	-6.2991	-3.00102	-1.50782	-1.07975
	Bra000680	AT4G09460	AtMYB6, MYB6 myb domain protein 6 chr4:5993019-5994038 FORWARD LENGTH=236	5287.14	2037.88	1510.89	1942.16	8738.04	8152.12	5349.97	2386.92	1856.06	1593.68	1828.2	5948.51	-2.59443	-3.49935	-2.7223	1.6527	1.54188	-2.24137	-2.88243	-3.35699	-2.92636	1.11188	-1.01188
	Bra000924	NA	NA	937.967	352.826	361.538	412.239	936.303	719.473	771.707	362.499	281.935	247.148	214.953	593.242	-2.65844	-2.59438	-2.2753	-1.00178	-1.30369	-2.12885	-2.73718	-3.12245	-3.59012	-1.30083	1.21544
	Bra001215	AT3G06770	Pectin lyase-like superfamily protein chr3:2135119-2137033 REVERSE LENGTH=446	1633.42	597.202	595.718	404.658	1994.05	1915.85	2666.43	923.663	855.42	345.648	696.617	1460.15	-2.73512	-2.74193	-4.03654	1.22078	1.17291	-2.8868	-3.1171	-7.71429	-3.82768	-1.82613	-1.63242
	Bra001600	AT3G15630	unknown protein; FUNCTIONS IN: molecular_function unknown; INVOLVED IN: biological_process unknown; LOCATED IN: chloroplast; EXPRESSED IN: 24 plant structures; EXPRESSED DURING: 15 growth stages; BEST Arabidopsis thaliana protein match is: unknown protein (TAIR:AT1G52720.1); Has 61 Blast hits to 61 proteins in 13 species: Archae - 0; Bacteria - 0; Metazoa - 0; Fungi - 0; Plants - 61; Viruses - 0;…	10119.1	1409.25	1657.58	1383.97	10835.7	11337.5	5122.77	902.772	703.582	886.419	1108.7	6385.95	-7.18049	-6.10474	-7.31165	1.07082	1.12041	-5.67449	-7.28099	-5.77917	-4.62052	1.24658	1.97532
	Bra001721	AT3G18773	RING/U-box superfamily protein chr3:6466304-6466966 FORWARD LENGTH=220	6280.77	1175.31	713.823	380.269	12523.3	11336.8	3324.11	1343.83	593.269	544.352	690.357	8741.23	-5.34393	-8.79878	-16.5167	1.99391	1.805	-2.47361	-5.60304	-6.10655	-4.81506	2.62965	1.88946
	Bra002180	NA	NA	1696.01	462.62	382.852	369.786	2245.09	2063.26	1371.84	368.018	449.509	194.085	496.692	1394.87	-3.6661	-4.42994	-4.58646	1.32375	1.21654	-3.72764	-3.05186	-7.06824	-2.76195	1.01679	1.2363
	Bra002214	AT5G19120	Eukaryotic aspartyl protease family protein chr5:6414585-6415745 FORWARD LENGTH=386	4677.19	463.981	344.824	461.625	7981.87	9082.18	2879.11	1370.12	655.842	1020.64	1247.65	9102.47	-10.0806	-13.564	-10.132	1.70655	1.9418	-2.10136	-4.38994	-2.82089	-2.30763	3.16156	1.62453
	Bra002706	AT5G57685	ATGDU3, GDU3, LSB1 glutamine dumper 3 chr5:23366356-23366802 REVERSE LENGTH=148	2651.8	585.39	878.592	486.867	1672.59	1762.73	1073.14	329.959	308.233	466.433	345.222	676.018	-4.52997	-3.01824	-5.44666	-1.58545	-1.50437	-3.25234	-3.48159	-2.30074	-3.10855	-1.58744	2.47107
	Bra002775	AT5G56980	unknown protein; FUNCTIONS IN: molecular_function unknown; INVOLVED IN: biological_process unknown; LOCATED IN: endomembrane system; EXPRESSED IN: 18 plant structures; EXPRESSED DURING: 12 growth stages; BEST Arabidopsis thaliana protein match is: unknown protein (TAIR:AT4G26130.1); Has 30201 Blast hits to 17322 proteins in 780 species: Archae - 12; Bacteria - 1396; Metazoa - 17338; Fungi - 3422;…	8569.56	2885.03	1761.92	3082.26	6388.36	6544.24	7219.17	2748.17	2192	2556.97	2229.29	4114.77	-2.97035	-4.86376	-2.78028	-1.34143	-1.30948	-2.6269	-3.29342	-2.82333	-3.23833	-1.75445	1.18706
	Bra002896	AT5G66330	Leucine-rich repeat (LRR) family protein chr5:26500531-26501787 REVERSE LENGTH=418	4228.82	1370.74	1196	891.435	3279.01	2691.45	2639.27	1230.65	976.168	595.406	1127.26	1915.66	-3.08506	-3.5358	-4.74383	-1.28966	-1.57121	-2.14461	-2.7037	-4.43272	-2.34131	-1.37773	1.60227
	Bra003039	AT5G53730	Late embryogenesis abundant (LEA) hydroxyproline-rich glycoprotein family chr5:21808072-21808713 REVERSE LENGTH=213	4515.47	1541.17	1524.9	1124.89	4198.84	3726.59	3003.8	1182.1	1008.43	589.303	970.648	4211.71	-2.9299	-2.96116	-4.01414	-1.07541	-1.21169	-2.54107	-2.97869	-5.09721	-3.09463	1.40213	1.50325
	Bra003320	AT3G58120	ATBZIP61, BZIP61 Basic-leucine zipper (bZIP) transcription factor family protein chr3:21521289-21523078 REVERSE LENGTH=329	3015.63	959.691	977.276	979.213	4025.57	3442.17	4313.17	1351.04	1121.25	418.153	1496.76	2603.95	-3.14229	-3.08575	-3.07965	1.3349	1.14144	-3.19248	-3.84675	-10.3148	-2.88167	-1.6564	-1.43027
	Bra003592	AT1G80920	J8 Chaperone DnaJ-domain superfamily protein chr1:30403863-30404549 REVERSE LENGTH=163	10912.2	2202.06	2490.1	3798.2	9260.33	9174.13	9833.76	3426.09	3980.37	3948.09	4637.4	11429.1	-4.95545	-4.38223	-2.87299	-1.17838	-1.18945	-2.87026	-2.47056	-2.49076	-2.12053	1.16223	1.10967
	Bra003779	AT1G74940	Protein of unknown function (DUF581) chr1:28146284-28147065 FORWARD LENGTH=222	3217.25	573.278	410.847	491.426	3822.67	2986.89	2244.11	456.342	375.418	343.114	443.766	2073.04	-5.61202	-7.83077	-6.54676	1.18818	-1.07712	-4.91761	-5.97763	-6.54042	-5.05697	-1.08252	1.43364
	Bra003800	AT1G74458	unknown protein; LOCATED IN: endomembrane system; Has 9 Blast hits to 9 proteins in 4 species: Archae - 0; Bacteria - 0; Metazoa - 0; Fungi - 0; Plants - 9; Viruses - 0; Other Eukaryotes - 0 (source: NCBI BLink). chr1:27987071-27987551 FORWARD LENGTH=94	1673.53	487.195	718.695	509.733	1658.69	1603.53	1245.7	335.688	396.517	222.092	264.222	643.835	-3.43503	-2.32857	-3.28315	-1.00895	-1.04365	-3.71089	-3.14161	-5.60894	-4.7146	-1.93481	1.34345
	Bra004028	AT1G68585	unknown protein; Has 23 Blast hits to 23 proteins in 6 species: Archae - 0; Bacteria - 0; Metazoa - 0; Fungi - 0; Plants - 23; Viruses - 0; Other Eukaryotes - 0 (source: NCBI BLink). chr1:25756911-25757426 FORWARD LENGTH=116	3090.04	911.173	1058.58	362.824	2000.17	1468.09	4346.51	1363.54	1084.04	592.677	1186.36	2524.06	-3.39128	-2.91904	-8.51664	-1.54489	-2.1048	-3.18767	-4.00955	-7.33369	-3.66374	-1.72203	-1.40662
	Bra004568	AT2G40435	BEST Arabidopsis thaliana protein match is: transcription regulators (TAIR:AT3G56220.1); Has 289 Blast hits to 289 proteins in 30 species: Archae - 0; Bacteria - 0; Metazoa - 0; Fungi - 0; Plants - 289; Viruses - 0; Other Eukaryotes - 0 (source: NCBI BLink). chr2:16887048-16888407 FORWARD LENGTH=158	1537.66	674.593	728.48	547.314	2023.1	2129.44	4018.41	1658.37	1734.76	1426.76	1460.96	3147	-2.27939	-2.11078	-2.80947	1.3157	1.38486	-2.42311	-2.31641	-2.81646	-2.75053	-1.2769	-2.61333
	Bra004712	AT2G42870	PAR1, HLH1 phy rapidly regulated 1 chr2:17836831-17837187 REVERSE LENGTH=118	1575.85	368.819	434.366	320.032	3119.43	2636.04	1406.13	475.521	430.369	331.546	660.726	2436.38	-4.27269	-3.62793	-4.92404	1.97952	1.67277	-2.95703	-3.26727	-4.24113	-2.12816	1.73268	1.1207
	Bra004863	AT2G44740	CYCP4;1 cyclin p4;1 chr2:18442287-18443304 REVERSE LENGTH=202	2307.06	611.222	552.953	518.15	2429.06	2320.4	3314.94	351.583	600.454	658.002	438.001	1778.68	-3.7745	-4.17225	-4.45249	1.05288	1.00578	-9.42861	-5.52072	-5.03789	-7.56834	-1.86371	-1.43687
	Bra004991	AT2G40080	ELF4 Protein of unknown function (DUF1313) chr2:16734545-16734880 REVERSE LENGTH=111	2179.06	778.768	588.265	844.513	2033.02	2332.82	1964.17	943.796	864.296	414.732	596.185	1851.55	-2.79809	-3.70421	-2.58026	-1.07183	1.07056	-2.08114	-2.27257	-4.736	-3.29456	-1.06082	1.1094
	Bra005172	AT2G37678	FHY1, PAT3, FRY1 far-red elongated hypocotyl 1 chr2:15801689-15802696 REVERSE LENGTH=202	3193.85	1520.15	1457.13	1183.22	2539.2	2571.54	3210.52	1538.8	1560.19	1237.41	1459.53	2633.25	-2.10101	-2.19188	-2.69929	-1.25782	-1.242	-2.08638	-2.05778	-2.59455	-2.19969	-1.21922	-1.00522
	Bra006085	AT5G11060	KNAT4 KNOTTED1-like homeobox gene 4 chr5:3510408-3512967 FORWARD LENGTH=393	501.878	113.147	212.656	66.8797	487.224	636.147	609.407	80.4918	65.662	94.0461	24.2364	824.935	-4.43563	-2.36005	-7.50419	-1.03008	1.26753	-7.57104	-9.28097	-6.47988	-25.1443	1.35367	-1.21425
	Bra006086	AT5G11070	unknown protein; Has 1807 Blast hits to 1807 proteins in 277 species: Archae - 0; Bacteria - 0; Metazoa - 736; Fungi - 347; Plants - 385; Viruses - 0; Other Eukaryotes - 339 (source: NCBI BLink). chr5:3516440-3516898 REVERSE LENGTH=152	18136.5	3604.12	3025.8	1704.18	20206	18630.5	20956.7	4409.51	2420.35	1274.5	2379.76	16903.2	-5.03216	-5.99395	-10.6424	1.11411	1.02724	-4.75261	-8.65854	-16.4431	-8.80622	-1.23981	-1.1555
	Bra006167	AT5G12900	unknown protein; FUNCTIONS IN: molecular_function unknown; INVOLVED IN: biological_process unknown; LOCATED IN: chloroplast; EXPRESSED IN: 21 plant structures; EXPRESSED DURING: 13 growth stages; BEST Arabidopsis thaliana protein match is: unknown protein (TAIR:AT1G12330.1); Has 1807 Blast hits to 1807 proteins in 277 species: Archae - 0; Bacteria - 0; Metazoa - 736; Fungi - 347; Plants - 385; Vi…	2962.62	1097.18	1158.54	957.168	3168.81	3044.87	3242.56	1330.51	1505.12	1165.82	1345.5	3321.67	-2.70021	-2.5572	-3.09519	1.0696	1.02776	-2.43708	-2.15435	-2.78136	-2.40993	1.0244	-1.09449
	Bra006808	AT5G57685	ATGDU3, GDU3, LSB1 glutamine dumper 3 chr5:23366356-23366802 REVERSE LENGTH=148	2882.19	784.091	839.212	566.63	2508.27	2312.93	6387.81	2297.27	1835.4	1726.05	1837.98	2655.67	-3.67584	-3.4344	-5.08655	-1.14907	-1.24612	-2.78061	-3.48034	-3.70083	-3.47545	-2.40535	-2.2163
	Bra006894	AT3G52070	unknown protein; FUNCTIONS IN: molecular_function unknown; INVOLVED IN: biological_process unknown; LOCATED IN: chloroplast; EXPRESSED IN: 22 plant structures; EXPRESSED DURING: 13 growth stages; Has 23 Blast hits to 23 proteins in 10 species: Archae - 0; Bacteria - 0; Metazoa - 0; Fungi - 0; Plants - 23; Viruses - 0; Other Eukaryotes - 0 (source: NCBI BLink). chr3:19312753-19313097 FORWARD LENGT…	5096.15	1735.26	1287.82	1250.57	6488.13	5531.51	6673.66	3117.51	2871.56	2114.87	2582.37	7285.83	-2.93682	-3.95719	-4.07506	1.27314	1.08543	-2.1407	-2.32405	-3.15559	-2.58432	1.09173	-1.30955
	Bra007243	AT3G56400	WRKY70, ATWRKY70 WRKY DNA-binding protein 70 chr3:20909082-20910409 REVERSE LENGTH=294	6506.88	2148.64	2212.71	1700.65	4182.83	5076.93	6315.39	1996.76	1606.96	1627	1977.88	3446.92	-3.02837	-2.94068	-3.82611	-1.55562	-1.28166	-3.16282	-3.93002	-3.88162	-3.19301	-1.83218	1.03032
	Bra007683	AT3G62550	Adenine nucleotide alpha hydrolases-like superfamily protein chr3:23136194-23137074 FORWARD LENGTH=162	6969.05	985.111	964.916	849.834	6801.51	5525.52	9326.94	2590.14	2009.71	973.009	1580.62	6342.46	-7.07438	-7.22244	-8.20048	-1.02463	-1.26125	-3.60094	-4.64094	-9.58567	-5.90081	-1.47056	-1.33834
	Bra007811	AT2G25200	Plant protein of unknown function (DUF868) chr2:10736580-10737644 REVERSE LENGTH=354	996.793	149.206	291.028	162.667	1758.52	1681.68	1088.52	181.008	230.084	333.119	194.572	1415.64	-6.68065	-3.42508	-6.12781	1.76418	1.68709	-6.01366	-4.73097	-3.26766	-5.59443	1.30052	-1.09202
	Bra007957	AT1G71030	ATMYBL2, MYBL2 MYB-like 2 chr1:26795383-26796226 REVERSE LENGTH=195	530.294	109.323	146.994	174.731	2721.07	2796.44	698.738	314.634	281.803	176.364	213.842	3056.76	-4.85071	-3.60759	-3.03492	5.13125	5.27338	-2.2208	-2.47953	-3.96191	-3.26754	4.37469	-1.31764
	Bra008753	AT5G14480	beta-1,4-N-acetylglucosaminyltransferase family protein chr5:4667984-4669693 FORWARD LENGTH=387	3636.3	702.962	907.713	900.786	2883.54	2188.26	3558.12	1122.01	934.11	799.102	709.565	1436.97	-5.17283	-4.006	-4.03681	-1.26105	-1.66173	-3.1712	-3.8091	-4.45265	-5.01451	-2.47613	1.02197
	Bra009250	AT5G07580	Integrase-type DNA-binding superfamily protein chr5:2399525-2400349 FORWARD LENGTH=274	5331.14	1554.64	750.657	366.943	4135.41	3689.58	2773.82	655.268	376.038	295.423	430.705	3083.62	-3.42918	-7.10197	-14.5285	-1.28914	-1.44492	-4.23311	-7.37644	-9.38932	-6.44019	1.11169	1.92195
	Bra009346	AT5G08520	Duplicated homeodomain-like superfamily protein chr5:2755470-2757741 REVERSE LENGTH=298	4796.48	1451.05	1156.06	1577.81	5035.62	5420.51	5106	2193.83	1986.84	1574.91	1721.96	6406.37	-3.30552	-4.14899	-3.03996	1.04986	1.1301	-2.32744	-2.56991	-3.24209	-2.96523	1.25467	-1.06453
	Bra009451	AT5G04470	SIM cyclin-dependent protein kinase inhibitors chr5:1266893-1267276 REVERSE LENGTH=127	1411.78	544.854	353.556	384.4	1882.86	2189.91	1188.56	395.579	303.693	434.154	404.248	1735.4	-2.59112	-3.99309	-3.67268	1.33368	1.55117	-3.00461	-3.91369	-2.73765	-2.94018	1.46009	1.18781
	Bra010035	AT5G49450	AtbZIP1, bZIP1 basic leucine-zipper 1 chr5:20052145-20052582 FORWARD LENGTH=145	5264.43	1258.89	1220.31	1010.7	5363.39	4811.26	3600.81	1376.12	831.148	771.469	884.09	3588.91	-4.1818	-4.31401	-5.2087	1.0188	-1.09419	-2.61664	-4.33233	-4.66747	-4.0729	-1.00332	1.46201
	Bra010233	AT4G31510	unknown protein; BEST Arabidopsis thaliana protein match is: unknown protein (TAIR:AT2G24550.1); Has 205 Blast hits to 205 proteins in 31 species: Archae - 0; Bacteria - 0; Metazoa - 5; Fungi - 3; Plants - 187; Viruses - 0; Other Eukaryotes - 10 (source: NCBI BLink). chr4:15276328-15277219 REVERSE LENGTH=214	629.768	164.658	303.295	208.398	857.886	780.88	939.502	337.704	455.384	275.86	382.991	732.129	-3.8247	-2.07642	-3.02195	1.36223	1.23995	-2.78203	-2.0631	-3.40572	-2.45307	-1.28325	-1.49182
	Bra010289	AT4G30370	RING/U-box superfamily protein chr4:14858743-14859273 REVERSE LENGTH=176	879.897	240.565	317.633	260.604	793.073	817.3	1024.55	353.85	301.282	445.15	269.268	680.398	-3.65763	-2.77017	-3.37638	-1.10948	-1.07659	-2.89544	-3.40063	-2.30158	-3.80495	-1.50581	-1.1644
	Bra010532	AT4G35480	RHA3B RING-H2 finger A3B chr4:16852233-16852835 REVERSE LENGTH=200	2776.79	617.648	687.76	674.334	2167.74	1925.17	2021.91	583.879	649.89	659.154	592.86	1397.95	-4.49575	-4.03744	-4.11783	-1.28096	-1.44236	-3.46289	-3.11116	-3.06743	-3.41043	-1.44634	1.37335
	Bra010578	AT4G37240	unknown protein; FUNCTIONS IN: molecular_function unknown; INVOLVED IN: N-terminal protein myristoylation; LOCATED IN: cellular_component unknown; EXPRESSED IN: 22 plant structures; EXPRESSED DURING: 13 growth stages; BEST Arabidopsis thaliana protein match is: unknown protein (TAIR:AT2G23690.1); Has 30201 Blast hits to 17322 proteins in 780 species: Archae - 12; Bacteria - 1396; Metazoa - 17338;…	2845.35	873.002	840.542	1305.56	3426.45	3240.57	10359.7	1659.22	1613.91	1404.14	1779.9	4742.24	-3.25927	-3.38514	-2.17941	1.20423	1.1389	-6.24372	-6.41901	-7.37797	-5.82038	-2.18456	-3.64092
	Bra010593	AT4G37260	MYB73, ATMYB73 myb domain protein 73 chr4:17540602-17541564 FORWARD LENGTH=320	3596.68	758	586.055	464.63	2110.54	2169.28	3810.51	780.017	750.49	543.036	958.249	1801.31	-4.74496	-6.1371	-7.74096	-1.70415	-1.65801	-4.88516	-5.07736	-7.01705	-3.97653	-2.11541	-1.05945
	Bra010884	AT1G28310	Dof-type zinc finger DNA-binding family protein chr1:9912534-9913469 REVERSE LENGTH=311	2889.88	1000.2	1254.76	1006.49	2335.08	2358.22	2925.8	1402.06	855.731	791.121	875.145	1674.82	-2.8893	-2.30313	-2.87125	-1.23759	-1.22545	-2.08679	-3.41907	-3.6983	-3.34322	-1.74693	-1.01243
	Bra011052	AT4G28703	RmlC-like cupins superfamily protein chr4:14166365-14166798 FORWARD LENGTH=107	1812.21	252.537	442	154.12	1979.62	1743.99	1455.56	475.283	578.961	628.916	373.009	1936.58	-7.17602	-4.10002	-11.7584	1.09238	-1.03912	-3.06251	-2.51409	-2.31439	-3.90221	1.33047	1.24503
	Bra011460	NA	NA	851.787	122.617	134.673	71.001	1608	1735.3	1856.73	810.466	692.888	341.6	796.378	2770.51	-6.94673	-6.32485	-11.9968	1.8878	2.03725	-2.29094	-2.6797	-5.43539	-2.33147	1.49214	-2.17981
	Bra011542	AT4G34560	unknown protein; BEST Arabidopsis thaliana protein match is: unknown protein (TAIR:AT5G66440.1); Has 67 Blast hits to 66 proteins in 11 species: Archae - 0; Bacteria - 0; Metazoa - 0; Fungi - 0; Plants - 67; Viruses - 0; Other Eukaryotes - 0 (source: NCBI BLink). chr4:16507923-16508588 FORWARD LENGTH=221	2033.19	655.399	497.972	236.36	2004.86	1738.34	1999.36	332.971	484.552	290.296	446.954	1277.05	-3.10222	-4.08294	-8.60209	-1.01413	-1.16962	-6.00461	-4.1262	-6.88732	-4.4733	-1.56561	1.01692
	Bra011573	AT4G34950	Major facilitator superfamily protein chr4:16642544-16644759 REVERSE LENGTH=567	2239.73	804.944	496.076	573.896	2050.19	1824.96	2495.61	491.013	234.775	286.902	173.084	3242.82	-2.78247	-4.51489	-3.90268	-1.09245	-1.22728	-5.08257	-10.6298	-8.69848	-14.4185	1.29941	-1.11425
	Bra011618	AT4G35480	RHA3B RING-H2 finger A3B chr4:16852233-16852835 REVERSE LENGTH=200	2109.97	642.247	571.861	813.401	2676.46	2110.08	1495.1	477.402	475.915	282.619	587.991	1517.05	-3.28529	-3.68966	-2.59401	1.26848	1.00005	-3.13174	-3.14153	-5.29016	-2.54273	1.01468	1.41126
	Bra011715	AT4G37240	unknown protein; FUNCTIONS IN: molecular_function unknown; INVOLVED IN: N-terminal protein myristoylation; LOCATED IN: cellular_component unknown; EXPRESSED IN: 22 plant structures; EXPRESSED DURING: 13 growth stages; BEST Arabidopsis thaliana protein match is: unknown protein (TAIR:AT2G23690.1); Has 30201 Blast hits to 17322 proteins in 780 species: Archae - 12; Bacteria - 1396; Metazoa - 17338;…	7304.5	1937.15	1751.84	2942.08	7025.23	7322.61	8256.3	3516.99	3789	3556.35	4045.81	4826.02	-3.77075	-4.16962	-2.48277	-1.03975	1.00248	-2.34755	-2.17902	-2.32157	-2.0407	-1.71079	-1.1303
	Bra011955	AT2G28350	ARF10 auxin response factor 10 chr2:12114331-12116665 FORWARD LENGTH=693	1785.57	834.12	783.425	644.55	1877.3	1799.5	2301.55	872.676	860.929	618.898	981.667	1631.36	-2.14066	-2.27918	-2.77026	1.05137	1.0078	-2.63735	-2.67333	-3.71879	-2.34453	-1.41082	-1.28897
	Bra012298	AT1G21910	DREB26 Integrase-type DNA-binding superfamily protein chr1:7696655-7697347 FORWARD LENGTH=230	4591.15	1040.73	610.843	902.536	2475.02	2179.07	6696.73	1114.02	764.779	837.102	1410.09	2993.56	-4.41147	-7.51609	-5.08694	-1.855	-2.10693	-6.01132	-8.75643	-7.9999	-4.74915	-2.23705	-1.45862
	Bra012512	AT1G24440	RING/U-box superfamily protein chr1:8662340-8663777 FORWARD LENGTH=251	3175.16	601.852	778.803	546.885	4714.12	3991.05	3781.46	1657.01	1163.55	633.2	962.537	4337.25	-5.27565	-4.07697	-5.8059	1.48469	1.25696	-2.2821	-3.24993	-5.97198	-3.92864	1.14698	-1.19095
	Bra012845	AT3G51660	Tautomerase/MIF superfamily protein chr3:19164229-19165076 REVERSE LENGTH=112	1941.8	719.454	408.005	827.581	3347.89	3417.37	1158.91	466.037	483.916	255.769	399.889	3389.75	-2.69899	-4.75926	-2.34636	1.72412	1.7599	-2.48673	-2.39486	-4.53108	-2.89808	2.92495	1.67554
	Bra012959	AT5G61440	ACHT5 atypical CYS HIS rich thioredoxin 5 chr5:24707658-24708684 FORWARD LENGTH=245	6514.35	734.911	773.904	388.824	6219.52	6587.93	4211	1105.34	799.586	426.814	1454.8	4941.32	-8.86413	-8.41752	-16.754	-1.0474	1.0113	-3.80969	-5.26648	-9.86612	-2.89456	1.17343	1.54698
	Bra013026	AT5G23240	DNAJ heat shock N-terminal domain-containing protein chr5:7826857-7828534 REVERSE LENGTH=465	7432.09	1824.69	1101.75	719.17	6227.41	7860.06	10953.6	4428.81	3232.01	1755.65	2211.13	9414.07	-4.07307	-6.74571	-10.3343	-1.19345	1.05758	-2.47326	-3.3891	-6.23906	-4.95385	-1.16354	-1.47382
	Bra013648	AT4G22790	MATE efflux family protein chr4:11975153-11976628 REVERSE LENGTH=491	764.369	218.692	328.223	155.973	420.371	584.36	597.096	264.219	232.42	76.4444	215.711	347.565	-3.49519	-2.32881	-4.90065	-1.81832	-1.30804	-2.25985	-2.56904	-7.81085	-2.76804	-1.71794	1.28014
	Bra014401	AT3G62550	Adenine nucleotide alpha hydrolases-like superfamily protein chr3:23136194-23137074 FORWARD LENGTH=162	8319.38	2320.4	1654.89	1154.47	13188.6	11910.3	10447	3435.57	2665.28	1110.48	2662.86	12119.4	-3.58532	-5.02715	-7.20623	1.58529	1.43163	-3.04083	-3.91966	-9.40764	-3.92323	1.16008	-1.25574
	Bra015252	AT2G15960	unknown protein; Has 14 Blast hits to 14 proteins in 5 species: Archae - 0; Bacteria - 0; Metazoa - 0; Fungi - 0; Plants - 14; Viruses - 0; Other Eukaryotes - 0 (source: NCBI BLink). chr2:6947353-6947586 FORWARD LENGTH=77	7889.44	3661.29	2716.4	1756.96	7714.18	8257.16	7356.79	3618.76	3165.38	1614.11	3352.31	6475.76	-2.15483	-2.90437	-4.49039	-1.02272	1.04661	-2.03296	-2.32414	-4.5578	-2.19454	-1.13605	1.0724
	Bra015355	AT1G55030	RNI-like superfamily protein chr1:20530417-20531768 REVERSE LENGTH=422	1618.38	663.49	728.491	785.537	1677.84	1816.74	1389.02	455.945	448.11	425.405	545.764	1058.97	-2.43919	-2.22155	-2.06022	1.03674	1.12257	-3.04646	-3.09973	-3.26517	-2.54509	-1.31167	1.16512
	Bra015660	AT1G77640	Integrase-type DNA-binding superfamily protein chr1:29178796-29179530 FORWARD LENGTH=244	3324.14	383.978	644.557	1511.02	2655.72	2529.32	6227.22	779.928	990.31	543.865	2112.43	2749.48	-8.65711	-5.15725	-2.19993	-1.25169	-1.31424	-7.98435	-6.28815	-11.4499	-2.94789	-2.26487	-1.87333
	Bra016207	AT1G70520	CRK2 cysteine-rich RLK (RECEPTOR-like protein kinase) 2 chr1:26584888-26587334 REVERSE LENGTH=649	1180.26	549.61	555.897	566.972	1236.48	1164.88	898.02	331.065	396.497	366.69	400.435	771.86	-2.14745	-2.12316	-2.08169	1.04763	-1.0132	-2.71252	-2.26488	-2.44899	-2.24261	-1.16345	1.31429
	Bra016732	AT1G13360	unknown protein; BEST Arabidopsis thaliana protein match is: unknown protein (TAIR:AT3G25870.1); Has 69 Blast hits to 69 proteins in 16 species: Archae - 0; Bacteria - 0; Metazoa - 6; Fungi - 0; Plants - 63; Viruses - 0; Other Eukaryotes - 0 (source: NCBI BLink). chr1:4577229-4577813 REVERSE LENGTH=194	5768.57	2535.27	2819.35	2819.35	3365.33	3390.93	5501.57	2116.27	2655.13	2478.23	2448.09	2623.79	-2.27533	-2.04606	-2.04606	-1.71412	-1.70118	-2.59965	-2.07205	-2.21996	-2.24729	-2.0968	1.04853
	Bra017035	AT2G40080	ELF4 Protein of unknown function (DUF1313) chr2:16734545-16734880 REVERSE LENGTH=111	2326.31	354.282	117.537	562.542	2536.3	2725.11	2594.31	428.786	210.38	517.165	789.11	1922.82	-6.56627	-19.7922	-4.13535	1.09027	1.17143	-6.05036	-12.3315	-5.01641	-3.28764	-1.34922	-1.1152
	Bra017093	AT2G38940	ATPT2, PHT1;4 phosphate transporter 1;4 chr2:16258500-16260104 FORWARD LENGTH=534	7855.68	2516.82	3123.44	1328.64	9429.05	6963.69	4475.65	1895.88	2112.55	2132.03	1332.57	4435.57	-3.12127	-2.51507	-5.91257	1.20028	-1.12809	-2.36072	-2.1186	-2.09924	-3.35866	-1.00904	1.7552
	Bra018474	AT4G12370	unknown protein; BEST Arabidopsis thaliana protein match is: unknown protein (TAIR:AT4G00893.1); Has 118 Blast hits to 113 proteins in 12 species: Archae - 0; Bacteria - 0; Metazoa - 0; Fungi - 0; Plants - 118; Viruses - 0; Other Eukaryotes - 0 (source: NCBI BLink). chr4:7331972-7332874 FORWARD LENGTH=300	645.533	180.371	285	274.332	385.611	293.028	521.815	219.556	212.114	118.813	196.518	200.592	-3.57892	-2.26503	-2.35311	-1.67405	-2.20297	-2.37668	-2.46007	-4.3919	-2.6553	-2.60137	1.23709
	Bra018475	AT4G12390	PME1 pectin methylesterase inhibitor 1 chr4:7336553-7337173 FORWARD LENGTH=206	5419.15	2000.63	1767.61	1461.37	5574.58	5103.48	8038.56	2650.49	2480.02	1501.07	2258.47	4194.87	-2.70872	-3.06581	-3.70827	1.02868	-1.06185	-3.03286	-3.24133	-5.35522	-3.55929	-1.91628	-1.48336
	Bra018645	AT1G08180	unknown protein; Has 53 Blast hits to 53 proteins in 9 species: Archae - 0; Bacteria - 0; Metazoa - 1; Fungi - 0; Plants - 52; Viruses - 0; Other Eukaryotes - 0 (source: NCBI BLink). chr1:2564741-2565076 REVERSE LENGTH=111	3411.11	1015.29	827.426	667.969	4716.5	5518.82	3406.07	1657.55	1362.68	876.777	1417.97	5335.46	-3.35974	-4.12256	-5.10669	1.38269	1.6179	-2.05488	-2.49954	-3.88476	-2.40207	1.56646	1.00148
	Bra019130	AT4G26020	unknown protein; Has 17652 Blast hits to 12460 proteins in 982 species: Archae - 248; Bacteria - 2077; Metazoa - 7446; Fungi - 1455; Plants - 656; Viruses - 34; Other Eukaryotes - 5736 (source: NCBI BLink). chr4:13202249-13204028 REVERSE LENGTH=247	1069.01	521.212	512.018	395.324	943.417	893.492	1086.08	485.76	339.159	380.767	306.527	752.083	-2.05101	-2.08784	-2.70414	-1.13313	-1.19644	-2.23584	-3.20227	-2.85235	-3.54318	-1.4441	-1.01597
	Bra019262	AT4G23870	unknown protein; BEST Arabidopsis thaliana protein match is: unknown protein (TAIR:AT4G11020.1); Has 12 Blast hits to 12 proteins in 4 species: Archae - 0; Bacteria - 0; Metazoa - 0; Fungi - 0; Plants - 12; Viruses - 0; Other Eukaryotes - 0 (source: NCBI BLink). chr4:12414409-12414759 FORWARD LENGTH=116	790.371	193.901	284.821	197.666	631.186	635.055	785.509	254.282	273.439	145.371	247.49	445.26	-4.07616	-2.77497	-3.99852	-1.2522	-1.24457	-3.08913	-2.8727	-5.40348	-3.1739	-1.76416	1.00619
	Bra020421	AT5G57685	ATGDU3, GDU3, LSB1 glutamine dumper 3 chr5:23366356-23366802 REVERSE LENGTH=148	1383.52	347.864	237.555	321.288	1041.46	1043.2	1073.51	349.556	257.985	272.038	300.855	418.658	-3.97719	-5.824	-4.30617	-1.32844	-1.32623	-3.07107	-4.16113	-3.94618	-3.5682	-2.56417	1.28878
	Bra020422	AT5G57685	ATGDU3, GDU3, LSB1 glutamine dumper 3 chr5:23366356-23366802 REVERSE LENGTH=148	1649.05	479.734	452.113	452.692	1187.99	1276.81	1417.77	646.527	379.651	600.09	583.935	577.24	-3.43743	-3.64743	-3.64276	-1.3881	-1.29154	-2.1929	-3.7344	-2.3626	-2.42796	-2.45612	1.16313
	Bra020423	AT5G57685	ATGDU3, GDU3, LSB1 glutamine dumper 3 chr5:23366356-23366802 REVERSE LENGTH=148	1253.6	299.14	317.073	398.092	1117.23	990.022	1049.18	250.114	326.728	314.082	397.024	432.599	-4.19068	-3.95366	-3.14902	-1.12206	-1.26623	-4.19481	-3.21117	-3.34047	-2.64261	-2.42529	1.19484
	Bra020689	AT3G07270	GTP cyclohydrolase I chr3:2314005-2317059 FORWARD LENGTH=466	824.997	229.88	212.278	108.165	2198.41	1668.43	1474.58	544.548	399.387	236.384	394.748	1542.74	-3.58882	-3.8864	-7.62721	2.66475	2.02235	-2.7079	-3.69211	-6.23807	-3.7355	1.04622	-1.78738
	Bra022668	AT5G53730	Late embryogenesis abundant (LEA) hydroxyproline-rich glycoprotein family chr5:21808072-21808713 REVERSE LENGTH=213	4880.92	2049.25	1872.31	1805.7	9453.22	9660.89	4532.95	1632.42	1757.32	1921.06	1678.74	10150.1	-2.38181	-2.6069	-2.70306	1.93677	1.97932	-2.77683	-2.57947	-2.35961	-2.70021	2.23918	1.07676
	Bra022955	AT2G33830	Dormancy/auxin associated family protein chr2:14309768-14310286 REVERSE LENGTH=108	4249.25	536.758	341.619	520.565	5045.86	5661.66	4075.78	816.492	971.61	714.084	530.425	7217.52	-7.91651	-12.4386	-8.16277	1.18747	1.33239	-4.99182	-4.19487	-5.7077	-7.68399	1.77083	1.04256
	Bra022956	AT2G33830	Dormancy/auxin associated family protein chr2:14309768-14310286 REVERSE LENGTH=108	3968.76	357.75	228.406	470.712	5574.96	4754.41	3683.28	745.838	426.843	665.649	194.19	5970.33	-11.0937	-17.3759	-8.4314	1.40471	1.19796	-4.93845	-8.62912	-5.53337	-18.9674	1.62093	1.07751
	Bra023381	AT5G12900	unknown protein; FUNCTIONS IN: molecular_function unknown; INVOLVED IN: biological_process unknown; LOCATED IN: chloroplast; EXPRESSED IN: 21 plant structures; EXPRESSED DURING: 13 growth stages; BEST Arabidopsis thaliana protein match is: unknown protein (TAIR:AT1G12330.1); Has 1807 Blast hits to 1807 proteins in 277 species: Archae - 0; Bacteria - 0; Metazoa - 736; Fungi - 347; Plants - 385; Vi…	2711.92	883.953	1285.31	1346.45	1392.5	1615.39	3710.56	966.481	940.12	940.649	696.444	1319.14	-3.06795	-2.10993	-2.01413	-1.94752	-1.6788	-3.83925	-3.9469	-3.94468	-5.32787	-2.81286	-1.36824
	Bra023742	AT3G23250	MYB15, ATY19, ATMYB15 myb domain protein 15 chr3:8309492-8310624 FORWARD LENGTH=285	557.065	216.987	208.621	262.297	619.991	709.814	813.676	263.176	258.013	375.379	239.976	579.943	-2.56727	-2.67022	-2.12379	1.11296	1.2742	-3.09176	-3.15362	-2.16761	-3.39066	-1.40303	-1.46065
	Bra024004	AT4G31510	unknown protein; BEST Arabidopsis thaliana protein match is: unknown protein (TAIR:AT2G24550.1); Has 205 Blast hits to 205 proteins in 31 species: Archae - 0; Bacteria - 0; Metazoa - 5; Fungi - 3; Plants - 187; Viruses - 0; Other Eukaryotes - 10 (source: NCBI BLink). chr4:15276328-15277219 REVERSE LENGTH=214	2811.38	685.268	750.204	1206.75	4209.53	4131.11	3290.71	1252.42	788.232	801.195	1346.8	3679.87	-4.1026	-3.74749	-2.32971	1.49732	1.46942	-2.62748	-4.1748	-4.10725	-2.44335	1.11826	-1.1705
	Bra024213	AT4G28270	ATRMA2, RMA2 RING membrane-anchor 2 chr4:14007614-14008195 REVERSE LENGTH=193	3979	626.305	767.978	383.168	2730.24	2660.52	4142.2	934.833	673.209	407.008	885.998	3167.92	-6.35313	-5.18114	-10.3845	-1.45738	-1.49557	-4.43095	-6.15292	-10.1772	-4.67518	-1.30755	-1.04102
	Bra024512	AT2G17450	RHA3A RING-H2 finger A3A chr2:7576640-7577197 REVERSE LENGTH=185	1044.19	316.769	202.613	359.472	1370.93	1137.81	767.638	165.297	191.611	144.544	309.517	1327.81	-3.29638	-5.15362	-2.90479	1.31291	1.08966	-4.64399	-4.00623	-5.31076	-2.48012	1.72973	1.36026
	Bra024750	AT1G25440	B-box type zinc finger protein with CCT domain chr1:8933939-8935284 REVERSE LENGTH=417	8709.89	3354.44	2411.74	2172.53	8975.66	9671.89	9539.27	3689.16	2597.98	1939.98	2249.56	9136.63	-2.59653	-3.61145	-4.0091	1.03051	1.11045	-2.58576	-3.6718	-4.9172	-4.2405	-1.04407	-1.09522
	Bra024846	AT2G01870	unknown protein; FUNCTIONS IN: molecular_function unknown; INVOLVED IN: biological_process unknown; LOCATED IN: chloroplast thylakoid membrane, chloroplast; EXPRESSED IN: 22 plant structures; EXPRESSED DURING: 13 growth stages; Has 11 Blast hits to 11 proteins in 5 species: Archae - 0; Bacteria - 0; Metazoa - 0; Fungi - 0; Plants - 11; Viruses - 0; Other Eukaryotes - 0 (source: NCBI BLink). chr2:…	595.908	260.5	281.676	203.519	583.649	531.971	540.99	231.958	179.824	249.862	170.384	418.22	-2.28755	-2.11558	-2.92802	-1.021	-1.12019	-2.33228	-3.00844	-2.16516	-3.17512	-1.29355	1.10151
	Bra024847	AT2G01860	EMB975 Tetratricopeptide repeat (TPR)-like superfamily protein chr2:388283-389743 FORWARD LENGTH=486	1476.29	456.018	561.875	468.176	1296.12	1312.65	2836.77	990.027	604.86	512.697	557.164	2093.18	-3.23735	-2.62743	-3.15328	-1.13901	-1.12466	-2.86535	-4.68996	-5.53303	-5.09145	-1.35524	-1.92155
	Bra024855	AT2G01755	unknown protein; FUNCTIONS IN: molecular_function unknown; INVOLVED IN: biological_process unknown; LOCATED IN: chloroplast; Has 120 Blast hits to 120 proteins in 52 species: Archae - 0; Bacteria - 80; Metazoa - 0; Fungi - 0; Plants - 24; Viruses - 0; Other Eukaryotes - 16 (source: NCBI BLink). chr2:332249-332770 REVERSE LENGTH=173	604.831	278.181	252.04	139.187	2077.28	2090.33	1374.97	432.697	404.537	423.105	442.638	2496.55	-2.17424	-2.39974	-4.34546	3.43448	3.45606	-3.17767	-3.39887	-3.24971	-3.10631	1.81571	-2.27331
	Bra025053	AT5G45800	MEE62 Leucine-rich repeat protein kinase family protein chr5:18575765-18578972 REVERSE LENGTH=666	5887.58	2215.62	1819.24	1153.09	5629.82	5715.25	6908.11	2067.09	1933.56	1463.41	2080.9	4661.88	-2.65731	-3.23629	-5.10592	-1.04578	-1.03015	-3.34195	-3.57274	-4.72056	-3.31977	-1.48183	-1.17334
	Bra025056	AT5G45780	Leucine-rich repeat protein kinase family protein chr5:18566946-18569625 REVERSE LENGTH=614	1987.79	982.406	905.923	442.815	2782.55	2848.2	2110.69	910.007	895.398	530.315	896.877	2424.96	-2.02339	-2.19422	-4.48899	1.39982	1.43285	-2.31942	-2.35726	-3.98007	-2.35338	1.14889	-1.06183
	Bra026151	AT1G15260	unknown protein; BEST Arabidopsis thaliana protein match is: unknown protein (TAIR:AT3G16070.1); Has 28 Blast hits to 28 proteins in 7 species: Archae - 0; Bacteria - 0; Metazoa - 0; Fungi - 0; Plants - 28; Viruses - 0; Other Eukaryotes - 0 (source: NCBI BLink). chr1:5249834-5250370 FORWARD LENGTH=178	3942.29	1750.51	1238.12	703.471	6459.37	5251.25	3511.04	1661.79	1293.58	998.548	1291.68	3696.55	-2.25208	-3.18409	-5.60405	1.63848	1.33203	-2.11281	-2.7142	-3.51615	-2.7182	1.05284	1.12283
	Bra026271	AT4G28270	ATRMA2, RMA2 RING membrane-anchor 2 chr4:14007614-14008195 REVERSE LENGTH=193	2263.56	969.842	790.445	582.988	3502.56	2964.21	2842.95	1243.74	1147.41	507.296	859.53	2529.5	-2.33395	-2.86365	-3.88269	1.54737	1.30953	-2.28581	-2.47771	-5.60412	-3.30756	-1.12392	-1.25596
	Bra026402	AT4G26790	GDSL-like Lipase/Acylhydrolase superfamily protein chr4:13487859-13489149 FORWARD LENGTH=351	1458.47	305.61	384.203	124.658	2509.42	2180.63	1232.15	245.24	244.871	249.704	180.208	1065.33	-4.77232	-3.79609	-11.6998	1.72058	1.49515	-5.02426	-5.03183	-4.93444	-6.83738	-1.15659	1.18368
	Bra026511	AT3G25700	Eukaryotic aspartyl protease family protein chr3:9358937-9360295 FORWARD LENGTH=452	8182.8	3524.94	3457.22	2929.47	8038.89	8218.91	10228.3	3431.13	3814.02	3570.23	4303.25	7192.37	-2.3214	-2.36687	-2.79327	-1.0179	1.00441	-2.98103	-2.68176	-2.86489	-2.37688	-1.4221	-1.24998
	Bra026536	AT2G03760	ST, ATST1, RAR047, ST1, AtSOT1, AtSOT12, SOT12 sulphotransferase 12 chr2:1149475-1150455 REVERSE LENGTH=326	2640.52	1002.06	1028.71	793.897	1416.25	1429.01	2511.51	955.592	955.592	1190.54	467.402	865.913	-2.63509	-2.56683	-3.32602	-1.86444	-1.8478	-2.62822	-2.62822	-2.10956	-5.37334	-2.90042	1.05137
	Bra027190	AT3G16120	Dynein light chain type 1 family protein chr3:5465035-5465395 FORWARD LENGTH=93	738.157	321.861	276.177	351.297	466.158	390.559	846.759	356.144	324.176	299.68	405.194	1068.19	-2.2934	-2.67277	-2.10123	-1.58349	-1.89	-2.37757	-2.61203	-2.82554	-2.08976	1.2615	-1.14713
	Bra027476	AT1G56130	Leucine-rich repeat transmembrane protein kinase chr1:20994931-21000887 REVERSE LENGTH=1032	692.435	229.12	149.317	175.601	491.813	761.925	1115.3	428.259	481.314	176.785	207.163	616.155	-3.02215	-4.63735	-3.94323	-1.40792	1.10036	-2.60427	-2.3172	-6.30879	-5.38368	-1.8101	-1.61069
	Bra027555	AT5G44410	FAD-binding Berberine family protein chr5:17891246-17892853 REVERSE LENGTH=535	1333.59	506.246	479.202	302.213	1314.97	908.617	1569.94	439.897	437.418	294.195	315.306	696.212	-2.63427	-2.78294	-4.41275	-1.01416	-1.46771	-3.56888	-3.58911	-5.33639	-4.9791	-2.25497	-1.17723
	Bra028654	AT5G08520	Duplicated homeodomain-like superfamily protein chr5:2755470-2757741 REVERSE LENGTH=298	3846.11	1356.01	1316.25	1341.63	3493.07	3754.53	3799.5	1677.52	1593.4	1233.56	1522.33	4611.35	-2.83634	-2.92202	-2.86674	-1.10107	-1.02439	-2.26495	-2.38452	-3.08011	-2.49585	1.21367	1.01227
	Bra028690	AT5G07580	Integrase-type DNA-binding superfamily protein chr5:2399525-2400349 FORWARD LENGTH=274	777.463	325.5	260.999	351.84	508.001	463.971	822.617	348.75	238.51	214.333	261.519	480.083	-2.38852	-2.9788	-2.20971	-1.53044	-1.67567	-2.35876	-3.44898	-3.83803	-3.14553	-1.71349	-1.05808
	Bra028707	AT5G07100	WRKY26 WRKY DNA-binding protein 26 chr5:2204313-2205647 FORWARD LENGTH=309	8353.58	3720.08	3509.98	2479.8	5800.44	5237.06	6370.19	2569.21	2403.82	1913.22	2365.52	3937.72	-2.24554	-2.37995	-3.36865	-1.44016	-1.59509	-2.47944	-2.65003	-3.32956	-2.69293	-1.61774	1.31135
	Bra028870	NA	NA	7107.34	3299.37	3133.93	3129.96	5063.3	5192.99	5792.4	1672.63	2543.06	2091.3	2667.67	2873.59	-2.15415	-2.26787	-2.27074	-1.4037	-1.36864	-3.46305	-2.27773	-2.76976	-2.17133	-2.01574	1.22701
	Bra029159	AT5G51770	Protein kinase superfamily protein chr5:21031030-21032994 FORWARD LENGTH=654	3161.55	1346.89	941.966	1188.26	2460.85	2804.44	3556.2	1477.3	907.667	664.564	944.852	2015.3	-2.3473	-3.35633	-2.66066	-1.28474	-1.12734	-2.40723	-3.91796	-5.35118	-3.76376	-1.7646	-1.12483
	Bra029821	AT3G10190	Calcium-binding EF-hand family protein chr3:3155309-3155938 FORWARD LENGTH=209	4522.38	840.251	1177.74	412.386	2875.77	2725.47	3415.82	511.822	479.243	335.286	415.294	918.851	-5.38218	-3.83988	-10.9664	-1.57258	-1.6593	-6.67384	-7.12753	-10.1878	-8.22506	-3.71749	1.32395
	Bra029975	AT3G49810	ARM repeat superfamily protein chr3:18474936-18476282 REVERSE LENGTH=448	4467.5	1331.04	1546.69	1035.86	3104.54	2769.31	8931.82	3251.14	3216.65	1942.88	3485.91	4587.6	-3.3564	-2.88843	-4.31284	-1.43902	-1.61322	-2.74729	-2.77675	-4.59721	-2.56226	-1.94695	-1.99929
	Bra029985	AT3G49930	C2H2 and C2HC zinc fingers superfamily protein chr3:18510246-18510893 FORWARD LENGTH=215	564.599	205.186	90.5061	96.9291	684.034	607.509	765.454	258.571	204.053	166.925	135.821	359.832	-2.75164	-6.23824	-5.82487	1.21154	1.076	-2.96032	-3.75125	-4.58562	-5.63576	-2.12725	-1.35575
	Bra031043	AT5G01750	Protein of unknown function (DUF567) chr5:290034-291109 FORWARD LENGTH=217	1255.13	125.698	177.333	38.4228	661.904	635.347	1325.19	180.61	134.479	59.3714	188.005	120.259	-9.98528	-7.07781	-32.6663	-1.89624	-1.9755	-7.3373	-9.85425	-22.3203	-7.0487	-11.0195	-1.05582
	Bra031136	AT2G20670	Protein of unknown function (DUF506) chr2:8912163-8913472 REVERSE LENGTH=294	2586.48	302.782	478.16	325.519	2516.58	3014.86	2352.03	1050.93	702.675	769.866	1118.83	4744.96	-8.54238	-5.40924	-7.94571	-1.02778	1.16562	-2.23805	-3.34725	-3.05512	-2.10222	2.01739	1.09968
	Bra031700	AT1G10120	basic helix-loop-helix (bHLH) DNA-binding superfamily protein chr1:3304228-3305984 REVERSE LENGTH=366	564.884	194.781	164.559	197.331	358.605	368.382	609.154	182.074	259.751	165.722	203.511	308.823	-2.9001	-3.43271	-2.86262	-1.57523	-1.53342	-3.34564	-2.34515	-3.67576	-2.99322	-1.9725	-1.07837
	Bra031834	AT5G67450	AZF1, ZF1 zinc-finger protein 1 chr5:26919142-26919879 REVERSE LENGTH=245	1088.83	527.966	409.148	378.601	581.147	564.634	1185.6	521.101	384.463	410.435	426.193	425.777	-2.06231	-2.66121	-2.87593	-1.87359	-1.92838	-2.27518	-3.08378	-2.88864	-2.78184	-2.78456	-1.08888
	Bra031849	AT5G65683	Zinc finger (C3HC4-type RING finger) family protein chr5:26261472-26263704 FORWARD LENGTH=717	1285.33	461.796	598.832	617.13	1975.74	1643.94	1877.76	908.185	588.296	684.254	733.901	1383.44	-2.78333	-2.14639	-2.08275	1.53715	1.279	-2.0676	-3.19186	-2.74424	-2.5586	-1.35731	-1.46092
	Bra032091	AT2G24530	unknown protein; BEST Arabidopsis thaliana protein match is: unknown protein (TAIR:AT4G31440.1); Has 30201 Blast hits to 17322 proteins in 780 species: Archae - 12; Bacteria - 1396; Metazoa - 17338; Fungi - 3422; Plants - 5037; Viruses - 0; Other Eukaryotes - 2996 (source: NCBI BLink). chr2:10422597-10423820 FORWARD LENGTH=407	845.853	178.961	131.88	157.416	539.148	406.223	516.87	138.357	140.56	157.9	106.521	494.786	-4.72647	-6.41381	-5.37336	-1.56887	-2.08224	-3.73577	-3.67722	-3.2734	-4.85228	-1.04463	1.63649
	Bra032273	AT1G49130	B-box type zinc finger protein with CCT domain chr1:18174741-18175936 REVERSE LENGTH=326	1207.56	38.3608	49.5408	51.3208	2199.98	1924.83	1962.43	262.759	201.055	135.463	245.14	3580.5	-31.479	-24.3751	-23.5296	1.82184	1.59398	-7.46855	-9.76066	-14.4868	-8.00534	1.82452	-1.62512
	Bra032370	NA	NA	2132.65	686.815	762	372.667	2665.78	2633.74	2855.41	1362.11	750.89	590.518	708.389	3999.51	-3.10513	-2.79875	-5.72267	1.24998	1.23496	-2.09631	-3.8027	-4.83543	-4.03085	1.40068	-1.3389
	Bra032795	AT1G24530	Transducin/WD40 repeat-like superfamily protein chr1:8693287-8694543 FORWARD LENGTH=418	1945.43	525.297	658.03	472.063	1237.26	1187.8	4144.16	511.469	836.044	747.776	1049.64	2592.13	-3.70349	-2.95645	-4.12112	-1.57237	-1.63784	-8.10247	-4.95687	-5.54198	-3.94817	-1.59875	-2.1302
	Bra032894	AT1G28330	DRM1, DYL1 dormancy-associated protein-like 1 chr1:9934252-9935216 REVERSE LENGTH=122	3300.38	658.951	265.035	129.234	5318.9	5298.53	3577.78	841.378	517.158	349	688.815	4827.45	-5.00854	-12.4526	-25.538	1.6116	1.60543	-4.25229	-6.91816	-10.2515	-5.19411	1.34929	-1.08405
	Bra033808	AT3G46670	UGT76E11 UDP-glucosyl transferase 76E11 chr3:17192795-17194227 REVERSE LENGTH=451	500.276	146.567	133.287	115.274	435.314	419.805	565.241	202.5	123.302	49.451	126.037	370.984	-3.41329	-3.75337	-4.33989	-1.14923	-1.19169	-2.79131	-4.5842	-11.4303	-4.48472	-1.52363	-1.12986
	Bra034295	AT2G26190	calmodulin-binding family protein chr2:11147901-11150082 REVERSE LENGTH=532	4697.79	1242.67	1476.99	928.889	2523.98	2311.83	4634.45	1332.14	1105.55	1325.16	1402.8	1823.36	-3.7804	-3.18065	-5.05743	-1.86126	-2.03207	-3.47895	-4.19199	-3.49728	-3.30371	-2.54171	1.01367
	Bra034369	NA	NA	2406.13	1098.56	877.169	857.639	1666.08	1397.87	2897.59	1156.86	1439.7	829.507	1291.08	1752.86	-2.19026	-2.74306	-2.80553	-1.44419	-1.72128	-2.5047	-2.01263	-3.49315	-2.24431	-1.65306	-1.20425
	Bra034535	AT4G32800	Integrase-type DNA-binding superfamily protein chr4:15819812-15820477 FORWARD LENGTH=221	1064.62	381.64	403.202	220.103	925.814	868.61	1936.68	540.786	594.139	394.179	427.387	1539.9	-2.78959	-2.64041	-4.83692	-1.14993	-1.22566	-3.58123	-3.25964	-4.9132	-4.53144	-1.25767	-1.81913
	Bra035157	AT1G80730	ZFP1, ATZFP1 zinc-finger protein 1 chr1:30339493-30340179 REVERSE LENGTH=228	1116.22	268.127	280.48	140.11	945.003	1059.62	790.066	179.078	169.476	147.684	221.092	1016.63	-4.16303	-3.97968	-7.96674	-1.18118	-1.05342	-4.41185	-4.66182	-5.34971	-3.57347	1.28677	1.41282
	Bra035183	AT1G80440	Galactose oxidase/kelch repeat superfamily protein chr1:30241763-30242827 FORWARD LENGTH=354	1907.1	347.116	254.558	193.081	3398.64	2939.27	1590.17	478.099	323.641	285.441	319.472	5005.32	-5.49413	-7.49181	-9.8772	1.7821	1.54122	-3.32603	-4.91338	-5.57092	-4.97749	3.14766	1.19931
	Bra035230	AT4G11370	RHA1A RING-H2 finger A1A chr4:6907777-6908256 FORWARD LENGTH=159	9350.25	2534.06	1707.54	1287.13	6770.88	5489.79	8035.4	3398.12	2234.85	1562.99	1758.64	4664.74	-3.68983	-5.47586	-7.26442	-1.38095	-1.70321	-2.36466	-3.5955	-5.14104	-4.5691	-1.72258	1.16363
	Bra035697	NA	NA	1001.82	158.654	217.546	39.0452	1272.74	1243.15	1477.72	342.802	255.943	104.011	250.584	1907.88	-6.3145	-4.6051	-25.658	1.27043	1.24089	-4.31071	-5.77363	-14.2073	-5.8971	1.2911	-1.47504
	Bra035898	AT5G62280	Protein of unknown function (DUF1442) chr5:25017165-25017985 FORWARD LENGTH=236	3048.39	923.137	858.612	362.474	1954.07	1588.36	2001.94	837.454	902.538	311.24	846.62	2762.3	-3.30221	-3.55037	-8.40995	-1.56002	-1.91921	-2.39051	-2.21812	-6.43214	-2.36463	1.37981	1.52272
	Bra035919	AT5G61590	Integrase-type DNA-binding superfamily protein chr5:24764653-24765258 REVERSE LENGTH=201	1258.59	551.185	251.03	265.708	1090.97	1014.9	1016.86	222.023	222.476	205.223	128.07	1496.17	-2.28343	-5.0137	-4.73674	-1.15364	-1.24011	-4.57998	-4.57065	-4.9549	-7.93988	1.47136	1.23772
	Bra037414	AT4G01460	basic helix-loop-helix (bHLH) DNA-binding superfamily protein chr4:621334-622697 FORWARD LENGTH=315	1813.21	648.715	713.758	362.315	4220.81	3659.61	2789.68	1188.84	873.538	882.775	803.597	4115.69	-2.79508	-2.54037	-5.00451	2.32781	2.0183	-2.34656	-3.19354	-3.16013	-3.47149	1.47533	-1.53853
	Bra038131	AT5G22850	Eukaryotic aspartyl protease family protein chr5:7633717-7636298 REVERSE LENGTH=493	1437.68	570.468	596.86	595.721	1486.75	1398.19	520.878	195.981	183.51	257.222	199.982	514.703	-2.52018	-2.40874	-2.41334	1.03413	-1.02824	-2.6578	-2.83842	-2.02501	-2.60462	-1.012	2.76011
	Bra038224	NA	NA	1099.1	444.972	424.389	420.39	1961.31	1616.81	1161.09	429.047	512.555	334.13	395.516	1428.21	-2.47004	-2.58984	-2.61448	1.78447	1.47103	-2.70621	-2.2653	-3.47496	-2.93563	1.23006	-1.0564
	Bra038235	AT3G19850	Phototropic-responsive NPH3 family protein chr3:6898383-6901157 REVERSE LENGTH=554	2951.25	967.241	703.278	234.342	4100.86	4380.85	3470.2	953.247	691.159	253.019	491.663	3290.09	-3.0512	-4.19642	-12.5938	1.38953	1.4844	-3.6404	-5.02084	-13.7152	-7.05809	-1.05474	-1.17584
	Bra038583	AT1G11510	DNA-binding storekeeper protein-related transcriptional regulator chr1:3871778-3872836 REVERSE LENGTH=352	698.057	291.741	283.343	287.261	624.851	553.321	672.68	204.954	232.832	204.958	145.567	364.092	-2.39273	-2.46365	-2.43004	-1.11716	-1.26158	-3.2821	-2.88912	-3.28204	-4.6211	-1.84756	1.03773
	Bra039125	AT3G01350	Major facilitator superfamily protein chr3:135024-137460 FORWARD LENGTH=563	3765.29	792.99	692.823	531.409	3656.4	3607.16	3092.64	897.26	719.211	503.536	1198.35	2782.17	-4.74822	-5.43471	-7.08548	-1.02978	-1.04384	-3.44676	-4.30005	-6.14184	-2.58075	-1.11159	1.2175
	Bra039208	AT2G23690	unknown protein; FUNCTIONS IN: molecular_function unknown; INVOLVED IN: N-terminal protein myristoylation; LOCATED IN: cellular_component unknown; EXPRESSED IN: 7 plant structures; EXPRESSED DURING: petal differentiation and expansion stage; BEST Arabidopsis thaliana protein match is: unknown protein (TAIR:AT4G37240.1); Has 243 Blast hits to 243 proteins in 15 species: Archae - 0; Bacteria - 0; M…	2270.47	920.668	659.068	935.4	1815.88	2012.91	2381.85	1004.06	794.167	766.034	1024.96	1690.2	-2.46611	-3.44497	-2.42727	-1.25034	-1.12795	-2.37222	-2.99918	-3.10933	-2.32385	-1.40921	-1.04906
	Bra039345	AT3G12830	SAUR-like auxin-responsive protein family chr3:4079117-4079515 REVERSE LENGTH=132	829.78	314.362	383.767	314.951	483.082	479.545	1738.87	248.51	372.356	205.907	340.65	509.393	-2.63957	-2.1622	-2.63463	-1.71768	-1.73035	-6.99718	-4.66991	-8.44493	-5.10456	-3.41361	-2.09558
	Bra039402	AT3G13440	S-adenosyl-L-methionine-dependent methyltransferases superfamily protein chr3:4378338-4379347 FORWARD LENGTH=278	1498.72	713.695	742.368	375.232	1718.63	1344.68	1539.93	495.628	499.648	417.459	739.794	1316.53	-2.09994	-2.01884	-3.99412	1.14673	-1.11456	-3.10703	-3.08203	-3.68882	-2.08157	-1.16969	-1.0275
	Bra040202	AT3G04300	RmlC-like cupins superfamily protein chr3:1140318-1140723 FORWARD LENGTH=96	2630.13	576.481	706.841	410.291	2539.64	2549.97	3469.31	1079.09	1460.37	816.202	1165.42	3563.75	-4.56239	-3.72096	-6.4104	-1.03563	-1.03144	-3.21503	-2.37564	-4.25055	-2.97688	1.02722	-1.31906
	Bra040288	AT3G06740	GATA15 GATA transcription factor 15 chr3:2126658-2127265 FORWARD LENGTH=149	3984.38	1896.06	1461.26	1409.56	3458.66	3541.43	2724.68	1141.81	1004.07	706.779	1264.1	2003.79	-2.1014	-2.72667	-2.82668	-1.152	-1.12508	-2.38628	-2.71364	-3.85507	-2.15543	-1.35976	1.46233
	Bra040924	AT4G18210	ATPUP10, PUP10 purine permease 10 chr4:10076175-10077495 FORWARD LENGTH=390	6940.3	1245.79	670.816	443.428	4538.15	4157.15	4682.79	1203.32	752.351	292.565	618.347	1655.23	-5.571	-10.3461	-15.6515	-1.52932	-1.66949	-3.89156	-6.22421	-16.006	-7.57308	-2.82909	1.48209
	Bra014914	AT3G23160	Protein of unknown function (DUF668) chr3:8260059-8261654 REVERSE LENGTH=531	4639.45	1565.05	2049.31	1842.24	2744.18	2435.22	4115.7	1461.94	2162.48	2422.57	1816.87	2180.89	-2.96441	-2.26391	-2.51837	-1.69065	-1.90515	-2.81523	-1.90323	-1.6989	-2.26527	-1.88717	1.12726
	Bra001101	AT3G04300	RmlC-like cupins superfamily protein chr3:1140318-1140723 FORWARD LENGTH=96	622.149	158.617	226.665	167.025	991.323	1041.16	722.083	219.287	301.616	415.056	163.459	1219.86	-3.92233	-2.7448	-3.72489	1.59339	1.67349	-3.29287	-2.39405	-1.73972	-4.41752	1.68936	-1.16063
	Bra005022	AT2G39705	RTFL8, DVL11 ROTUNDIFOLIA like 8 chr2:16557038-16557301 FORWARD LENGTH=87	6584.09	2490.41	2084.37	2027.58	3382.31	4523.15	3648.61	1776.72	1785.81	2103.14	1770.18	4610.55	-2.64378	-3.15879	-3.24727	-1.94663	-1.45564	-2.05356	-2.04311	-1.73484	-2.06115	1.26365	1.80455
	Bra011332	AT4G32280	IAA29 indole-3-acetic acid inducible 29 chr4:15583479-15584628 FORWARD LENGTH=251	711.526	229.453	269.02	296.157	369.51	368.93	682.956	200.4	176.387	342.787	232.154	1088.68	-3.10097	-2.64488	-2.40253	-1.92559	-1.92862	-3.40796	-3.87192	-1.99236	-2.94182	1.59407	1.04183
	Bra012071	AT5G66440	unknown protein; BEST Arabidopsis thaliana protein match is: unknown protein (TAIR:AT4G34560.1); Has 1807 Blast hits to 1807 proteins in 277 species: Archae - 0; Bacteria - 0; Metazoa - 736; Fungi - 347; Plants - 385; Viruses - 0; Other Eukaryotes - 339 (source: NCBI BLink). chr5:26530274-26531032 REVERSE LENGTH=252	2287.47	670.769	555.795	754.01	2184.47	2435.94	3487.22	1310.46	1301.91	1944.88	1161.01	3823.47	-3.41022	-4.11567	-3.03374	-1.04715	1.06491	-2.66107	-2.67854	-1.79303	-3.00361	1.09642	-1.52449
	Bra012889	AT3G50770	CML41 calmodulin-like 41 chr3:18873987-18874604 FORWARD LENGTH=205	13030.3	4071.64	4853.55	4231.44	12206.2	11720.4	14922.6	7248.07	6117.81	8583.71	3835.05	13016.2	-3.20026	-2.68469	-3.0794	-1.06751	-1.11176	-2.05884	-2.43921	-1.73848	-3.89111	-1.14646	-1.14522
	Bra020332	AT5G59080	unknown protein; FUNCTIONS IN: molecular_function unknown; INVOLVED IN: response to oxidative stress; LOCATED IN: chloroplast; EXPRESSED IN: 18 plant structures; EXPRESSED DURING: 9 growth stages; BEST Arabidopsis thaliana protein match is: unknown protein (TAIR:AT3G46880.1); Has 1807 Blast hits to 1807 proteins in 277 species: Archae - 0; Bacteria - 0; Metazoa - 736; Fungi - 347; Plants - 385; V…	3128.72	822	772.117	1507.57	5158.49	3944.26	2021.03	896.855	755.502	1151.94	592.921	4245.23	-3.80623	-4.05213	-2.07534	1.64875	1.26066	-2.25346	-2.67508	-1.75446	-3.4086	2.10053	1.54808
	Bra022443	NA	NA	1978.27	745.087	721.223	784.375	3370.33	2792.45	1930.06	858.295	961.801	1015.29	852.567	2348.09	-2.65509	-2.74294	-2.5221	1.70368	1.41156	-2.24871	-2.00671	-1.90099	-2.26382	1.21659	1.02498
	Bra034212	AT4G03510	RMA1, ATRMA1 RING membrane-anchor 1 chr4:1557905-1558654 REVERSE LENGTH=249	2554.65	583.208	537.184	814.643	3993.56	4087.78	1707.63	633.213	645.774	1013.32	792.667	3797.51	-4.38034	-4.75563	-3.13591	1.56325	1.60013	-2.69677	-2.64432	-1.68518	-2.15428	2.22385	1.49602
	Bra024408	AT5G65683	Zinc finger (C3HC4-type RING finger) family protein chr5:26261472-26263704 FORWARD LENGTH=717	1797.18	608.014	579.233	494.853	1795.97	1941.67	1553.3	1071.18	682.008	838.642	1295.12	1770.71	-2.95582	-3.10269	-3.63175	-1.00067	1.0804	-1.45008	-2.27754	-1.85216	-1.19935	1.13997	1.15701
	Bra008993	AT5G11070	unknown protein; Has 1807 Blast hits to 1807 proteins in 277 species: Archae - 0; Bacteria - 0; Metazoa - 736; Fungi - 347; Plants - 385; Viruses - 0; Other Eukaryotes - 339 (source: NCBI BLink). chr5:3516440-3516898 REVERSE LENGTH=152	14177.6	3674.23	5971.95	6615.65	9906.88	11746.8	7933.84	5215.49	3791.78	2957.99	3969.77	5273.23	-3.85866	-2.37403	-2.14304	-1.43109	-1.20693	-1.52121	-2.09238	-2.68217	-1.99856	-1.50455	1.78698
	Bra013345	AT4G18760	AtRLP51, RLP51 receptor like protein 51 chr4:10308163-10309458 REVERSE LENGTH=431	6456.06	3220.97	2583.67	2630.19	7099.88	6893.18	7851.87	4668.5	2998.92	2312.94	4026.64	6640.98	-2.00438	-2.49879	-2.4546	1.09972	1.06771	-1.68188	-2.61823	-3.39476	-1.94998	-1.18234	-1.2162
	Bra014244	AT1G50280	Phototropic-responsive NPH3 family protein chr1:18623857-18626292 REVERSE LENGTH=525	1119.59	458.581	380.898	141.836	2753.77	2732.62	1361.36	818.076	580.695	291.713	695.397	2339.37	-2.44142	-2.93934	-7.89355	2.45962	2.44073	-1.6641	-2.34436	-4.66678	-1.95767	1.71841	-1.21595
	Bra014983	AT3G23805	RALFL24 ralf-like 24 chr3:8586467-8586823 FORWARD LENGTH=118	7464.66	2826.92	3046.44	2190.34	9052.15	8923.21	10334.8	7039.11	5126.03	3352.31	5418.09	10663	-2.64056	-2.45029	-3.40799	1.21267	1.19539	-1.4682	-2.01614	-3.08289	-1.90746	1.03176	-1.3845
	Bra017319	AT2G35470	unknown protein; Has 25 Blast hits to 25 proteins in 8 species: Archae - 0; Bacteria - 0; Metazoa - 0; Fungi - 0; Plants - 25; Viruses - 0; Other Eukaryotes - 0 (source: NCBI BLink). chr2:14909014-14909720 REVERSE LENGTH=167	2194.39	952.722	908.975	769.026	2283.94	2014.11	2884.45	1692.88	1316.33	884.529	1575.44	1774.86	-2.30328	-2.41414	-2.85347	1.04081	-1.08951	-1.70387	-2.19128	-3.261	-1.83089	-1.62517	-1.31447
	Bra019860	AT1G11380	PLAC8 family protein chr1:3832695-3833921 FORWARD LENGTH=254	10430.3	5077.94	3965.27	3632.93	8427.03	8633.56	11972.8	7389.82	5063.7	3441.81	6869.16	9562.76	-2.05404	-2.63041	-2.87104	-1.23772	-1.20811	-1.62017	-2.36444	-3.47863	-1.74298	-1.25202	-1.14789
	Bra028631	AT5G09530	hydroxyproline-rich glycoprotein family protein chr5:2960080-2961192 REVERSE LENGTH=370	2667.08	640.24	771.912	382.313	6273.61	4982.76	759.029	1268.32	271.536	203.112	532.102	1828.98	-4.16575	-3.45516	-6.97617	2.35224	1.86825	1.67098	-2.79532	-3.737	-1.42647	2.40963	3.51381
	Bra033461	AT3G52070	unknown protein; FUNCTIONS IN: molecular_function unknown; INVOLVED IN: biological_process unknown; LOCATED IN: chloroplast; EXPRESSED IN: 22 plant structures; EXPRESSED DURING: 13 growth stages; Has 23 Blast hits to 23 proteins in 10 species: Archae - 0; Bacteria - 0; Metazoa - 0; Fungi - 0; Plants - 23; Viruses - 0; Other Eukaryotes - 0 (source: NCBI BLink). chr3:19312753-19313097 FORWARD LENGT…	4776.95	1956.22	1553.15	1362.35	7433.78	6841.27	7922.82	4951.28	3711.69	2089.17	4148.04	7375.09	-2.44193	-3.07565	-3.5064	1.55618	1.43214	-1.60016	-2.13456	-3.79233	-1.91002	-1.07427	-1.65855
	Bra034576	AT1G55990	glycine-rich protein chr1:20942487-20942951 REVERSE LENGTH=139	2336.55	651.721	998.695	619.721	5451.53	5293.11	1020.98	1192.17	430.561	358.296	760.647	1848.22	-3.5852	-2.3396	-3.77033	2.33315	2.26535	1.16767	-2.37128	-2.84954	-1.34225	1.81024	2.28854
	Bra000276	AT2G42870	PAR1, HLH1 phy rapidly regulated 1 chr2:17836831-17837187 REVERSE LENGTH=118	1565	578.554	599.666	537.187	3183.05	2900.91	1356.01	705.709	464.332	524.776	594.333	2910.49	-2.70502	-2.60979	-2.91332	2.0339	1.85362	-1.92149	-2.92035	-2.58398	-2.28157	2.14636	1.15412
	Bra001697	AT3G18050	unknown protein; BEST Arabidopsis thaliana protein match is: unknown protein (TAIR:AT4G28100.1); Has 67 Blast hits to 66 proteins in 12 species: Archae - 0; Bacteria - 0; Metazoa - 0; Fungi - 0; Plants - 67; Viruses - 0; Other Eukaryotes - 0 (source: NCBI BLink). chr3:6180931-6182593 FORWARD LENGTH=335	10604.6	3851.28	4047.58	3346.9	9938.41	9544.87	9486.63	6681.38	4423.97	2042.68	3590.53	6563.89	-2.75353	-2.61999	-3.16848	-1.06703	-1.11103	-1.41986	-2.14437	-4.64421	-2.64213	-1.44528	1.11785
	Bra002442	AT5G22940	F8H FRA8 homolog chr5:7677197-7678892 FORWARD LENGTH=469	6296	2517.8	2049.31	1747.94	6511.61	6272.16	7582.44	4472.8	2766.28	1158.51	2559.73	3411.86	-2.5006	-3.07225	-3.60195	1.03425	-1.0038	-1.69523	-2.74102	-6.54499	-2.9622	-2.22238	-1.20433
	Bra002747	AT5G57220	CYP81F2 cytochrome P450, family 81, subfamily F, polypeptide 2 chr5:23187911-23189681 FORWARD LENGTH=491	2156.33	732.092	900.161	477.657	1240.86	1325.97	2566.43	1614.1	1129.02	599.99	465.326	1467.23	-2.94544	-2.39549	-4.51439	-1.73777	-1.62623	-1.59001	-2.27315	-4.27745	-5.51534	-1.74917	-1.19018
	Bra004035	AT1G68520	B-box type zinc finger protein with CCT domain chr1:25709331-25710749 REVERSE LENGTH=406	2243.98	908.985	794.849	489.269	2664.06	2516.72	4021.31	2406.43	1745.82	549.315	1253.87	3668.72	-2.46867	-2.82315	-4.58639	1.1872	1.12154	-1.67107	-2.30339	-7.32059	-3.20712	-1.09611	-1.79204
	Bra004040	AT1G68330	unknown protein; BEST Arabidopsis thaliana protein match is: unknown protein (TAIR:AT1G48780.1); Has 155 Blast hits to 147 proteins in 23 species: Archae - 0; Bacteria - 0; Metazoa - 19; Fungi - 3; Plants - 126; Viruses - 0; Other Eukaryotes - 7 (source: NCBI BLink). chr1:25611242-25612048 FORWARD LENGTH=268	1711.19	541.12	575.983	498.844	2024.14	1864.4	1571.9	901.565	659.017	521.851	715.591	1310.64	-3.16231	-2.9709	-3.43031	1.18288	1.08953	-1.74352	-2.38522	-3.01216	-2.19665	-1.19934	1.08861
	Bra004457	AT2G47440	Tetratricopeptide repeat (TPR)-like superfamily protein chr2:19469912-19471660 FORWARD LENGTH=526	7717.59	3299.3	3206.36	2552.31	6959.26	5850.22	9704.17	6823.24	3615.64	1307.3	3531.47	4419.78	-2.33916	-2.40696	-3.02377	-1.10897	-1.3192	-1.42222	-2.68394	-7.42306	-2.74791	-2.19562	-1.25741
	Bra005997	AT5G08520	Duplicated homeodomain-like superfamily protein chr5:2755470-2757741 REVERSE LENGTH=298	7562.79	1410.55	1186.88	1496.13	7165.35	7710.37	8074.47	4565.66	3356.12	1760.1	3792.28	6306.88	-5.36159	-6.37199	-5.0549	-1.05547	1.01951	-1.76852	-2.40589	-4.58751	-2.12919	-1.28026	-1.06766
	Bra007680	AT5G03970	F-box associated ubiquitination effector family protein chr5:1071721-1072977 REVERSE LENGTH=418	1154.68	440.824	442.923	385.638	1529.89	1482.05	3048.81	1978.68	1289.92	875.258	1439.61	3275.27	-2.61937	-2.60695	-2.99421	1.32495	1.28352	-1.54083	-2.36357	-3.48333	-2.1178	1.07428	-2.64039
	Bra008990	NA	NA	2527.5	693.758	1041.03	810.681	1632.42	1942.59	7345.26	4502.69	3430.83	2286.77	3315.22	5602.25	-3.6432	-2.42788	-3.11775	-1.54831	-1.3011	-1.6313	-2.14096	-3.21207	-2.21562	-1.31113	-2.90614
	Bra010785	AT1G30250	unknown protein; Has 5 Blast hits to 5 proteins in 2 species: Archae - 0; Bacteria - 0; Metazoa - 0; Fungi - 0; Plants - 5; Viruses - 0; Other Eukaryotes - 0 (source: NCBI BLink). chr1:10647253-10647501 REVERSE LENGTH=82	5415.41	2099.89	2161.34	1017.38	3924.6	3610.04	5514.58	4349.59	2323.38	1753.74	2485.4	5292.76	-2.5789	-2.50558	-5.3229	-1.37986	-1.5001	-1.26784	-2.37352	-3.14447	-2.21879	-1.04191	-1.01831
	Bra011339	AT4G32340	Tetratricopeptide repeat (TPR)-like superfamily protein chr4:15612741-15614219 REVERSE LENGTH=238	5198.89	2161.01	1619.97	815.435	6731.38	5792.08	8455.77	4856.56	3718.78	1561.82	3464.83	5755.78	-2.40577	-3.20925	-6.3756	1.29477	1.1141	-1.7411	-2.2738	-5.41405	-2.44046	-1.46909	-1.62646
	Bra011416	AT4G33130	unknown protein; FUNCTIONS IN: molecular_function unknown; INVOLVED IN: biological_process unknown; LOCATED IN: chloroplast; EXPRESSED IN: 9 plant structures; EXPRESSED DURING: 6 growth stages; BEST Arabidopsis thaliana protein match is: Protein of unknown function, DUF547 (TAIR:AT1G16750.1); Has 192 Blast hits to 192 proteins in 18 species: Archae - 0; Bacteria - 0; Metazoa - 1; Fungi - 0; Plant…	2508.63	1234.06	1034.71	731.908	2666.41	2940.33	3838.09	1921.65	1547.62	882.484	1881.31	2689.8	-2.03283	-2.42448	-3.42752	1.06289	1.17209	-1.99729	-2.48	-4.34919	-2.04012	-1.42691	-1.52995
	Bra011771	AT4G37520	Peroxidase superfamily protein chr4:17631704-17633060 FORWARD LENGTH=329	7691.81	3098.47	3232.76	2424.32	9700.37	10498	5224.81	2923.58	2479.41	1573.68	2385.32	5378.45	-2.48245	-2.37933	-3.17277	1.26113	1.36483	-1.78713	-2.10728	-3.32012	-2.1904	1.02941	1.47217
	Bra012922	AT3G49790	Carbohydrate-binding protein chr3:18468296-18469396 REVERSE LENGTH=366	2592.85	991.231	721.351	931.49	5468.3	4981.98	2880	1575.89	1176.99	776.777	1279.24	5582.14	-2.61579	-3.59444	-2.78355	2.10899	1.92143	-1.82754	-2.44692	-3.70763	-2.25134	1.93824	-1.11075
	Bra013361	AT4G18910	NIP1;2, NLM2, ATNLM2 NOD26-like intrinsic protein 1;2 chr4:10366211-10368179 FORWARD LENGTH=294	624.527	222.666	224.009	187.305	955.197	831.04	942.391	522.43	300.592	345.38	366.504	1137.75	-2.80477	-2.78795	-3.33428	1.52947	1.33067	-1.80386	-3.13512	-2.72856	-2.5713	1.2073	-1.50897
	Bra015861	AT1G75190	unknown protein; Has 7306 Blast hits to 3858 proteins in 279 species: Archae - 15; Bacteria - 134; Metazoa - 3314; Fungi - 546; Plants - 228; Viruses - 207; Other Eukaryotes - 2862 (source: NCBI BLink). chr1:28219598-28219993 FORWARD LENGTH=131	522.519	234.736	216.458	173.945	1401.09	1295.01	685.602	382.897	282.823	300.194	281.637	2187.11	-2.22599	-2.41395	-3.00393	2.68141	2.4784	-1.79057	-2.42414	-2.28386	-2.43435	3.19006	-1.31211
	Bra016290	AT1G26800	RING/U-box superfamily protein chr1:9285576-9286190 REVERSE LENGTH=204	3597.82	728.965	634.644	984.276	4088.9	3177.05	2283.14	1410.72	939.483	623.962	751.87	2925.51	-4.93552	-5.66904	-3.6553	1.13649	-1.13244	-1.61842	-2.43021	-3.6591	-3.03662	1.28135	1.57582
	Bra019503	AT3G47480	Calcium-binding EF-hand family protein chr3:17496354-17496905 REVERSE LENGTH=183	1259.27	379.749	611.392	452.5	1702.84	1792.35	1340.58	922.74	331.66	401.876	183.953	1359.02	-3.31606	-2.05968	-2.78292	1.35224	1.42332	-1.45283	-4.04203	-3.33581	-7.28762	1.01376	-1.06457
	Bra020492	AT5G25240	unknown protein; FUNCTIONS IN: molecular_function unknown; INVOLVED IN: biological_process unknown; LOCATED IN: cellular_component unknown; EXPRESSED IN: 23 plant structures; EXPRESSED DURING: 13 growth stages; Has 1807 Blast hits to 1807 proteins in 277 species: Archae - 0; Bacteria - 0; Metazoa - 736; Fungi - 347; Plants - 385; Viruses - 0; Other Eukaryotes - 339 (source: NCBI BLink). chr5:8746…	3372.56	772.413	1012.43	1008.15	2379.96	2490.14	3186.1	1715.1	1032.59	794.035	937.944	1756.7	-4.36627	-3.33115	-3.3453	-1.41707	-1.35437	-1.85768	-3.08554	-4.01254	-3.3969	-1.81368	1.05852
	Bra023711	AT5G19190	unknown protein; BEST Arabidopsis thaliana protein match is: unknown protein (TAIR:AT3G06070.1); Has 1807 Blast hits to 1807 proteins in 277 species: Archae - 0; Bacteria - 0; Metazoa - 736; Fungi - 347; Plants - 385; Viruses - 0; Other Eukaryotes - 339 (source: NCBI BLink). chr5:6457349-6457918 FORWARD LENGTH=154	1316.05	471.689	220.843	275.136	1533.82	1254.18	1391.5	825.206	463.212	334.556	688.724	1314.82	-2.79008	-5.95921	-4.78327	1.16547	-1.04933	-1.68625	-3.00402	-4.15924	-2.0204	-1.05832	-1.05733
	Bra024446	AT5G67480	BT4, ATBT4 BTB and TAZ domain protein 4 chr5:26931055-26932496 REVERSE LENGTH=372	10850.7	5224.46	4294.76	4743.84	6882.7	6269.15	12905.5	9046.01	6022.75	4823.19	5869.27	9099.47	-2.0769	-2.5265	-2.28732	-1.57652	-1.73081	-1.42665	-2.14279	-2.67572	-2.19883	-1.41827	-1.18937
	Bra026936	AT1G13090	CYP71B28 cytochrome P450, family 71, subfamily B, polypeptide 28 chr1:4461846-4463400 FORWARD LENGTH=490	6829.87	3276.53	2666.97	1889.23	7042.01	6124.84	6307.97	3706.41	3058.46	2017.23	2787.64	6623.77	-2.08448	-2.56091	-3.61516	1.03106	-1.11511	-1.70191	-2.06247	-3.12705	-2.26284	1.05006	1.08274
	Bra027411	AT3G13620	Amino acid permease family protein chr3:4450904-4452556 REVERSE LENGTH=478	3861.61	1745.85	1128.45	1365.97	3166.02	2744.42	1927.65	1636.84	639.117	341.653	548.897	1554.94	-2.21188	-3.42205	-2.82701	-1.2197	-1.40708	-1.17767	-3.01611	-5.64213	-3.51186	-1.23969	2.00327
	Bra028402	AT5G38250	Protein kinase family protein chr5:15280643-15282709 REVERSE LENGTH=579	985.592	437.689	436.813	145.241	675.101	769.445	1943.44	1003.96	901.379	434.111	755.56	903.249	-2.25181	-2.25632	-6.78591	-1.45992	-1.28091	-1.93577	-2.15607	-4.47683	-2.57218	-2.15161	-1.97185
	Bra028725	AT3G13445	TBP1, TFIID-1 TATA binding protein 1 chr3:4380317-4381869 FORWARD LENGTH=200	1351.03	673.008	465.514	643.051	850.643	773.788	660.453	344.212	215.281	224.325	219.458	385.325	-2.00745	-2.90223	-2.10097	-1.58825	-1.746	-1.91874	-3.06786	-2.94418	-3.00947	-1.71402	2.04561
	Bra029972	AT3G49790	Carbohydrate-binding protein chr3:18468296-18469396 REVERSE LENGTH=366	3645.81	1392.66	1083.16	1431.33	6958.96	7233.15	3187.85	1721.5	1018.41	834.13	927.036	5298.48	-2.61788	-3.3659	-2.54715	1.90876	1.98396	-1.85179	-3.13022	-3.82177	-3.43876	1.66209	1.14366
	Bra031821	AT5G66740	Protein of unknown function (DUF620) chr5:26647114-26648558 FORWARD LENGTH=370	1053.39	413.705	379.44	373.133	795.014	801.986	923.804	534.991	386.594	334.73	406.377	659.297	-2.54623	-2.77617	-2.8231	-1.325	-1.31348	-1.72677	-2.3896	-2.75985	-2.27327	-1.4012	1.14027
	Bra032804	AT1G24440	RING/U-box superfamily protein chr1:8662340-8663777 FORWARD LENGTH=251	2503.32	1049.39	1063.34	1091.11	4397.79	4536.4	2679.18	2230.33	1139.5	1304.71	1123.37	5069.44	-2.3855	-2.3542	-2.29429	1.75678	1.81215	-1.20125	-2.35119	-2.05347	-2.38495	1.89216	-1.07025
	Bra035131	AT1G79630	Protein phosphatase 2C family protein chr1:29962931-29965169 REVERSE LENGTH=504	5431.5	2068.2	2538.12	2369.44	3178.99	2957.61	4878.79	2963.43	1859.62	1590.55	2181.34	1882.89	-2.6262	-2.13997	-2.29231	-1.70856	-1.83645	-1.64633	-2.62354	-3.06736	-2.2366	-2.59112	1.11329
	Bra035273	AT4G10800	BEST Arabidopsis thaliana protein match is: BTB/POZ domain-containing protein (TAIR:AT3G05675.1); Has 1807 Blast hits to 1807 proteins in 277 species: Archae - 0; Bacteria - 0; Metazoa - 736; Fungi - 347; Plants - 385; Viruses - 0; Other Eukaryotes - 339 (source: NCBI BLink). chr4:6643678-6644529 FORWARD LENGTH=283	977.138	467.694	412.87	467.272	1381.65	1285.98	1120.15	576.907	290.907	295.416	465.504	1120.67	-2.08927	-2.3667	-2.09115	1.41398	1.31607	-1.94165	-3.85054	-3.79177	-2.40632	1.00046	-1.14636
	Bra036540	AT5G25280	serine-rich protein-related chr5:8773882-8774544 FORWARD LENGTH=220	13396.1	4786.12	2840.83	2970.69	14649.3	11113.1	8959.22	4782.59	2281.72	1697.07	1906.92	7928.99	-2.79895	-4.71556	-4.50942	1.09355	-1.20543	-1.8733	-3.92652	-5.27923	-4.69827	-1.12993	1.49523
	Bra036999	NA	NA	3068.39	1110.1	777.028	491.674	4006.55	4122.77	1172.88	1371.31	492.922	462.484	543.398	1015.89	-2.76407	-3.94888	-6.2407	1.30575	1.34363	1.16918	-2.37944	-2.53604	-2.15842	-1.15453	2.61612
	Bra037739	AT2G43050	ATPMEPCRD Plant invertase/pectin methylesterase inhibitor superfamily chr2:17902508-17904174 FORWARD LENGTH=518	1315.31	368.426	456.998	301.415	1083.66	944.046	1872.9	1036.42	789.33	571.89	512.869	450.398	-3.57008	-2.87815	-4.36378	-1.21377	-1.39327	-1.80709	-2.37277	-3.27493	-3.65181	-4.15832	-1.42392
	Bra038048	AT4G15990	unknown protein; BEST Arabidopsis thaliana protein match is: unknown protein (TAIR:AT4G16024.1); Has 14 Blast hits to 14 proteins in 2 species: Archae - 0; Bacteria - 0; Metazoa - 0; Fungi - 0; Plants - 14; Viruses - 0; Other Eukaryotes - 0 (source: NCBI BLink). chr4:9061269-9061676 REVERSE LENGTH=135	3622.12	1024.68	597.545	859.5	2615.17	2618.43	1980.54	1058.74	558.243	812.925	946.38	3181.86	-3.53488	-6.06167	-4.21422	-1.38504	-1.38332	-1.87066	-3.54781	-2.43631	-2.09275	1.60656	1.82885
	Bra040464	NA	NA	1000.77	412.935	435.582	345.964	755.204	516.537	768.555	626.198	363.803	245.501	262.175	397.215	-2.42355	-2.29755	-2.8927	-1.32517	-1.93746	-1.22734	-2.11256	-3.13056	-2.93146	-1.93486	1.30214
	Bra002061	AT2G17450	RHA3A RING-H2 finger A3A chr2:7576640-7577197 REVERSE LENGTH=185	2627.88	941.176	823.232	1303.38	4153.27	5223.18	2826.7	1438.61	1080.68	1839.2	735.391	4943.18	-2.79212	-3.19215	-2.0162	1.58046	1.9876	-1.96488	-2.61567	-1.53692	-3.84381	1.74875	-1.07566
	Bra007170	AT3G55500	ATEXPA16, EXP16, ATEXP16, ATHEXP ALPHA 1.7, EXPA16 expansin A16 chr3:20575073-20576102 REVERSE LENGTH=260	1056.95	474.575	370.868	337.824	662.187	734.51	1284.97	905.205	459.704	723.101	371.473	1244.31	-2.22715	-2.84994	-3.1287	-1.59615	-1.43899	-1.41953	-2.79521	-1.77703	-3.45912	-1.03268	-1.21573
	Bra009970	AT5G27320	ATGID1C, GID1C alpha/beta-Hydrolases superfamily protein chr5:9629254-9630746 FORWARD LENGTH=344	3516.67	1687.47	1463.09	1675.27	2602.51	2901.14	3900.86	2640.7	1820.78	2403.82	1878.03	2822.39	-2.08399	-2.40359	-2.09917	-1.35126	-1.21217	-1.47721	-2.14241	-1.62278	-2.0771	-1.38211	-1.10925
	Bra000017	NA	NA	2445.25	1122.09	1185.09	830.574	9568.63	7778.5	925.624	717.472	759.871	440.925	502.075	2037.49	-2.17919	-2.06335	-2.94405	3.91315	3.18107	-1.29012	-1.21813	-2.09928	-1.8436	2.20121	2.64173
	Bra002286	AT5G20250	DIN10 Raffinose synthase family protein chr5:6833730-6836635 FORWARD LENGTH=844	1635.78	515.534	456.659	360.898	2644.31	3067.49	2351.09	1820.68	1212.55	618.315	1212.82	4954.4	-3.17298	-3.58206	-4.53253	1.61654	1.87525	-1.29133	-1.93896	-3.80241	-1.93853	2.10728	-1.43729
	Bra002328	AT5G20740	Plant invertase/pectin methylesterase inhibitor superfamily protein chr5:7025867-7026484 REVERSE LENGTH=205	4598.89	1936.8	1599.19	1429.26	5393.65	4651.29	6613.99	4468.92	4070.56	3214.58	4691.88	5669.93	-2.37448	-2.87576	-3.21767	1.17282	1.01139	-1.48	-1.62484	-2.0575	-1.40967	-1.1665	-1.43817
	Bra002404	AT5G22310	unknown protein; BEST Arabidopsis thaliana protein match is: unknown protein (TAIR:AT3G11590.1); Has 30201 Blast hits to 17322 proteins in 780 species: Archae - 12; Bacteria - 1396; Metazoa - 17338; Fungi - 3422; Plants - 5037; Viruses - 0; Other Eukaryotes - 2996 (source: NCBI BLink). chr5:7383742-7385345 REVERSE LENGTH=481	1224.72	567.193	579.814	534.455	1219.1	988.08	1945	1368.08	1259.19	520.291	1335.07	1279.7	-2.15927	-2.11226	-2.29153	-1.00461	-1.23949	-1.4217	-1.54464	-3.73829	-1.45685	-1.51989	-1.58812
	Bra002441	AT5G22920	CHY-type/CTCHY-type/RING-type Zinc finger protein chr5:7665143-7667031 FORWARD LENGTH=291	893.594	212.152	364.333	256.425	1328.37	1118.65	798.916	793.922	479.096	299.683	414.416	1206.41	-4.21205	-2.45268	-3.48482	1.48655	1.25185	-1.00629	-1.66755	-2.66587	-1.92781	1.51006	1.11851
	Bra003658	AT1G78110	unknown protein; FUNCTIONS IN: molecular_function unknown; INVOLVED IN: biological_process unknown; LOCATED IN: plasma membrane; EXPRESSED IN: 17 plant structures; EXPRESSED DURING: 7 growth stages; BEST Arabidopsis thaliana protein match is: unknown protein (TAIR:AT1G22230.1); Has 5452 Blast hits to 3541 proteins in 289 species: Archae - 4; Bacteria - 165; Metazoa - 1756; Fungi - 532; Plants - 2…	3722.79	1751.75	1696.9	1066.88	3136.56	2999.76	2534.23	2264.29	1840.99	975.731	2072.7	2670.42	-2.12518	-2.19388	-3.48942	-1.1869	-1.24103	-1.11922	-1.37656	-2.59726	-1.22267	1.05374	1.469
	Bra005527	AT2G33060	AtRLP27, RLP27 receptor like protein 27 chr2:14025661-14028087 FORWARD LENGTH=808	2754.23	1296.46	1298.19	709.896	2662.43	2482.77	4944.39	4035.68	4068.1	2179.52	3595.64	4024.43	-2.12442	-2.12159	-3.87977	-1.03448	-1.10934	-1.22517	-1.21541	-2.26857	-1.37511	-1.22859	-1.7952
	Bra006850	AT5G56870	BGAL4 beta-galactosidase 4 chr5:23004284-23008410 FORWARD LENGTH=724	5489.81	2050.03	1813.55	1296.97	13712.2	14444.6	4383.32	3007.05	3302.81	1606.09	3967.62	9249.49	-2.67792	-3.02711	-4.2328	2.49775	2.63117	-1.45768	-1.32715	-2.72919	-1.10477	2.11016	1.25243
	Bra008041	AT1G72630	ELF4-L2 ELF4-like 2 chr1:27344988-27345347 FORWARD LENGTH=119	2741.24	1211.43	1351.66	1053.85	2718.42	2244.36	2783.48	1537.6	1547.84	1023.84	1453.43	2399.46	-2.26281	-2.02805	-2.60117	-1.00839	-1.22139	-1.81028	-1.7983	-2.71867	-1.91511	-1.16004	-1.01541
	Bra008773	AT5G14210	Leucine-rich repeat protein kinase family protein chr5:4578503-4581374 REVERSE LENGTH=775	2219.28	1081.58	1024.5	629.111	2873.52	2614.99	1731.19	1173.98	1168.48	573.222	876.953	1588.95	-2.05189	-2.16621	-3.52764	1.2948	1.17831	-1.47463	-1.48157	-3.0201	-1.9741	-1.08952	1.28194
	Bra010404	AT4G27450	Aluminium induced protein with YGL and LRDR motifs chr4:13727665-13728683 REVERSE LENGTH=250	11072.3	4954.52	5074.81	3473.25	17584.5	16353.9	9349.29	7077.14	8228.53	4555.52	8949.66	15342.2	-2.23479	-2.18182	-3.18788	1.58815	1.47701	-1.32105	-1.1362	-2.0523	-1.04465	1.641	1.18429
	Bra011540	AT4G34530	CIB1 cryptochrome-interacting basic-helix-loop-helix 1 chr4:16498466-16499946 FORWARD LENGTH=335	5162.44	1463.83	1434.35	755.255	7410.9	7472.35	5301.57	3204.43	3415.11	1740.07	3787.2	6325.68	-3.52667	-3.59915	-6.83536	1.43554	1.44745	-1.65445	-1.55239	-3.04676	-1.39987	1.19317	-1.02695
	Bra012254	AT1G76460	RNA-binding (RRM/RBD/RNP motifs) family protein chr1:28686932-28688506 REVERSE LENGTH=285	2021.78	978.192	826.712	365.703	3903.35	3224.11	1544.04	1073.31	1113.31	274.471	1018.4	2516.03	-2.06685	-2.44557	-5.52848	1.93065	1.59469	-1.43858	-1.38689	-5.62551	-1.51614	1.62951	1.30941
	Bra012263	AT1G21000	PLATZ transcription factor family protein chr1:7337919-7339088 FORWARD LENGTH=246	3448.53	1014.12	987.308	536.24	2893.14	2272.24	2427.31	1691.33	1548.41	803.046	1471.72	2115.85	-3.40051	-3.49286	-6.43095	-1.19197	-1.51768	-1.43515	-1.56761	-3.02263	-1.6493	-1.1472	1.42072
	Bra014271	AT1G51350	ARM repeat superfamily protein chr1:19035851-19038738 FORWARD LENGTH=666	2035.45	813.255	907.931	608.85	1687.59	1986.19	1773.78	1375.09	933.014	785.25	1075.56	2097.31	-2.50284	-2.24186	-3.34311	-1.20613	-1.0248	-1.28994	-1.90113	-2.25887	-1.64917	1.1824	1.14752
	Bra014461	AT2G45570	CYP76C2 cytochrome P450, family 76, subfamily C, polypeptide 2 chr2:18779935-18781922 REVERSE LENGTH=512	2032.55	819.557	568.756	473.933	1174.27	1001.56	1903.93	1771.36	1476.18	788.551	1594.73	1142.63	-2.48006	-3.57368	-4.28869	-1.73091	-2.02938	-1.07484	-1.28977	-2.41447	-1.19389	-1.66627	1.06756
	Bra014724	NA	NA	5345.72	2144.45	2342.58	1305.33	3917.5	3663.64	3517.96	3072.22	2312.29	1639.88	2338.45	2816.01	-2.49282	-2.28198	-4.0953	-1.36457	-1.45913	-1.14509	-1.52142	-2.14525	-1.5044	-1.24927	1.51955
	Bra016318	AT1G24160	unknown protein; BEST Arabidopsis thaliana protein match is: unknown protein (TAIR:AT1G70100.3); Has 5230 Blast hits to 4162 proteins in 477 species: Archae - 30; Bacteria - 540; Metazoa - 2022; Fungi - 429; Plants - 280; Viruses - 32; Other Eukaryotes - 1897 (source: NCBI BLink). chr1:8553669-8555830 REVERSE LENGTH=540	7772.57	3156.85	3193.19	2133.8	7396.09	6674.15	6912.65	4849.29	4550	2215.53	4703.35	6107.04	-2.46213	-2.43411	-3.6426	-1.0509	-1.16458	-1.4255	-1.51926	-3.12009	-1.46973	-1.13191	1.1244
	Bra019048	AT4G27470	ATRMA3, RMA3 RING membrane-anchor 3 chr4:13735576-13736307 FORWARD LENGTH=243	3364.13	1281.65	1647.58	1278.51	4298.22	4077.62	2644.1	1763.79	1703.82	1055.83	1619.91	2345.16	-2.62484	-2.04186	-2.63129	1.27766	1.21209	-1.4991	-1.55187	-2.50429	-1.63225	-1.12747	1.27232
	Bra020971	AT4G19160	unknown protein; Has 35333 Blast hits to 34131 proteins in 2444 species: Archae - 798; Bacteria - 22429; Metazoa - 974; Fungi - 991; Plants - 531; Viruses - 0; Other Eukaryotes - 9610 (source: NCBI BLink). chr4:10477772-10479947 FORWARD LENGTH=453	5973.93	2778.21	2247.76	2123.22	7038.66	6379.55	7835.75	6008.09	5528.14	3435.66	5298.44	9240.46	-2.15028	-2.65773	-2.81362	1.17823	1.0679	-1.3042	-1.41743	-2.28071	-1.47888	1.17927	-1.31166
	Bra025408	AT2G10440	unknown protein; BEST Arabidopsis thaliana protein match is: unknown protein (TAIR:AT1G15780.1); Has 8319 Blast hits to 5104 proteins in 317 species: Archae - 0; Bacteria - 285; Metazoa - 1706; Fungi - 535; Plants - 320; Viruses - 18; Other Eukaryotes - 5455 (source: NCBI BLink). chr2:4013752-4018046 REVERSE LENGTH=935	1604.29	516.509	595.396	334.338	1495.13	1146.71	1038.02	697.705	710.064	481.473	663.287	1347.06	-3.10603	-2.69449	-4.79841	-1.07301	-1.39904	-1.48776	-1.46187	-2.15593	-1.56496	1.29772	1.54553
	Bra026531	AT2G03840	TET13 tetraspanin13 chr2:1173170-1174115 FORWARD LENGTH=278	2912.52	1438.24	1339.73	1113.43	1838.2	2087.5	3542.02	2194.48	2149.08	1562.23	2205.17	2750.36	-2.02506	-2.17396	-2.61581	-1.58444	-1.39522	-1.61406	-1.64816	-2.26728	-1.60623	-1.28784	-1.21614
	Bra026934	AT1G13090	CYP71B28 cytochrome P450, family 71, subfamily B, polypeptide 28 chr1:4461846-4463400 FORWARD LENGTH=490	1192.5	593.211	529.389	440.207	1020.79	1110.13	1174.82	743.092	636.792	382.355	614.483	938.907	-2.01025	-2.2526	-2.70895	-1.16821	-1.0742	-1.58099	-1.8449	-3.07259	-1.91188	-1.25126	1.01505
	Bra026937	AT1G13080	CYP71B2 cytochrome P450, family 71, subfamily B, polypeptide 2 chr1:4459212-4460807 FORWARD LENGTH=502	1798.88	751.193	605.036	336.17	1847.02	1747.37	672.327	687.73	510.211	214.333	547.36	550.875	-2.3947	-2.97318	-5.3511	1.02676	-1.02948	1.02291	-1.31774	-3.13683	-1.22831	-1.22047	2.6756
	Bra027814	AT2G37435	Cystatin/monellin superfamily protein chr2:15709823-15710528 FORWARD LENGTH=171	1119.37	401.898	497.092	313.538	983.39	868.148	560.93	289.363	349.984	231.278	341.279	384.743	-2.78521	-2.25184	-3.57013	-1.13828	-1.28938	-1.9385	-1.60273	-2.42535	-1.64361	-1.45793	1.99556
	Bra028040	AT1G34200	Glyceraldehyde-3-phosphate dehydrogenase-like family protein chr1:12455793-12456935 FORWARD LENGTH=352	2721.7	828	934.76	831.65	2064.3	1904.4	2038.48	1294.02	1035.97	883.711	1069.88	1943.17	-3.28708	-2.91166	-3.27265	-1.31846	-1.42916	-1.57531	-1.9677	-2.30673	-1.90534	-1.04905	1.33516
	Bra028129	AT2G05260	alpha/beta-Hydrolases superfamily protein chr2:1918730-1919893 FORWARD LENGTH=358	2717.11	1136.84	1346.99	1319.53	2685.77	2523.05	1968.11	1429.51	1025.28	822.27	1102.1	1602.26	-2.39005	-2.01717	-2.05915	-1.01167	-1.07691	-1.37677	-1.91958	-2.39351	-1.78578	-1.22833	1.38057
	Bra028166	AT5G38130	HXXXD-type acyl-transferase family protein chr5:15217956-15219344 REVERSE LENGTH=462	963.996	240.813	137.58	59.8378	655.411	666.333	548.365	349.325	295.416	123.892	333.907	773.181	-4.00309	-7.0068	-16.1102	-1.47083	-1.44672	-1.56978	-1.85625	-4.42615	-1.64227	1.40998	1.75795
	Bra029663	AT3G07600	Heavy metal transport/detoxification superfamily protein chr3:2424300-2424954 REVERSE LENGTH=157	3292.7	797.163	1108.7	605.797	4065.8	3653.8	1998.19	1669.47	1773.71	992.335	1345.64	1634.69	-4.13052	-2.96987	-5.43532	1.23479	1.10967	-1.1969	-1.12656	-2.01362	-1.48494	-1.22237	1.64784
	Bra030218	AT2G22680	Zinc finger (C3HC4-type RING finger) family protein chr2:9645433-9647484 FORWARD LENGTH=683	1324.22	578.833	590.415	580.036	1961.19	2134.33	1131.52	811.945	802.258	514.026	1211.52	1712.32	-2.28774	-2.24286	-2.283	1.48102	1.61176	-1.39359	-1.41042	-2.20129	1.0707	1.51329	1.1703
	Bra030839	AT1G55740	AtSIP1, SIP1 seed imbibition 1 chr1:20835507-20838707 REVERSE LENGTH=754	1911.14	672.315	854.38	436.694	3083.23	2403.28	1800.22	1943.82	1869.94	543.839	1940.59	5036.91	-2.84263	-2.23687	-4.37638	1.61329	1.25751	1.07977	1.03873	-3.31021	1.07797	2.79794	1.06161
	Bra031871	AT5G65210	TGA1 bZIP transcription factor family protein chr5:26059031-26060749 FORWARD LENGTH=368	1327.68	590.796	576.563	416.73	2331.76	2201.64	1973.01	1119.55	1315.93	619.832	1258.78	3817.19	-2.24727	-2.30275	-3.18595	1.75627	1.65826	-1.76232	-1.49933	-3.18314	-1.5674	1.9347	-1.48606
	Bra031945	AT3G04100	AGL57 AGAMOUS-like 57 chr3:1075299-1075922 FORWARD LENGTH=207	8015.97	3164.66	3158.03	2351.93	4495.27	5712.84	5286.44	4278.4	3801.88	2027.94	4231.75	3894.04	-2.53296	-2.53828	-3.40825	-1.7832	-1.40315	-1.23561	-1.39048	-2.6068	-1.24923	-1.35757	1.51633
	Bra033809	AT3G46640	PCL1, LUX Homeodomain-like superfamily protein chr3:17183248-17184219 FORWARD LENGTH=323	3808.77	1632.42	1395.62	1382.84	3294.41	3791.44	3404.99	2658.82	2194.95	1491.21	2033.79	4308.43	-2.3332	-2.72909	-2.75431	-1.15613	-1.00457	-1.28064	-1.55128	-2.28337	-1.67421	1.26533	1.11858
	Bra036536	AT5G25190	Integrase-type DNA-binding superfamily protein chr5:8707007-8707655 REVERSE LENGTH=181	1160.48	423.591	467.72	231.037	2034.39	1815.25	733.267	550.062	437.125	269.379	456.864	1631.31	-2.73962	-2.48114	-5.02292	1.75306	1.56422	-1.33306	-1.67748	-2.72206	-1.605	2.22471	1.58262
	Bra038211	AT3G19500	basic helix-loop-helix (bHLH) DNA-binding superfamily protein chr3:6759289-6760893 REVERSE LENGTH=270	1652.06	475.569	567.144	619.411	956.112	1064.15	967.958	670.532	523.024	276.066	538.043	712.853	-3.47386	-2.91295	-2.66715	-1.72789	-1.55247	-1.44357	-1.8507	-3.50626	-1.79903	-1.35786	1.70675
	Bra038440	AT2G47220	DUF5, ATDUF5 DOMAIN OF UNKNOWN FUNCTION 724 5 chr2:19384059-19386472 FORWARD LENGTH=469	1769.74	793.787	772.627	538.727	1460.87	1419.77	3018.6	1557.85	2168.84	1504.41	2376	2181.39	-2.22949	-2.29055	-3.28504	-1.21143	-1.2465	-1.93767	-1.3918	-2.0065	-1.27045	-1.3838	-1.70567
	Bra038516	NA	NA	9774.65	2720.02	1991.27	2165.68	5453.18	5321.39	2485.05	2770.93	2203.51	1173.43	1883.68	1013.06	-3.59359	-4.90875	-4.51343	-1.79247	-1.83686	1.11504	-1.12777	-2.11777	-1.31925	-2.45301	3.93338
	Bra039130	AT3G01290	SPFH/Band 7/PHB domain-containing membrane-associated protein family chr3:88252-89356 REVERSE LENGTH=285	21131	9450.16	10169	6266.12	17135.5	18098.3	16403.7	12902.8	10452.6	6150.33	11615	14040.8	-2.23605	-2.07798	-3.37226	-1.23317	-1.16757	-1.27133	-1.56934	-2.66713	-1.41229	-1.16829	1.28818
	Bra039754	AT1G66190	unknown protein; BEST Arabidopsis thaliana protein match is: unknown protein (TAIR:AT5G37550.1); Has 30 Blast hits to 30 proteins in 10 species: Archae - 0; Bacteria - 0; Metazoa - 0; Fungi - 7; Plants - 19; Viruses - 0; Other Eukaryotes - 4 (source: NCBI BLink). chr1:24653029-24653841 REVERSE LENGTH=270	1056.23	434.351	515.441	514.743	997.569	1127.77	1001.78	573.376	591.137	344.721	687.265	1314.81	-2.43174	-2.04918	-2.05196	-1.0588	1.06773	-1.74716	-1.69467	-2.90606	-1.45763	1.31247	1.05435
	Bra005469	AT2G33830	Dormancy/auxin associated family protein chr2:14309768-14310286 REVERSE LENGTH=108	1183.68	206.205	322.392	356.216	2432.11	2254.7	756.245	436.795	500.322	353.435	336.565	2445.61	-5.74031	-3.67156	-3.32293	2.0547	1.90482	-1.73135	-1.51152	-2.1397	-2.24695	3.23389	1.56521
	Bra006217	AT3G62750	BGLU8 beta glucosidase 8 chr3:23214375-23216900 FORWARD LENGTH=497	991.36	393.287	286.453	97.8188	747.748	769.851	1288.32	744.509	684.888	493.565	385.684	2325.31	-2.5207	-3.46081	-10.1347	-1.32579	-1.28773	-1.73043	-1.88107	-2.61023	-3.34035	1.80492	-1.29955
	Bra010708	NA	NA	2468.04	557.894	448.188	861.161	3419.58	3952.97	616.716	481.554	335.541	306.701	270.057	396.62	-4.42385	-5.50671	-2.86594	1.38554	1.60166	-1.28068	-1.83798	-2.01081	-2.28365	-1.55493	4.00191
	Bra015548	AT1G07050	CCT motif family protein chr1:2164327-2165133 REVERSE LENGTH=195	1451.21	472.166	434.964	483.046	3835.17	3627.46	2795.66	1654.24	1516.17	1067	1367.45	5267.66	-3.07352	-3.33639	-3.00429	2.64274	2.49961	-1.69	-1.8439	-2.62011	-2.04443	1.88423	-1.92643
	Bra016335	AT1G23560	Domain of unknown function (DUF220) chr1:8352802-8354145 REVERSE LENGTH=332	1178.07	410.669	495.186	217.988	745.674	688.397	987.616	564.815	530.936	395.005	318.885	501.067	-2.86866	-2.37905	-5.40429	-1.57987	-1.71132	-1.74857	-1.86014	-2.50026	-3.09709	-1.97103	1.19284
	Bra016611	AT1G17250	AtRLP3, RLP3 receptor like protein 3 chr1:5901169-5903439 REVERSE LENGTH=756	996.018	276.077	189.565	56.0836	1539.68	1398.23	946.717	701.579	516.702	190.629	432.989	1221.62	-3.60775	-5.25423	-17.7595	1.54584	1.40382	-1.34941	-1.83223	-4.96628	-2.18647	1.29038	1.05208
	Bra019690	AT1G14040	EXS (ERD1/XPR1/SYG1) family protein chr1:4810488-4814543 FORWARD LENGTH=813	7966.68	3343.73	3724.1	2661.13	6767.01	7138.43	2096.64	1392.5	1251.59	609.763	970.775	899.034	-2.38257	-2.13922	-2.99372	-1.17728	-1.11603	-1.50567	-1.67518	-3.43845	-2.15976	-2.3321	3.79974
	Bra020221	AT5G22860	Serine carboxypeptidase S28 family protein chr5:7639511-7642945 REVERSE LENGTH=502	2752.83	1268.35	1194.68	694.729	2379.39	2149.75	1898.65	1178.7	1179.94	435.398	892.118	1117.21	-2.1704	-2.30424	-3.96245	-1.15695	-1.28053	-1.6108	-1.60911	-4.36072	-2.12825	-1.69946	1.44989
	Bra022608	AT5G52780	Protein of unknown function (DUF3464) chr5:21390943-21391449 REVERSE LENGTH=168	8762.81	3271.66	3905.23	1956.44	10920.1	9871.42	6328.49	3986.2	3783.27	2316.38	2656.73	7831.52	-2.6784	-2.24387	-4.47896	1.24619	1.12651	-1.5876	-1.67276	-2.73206	-2.38206	1.2375	1.38466
	Bra024064	AT2G36530	LOS2, ENO2 Enolase chr2:15321081-15323786 REVERSE LENGTH=444	4917.51	1889.19	2395.7	1481.6	3200.06	2717.08	5206.53	3071.66	2897.72	1744.1	2438.76	3179.35	-2.60297	-2.05264	-3.31905	-1.53669	-1.80985	-1.69502	-1.79677	-2.98522	-2.13491	-1.63761	-1.05877
	Bra026986	AT1G12200	Flavin-binding monooxygenase family protein chr1:4137627-4139835 FORWARD LENGTH=465	5831.08	2722.96	1754.07	1369.72	6634.58	5860.21	4008.25	2572.96	2269.9	1128.7	1611.9	2344.92	-2.14145	-3.32431	-4.25713	1.1378	1.005	-1.55784	-1.76583	-3.55121	-2.48666	-1.70933	1.45477
	Bra027844	AT1G59620	CW9 Disease resistance protein (CC-NBS-LRR class) family chr1:21902627-21905527 FORWARD LENGTH=842	924.985	414.611	456.63	184.305	463.488	488.137	624.342	687.008	395.543	227.347	260.719	262.426	-2.23097	-2.02568	-5.01877	-1.9957	-1.89493	1.10037	-1.57844	-2.74621	-2.39469	-2.37912	1.48154
	Bra035254	AT2G32645	Domain of unknown function (DUF313) chr2:13851989-13852859 REVERSE LENGTH=189	4376.85	2024.05	2059.71	1891.74	5859.77	5532.97	4752.54	3059.6	3014.24	1890.16	2013.51	5727.88	-2.16242	-2.12498	-2.31366	1.33881	1.26414	-1.55332	-1.5767	-2.51436	-2.36033	1.20522	-1.08584
	Bra037226	AT2G18300	basic helix-loop-helix (bHLH) DNA-binding superfamily protein chr2:7953022-7954446 REVERSE LENGTH=337	1377.72	531.185	574.452	241.026	2470.07	2521.86	1156.12	1051.78	640.834	295.539	549.422	1140.6	-2.59367	-2.39832	-5.71606	1.79287	1.83046	-1.0992	-1.80409	-3.9119	-2.10425	-1.01361	1.19168
	Bra038526	AT2G22420	Peroxidase superfamily protein chr2:9513341-9514484 FORWARD LENGTH=329	5115.9	1833.75	2454.18	1072.05	4042.51	3327.42	4998.39	2624.49	3596.95	1889.25	2451.1	2566.63	-2.78986	-2.08457	-4.77207	-1.26553	-1.5375	-1.90452	-1.38962	-2.6457	-2.03924	-1.94745	1.02351
	Bra003103	AT5G52880	F-box family protein chr5:21432002-21433695 REVERSE LENGTH=269	1222.23	496.591	565.753	410.453	1114.19	978.162	1295.6	861.233	698.151	714.626	562.96	931.261	-2.46124	-2.16036	-2.97776	-1.09697	-1.24952	-1.50435	-1.85576	-1.81298	-2.30141	-1.39123	-1.06003
	Bra003726	AT1G74090	SOT18, ATSOT18, ATST5B desulfo-glucosinolate sulfotransferase 18 chr1:27863003-27864055 FORWARD LENGTH=350	966.776	222.825	261.222	244.695	1022.84	935.058	832.945	709.971	469.991	440.129	297.337	1191.23	-4.33872	-3.70097	-3.95094	1.05799	-1.03392	-1.17321	-1.77226	-1.8925	-2.80135	1.43014	1.16067
	Bra008403	AT1G16460	ATRDH2, ATMST2, MST2, ST2, STR2, RDH2 rhodanese homologue 2 chr1:5619848-5621981 REVERSE LENGTH=318	1300.16	648.591	603.681	625.082	1061.92	1200.42	1461.97	1017.95	931.776	817.199	650.24	1376.22	-2.00459	-2.15372	-2.07998	-1.22435	-1.08309	-1.43619	-1.56901	-1.789	-2.24835	-1.06231	-1.12445
	Bra010320	AT4G29700	Alkaline-phosphatase-like family protein chr4:14543739-14545124 REVERSE LENGTH=461	1177.83	272.824	316.305	166.952	893.659	791.278	3462.03	4673.97	2523.73	2257.6	218.001	704.031	-4.31718	-3.72372	-7.0549	-1.31799	-1.48852	1.35007	-1.37179	-1.5335	-15.8808	-4.91744	-2.93933
	Bra011735	AT4G36990	HSF4, HSFB1, AT-HSFB1, ATHSF4 heat shock factor 4 chr4:17440660-17441706 FORWARD LENGTH=284	3847.24	1880.79	1630.27	1511.47	7271.13	6922.23	3403.41	2310.81	1872	1779.65	1318.08	5024.31	-2.04554	-2.35988	-2.54536	1.88996	1.79927	-1.47282	-1.81806	-1.9124	-2.5821	1.47626	1.13041
	Bra039241	AT2G24240	BTB/POZ domain with WD40/YVTN repeat-like protein chr2:10310838-10312163 FORWARD LENGTH=441	3344.31	1467.03	1566.44	1603.3	2934.68	2610.51	2750.12	1813.83	1619.06	1869.92	1229.02	2011.45	-2.27965	-2.13497	-2.08589	-1.13958	-1.28109	-1.5162	-1.69859	-1.47072	-2.23765	-1.36723	1.21606
	Bra001875	AT3G22620	Bifunctional inhibitor/lipid-transfer protein/seed storage 2S albumin superfamily protein chr3:8008615-8009415 FORWARD LENGTH=203	741.194	317.991	274.448	365.51	2762.21	2452.91	371.256	638.302	137.827	242.815	529.282	796.621	-2.33086	-2.70067	-2.02784	3.7267	3.3094	1.7193	-2.69364	-1.52897	1.42565	2.14575	1.99645
	Bra004266	NA	NA	566.756	100.916	72.7206	91.6249	797.999	660.034	294.13	34.2865	79.9387	36.5855	95.2209	397.555	-5.61612	-7.79361	-6.18561	1.40801	1.16458	-8.5786	-3.67944	-8.03952	-3.08892	1.35163	1.92689
	Bra004334	AT1G68740	PHO1;H1 EXS (ERD1/XPR1/SYG1) family protein chr1:25812735-25816574 REVERSE LENGTH=784	783.592	362.752	329.561	333.474	636.265	635.425	237.115	212.448	224.584	295.12	217.875	268.831	-2.16013	-2.37768	-2.34978	-1.23155	-1.23318	-1.11611	-1.0558	1.24463	-1.08831	1.13376	3.30469
	Bra004473	AT2G47190	ATMYB2, MYB2 myb domain protein 2 chr2:19376284-19377297 FORWARD LENGTH=273	799.005	311.597	399.14	311.812	535.539	433.878	274.111	186.734	185.757	109.652	343.073	546.834	-2.56423	-2.00182	-2.56246	-1.49196	-1.84154	-1.46792	-1.47564	-2.49983	1.25158	1.99494	2.9149
	Bra004885	AT2G45040	Matrixin family protein chr2:18577693-18578721 FORWARD LENGTH=342	986.555	461.796	466.729	362.721	629.261	487.323	289.536	241.989	231.965	330.787	411.703	539.194	-2.13634	-2.11376	-2.71987	-1.5678	-2.02444	-1.19648	-1.24819	1.14247	1.42194	1.86227	3.40737
	Bra004966	AT2G40370	LAC5 laccase 5 chr2:16858192-16860593 REVERSE LENGTH=580	633.017	239.398	221.406	238.555	1695.38	1729.58	276.868	240.795	164.493	148.974	392.655	705.23	-2.6442	-2.85908	-2.65355	2.67825	2.73228	-1.14981	-1.68316	-1.8585	1.4182	2.54717	2.28635
	Bra005407	AT2G34600	JAZ7, TIFY5B jasmonate-zim-domain protein 7 chr2:14573172-14573718 FORWARD LENGTH=148	1358.22	308.643	460.998	530.165	819.562	513.974	451.271	388.126	418.559	644.723	865.543	898.704	-4.40062	-2.94626	-2.56188	-1.65725	-2.64259	-1.16269	-1.07815	1.42868	1.91801	1.9915	3.00977
	Bra005656	NA	NA	2334.22	942.611	810.314	755.386	1427.75	2140.47	561.722	801.175	676.379	636.352	560.778	585.536	-2.47633	-2.88064	-3.0901	-1.63489	-1.09052	1.42628	1.20412	1.13286	-1.00168	1.04239	4.15547
	Bra005917	AT5G06870	PGIP2, ATPGIP2 polygalacturonase inhibiting protein 2 chr5:2133941-2135016 FORWARD LENGTH=330	569.45	229.001	244.713	181.436	1787.77	1646.46	467.595	1987.79	248.111	358.547	33.9287	101.345	-2.48667	-2.32701	-3.13857	3.13947	2.89132	4.25109	-1.88462	-1.30414	-13.7817	-4.61389	1.21783
	Bra006025	NA	NA	909.104	343.481	227.332	236.761	1676.46	1405.97	276.66	440.1	258.385	133.758	208.045	429.325	-2.64674	-3.99901	-3.83975	1.84408	1.54654	1.59076	-1.07073	-2.06836	-1.32981	1.55181	3.286
	Bra006641	AT5G22920	CHY-type/CTCHY-type/RING-type Zinc finger protein chr5:7665143-7667031 FORWARD LENGTH=291	2498.41	730.744	896.481	543.273	5905.89	4552.95	1891.44	1900.34	1416.69	1009.66	1661.43	6495.39	-3.41899	-2.78691	-4.59881	2.36386	1.82234	1.00471	-1.33511	-1.87334	-1.13844	3.4341	1.3209
	Bra006745	AT3G47160	RING/U-box superfamily protein chr3:17360238-17361879 REVERSE LENGTH=245	3179.04	1467.1	1361.44	1211.62	3830.6	3628.17	2484.74	1503.23	1470.97	1702.34	1668.6	2287.18	-2.16689	-2.33506	-2.62379	1.20495	1.14128	-1.65293	-1.68918	-1.4596	-1.48912	-1.08638	1.27943
	Bra006771	AT5G58350	WNK4, ZIK2 with no lysine (K) kinase 4 chr5:23585505-23587681 FORWARD LENGTH=571	718.898	263.212	260.74	238.1	760.198	458.368	387.131	274.296	244.508	187.018	257.427	460.079	-2.73125	-2.75715	-3.01931	1.05745	-1.56839	-1.41136	-1.58331	-2.07002	-1.50385	1.18843	1.85699
	Bra009000	AT5G10970	C2H2 and C2HC zinc fingers superfamily protein chr5:3469268-3470086 FORWARD LENGTH=272	781.447	290.127	283.398	219.075	652.419	634.841	385.446	241.869	377.164	180.425	349.757	457.347	-2.69347	-2.75742	-3.56703	-1.19777	-1.23093	-1.59361	-1.02196	-2.13632	-1.10204	1.18654	2.02738
	Bra009062	NA	NA	1249.59	340.399	444.889	326.853	5494.32	5998.5	709.417	441.914	431.883	429.296	503.619	6251.18	-3.67096	-2.80877	-3.82309	4.3969	4.80037	-1.60533	-1.64261	-1.65251	-1.40864	8.81171	1.76143
	Bra009099	AT5G05250	unknown protein; BEST Arabidopsis thaliana protein match is: unknown protein (TAIR:AT3G56360.1); Has 30201 Blast hits to 17322 proteins in 780 species: Archae - 12; Bacteria - 1396; Metazoa - 17338; Fungi - 3422; Plants - 5037; Viruses - 0; Other Eukaryotes - 2996 (source: NCBI BLink). chr5:1557116-1557835 REVERSE LENGTH=239	744.345	194.549	151.389	104.092	6467.67	7249.78	93.7972	69.6387	84.2639	48.9471	25.0471	389.98	-3.826	-4.91677	-7.15084	8.68908	9.73981	-1.34691	-1.11314	-1.9163	-3.74483	4.15769	7.93568
	Bra009386	AT5G09461	CPuORF43 conserved peptide upstream open reading frame 43 chr5:2945714-2945980 REVERSE LENGTH=54	663.31	292.702	220.426	210.63	1012.6	1038.96	389.62	109.325	129.799	187.811	140.491	624.258	-2.26616	-3.00922	-3.14917	1.52659	1.56633	-3.56387	-3.00172	-2.07453	-2.77327	1.60222	1.70245
	Bra009388	AT5G09530	hydroxyproline-rich glycoprotein family protein chr5:2960080-2961192 REVERSE LENGTH=370	3299.63	1177.97	956.675	972.803	4772.41	5223.18	463.462	650.408	414.193	262.371	369.906	638.872	-2.80112	-3.44906	-3.39188	1.44635	1.58296	1.40337	-1.11895	-1.76644	-1.25292	1.37848	7.11953
	Bra009720	NA	NA	2426.99	1061.38	976.555	719.039	1315.85	1257.4	201.86	192.163	245.602	187.257	212.083	304.361	-2.28664	-2.48526	-3.37532	-1.84443	-1.93017	-1.05046	1.21669	-1.07798	1.05064	1.50778	12.0231
	Bra009757	AT5G24390	Ypt/Rab-GAP domain of gyp1p superfamily protein chr5:8327004-8329238 REVERSE LENGTH=528	566.972	210.63	229.639	180.399	428.26	334.435	146.53	161.846	176.87	104.698	159.88	113.166	-2.69179	-2.46897	-3.14288	-1.3239	-1.69531	1.10452	1.20706	-1.39955	1.09111	-1.29482	3.86932
	Bra010707	NA	NA	2452.68	803.518	370.296	553.84	3924.6	3435.1	448.803	336.74	426.603	359.091	420.991	370.922	-3.05243	-6.62357	-4.4285	1.60013	1.40055	-1.33279	-1.05204	-1.24983	-1.06606	-1.20997	5.46494
	Bra010709	NA	NA	2014.97	507.64	371.418	677.752	3864.54	4241.99	476.41	349.766	307.197	245.027	293.241	430.426	-3.96929	-5.42507	-2.97302	1.91791	2.10524	-1.36208	-1.55083	-1.94432	-1.62464	-1.10683	4.22949
	Bra010710	NA	NA	2700.51	611.5	439.913	787.387	4125.08	3182.77	500.424	329.952	337.575	363.687	404.565	353.776	-4.41621	-6.13874	-3.42971	1.52752	1.17858	-1.51666	-1.48241	-1.37597	-1.23694	-1.41452	5.39644
	Bra010848	AT1G29160	Dof-type zinc finger DNA-binding family protein chr1:10183797-10184324 REVERSE LENGTH=175	1051.07	479.893	319.818	496.895	1144.01	1548.62	794.086	413.327	411.141	489.364	659.886	868.268	-2.19022	-3.28646	-2.11528	1.08842	1.47337	-1.92121	-1.93142	-1.62269	-1.20337	1.09342	1.32362
	Bra011294	AT4G31730	GDU1 glutamine dumper 1 chr4:15361207-15361683 FORWARD LENGTH=158	4146.19	1814.5	1402.37	1075.28	2841.44	3299.17	2650.41	1937.96	1730.7	1491.11	1719.04	2304.27	-2.28503	-2.95656	-3.85592	-1.45919	-1.25674	-1.36763	-1.53141	-1.77747	-1.5418	-1.15022	1.56436
	Bra011561	AT4G34770	SAUR-like auxin-responsive protein family chr4:16591352-16591666 FORWARD LENGTH=104	946.49	241.796	146.512	164.072	1258.19	1246.04	489.12	232.819	84.7089	86.8164	119.467	582.277	-3.91442	-6.46015	-5.76875	1.32932	1.31649	-2.10086	-5.77413	-5.63396	-4.09419	1.19046	1.93509
	Bra011726	AT4G37100	Pyridoxal phosphate (PLP)-dependent transferases superfamily protein chr4:17479173-17481863 REVERSE LENGTH=896	2411.71	1016.17	1131.75	1076.96	1836.89	1860.57	1192.85	816.386	681.036	736.879	817.637	864.05	-2.37333	-2.13096	-2.23937	-1.31293	-1.29622	-1.46113	-1.75152	-1.61879	-1.4589	-1.38053	2.0218
	Bra011755	AT4G37310	CYP81H1 cytochrome P450, family 81, subfamily H, polypeptide 1 chr4:17556152-17558833 REVERSE LENGTH=518	1025.77	390.405	376.611	280.098	1278.74	896.591	420.897	630.712	587.281	526.141	512.321	744.764	-2.62745	-2.72369	-3.66218	1.24661	-1.14408	1.49849	1.39531	1.25005	1.21721	1.76947	2.4371
	Bra012218	AT1G20190	ATEXPA11, EXP11, ATEXP11, ATHEXP ALPHA 1.14, EXPA11 expansin 11 chr1:6998762-6999710 REVERSE LENGTH=252	3435.82	1253.6	1636.65	628.182	8916.61	7671.55	3092.14	3017.04	3736.26	2604.6	4352.65	7928.9	-2.74076	-2.0993	-5.46947	2.59519	2.23281	-1.02489	1.20831	-1.18718	1.40765	2.56421	1.11115
	Bra012282	AT1G21500	unknown protein; Has 29 Blast hits to 29 proteins in 12 species: Archae - 0; Bacteria - 0; Metazoa - 0; Fungi - 2; Plants - 27; Viruses - 0; Other Eukaryotes - 0 (source: NCBI BLink). chr1:7530047-7530954 REVERSE LENGTH=126	7014.34	2794.71	3063.81	1540.4	11669.8	9554.31	6534.25	4833.46	4534.52	3596.99	3687.42	6731.11	-2.50986	-2.28942	-4.55358	1.66371	1.36211	-1.35188	-1.441	-1.81659	-1.77204	1.03013	1.07347
	Bra012294	AT1G21830	unknown protein; CONTAINS InterPro DOMAIN/s: Protein of unknown function DUF740 (InterPro:IPR008004); BEST Arabidopsis thaliana protein match is: unknown protein (TAIR:AT1G44608.1); Has 49 Blast hits to 49 proteins in 12 species: Archae - 0; Bacteria - 0; Metazoa - 0; Fungi - 0; Plants - 49; Viruses - 0; Other Eukaryotes - 0 (source: NCBI BLink). chr1:7661429-7662521 REVERSE LENGTH=206	1624.59	673.008	719.018	403.962	1943.17	1748.56	1056.05	648.361	687.04	551.83	602.73	1454.49	-2.41392	-2.25946	-4.02164	1.1961	1.07631	-1.6288	-1.5371	-1.91372	-1.75211	1.37729	1.53836
	Bra012822	AT3G52080	chx28 cation/hydrogen exchanger 28 chr3:19315090-19317735 FORWARD LENGTH=801	1103.57	478.805	313.836	352.916	1778.09	1652.44	402.075	272.341	327.647	312.333	508.578	504.895	-2.30484	-3.51639	-3.127	1.61122	1.49736	-1.47637	-1.22716	-1.28733	1.26488	1.25572	2.74469
	Bra012907	AT3G50120	Plant protein of unknown function (DUF247) chr3:18585157-18587246 REVERSE LENGTH=531	1432.52	315.655	369.675	146.733	1092.01	987.778	84.817	41.5115	59.2613	148.023	132.429	312.655	-4.53825	-3.87508	-9.76277	-1.31182	-1.45024	-2.04322	-1.43124	1.7452	1.56135	3.68623	16.8895
	Bra013012	AT5G23050	AAE17 acyl-activating enzyme 17 chr5:7731513-7735399 REVERSE LENGTH=721	8168.42	4025.76	3664.92	1965.23	7905.6	6863.7	7103.69	6186.18	5906.83	3618.14	6238.35	8259.35	-2.02904	-2.22881	-4.15647	-1.03324	-1.19009	-1.14832	-1.20262	-1.96335	-1.13871	1.16268	1.14988
	Bra013751	AT4G24015	RING/U-box superfamily protein chr4:12469887-12471197 REVERSE LENGTH=174	1906.71	451.251	642.633	531.717	1104.97	1104.99	906.671	562.138	773.695	558.5	506.417	585.08	-4.22539	-2.96703	-3.58595	-1.72558	-1.72555	-1.6129	-1.17187	-1.6234	-1.79036	-1.54965	2.10298
	Bra014130	AT1G48330	unknown protein; BEST Arabidopsis thaliana protein match is: unknown protein (TAIR:AT3G17580.1); Has 40 Blast hits to 40 proteins in 11 species: Archae - 0; Bacteria - 0; Metazoa - 0; Fungi - 0; Plants - 40; Viruses - 0; Other Eukaryotes - 0 (source: NCBI BLink). chr1:17863897-17864124 FORWARD LENGTH=75	652.13	287.1	173.341	122.208	743.197	694.531	241.37	100.042	82.661	136.746	81.5833	398.759	-2.27144	-3.76212	-5.33623	1.13965	1.06502	-2.41269	-2.92	-1.7651	-2.95857	1.65207	2.70179
	Bra014171	AT1G49180	protein kinase family protein chr1:18184840-18187444 REVERSE LENGTH=408	1780.14	860.305	716.224	682.26	1548.01	1600.53	132.415	238.961	209.213	29.3776	59.7222	39.1071	-2.0692	-2.48545	-2.60918	-1.14995	-1.11222	1.80464	1.57998	-4.50735	-2.21718	-3.38596	13.4436
	Bra014190	AT1G49470	Family of unknown function (DUF716) chr1:18310554-18311462 FORWARD LENGTH=302	4660.41	879.526	943.026	887.24	4619.19	3992.09	12.9359	14.634	16.9347	15.815	17.3561	17.0208	-5.29877	-4.94197	-5.25271	-1.00892	-1.16741	1.13127	1.30912	1.22257	1.3417	1.31578	360.269
	Bra015176	NA	NA	674.578	197.055	335.053	155.001	616.432	277.249	270.066	214.077	100.416	144.534	122.369	407.382	-3.4233	-2.01335	-4.35209	-1.09433	-2.43311	-1.26154	-2.68947	-1.86853	-2.20698	1.50845	2.49783
	Bra015614	NA	NA	550.38	127.512	191.649	245.055	317.884	188.7	235.51	190.173	255.639	144.891	561.126	207.832	-4.3163	-2.87181	-2.24594	-1.73139	-2.91669	-1.2384	1.08547	-1.62543	2.3826	-1.13317	2.33697
	Bra015881	AT1G74940	Protein of unknown function (DUF581) chr1:28146284-28147065 FORWARD LENGTH=222	1479.73	301.665	183.775	120.572	1831.77	1495.14	316.207	97.2171	72.0671	44.7315	76.0781	253.033	-4.90521	-8.05186	-12.2726	1.23791	1.01041	-3.25259	-4.38767	-7.069	-4.15635	-1.24967	4.67962
	Bra016849	AT1G11190	BFN1, ENDO1 bifunctional nuclease i chr1:3750338-3752696 REVERSE LENGTH=305	2477.72	946.443	900.786	1119.33	1411.76	1261.97	1718.18	1360.64	1619.79	1270.9	1373.32	2082.85	-2.61793	-2.75062	-2.21357	-1.75506	-1.96337	-1.26277	-1.06074	-1.35194	-1.25111	1.21224	1.44206
	Bra016854	AT2G42870	PAR1, HLH1 phy rapidly regulated 1 chr2:17836831-17837187 REVERSE LENGTH=118	842.956	336.25	249.083	253.931	1666.26	1487.17	619.724	317.049	318.909	458.238	547.559	1239.89	-2.50693	-3.38424	-3.31963	1.97669	1.76423	-1.95466	-1.94326	-1.35241	-1.13179	2.00071	1.36021
	Bra017010	AT2G40370	LAC5 laccase 5 chr2:16858192-16860593 REVERSE LENGTH=580	1388.73	398.336	489.296	469.518	4576.03	5300.35	437.907	579.438	232.666	312.138	379.14	3399.37	-3.48633	-2.83822	-2.95778	3.29512	3.81669	1.3232	-1.88213	-1.40293	-1.155	7.76277	3.17129
	Bra017047	AT2G39870	unknown protein; BEST Arabidopsis thaliana protein match is: unknown protein (TAIR:AT3G55690.1); Has 73 Blast hits to 71 proteins in 14 species: Archae - 0; Bacteria - 0; Metazoa - 2; Fungi - 2; Plants - 69; Viruses - 0; Other Eukaryotes - 0 (source: NCBI BLink). chr2:16643697-16644950 FORWARD LENGTH=330	1861.54	723.243	872.62	601.22	2480.92	2537.11	1450.58	834.038	739.288	985.598	1030.48	2458.75	-2.57388	-2.13328	-3.09627	1.33272	1.36291	-1.73923	-1.96213	-1.47178	-1.40767	1.69501	1.28331
	Bra017142	AT2G38050	DET2, DWF6, ATDET2 3-oxo-5-alpha-steroid 4-dehydrogenase family protein chr2:15921303-15922176 REVERSE LENGTH=262	1734.88	837.084	665.036	513.759	1809.56	1676.58	1482.43	1050.8	817.983	802.927	741.889	2130.15	-2.07253	-2.6087	-3.37684	1.04305	-1.03477	-1.41076	-1.8123	-1.84628	-1.99818	1.43693	1.17029
	Bra017366	NA	NA	526.537	151.141	124.436	139.814	287.356	96.5229	152.509	124.234	128.316	153.034	187.889	135.275	-3.48375	-4.23139	-3.76598	-1.83235	-5.45505	-1.22759	-1.18854	1.00344	1.23199	-1.1274	3.4525
	Bra017416	AT2G02450	ANAC034, ANAC035, LOV1, NAC035 NAC domain containing protein 35 chr2:648044-650649 FORWARD LENGTH=414	506.306	208.8	104.773	205.008	343.926	237.45	322.667	136.859	135.286	44.5335	339.739	240.316	-2.42484	-4.83241	-2.46969	-1.47214	-2.13226	-2.35766	-2.38507	-7.24549	1.05291	-1.34268	1.56913
	Bra017807	AT2G14080	Disease resistance protein (TIR-NBS-LRR class) family chr2:5925225-5929600 FORWARD LENGTH=1215	1025.46	265.794	150.933	154.625	1851.43	1677.8	700.784	704.729	402.288	498.196	459.416	448.397	-3.8581	-6.79414	-6.63192	1.80546	1.63614	1.00563	-1.742	-1.40664	-1.52538	-1.56287	1.4633
	Bra017817	AT4G37320	CYP81D5 cytochrome P450, family 81, subfamily D, polypeptide 5 chr4:17559742-17561690 REVERSE LENGTH=495	511.333	163.869	198.083	186.176	1552.12	1665.74	439.111	202.912	245.676	224.003	215.36	438.055	-3.12038	-2.58141	-2.7465	3.03544	3.25764	-2.16405	-1.78736	-1.96029	-2.03896	-1.00241	1.16447
	Bra017930	NA	NA	2510.1	640.053	759.873	755.467	5185.05	5510.26	239.935	293.509	435.48	119.375	427.017	352.231	-3.92171	-3.30332	-3.32258	2.06567	2.19524	1.22329	1.81499	-2.00993	1.77972	1.46803	10.4616
	Bra018636	AT1G08310	alpha/beta-Hydrolases superfamily protein chr1:2619134-2620338 FORWARD LENGTH=315	512.645	235.296	152.752	155.17	407.017	514.352	396.972	220.965	201.63	216.184	217.62	402.956	-2.17872	-3.35606	-3.30376	-1.25952	1.00333	-1.79654	-1.96881	-1.83627	-1.82415	1.01507	1.29139
	Bra018972	AT1G52560	HSP20-like chaperones superfamily protein chr1:19574783-19575766 REVERSE LENGTH=232	838.767	235.114	379.328	356.704	423.065	394.658	360.824	267.24	477.389	500.787	574.182	540.592	-3.56749	-2.21119	-2.35144	-1.9826	-2.1253	-1.35019	1.32305	1.3879	1.59131	1.49822	2.32459
	Bra019240	AT4G24230	ACBP3 acyl-CoA-binding domain 3 chr4:12567240-12568754 REVERSE LENGTH=362	911.545	378.932	351.245	358.286	1075.58	1065.66	79.31	310.74	71.9624	41.7546	84.699	31.8367	-2.40556	-2.59518	-2.54418	1.17995	1.16907	3.91804	-1.1021	-1.89943	1.06795	-2.49115	11.4934
	Bra020080	AT5G20030	Plant Tudor-like RNA-binding protein chr5:6764971-6766036 REVERSE LENGTH=326	802.775	317.278	300.111	334.721	1164.19	1353.61	468.415	232.448	172.935	185.156	567.036	874.038	-2.53019	-2.67493	-2.39834	1.45021	1.68616	-2.01514	-2.70862	-2.52984	1.21054	1.86595	1.71381
	Bra020097	NA	NA	2241.97	1117.92	1073.85	875.536	2512.95	2392.3	170.833	228.814	229.956	199.449	193.344	158.518	-2.00548	-2.08779	-2.56068	1.12087	1.06705	1.3394	1.34609	1.16751	1.13177	-1.07769	13.1238
	Bra020159	AT5G21940	unknown protein; BEST Arabidopsis thaliana protein match is: unknown protein (TAIR:AT3G43850.1); Has 30201 Blast hits to 17322 proteins in 780 species: Archae - 12; Bacteria - 1396; Metazoa - 17338; Fungi - 3422; Plants - 5037; Viruses - 0; Other Eukaryotes - 2996 (source: NCBI BLink). chr5:7249446-7250353 REVERSE LENGTH=264	6068.78	1706.83	1718.01	2227.27	8799.28	7490.27	2676.4	1790.23	1453.34	1586.11	2324.18	4558.71	-3.55559	-3.53245	-2.72476	1.44993	1.23423	-1.495	-1.84155	-1.6874	-1.15155	1.7033	2.26752
	Bra020196	AT5G22570	WRKY38, ATWRKY38 WRKY DNA-binding protein 38 chr5:7495608-7496707 REVERSE LENGTH=289	821.716	167.354	320.63	138.916	1788.89	1712.82	73.0084	48.536	93.1814	68.5186	52.454	96.1498	-4.91005	-2.56282	-5.9152	2.17702	2.08444	-1.50421	1.27631	-1.06553	-1.39186	1.31697	11.2551
	Bra020197	AT5G22570	WRKY38, ATWRKY38 WRKY DNA-binding protein 38 chr5:7495608-7496707 REVERSE LENGTH=289	833.851	212.676	248.348	87.6833	2244.33	2282.41	49.6723	36.5622	26.5218	23.6623	35.0233	41.6287	-3.92076	-3.35759	-9.5098	2.69152	2.73719	-1.35857	-1.87289	-2.09922	-1.41826	-1.19322	16.787
	Bra022367	AT3G18870	Mitochondrial transcription termination factor family protein chr3:6508515-6509339 REVERSE LENGTH=274	784.806	378.289	240.815	299.334	937.944	1703.6	782.268	645.502	452.811	424.939	467.349	1089.11	-2.07462	-3.25896	-2.62184	1.19513	2.17073	-1.21188	-1.72758	-1.84089	-1.67384	1.39225	1.00324
	Bra022380	AT3G19030	unknown protein; FUNCTIONS IN: molecular_function unknown; INVOLVED IN: pyridoxine biosynthetic process, homoserine biosynthetic process; LOCATED IN: endomembrane system; EXPRESSED IN: 19 plant structures; EXPRESSED DURING: 9 growth stages; BEST Arabidopsis thaliana protein match is: unknown protein (TAIR:AT1G49500.1); Has 22 Blast hits to 22 proteins in 2 species: Archae - 0; Bacteria - 0; Metaz…	12648.2	5472.7	5373.74	5927.18	10280.2	10006.6	11887	8685.03	9784.89	6956.87	12244.4	14293.9	-2.31114	-2.35371	-2.13393	-1.23035	-1.26399	-1.36868	-1.21483	-1.70867	1.03007	1.20248	1.06404
	Bra023013	AT2G35550	BPC7, BBR, ATBPC7 basic pentacysteine 7 chr2:14929526-14930618 FORWARD LENGTH=271	588.719	218.536	135.276	262.175	445.461	402.241	427.685	209.108	126.009	141.935	223.749	397.527	-2.69392	-4.35198	-2.24552	-1.32159	-1.4636	-2.04528	-3.39408	-3.01325	-1.91145	-1.07586	1.37652
	Bra023817	AT3G22600	Bifunctional inhibitor/lipid-transfer protein/seed storage 2S albumin superfamily protein chr3:8006711-8007397 REVERSE LENGTH=170	1700.41	522.198	705.5	613.611	7407.95	7154.86	620.463	960.916	530.75	523.18	472.102	4223.25	-3.25626	-2.41022	-2.77115	4.35657	4.20773	1.54871	-1.16903	-1.18595	-1.31426	6.80661	2.74055
	Bra026138	AT1G15380	Lactoylglutathione lyase / glyoxalase I family protein chr1:5290955-5292287 FORWARD LENGTH=174	1308.94	562.029	569.357	574.204	1378.24	1746.21	946.136	615.603	521.219	909.581	545.07	3708.07	-2.32895	-2.29898	-2.27957	1.05294	1.33406	-1.53693	-1.81524	-1.04019	-1.73581	3.91917	1.38346
	Bra026394	NA	NA	554.074	209.137	236.77	195.546	501.546	232.916	160.982	293.119	311.477	278.058	250.159	419.399	-2.64934	-2.34014	-2.83347	-1.10473	-2.37886	1.82082	1.93486	1.72726	1.55396	2.60525	3.44184
	Bra026683	AT2G35280	F-box family protein chr2:14859709-14860200 REVERSE LENGTH=163	5843.88	2694.66	2766.62	1959.5	3091.64	2735.06	2951.76	1861.83	2693.1	1947.24	3356.57	3185.4	-2.16869	-2.11228	-2.98233	-1.89022	-2.13666	-1.58541	-1.09605	-1.51587	1.13714	1.07915	1.9798
	Bra026894	AT3G02450	cell division protein ftsH, putative chr3:502876-505030 REVERSE LENGTH=622	1125.17	386.85	458.936	267.406	976.586	1100.39	120.298	144.881	85.8243	97.6382	54.2927	106.422	-2.90854	-2.45169	-4.20772	-1.15215	-1.02252	1.20435	-1.40168	-1.23208	-2.21573	-1.13039	9.35319
	Bra027099	AT1G61120	TPS04, GES, TPS4 terpene synthase 04 chr1:22523689-22528598 FORWARD LENGTH=877	648.74	74.2667	158.419	224.713	344.791	309.031	243.136	138.467	137.145	160.231	167.481	179.659	-8.73527	-4.09509	-2.88697	-1.88155	-2.09927	-1.75591	-1.77284	-1.51741	-1.45172	-1.35332	2.66822
	Bra027623	AT1G74090	SOT18, ATSOT18, ATST5B desulfo-glucosinolate sulfotransferase 18 chr1:27863003-27864055 FORWARD LENGTH=350	685.341	324.881	272.125	232.017	705.006	705.21	644.201	604.28	410.26	545.153	340.044	989.017	-2.10951	-2.51848	-2.95384	1.02869	1.02899	-1.06606	-1.57023	-1.18169	-1.89446	1.53526	1.06386
	Bra029510	AT4G04630	Protein of unknown function, DUF584 chr4:2332163-2332669 REVERSE LENGTH=168	1772	529.371	649.461	287.794	1442.77	1177.38	255.437	145.151	415.871	274.111	258.556	231.649	-3.34737	-2.72842	-6.15718	-1.22819	-1.50504	-1.7598	1.62808	1.07311	1.01221	-1.10269	6.93713
	Bra029560	AT4G05160	AMP-dependent synthetase and ligase family protein chr4:2664451-2666547 FORWARD LENGTH=544	1823	738.702	789.398	435.619	1847.96	1232.58	200.481	191.824	244.508	159.732	294.12	190.936	-2.46784	-2.30935	-4.18485	1.01369	-1.47901	-1.04513	1.21961	-1.25511	1.46707	-1.04999	9.09313
	Bra029934	AT4G22620	SAUR-like auxin-responsive protein family chr4:11907631-11908113 FORWARD LENGTH=160	650.912	267.255	307.028	206.166	355.213	305.603	40.3575	38.4576	37.268	36.751	25.3692	45.0746	-2.43555	-2.12004	-3.15722	-1.83246	-2.12993	-1.0494	-1.0829	-1.09813	-1.59081	1.11688	16.1287
	Bra030101	NA	NA	1134.25	404.12	269.57	316.304	786.297	1146.27	81.5425	277.52	186.822	179.731	398.882	139.725	-2.80672	-4.20763	-3.58595	-1.44252	1.0106	3.40338	2.2911	2.20414	4.89171	1.71352	13.9099
	Bra030230	NA	NA	4247.54	1662.01	1376.89	1572.61	2997.16	2754.74	1681.33	1990.34	1397.19	906.876	1109.85	700.476	-2.55566	-3.08488	-2.70095	-1.41719	-1.5419	1.18379	-1.20337	-1.85398	-1.51492	-2.40027	2.5263
	Bra031341	AT1G60900	U2 snRNP auxilliary factor, large subunit, splicing factor chr1:22424008-22427806 FORWARD LENGTH=589	578.343	142.559	70.2919	110.322	379.749	314.944	147.882	68.491	65.4269	73.6287	87.3856	83.6587	-4.05687	-8.22773	-5.24232	-1.52296	-1.83634	-2.15914	-2.26026	-2.00848	-1.69229	-1.76768	3.91084
	Bra031342	AT1G60900	U2 snRNP auxilliary factor, large subunit, splicing factor chr1:22424008-22427806 FORWARD LENGTH=589	506.466	216.373	114.927	65.6668	281.922	308.592	159.538	129.371	76.221	45.7603	49.3138	91.2347	-2.34071	-4.40685	-7.71266	-1.79648	-1.64122	-1.23318	-2.0931	-3.48638	-3.23516	-1.74865	3.17458
	Bra031346	AT3G22275	unknown protein; FUNCTIONS IN: molecular_function unknown; INVOLVED IN: biological_process unknown; LOCATED IN: cellular_component unknown; Has 22 Blast hits to 22 proteins in 6 species: Archae - 0; Bacteria - 0; Metazoa - 0; Fungi - 0; Plants - 22; Viruses - 0; Other Eukaryotes - 0 (source: NCBI BLink). chr3:7879207-7879754 REVERSE LENGTH=125	2342.94	882.222	715.221	1092.86	1368.13	1278.25	976.861	945.297	1456.83	1154.48	985.857	732.045	-2.65573	-3.27583	-2.14386	-1.71251	-1.83293	-1.03339	1.49134	1.18183	1.00921	-1.33443	2.39844
	Bra031548	AT1G06970	CHX14, ATCHX14 cation/hydrogen exchanger 14 chr1:2138109-2140818 FORWARD LENGTH=829	521.585	168.669	143.699	101.352	291.197	122.849	80.3175	103.625	157.06	105.907	51.0477	254.167	-3.09236	-3.62971	-5.14627	-1.79118	-4.24574	1.29019	1.95549	1.3186	-1.57338	3.16453	6.49404
	Bra031977	AT3G03720	CAT4 cationic amino acid transporter 4 chr3:925870-930974 REVERSE LENGTH=801	884.73	430.541	324.841	305.172	1077.79	930.656	307.362	325.296	290.928	139.267	244.861	272.129	-2.05493	-2.72358	-2.89912	1.21821	1.05191	1.05835	-1.05649	-2.207	-1.25525	-1.12947	2.87846
	Bra032085	AT2G24550	unknown protein; BEST Arabidopsis thaliana protein match is: unknown protein (TAIR:AT4G31510.1); Has 219 Blast hits to 219 proteins in 33 species: Archae - 0; Bacteria - 0; Metazoa - 16; Fungi - 2; Plants - 184; Viruses - 0; Other Eukaryotes - 17 (source: NCBI BLink). chr2:10428060-10429051 REVERSE LENGTH=245	3668.34	1308.8	993.853	1681.5	5503.52	4397.55	2843.83	1822.47	1532.78	1539.66	2621.06	4920.8	-2.80283	-3.69103	-2.18159	1.50028	1.19878	-1.56043	-1.85534	-1.84705	-1.08499	1.73034	1.28993
	Bra032629	AT1G01240	unknown protein; INVOLVED IN: N-terminal protein myristoylation; EXPRESSED IN: 17 plant structures; EXPRESSED DURING: 11 growth stages; BEST Arabidopsis thaliana protein match is: unknown protein (TAIR:AT2G46550.1); Has 95 Blast hits to 78 proteins in 16 species: Archae - 0; Bacteria - 2; Metazoa - 11; Fungi - 0; Plants - 80; Viruses - 0; Other Eukaryotes - 2 (source: NCBI BLink). chr1:100683-101…	3747.83	1816.31	1625.62	1828.71	3874.62	3944.69	3690.62	2458.64	2244.11	2086.71	2890.45	4233.63	-2.06343	-2.30548	-2.04944	1.03383	1.05253	-1.50108	-1.64458	-1.76863	-1.27683	1.14713	1.0155
	Bra033460	AT3G52080	chx28 cation/hydrogen exchanger 28 chr3:19315090-19317735 FORWARD LENGTH=801	2128.63	896.851	308.107	490.834	1794.04	2070.97	326.89	379.71	219.99	112.167	155.158	300.111	-2.37345	-6.90874	-4.33676	-1.1865	-1.02784	1.16158	-1.48593	-2.91432	-2.10682	-1.08923	6.51176
	Bra033523	AT4G15990	unknown protein; BEST Arabidopsis thaliana protein match is: unknown protein (TAIR:AT4G16024.1); Has 14 Blast hits to 14 proteins in 2 species: Archae - 0; Bacteria - 0; Metazoa - 0; Fungi - 0; Plants - 14; Viruses - 0; Other Eukaryotes - 0 (source: NCBI BLink). chr4:9061269-9061676 REVERSE LENGTH=135	2040.51	784.162	480.612	502.063	1084.13	1036.11	402.594	505.425	508.467	506.658	409.619	486.944	-2.60215	-4.24565	-4.06425	-1.88216	-1.9694	1.25542	1.26298	1.25848	1.01745	1.20952	5.06841
	Bra034389	AT2G28110	FRA8, IRX7 Exostosin family protein chr2:11978024-11979641 REVERSE LENGTH=448	1145.32	409.389	543.285	305.063	637.945	663.406	1017.17	674.361	557.568	517.981	526.38	620.887	-2.79763	-2.10814	-3.75437	-1.79533	-1.72642	-1.50835	-1.8243	-1.96372	-1.93239	-1.63825	1.12599
	Bra034820	NA	NA	2008.68	524.711	320.224	605.481	2760.83	2817.08	477.861	621.702	338.675	315.962	447.122	456.688	-3.82816	-6.27273	-3.31749	1.37445	1.40245	1.30101	-1.41097	-1.5124	-1.06875	-1.04636	4.20348
	Bra034888	NA	NA	1081.38	402.474	458.94	263.06	1181.58	1317.51	135.57	68.9495	116.174	225.163	87.977	51.3439	-2.68683	-2.35626	-4.11077	1.09266	1.21836	-1.96622	-1.16696	1.66086	-1.54097	-2.64043	7.97654
	Bra035502	AT5G52320	CYP96A4 cytochrome P450, family 96, subfamily A, polypeptide 4 chr5:21245111-21246619 REVERSE LENGTH=502	540.001	170.425	137.433	112.743	602.435	667.878	305.933	147.157	80.319	162.415	134.323	453.892	-3.16856	-3.92919	-4.78966	1.11562	1.23681	-2.07896	-3.80897	-1.88365	-2.27759	1.48363	1.7651
	Bra036602	AT5G26960	Galactose oxidase/kelch repeat superfamily protein chr5:9484908-9486149 REVERSE LENGTH=413	6633.21	3280.21	2556.62	3049.77	7009.02	6633.03	4094.78	3131.56	3136.87	3238.02	3457.16	5280.13	-2.02219	-2.59452	-2.17499	1.05666	-1.00003	-1.30758	-1.30537	-1.26459	-1.18443	1.28948	1.61992
	Bra037310	NA	NA	1726.71	849.323	792.49	710.961	1427.8	1423.48	1377.9	1180.76	1137.07	852.454	1322.98	1205.85	-2.03304	-2.17884	-2.4287	-1.20935	-1.21302	-1.16696	-1.2118	-1.61639	-1.04151	-1.14268	1.25315
	Bra037454	AT5G48910	LPA66 Pentatricopeptide repeat (PPR) superfamily protein chr5:19832969-19834909 REVERSE LENGTH=646	1742.89	858.565	844.676	723.231	1530.22	1470.18	178.649	210.119	279.935	338.629	348.74	258.37	-2.03	-2.06338	-2.40987	-1.13898	-1.18549	1.17616	1.56696	1.8955	1.9521	1.44624	9.75595
	Bra037562	AT3G18773	RING/U-box superfamily protein chr3:6466304-6466966 FORWARD LENGTH=220	668.999	146.724	141.324	88.3236	460.582	370.861	304.166	95.9842	79.1499	73.7609	55.2215	305.527	-4.55957	-4.7338	-7.57441	-1.45251	-1.80391	-3.16892	-3.84291	-4.12368	-5.50811	1.00447	2.19945
	Bra038217	AT3G19553	Amino acid permease family protein chr3:6790988-6792507 REVERSE LENGTH=479	3016.78	1499.35	1316.53	1415.15	2738.63	2742.71	1122.69	1026.93	854.549	591.576	720.547	1263.47	-2.01206	-2.29146	-2.13177	-1.10157	-1.09993	-1.09325	-1.31378	-1.8978	-1.55811	1.1254	2.6871
	Bra040979	NA	NA	558.925	159.156	143.698	94.2877	366.639	149.539	31.5804	120.584	107.428	43.392	97.5271	18.3453	-3.51181	-3.88958	-5.92787	-1.52446	-3.73765	3.81832	3.40173	1.37402	3.08822	-1.72144	17.6985
	Bra001473	AT3G12830	SAUR-like auxin-responsive protein family chr3:4079117-4079515 REVERSE LENGTH=132	2695.79	1153.88	1527.51	1285.74	1159.71	1408.53	3785.65	1490.56	1064.81	1042.04	709.295	1025.33	-2.33628	-1.76483	-2.09668	-2.32454	-1.9139	-2.53975	-3.55524	-3.63292	-5.3372	-3.69213	-1.40428
	Bra008728	AT5G14940	Major facilitator superfamily protein chr5:4831748-4834312 REVERSE LENGTH=552	1233.36	582.102	643.835	491.901	584.872	672.078	1226.36	391.463	424.416	547.294	488.742	400.161	-2.1188	-1.91565	-2.50733	-2.10877	-1.83514	-3.13276	-2.88952	-2.24077	-2.50922	-3.06467	1.00571
	Bra037630	AT2G44840	ATERF13, EREBP, ERF13 ethylene-responsive element binding factor 13 chr2:18495440-18496120 FORWARD LENGTH=226	548.916	159.98	378.065	245.332	135.534	351.813	1494.01	193.699	108.343	190.974	121.293	172.252	-3.43115	-1.45191	-2.23744	-4.05002	-1.56025	-7.71305	-13.7896	-7.82311	-12.3174	-8.6734	-2.72175
	Bra007328	AT3G57450	unknown protein; Has 65 Blast hits to 65 proteins in 11 species: Archae - 0; Bacteria - 0; Metazoa - 0; Fungi - 0; Plants - 65; Viruses - 0; Other Eukaryotes - 0 (source: NCBI BLink). chr3:21262028-21262318 FORWARD LENGTH=96	4107.51	1073.7	2400.43	2023	1421.46	1089.36	4284.73	1859.16	2495.75	3283.73	1639.85	621.591	-3.82557	-1.71116	-2.03041	-2.88964	-3.77057	-2.30466	-1.71681	-1.30484	-2.61288	-6.89317	-1.04315
	Bra021771	AT2G32030	Acyl-CoA N-acyltransferases (NAT) superfamily protein chr2:13632675-13633241 REVERSE LENGTH=188	4823.42	1472.34	2736.52	2249.47	1003.17	706.525	4129.42	1697.98	2084.3	3147.55	1079.02	801.212	-3.27602	-1.76261	-2.14425	-4.80818	-6.82696	-2.43196	-1.9812	-1.31195	-3.82701	-5.15397	1.16806
	Bra021868	AT2G33020	AtRLP24, RLP24 receptor like protein 24 chr2:14013874-14016516 REVERSE LENGTH=864	2509.32	850.638	1694.02	726.935	661.12	833.693	2037.28	999.383	1027.96	1139.97	400.53	576.231	-2.94993	-1.48128	-3.45192	-3.79556	-3.00988	-2.03854	-1.98187	-1.78713	-5.08646	-3.53553	1.2317
	Bra022609	AT5G52750	Heavy metal transport/detoxification superfamily protein chr5:21384134-21384795 FORWARD LENGTH=139	9405.16	3506.98	6119.82	3244.62	3602.79	3111.54	8739.65	3647.88	6646.85	7358.95	2785.82	4455.74	-2.68184	-1.53684	-2.89869	-2.61052	-3.02267	-2.39582	-1.31486	-1.18762	-3.13719	-1.96144	1.07615
	Bra034042	AT1G66910	Protein kinase superfamily protein chr1:24961634-24963941 REVERSE LENGTH=666	1724.82	802.046	1063.59	598.93	612.173	650.972	809.288	390.618	333.37	762.193	135.027	173.666	-2.15053	-1.6217	-2.87984	-2.81754	-2.64961	-2.07181	-2.4276	-1.06179	-5.99353	-4.66003	2.13128
	Bra011432	AT4G33300	ADR1-L1 ADR1-like 1 chr4:16051162-16054005 REVERSE LENGTH=816	16759.7	7826.13	8763.56	6917.68	7980.27	6781.92	13907.7	7298.01	6867.01	6798.07	5342.27	5433.7	-2.14151	-1.91243	-2.42273	-2.10014	-2.47123	-1.90568	-2.02529	-2.04583	-2.60333	-2.55953	1.20507
	Bra029269	AT5G62280	Protein of unknown function (DUF1442) chr5:25017165-25017985 FORWARD LENGTH=236	832.074	310.827	431.681	259.797	360.025	280.499	534.48	413.169	411.491	192.191	308.987	564.036	-2.67697	-1.92752	-3.20279	-2.31116	-2.96641	-1.29361	-1.29889	-2.78098	-1.72978	1.0553	1.55679
	Bra012270	AT1G21100	O-methyltransferase family protein chr1:7386991-7388318 REVERSE LENGTH=373	863.416	354.352	431.814	124.658	298.658	180.816	977.074	682.26	724.657	418.545	454.88	365.575	-2.43661	-1.99951	-6.92628	-2.89099	-4.77511	-1.43211	-1.34833	-2.33445	-2.14798	-2.6727	-1.13164
	Bra013715	AT4G23610	Late embryogenesis abundant (LEA) hydroxyproline-rich glycoprotein family chr4:12314037-12314723 FORWARD LENGTH=228	1464.51	687.037	1078.65	552.943	398.658	296.091	597.247	473.585	327.63	276.998	261.185	352.838	-2.13163	-1.35772	-2.64857	-3.6736	-4.94615	-1.26112	-1.82293	-2.15614	-2.28668	-1.69269	2.4521
	Bra027987	AT5G03610	GDSL-like Lipase/Acylhydrolase superfamily protein chr5:915650-918326 FORWARD LENGTH=359	1618.72	242.971	2016.41	358.999	712.507	584.36	4796.53	5702.86	2915.18	1642.12	285.371	218.06	-6.66219	1.24568	-4.50898	-2.27187	-2.77007	1.18896	-1.64536	-2.92094	-16.808	-21.9964	-2.96316
	Bra000441	AT2G47130	NAD(P)-binding Rossmann-fold superfamily protein chr2:19349627-19350481 REVERSE LENGTH=257	2818.29	1278.99	2365.12	973.281	512.601	419.887	2781.26	3380.25	1941.21	1678.17	842.593	249.329	-2.20353	-1.19161	-2.89566	-5.49802	-6.71202	1.21537	-1.43275	-1.65732	-3.30083	-11.155	1.01331
	Bra006366	AT5G48380	BIR1 BAK1-interacting receptor-like kinase 1 chr5:19604584-19606532 REVERSE LENGTH=620	1810.31	691.672	1168.51	903.5	301.312	271.331	695.139	473.156	408.184	427.712	175.898	150.917	-2.6173	-1.54925	-2.00366	-6.00809	-6.67196	-1.46915	-1.703	-1.62525	-3.95194	-4.6061	2.60424
	Bra013034	AT2G17040	anac036, NAC036 NAC domain containing protein 36 chr2:7407123-7408120 FORWARD LENGTH=276	9759.7	4209.11	5590.34	4022.97	2906.75	2909.75	9206.93	5164.58	5585.27	6263.19	4456.36	2410.86	-2.31871	-1.74582	-2.42599	-3.3576	-3.35414	-1.78271	-1.64843	-1.47001	-2.06602	-3.81894	1.06004
	Bra013205	AT2G04515	unknown protein; FUNCTIONS IN: molecular_function unknown; INVOLVED IN: biological_process unknown; LOCATED IN: endomembrane system; BEST Arabidopsis thaliana protein match is: unknown protein (TAIR:AT2G04495.1); Has 30201 Blast hits to 17322 proteins in 780 species: Archae - 12; Bacteria - 1396; Metazoa - 17338; Fungi - 3422; Plants - 5037; Viruses - 0; Other Eukaryotes - 2996 (source: NCBI BLin…	11832.5	5343.29	10617.7	5333.86	2620.78	2427.56	8705.8	5466.36	6278.34	8489.66	4297.28	2100.6	-2.21446	-1.11441	-2.21837	-4.51488	-4.87424	-1.59261	-1.38664	-1.02546	-2.02589	-4.14443	1.35915
	Bra014877	AT1G30370	alpha/beta-Hydrolases superfamily protein chr1:10719169-10720758 REVERSE LENGTH=529	1355.79	513.459	1276.61	464.436	339.01	361.609	596.999	669.526	948.517	873.362	262.175	222.749	-2.6405	-1.06202	-2.91922	-3.99926	-3.74933	1.12149	1.58881	1.46292	-2.2771	-2.68014	2.27101
	Bra015437	NA	NA	1551.15	596.849	889	477.814	388.985	419.588	1092.65	809.758	842.425	687.191	521.916	366.483	-2.5989	-1.74483	-3.24635	-3.98769	-3.69684	-1.34935	-1.29703	-1.59002	-2.09354	-2.98145	1.41962
	Bra015441	AT1G05577	Domain of unknown function (DUF966) chr1:1662643-1664288 REVERSE LENGTH=372	1313.95	381.891	763.351	533.091	340.399	439.676	866.416	902.516	601.546	547.111	405.963	490.898	-3.44064	-1.72129	-2.46478	-3.86003	-2.98845	1.04167	-1.44032	-1.58362	-2.13422	-1.76496	1.51653
	Bra019541	AT3G48410	alpha/beta-Hydrolases superfamily protein chr3:17925786-17928100 REVERSE LENGTH=385	738.508	287.199	400.629	223.424	164.231	118.884	739.887	849.435	469.976	571.724	262.185	211.796	-2.57142	-1.84337	-3.30541	-4.49676	-6.212	1.14806	-1.57431	-1.29413	-2.822	-3.49339	-1.00187
	Bra031287	AT3G21520	DMP1, AtDMP1 DUF679 domain membrane protein 1 chr3:7582000-7582623 FORWARD LENGTH=207	1278.36	325.361	816.916	342.509	142.541	77.0209	910.417	743.453	586.972	776.911	195.584	180.347	-3.92905	-1.56486	-3.73234	-8.96837	-16.5976	-1.22458	-1.55104	-1.17184	-4.65486	-5.04814	1.40415
	Bra034424	AT1G35210	unknown protein; FUNCTIONS IN: molecular_function unknown; INVOLVED IN: biological_process unknown; LOCATED IN: chloroplast; EXPRESSED IN: 14 plant structures; EXPRESSED DURING: 9 growth stages; CONTAINS InterPro DOMAIN/s: Protein of unknown function DUF740 (InterPro:IPR008004); BEST Arabidopsis thaliana protein match is: unknown protein (TAIR:AT1G22470.1); Has 83 Blast hits to 83 proteins in 12 …	2635.08	1219.67	2319.73	813.425	384.814	350.877	4435.39	3561.85	4041.69	4014	670.467	363.277	-2.16049	-1.13594	-3.23949	-6.84767	-7.50998	-1.24525	-1.09741	-1.10498	-6.61537	-12.2094	-1.68321
	Bra001717	AT3G18710	PUB29, ATPUB29 plant U-box 29 chr3:6434234-6435481 REVERSE LENGTH=415	1065.8	440.995	716.035	196.051	517.63	140.316	365.791	124.31	146.873	164.952	114.389	47.436	-2.41681	-1.48847	-5.43634	-2.059	-7.59571	-2.94257	-2.49053	-2.21756	-3.19778	-7.71125	2.91369
	Bra002773	AT5G57010	calmodulin-binding family protein chr5:23068207-23070203 FORWARD LENGTH=495	1296.53	595.958	1168.68	555.023	220.447	208.629	864.751	639.463	705.608	1868.59	925.541	224.516	-2.17554	-1.1094	-2.33599	-5.88137	-6.21452	-1.35231	-1.22554	2.16084	1.0703	-3.85162	1.49931
	Bra003729	AT1G74170	AtRLP13, RLP13 receptor like protein 13 chr1:27891555-27895441 REVERSE LENGTH=1000	2780.83	1383.57	1954.47	1114.39	1212.07	1144.15	1990.49	1535.54	1798.02	1391.93	1417.18	890.805	-2.00989	-1.42281	-2.49538	-2.29428	-2.43048	-1.29628	-1.10705	-1.43002	-1.40454	-2.23448	1.39706
	Bra009613	AT5G02100	UNE18, ORP3A Oxysterol-binding family protein chr5:413639-416016 FORWARD LENGTH=453	724.177	351.066	402.879	338.453	300.383	248.786	477.083	299.87	364.153	232.629	197.407	264.111	-2.06279	-1.7975	-2.13967	-2.41085	-2.91084	-1.59097	-1.31012	-2.05083	-2.41675	-1.80637	1.51793
	Bra013749	AT4G24000	ATCSLG2, CSLG2 cellulose synthase like G2 chr4:12462142-12465471 FORWARD LENGTH=722	566.034	268.862	341.75	164.606	75.2086	76.7493	177.083	365.241	337.799	438.964	188.536	95.7714	-2.1053	-1.65628	-3.43872	-7.52619	-7.3751	2.06254	1.90757	2.47886	1.06468	-1.84902	3.19643
	Bra013944	AT4G26050	PIRL8 plant intracellular ras group-related LRR 8 chr4:13210522-13213149 FORWARD LENGTH=383	609.102	262.202	496.633	147.243	154.373	168.646	868.286	2003.3	1631.64	954.364	796.921	466.767	-2.32303	-1.22646	-4.13671	-3.94565	-3.61172	2.30719	1.87915	1.09914	-1.08955	-1.86021	-1.42552
	Bra017764	AT4G36500	unknown protein; FUNCTIONS IN: molecular_function unknown; INVOLVED IN: biological_process unknown; LOCATED IN: mitochondrion; EXPRESSED IN: 22 plant structures; EXPRESSED DURING: 13 growth stages; BEST Arabidopsis thaliana protein match is: unknown protein (TAIR:AT2G18210.1); Has 50 Blast hits to 50 proteins in 7 species: Archae - 0; Bacteria - 0; Metazoa - 0; Fungi - 0; Plants - 50; Viruses - 0…	1392.12	572.016	1196.67	495.279	377.648	320.667	1060.01	690.542	762.686	678.055	616.333	369.292	-2.43371	-1.16333	-2.81078	-3.68629	-4.34133	-1.53504	-1.38984	-1.56331	-1.71987	-2.87038	1.31331
	Bra019654	AT1G14370	APK2A, PBL2 protein kinase 2A chr1:4915859-4917959 FORWARD LENGTH=426	3964.3	1661.57	2629.69	1662.41	1711.31	1454.97	2168.62	1550.04	1574.59	1356.4	1446.64	942.073	-2.38588	-1.50752	-2.38467	-2.31653	-2.72466	-1.39907	-1.37726	-1.59881	-1.49907	-2.30197	1.82803
	Bra021071	AT4G17070	peptidyl-prolyl cis-trans isomerases chr4:9595523-9598066 REVERSE LENGTH=343	586.908	293.011	323.826	223.454	194.075	210.87	160.239	99.2148	145.816	83.3852	144.599	152.537	-2.00302	-1.81242	-2.62653	-3.02413	-2.78327	-1.61507	-1.09891	-1.92167	-1.10816	-1.05049	3.6627
	Bra024194	AT4G28530	anac074, NAC074 NAC domain containing protein 74 chr4:14090725-14094603 REVERSE LENGTH=352	613.037	296.851	366.196	266.675	228.504	232.277	247.832	297.619	267.823	242.416	199.896	174.181	-2.06513	-1.67407	-2.29882	-2.68283	-2.63925	1.20089	1.08066	-1.02234	-1.2398	-1.42284	2.4736
	Bra024212	AT4G28280	LLG3 LORELEI-LIKE-GPI ANCHORED PROTEIN 3 chr4:14010785-14011487 FORWARD LENGTH=160	557.445	203.342	534.222	216.501	178.359	501.426	92.3611	254.703	153.029	154.655	274.128	195.055	-2.74142	-1.04347	-2.57479	-3.12541	-1.11172	2.75769	1.65686	1.67446	2.968	2.11187	6.0355
	Bra024919	AT5G47740	Adenine nucleotide alpha hydrolases-like superfamily protein chr5:19338688-19339683 FORWARD LENGTH=244	1431.36	480.613	849.173	401.727	606.473	481.589	177.557	196.953	162.13	80.4039	91.1078	58.9186	-2.9782	-1.68559	-3.56302	-2.36014	-2.97216	1.10924	-1.09515	-2.20831	-1.94887	-3.0136	8.06141
	Bra025665	AT5G39520	Protein of unknown function (DUF1997) chr5:15823920-15825416 REVERSE LENGTH=230	1027.98	373.294	996.019	476.416	223.74	262.306	450.64	463.925	1206.51	646.675	1208.95	907.345	-2.75381	-1.03209	-2.15774	-4.59453	-3.91901	1.02948	2.67733	1.43501	2.68274	2.01346	2.28116
	Bra029907	AT3G48580	XTH11 xyloglucan endotransglucosylase/hydrolase 11 chr3:18007238-18008341 FORWARD LENGTH=277	682.731	317.823	397.036	235.221	227.619	186.166	427.974	92.7645	118.118	110.639	117.781	115.064	-2.14815	-1.71957	-2.90251	-2.99945	-3.66732	-4.61355	-3.62328	-3.8682	-3.63364	-3.71944	1.59526
	Bra030390	AT1G52330	Late embryogenesis abundant (LEA) hydroxyproline-rich glycoprotein family chr1:19488962-19489763 FORWARD LENGTH=214	565.58	189.221	304.019	64.77	216.566	267.24	472.142	279.525	220.944	386.173	265.958	194.176	-2.98899	-1.86034	-8.73213	-2.61158	-2.11637	-1.68909	-2.13693	-1.22262	-1.77525	-2.43152	1.1979
	Bra032814	AT1G24260	SEP3, AGL9 K-box region and MADS-box transcription factor family protein chr1:8593790-8595862 REVERSE LENGTH=251	628.657	307.904	522.209	241.119	258.466	246.073	285.926	195.13	238.931	229.113	139.862	116.543	-2.04173	-1.20384	-2.60725	-2.43226	-2.55476	-1.46531	-1.19669	-1.24797	-2.04434	-2.45339	2.19867
	Bra033077	AT3G29000	Calcium-binding EF-hand family protein chr3:11005791-11006375 FORWARD LENGTH=194	2808.26	992.029	2230.46	1102.5	620.666	557.38	5204.64	3485.27	4304.68	3887.75	3200.19	778.583	-2.83082	-1.25905	-2.54717	-4.52459	-5.03832	-1.49332	-1.20907	-1.33873	-1.62635	-6.68476	-1.85333
	Bra034540	NA	NA	1217.32	452.951	970.648	207.75	319.685	491.855	273.733	504.082	468.49	470.301	505.777	316.705	-2.68753	-1.25413	-5.85954	-3.80787	-2.47496	1.84151	1.71149	1.7181	1.8477	1.15699	4.44711
	Bra035907	AT5G62165	AGL42 AGAMOUS-like 42 chr5:24965075-24968437 FORWARD LENGTH=210	1172.66	319.416	909.174	210.86	196.493	826.38	2026.7	2633.33	2998.4	1401.64	1758.35	842.538	-3.67126	-1.28981	-5.56132	-5.96795	-1.41903	1.29932	1.47945	-1.44595	-1.15261	-2.40547	-1.72829
	Bra038108	AT1G53180	unknown protein; FUNCTIONS IN: molecular_function unknown; INVOLVED IN: biological_process unknown; LOCATED IN: cellular_component unknown; EXPRESSED IN: 13 plant structures; EXPRESSED DURING: 6 growth stages; BEST Arabidopsis thaliana protein match is: unknown protein (TAIR:AT3G15115.1); Has 58 Blast hits to 56 proteins in 22 species: Archae - 0; Bacteria - 0; Metazoa - 6; Fungi - 4; Plants - 29…	508.089	93.4969	298.655	48.8738	242.372	237.889	262.861	51.736	299.319	251.946	48.8286	261.473	-5.43429	-1.70126	-10.3959	-2.09632	-2.13582	-5.08081	1.1387	-1.04332	-5.38334	-1.00531	1.93292
	Bra039353	AT3G12910	NAC (No Apical Meristem) domain transcriptional regulator superfamily protein chr3:4109417-4110648 FORWARD LENGTH=303	671.511	215.565	424.389	131.478	134.233	204.907	307.473	575.127	273.694	110.29	333.907	256.5	-3.11512	-1.5823	-5.1074	-5.00258	-3.27715	1.8705	-1.12342	-2.78786	1.08597	-1.19873	2.18397
	Bra039741	NA	NA	811.595	265.27	508.421	361.132	157.285	786.963	290.805	216.16	251.411	253.281	252.065	191.814	-3.05951	-1.59631	-2.24736	-5.16003	-1.0313	-1.34532	-1.15669	-1.14815	-1.15369	-1.51608	2.79086
	Bra030208	AT2G22760	basic helix-loop-helix (bHLH) DNA-binding superfamily protein chr2:9678012-9679165 FORWARD LENGTH=295	1370.84	199.555	122.53	192.843	129.173	142.467	767.794	175.702	458.46	665.498	504.163	488.648	-6.86948	-11.1878	-7.10858	-10.6124	-9.62216	-4.36986	-1.67472	-1.15371	-1.52291	-1.57126	1.78543
	Bra003780	AT1G74930	ORA47 Integrase-type DNA-binding superfamily protein chr1:28144239-28144826 FORWARD LENGTH=195	2117.98	84.2215	210.426	599.326	536.805	390.049	2500.7	111.681	399.389	644.743	2496.81	222.713	-25.1477	-10.0652	-3.53394	-3.94553	-5.43004	-22.3915	-6.26131	-3.8786	-1.00156	-11.2284	-1.1807
	Bra015882	AT1G74930	ORA47 Integrase-type DNA-binding superfamily protein chr1:28144239-28144826 FORWARD LENGTH=195	6235.24	711.826	577.162	2504.69	1853.42	1654.89	4782.93	752.952	866.435	1400.68	2789.57	1291.49	-8.7595	-10.8033	-2.48943	-3.36418	-3.76777	-6.35224	-5.52024	-3.41472	-1.71458	-3.70342	1.30364
	Bra039401	AT3G13440	S-adenosyl-L-methionine-dependent methyltransferases superfamily protein chr3:4378338-4379347 FORWARD LENGTH=278	1191.98	521.722	462.712	223.235	280.258	1141.46	1065.9	465.685	413.426	339.317	703.092	1010.72	-2.2847	-2.57607	-5.33957	-4.25315	-1.04426	-2.28889	-2.57821	-3.14131	-1.51602	-1.05459	1.11829
	Bra000430	AT2G46600	Calcium-binding EF-hand family protein chr2:19136070-19136477 FORWARD LENGTH=135	13224.8	3356.2	5585.77	3927.29	6208.85	6124.55	14069.6	3928.52	3878.54	4562.21	3481.44	5446.22	-3.94041	-2.36759	-3.36741	-2.12999	-2.15931	-3.5814	-3.62755	-3.08394	-4.04132	-2.58337	-1.06388
	Bra001941	AT3G24310	MYB305, ATMYB71 myb domain protein 305 chr3:8811336-8812330 REVERSE LENGTH=269	624.435	244.63	301.12	136.57	70.7034	75.1333	1048.68	419.503	501.741	184.547	484.441	159.871	-2.55257	-2.07371	-4.57227	-8.83175	-8.31103	-2.49982	-2.09008	-5.68245	-2.16472	-6.55954	-1.67941
	Bra003420	AT3G60550	CYCP3;2 cyclin p3;2 chr3:22379846-22380641 FORWARD LENGTH=230	1381.44	456.799	444.837	535.074	374.088	487.192	2020.82	355.966	471.601	411.11	849.74	824.574	-3.02417	-3.1055	-2.58177	-3.69282	-2.83551	-5.677	-4.28502	-4.91552	-2.37816	-2.45074	-1.46284
	Bra003713	AT1G76610	Protein of unknown function, DUF617 chr1:28751049-28751729 FORWARD LENGTH=226	687.637	105.122	183.341	109.047	338.325	317.167	698.333	317.467	326.6	196.834	211.723	503.296	-6.54132	-3.75059	-6.30588	-2.03247	-2.16806	-2.1997	-2.13819	-3.54783	-3.29833	-1.38752	-1.01555
	Bra009003	AT5G10930	CIPK5, SnRK3.24 CBL-interacting protein kinase 5 chr5:3445569-3446906 REVERSE LENGTH=445	3899.84	1519.54	1059.34	1098	1473.33	1235.8	3509.34	1653.78	1611.8	1125.66	1740.84	1097.25	-2.56646	-3.68139	-3.55177	-2.64696	-3.15572	-2.12201	-2.17728	-3.11758	-2.01589	-3.1983	1.11127
	Bra010210	AT1G33760	Integrase-type DNA-binding superfamily protein chr1:12237944-12238498 FORWARD LENGTH=184	1286.33	94.8463	419.933	129.772	170.898	120.498	2832.09	168.306	251.4	170.703	337.885	232.02	-13.5623	-3.06318	-9.91223	-7.52689	-10.6751	-16.827	-11.2653	-16.5907	-8.38182	-12.2062	-2.20168
	Bra012938	AT5G61600	ERF104 ethylene response factor 104 chr5:24766643-24767368 REVERSE LENGTH=241	6931.2	2022.14	2331.68	781.901	973.403	971.37	11540.1	2748.56	2458.06	1832.72	867.042	1226.35	-3.42766	-2.97262	-8.86455	-7.12059	-7.13549	-4.1986	-4.6948	-6.29671	-13.3097	-9.41012	-1.66495
	Bra015961	AT4G21390	B120 S-locus lectin protein kinase family protein chr4:11394458-11397474 REVERSE LENGTH=849	1195.66	381.135	525.569	333.526	416.303	333.443	966.607	425.323	380.749	431.558	447.12	218.167	-3.1371	-2.27498	-3.58491	-2.87209	-3.5858	-2.27264	-2.5387	-2.23981	-2.16185	-4.43058	1.23697
	Bra016400	AT1G21910	DREB26 Integrase-type DNA-binding superfamily protein chr1:7696655-7697347 FORWARD LENGTH=230	3063.89	378.194	665.812	838.981	1397.09	1406	4560.97	606.06	593.209	596.51	967.073	2315.29	-8.10137	-4.60173	-3.65192	-2.19305	-2.17915	-7.52561	-7.68864	-7.64609	-4.71626	-1.96993	-1.48862
	Bra016462	AT1G20520	Arabidopsis protein of unknown function (DUF241) chr1:7106922-7107617 REVERSE LENGTH=231	1056.81	113.884	175.972	74.527	230.503	249.686	1344.63	64.7977	50.0869	66.1401	39.3167	402.556	-9.27971	-6.00556	-14.1802	-4.5848	-4.23256	-20.7512	-26.8459	-20.33	-34.2	-3.34023	-1.27235
	Bra016553	AT1G18570	MYB51, AtMYB51, BW51A, BW51B, HIG1 myb domain protein 51 chr1:6389765-6391026 FORWARD LENGTH=352	1966.98	745.49	906.223	296.984	435.604	401.277	1953.64	920.051	663.569	603.615	408.586	504.434	-2.63851	-2.17053	-6.62319	-4.51552	-4.9018	-2.1234	-2.94414	-3.23657	-4.78147	-3.87293	1.00683
	Bra017218	AT2G36890	RAX2, MYB38, ATMYB38, BIT1 Duplicated homeodomain-like superfamily protein chr2:15485821-15487245 FORWARD LENGTH=298	2464.83	889.804	799.703	594.255	417.427	482.872	2426.24	898.111	821.194	737.082	799.3	468.046	-2.77008	-3.08218	-4.14776	-5.90482	-5.10452	-2.70149	-2.95453	-3.29168	-3.03546	-5.18376	1.01591
	Bra017495	AT5G47220	ATERF2, ATERF-2, ERF2 ethylene responsive element binding factor 2 chr5:19172023-19172754 REVERSE LENGTH=243	21477.5	7611.33	3650.52	5115.74	9310.69	10669.5	18015.5	5536.2	4745.35	4158.69	5888.85	7175.43	-2.82178	-5.88341	-4.19832	-2.30676	-2.01298	-3.25413	-3.79645	-4.33201	-3.05926	-2.51072	1.19217
	Bra017620	AT4G33985	Protein of unknown function (DUF1685) chr4:16288301-16288857 REVERSE LENGTH=154	1775.48	422.611	691.193	769.47	732.685	477.286	1733.93	751.502	689.518	677.351	737.251	682.102	-4.20122	-2.56872	-2.30741	-2.42325	-3.71995	-2.30729	-2.5147	-2.55987	-2.35189	-2.54204	1.02396
	Bra019087	AT2G20350	Integrase-type DNA-binding superfamily protein chr2:8784769-8785396 FORWARD LENGTH=158	4389.03	661.275	556.322	1004.53	957.189	848.941	9590.53	1152.59	1471.41	2003.22	2063.59	708.702	-6.63722	-7.88937	-4.36924	-4.58533	-5.17001	-8.32085	-6.51792	-4.78756	-4.6475	-13.5325	-2.18511
	Bra021018	AT4G18210	ATPUP10, PUP10 purine permease 10 chr4:10076175-10077495 FORWARD LENGTH=390	2396.76	678.181	415.919	864.484	824.023	1672	1670.97	653.68	596.23	293.718	462.608	599.408	-3.5341	-5.76256	-2.77247	-2.90861	-1.43347	-2.55625	-2.80256	-5.68903	-3.61206	-2.7877	1.43435
	Bra021049	AT4G17490	ATERF6, ERF-6-6, ERF6 ethylene responsive element binding factor 6 chr4:9752973-9753821 REVERSE LENGTH=282	4072.77	1032.84	1114.17	1491.33	929.731	941.872	4460.98	1458.84	1106.01	761.284	1670.75	926.745	-3.94327	-3.65543	-2.73096	-4.38059	-4.32412	-3.0579	-4.0334	-5.85981	-2.67005	-4.8136	-1.09532
	Bra023063	AT2G48010	RKF3 receptor-like kinase in in flowers 3 chr2:19641465-19643318 FORWARD LENGTH=617	3605.26	1450.54	1164.19	1339.82	1603.02	1644.34	2862	1209.16	962.954	683.38	835.716	1446.43	-2.48546	-3.0968	-2.69085	-2.24904	-2.19253	-2.36693	-2.9721	-4.18801	-3.42461	-1.97866	1.2597
	Bra023093	AT2G37030	SAUR-like auxin-responsive protein family chr2:15553732-15554106 FORWARD LENGTH=124	1246.12	150.091	185.029	183.463	202.631	225.727	764.731	165.166	209.472	226.352	148.724	203.73	-8.30243	-6.73473	-6.79221	-6.1497	-5.52047	-4.63008	-3.65076	-3.3785	-5.14195	-3.75365	1.62949
	Bra023940	AT3G20600	NDR1 Late embryogenesis abundant (LEA) hydroxyproline-rich glycoprotein family chr3:7194877-7195536 FORWARD LENGTH=219	8512.95	3203.8	4162.04	3641.36	3050.57	3128.52	4948.6	1569.83	2342.38	2092.6	1966.81	1498.61	-2.65714	-2.04538	-2.33785	-2.79061	-2.72108	-3.15232	-2.11264	-2.36481	-2.51605	-3.30213	1.72027
	Bra025883	AT1G21270	WAK2 wall-associated kinase 2 chr1:7444997-7447345 FORWARD LENGTH=732	5485.18	2263.64	2612.93	2193.37	1319.03	1291.28	4176.54	1712.48	1604.27	1201.58	1133.66	1009.07	-2.42317	-2.09924	-2.5008	-4.1585	-4.24786	-2.43888	-2.60339	-3.47587	-3.68412	-4.139	1.31333
	Bra026818	AT1G14600	Homeodomain-like superfamily protein chr1:5001185-5003370 REVERSE LENGTH=255	1660.94	398.992	501.267	317.204	419.147	283.518	2079.46	572.035	385.144	225.332	501.211	620.051	-4.16284	-3.31348	-5.23619	-3.96267	-5.85832	-3.6352	-5.39918	-9.22843	-4.14887	-3.35369	-1.25198
	Bra026884	AT3G22470	Pentatricopeptide repeat (PPR) superfamily protein chr3:7966066-7967925 REVERSE LENGTH=619	3816.22	957.47	833.171	887.06	1207.13	1297.03	1084.47	380.65	410.708	396.383	535.085	761.55	-3.98573	-4.58036	-4.3021	-3.1614	-2.94228	-2.849	-2.64049	-2.73591	-2.02672	-1.42403	3.51897
	Bra027546	AT5G44350	ethylene-responsive nuclear protein -related chr5:17864628-17865632 FORWARD LENGTH=334	1060.44	189.457	379.641	181.036	241.13	412.27	818.333	201.174	171.355	222.979	98.5231	151.068	-5.59726	-2.79327	-5.85762	-4.39779	-2.5722	-4.06779	-4.77566	-3.67	-8.306	-5.41698	1.29585
	Bra028865	AT5G02760	Protein phosphatase 2C family protein chr5:625377-626817 FORWARD LENGTH=370	3824.44	566.826	480.74	212.548	1791.6	1326.43	1367.23	432.81	474.194	237.138	491.964	1258.35	-6.74711	-7.95532	-17.9933	-2.13465	-2.88326	-3.15896	-2.88327	-5.76555	-2.77913	-1.08653	2.79722
	Bra032607	AT1G02380	unknown protein; BEST Arabidopsis thaliana protein match is: unknown protein (TAIR:AT4G01960.1); Has 66 Blast hits to 66 proteins in 11 species: Archae - 0; Bacteria - 0; Metazoa - 0; Fungi - 0; Plants - 66; Viruses - 0; Other Eukaryotes - 0 (source: NCBI BLink). chr1:477814-478850 FORWARD LENGTH=231	1502.72	139.154	325.011	734.819	719.068	743.634	2273.84	200.398	498.287	512.036	749.944	1490.32	-10.799	-4.6236	-2.04502	-2.08982	-2.02078	-11.3466	-4.56331	-4.44078	-3.03201	-1.52574	-1.51315
	Bra032665	NA	NA	2391.23	170.036	167.184	619.21	452.179	235.908	2496.14	326.23	222.686	562.68	813.518	390.211	-14.0631	-14.303	-3.86174	-5.28824	-10.1363	-7.65147	-11.2092	-4.43616	-3.06833	-6.3969	-1.04387
	Bra035061	AT1G69630	F-box/RNI-like superfamily protein chr1:26191640-26193174 REVERSE LENGTH=451	873.121	104.747	266.481	135.98	212.022	537.356	648.523	190.434	173.389	177.721	150.26	340.205	-8.33552	-3.27649	-6.42095	-4.11807	-1.62485	-3.4055	-3.74028	-3.64911	-4.31601	-1.90627	1.34632
	Bra035544	AT3G02020	AK3 aspartate kinase 3 chr3:340739-343410 REVERSE LENGTH=559	4061.42	1681.42	1965.53	1002.84	80.884	160.194	5088.46	1822.27	1411.8	1864.95	1108.08	388.796	-2.41547	-2.06632	-4.04992	-50.2129	-25.3531	-2.79237	-3.60424	-2.72847	-4.59214	-13.0877	-1.25288
	Bra035732	AT5G51190	Integrase-type DNA-binding superfamily protein chr5:20800708-20801373 REVERSE LENGTH=221	17698.6	6782.25	7600.9	5202.94	4476.59	4587.83	19436.7	7301.86	8133.86	6407.46	9356.82	3985.53	-2.60955	-2.32849	-3.40165	-3.95359	-3.85773	-2.66188	-2.3896	-3.03345	-2.07728	-4.87682	-1.09821
	Bra036022	AT1G21910	DREB26 Integrase-type DNA-binding superfamily protein chr1:7696655-7697347 FORWARD LENGTH=230	4781.58	365.299	702.49	1037.31	2057.55	2305.48	9610.8	650.226	1015.38	971.768	1676.39	4041.01	-13.0895	-6.80662	-4.6096	-2.32392	-2.07401	-14.7807	-9.46522	-9.89001	-5.73303	-2.37832	-2.00996
	Bra039508	AT5G44350	ethylene-responsive nuclear protein -related chr5:17864628-17865632 FORWARD LENGTH=334	1112.92	34.8577	32.6281	46.7742	97.4271	100.618	723.219	47.5633	52.3906	69.804	56.1559	85.4048	-31.9275	-34.1092	-23.7935	-11.4231	-11.0608	-15.2054	-13.8044	-10.3607	-12.8788	-8.46813	1.53884
	Bra040158	AT4G17490	ATERF6, ERF-6-6, ERF6 ethylene responsive element binding factor 6 chr4:9752973-9753821 REVERSE LENGTH=282	7672.87	2283.78	3620.31	2290.92	1234.95	1210.41	10614.4	4666.96	3179.51	2241.05	3727.48	1149.74	-3.35972	-2.1194	-3.34925	-6.2131	-6.33907	-2.27437	-3.33838	-4.73635	-2.84761	-9.232	-1.38337
	Bra040309	AT1G44830	Integrase-type DNA-binding superfamily protein chr1:16933792-16934427 FORWARD LENGTH=211	1701.44	207.527	131.237	124.142	182.703	256.766	2548.19	323.176	331.686	103.617	529.861	360.768	-8.19864	-12.9646	-13.7056	-9.3126	-6.62642	-7.88484	-7.68254	-24.5924	-4.80917	-7.06324	-1.49767
	Bra025892	AT1G21326	VQ motif-containing protein chr1:7469002-7469721 REVERSE LENGTH=239	1701.23	670.903	804.971	472.517	254.35	162.51	887.814	394.814	463.597	453.899	278.231	41.7089	-2.53573	-2.11341	-3.60036	-6.68854	-10.4685	-2.24869	-1.91506	-1.95597	-3.19092	-21.286	1.9162
	Bra033176	AT4G10390	Protein kinase superfamily protein chr4:6441949-6443161 REVERSE LENGTH=342	2194.23	849.342	905.924	724.37	1004.75	843.647	2185.32	958.852	1173.34	1138.82	1010.39	1184.77	-2.58345	-2.42209	-3.02916	-2.18386	-2.60089	-2.2791	-1.86248	-1.91893	-2.16285	-1.84451	1.00408
	Bra033432	AT3G52430	PAD4, ATPAD4 alpha/beta-Hydrolases superfamily protein chr3:19431566-19434292 FORWARD LENGTH=541	1184.15	257.806	502.628	219.07	330.599	445.459	1689.25	772.094	1013.63	1367.07	92.766	168.61	-4.59318	-2.35592	-5.40535	-3.58183	-2.65827	-2.18788	-1.66654	-1.23567	-18.2098	-10.0187	-1.42655
	Bra000512	NA	NA	4743.49	973.648	1348.39	2075.39	1581.19	1616.36	5955.39	1721.44	2619.05	3268.36	1761.21	1769.95	-4.87187	-3.51789	-2.28559	-2.99995	-2.93467	-3.45954	-2.27387	-1.82213	-3.38142	-3.36472	-1.25549
	Bra000637	AT4G08040	ACS11 1-aminocyclopropane-1-carboxylate synthase 11 chr4:4887112-4888939 FORWARD LENGTH=460	970.166	56.0518	263.925	297.25	21.6427	28.7874	1976.94	452.999	855.79	3214.32	436.905	176.842	-17.3084	-3.67592	-3.2638	-44.8265	-33.7011	-4.36412	-2.31008	1.62591	-4.52487	-11.1791	-2.03773
	Bra010697	AT4G39190	unknown protein; BEST Arabidopsis thaliana protein match is: unknown protein (TAIR:AT2G21560.1); Has 5536 Blast hits to 3562 proteins in 401 species: Archae - 12; Bacteria - 497; Metazoa - 1363; Fungi - 374; Plants - 149; Viruses - 22; Other Eukaryotes - 3119 (source: NCBI BLink). chr4:18252032-18252865 REVERSE LENGTH=277	4207.01	1220.83	1265.63	1663.81	2061.47	2108.06	3096.89	775.038	1098.03	1641.74	1462.38	1733.54	-3.44602	-3.32404	-2.52854	-2.04078	-1.99568	-3.99579	-2.82041	-1.88635	-2.11771	-1.78645	1.35846
	Bra040472	AT5G66200	ARO2 armadillo repeat only 2 chr5:26453648-26455603 REVERSE LENGTH=651	503.796	244.916	134.001	171.656	128.117	87.3754	530.444	198.99	145.706	320.351	171.732	113.722	-2.05702	-3.75964	-2.93492	-3.93231	-5.76588	-2.66568	-3.64051	-1.65582	-3.08879	-4.66439	-1.05289
	Bra018675	AT2G28500	LBD11 LOB domain-containing protein 11 chr2:12186603-12188110 REVERSE LENGTH=232	1528.64	351.862	734.453	512.814	449.402	493.315	960.416	540.426	465.026	839.737	495.709	359.352	-4.34443	-2.08133	-2.98089	-3.4015	-3.09871	-1.77715	-2.0653	-1.14371	-1.93746	-2.67263	1.59164
	Bra005755	AT5G02760	Protein phosphatase 2C family protein chr5:625377-626817 FORWARD LENGTH=370	4922.97	1331.53	1087.24	508.537	1141.55	1132.81	1417.63	860.583	638.595	545.148	765.084	864.869	-3.69723	-4.52795	-9.68065	-4.31253	-4.3458	-1.64729	-2.21992	-2.60045	-1.85291	-1.63913	3.47268
	Bra006733	AT5G59000	RING/FYVE/PHD zinc finger superfamily protein chr5:23818768-23820018 FORWARD LENGTH=231	1251.61	498.754	321.772	356.182	551.979	644.815	1694.34	941.176	781.476	497.63	634.543	871.491	-2.50947	-3.88974	-3.51396	-2.2675	-1.94104	-1.80024	-2.16813	-3.40482	-2.67017	-1.94419	-1.35373
	Bra007191	NA	NA	3742.54	783.236	1179.89	433.493	894.11	796.175	2166.01	1291.28	1069.09	826.451	612.36	914.809	-4.7783	-3.17194	-8.63345	-4.18577	-4.70065	-1.67741	-2.02603	-2.62086	-3.53715	-2.36772	1.72785
	Bra024954	AT5G47220	ATERF2, ATERF-2, ERF2 ethylene responsive element binding factor 2 chr5:19172023-19172754 REVERSE LENGTH=243	6790.69	2503.04	1446.98	3083.17	1920.65	2038.2	3920.19	2862.78	1763.91	952.312	1918.57	2586.61	-2.71298	-4.69301	-2.2025	-3.53562	-3.33171	-1.36936	-2.22244	-4.1165	-2.04329	-1.51557	1.73223
	Bra027020	AT1G62760	Plant invertase/pectin methylesterase inhibitor superfamily protein chr1:23237574-23238512 REVERSE LENGTH=312	5094.78	1140.62	660.69	337.073	1083.1	943.292	4834.06	2832.26	2143.38	613.557	1998.61	1995.32	-4.46668	-7.7113	-15.1148	-4.70389	-5.40106	-1.70679	-2.25534	-7.87875	-2.41871	-2.4227	1.05393
	Bra027323	AT3G14620	CYP72A8 cytochrome P450, family 72, subfamily A, polypeptide 8 chr3:4914978-4916853 FORWARD LENGTH=515	3361.04	936.409	759.655	611.446	667.685	679.942	2766.17	1911.65	1180.76	738.178	599.442	316.35	-3.58929	-4.42443	-5.49687	-5.03387	-4.94313	-1.44701	-2.3427	-3.74729	-4.61457	-8.74402	1.21505
	Bra030337	AT5G40240	nodulin MtN21 /EamA-like transporter family protein chr5:16082325-16084466 REVERSE LENGTH=368	1135.61	495.99	417.713	434.397	455.263	421.676	1114.69	662.38	415.129	375.03	212.083	193.251	-2.28958	-2.71864	-2.61422	-2.4944	-2.69309	-1.68286	-2.68517	-2.97227	-5.25591	-5.76809	1.01877
	Bra037699	AT2G43590	Chitinase family protein chr2:18081592-18082749 REVERSE LENGTH=264	12896.6	4341.88	5570.93	3816.31	5209.28	4588.54	8817.18	6015.39	4363.05	3808.43	3132.71	2534.42	-2.97028	-2.31498	-3.37934	-2.4757	-2.81061	-1.46577	-2.02088	-2.31517	-2.81455	-3.47897	1.46267
	Bra038486	AT4G16563	Eukaryotic aspartyl protease family protein chr4:9329933-9331432 REVERSE LENGTH=499	10984.4	2973.56	3540.87	3472.84	4781.16	4535.44	13486.8	6918.57	5488.53	4107.33	6400.23	8264.83	-3.69402	-3.10218	-3.16294	-2.29743	-2.4219	-1.94936	-2.45727	-3.28359	-2.10724	-1.63183	-1.22781
	Bra034264	AT2G25625	unknown protein; FUNCTIONS IN: molecular_function unknown; INVOLVED IN: biological_process unknown; LOCATED IN: chloroplast; EXPRESSED IN: 10 plant structures; EXPRESSED DURING: LP.06 six leaves visible, LP.04 four leaves visible, 4 anthesis, petal differentiation and expansion stage; Has 24 Blast hits to 24 proteins in 9 species: Archae - 0; Bacteria - 0; Metazoa - 0; Fungi - 0; Plants - 24; Vir…	905.176	353.129	151.064	212.834	210.428	196.769	513.031	356.964	222.452	300.517	231.258	396.215	-2.5633	-5.992	-4.25297	-4.30159	-4.6002	-1.43721	-2.30625	-1.70716	-2.21844	-1.29483	1.76437
	Bra003872	AT1G72630	ELF4-L2 ELF4-like 2 chr1:27344988-27345347 FORWARD LENGTH=119	1043.21	393.635	453.046	400.906	206.987	743.202	1397.37	715.952	809.039	615.055	835.556	690.872	-2.6502	-2.30266	-2.60213	-5.03998	-1.40367	-1.95176	-1.7272	-2.27194	-1.67238	-2.02262	-1.33949
	Bra019685	AT1G14080	FUT6, ATFUT6 fucosyltransferase 6 chr1:4822580-4824218 FORWARD LENGTH=519	621.285	111.121	79.6736	27.4038	156.736	74.0313	576.511	516.416	693.278	214.735	484.264	250.286	-5.59107	-7.79788	-22.6715	-3.96389	-8.39219	-1.11637	1.20254	-2.68476	-1.19049	-2.30341	1.07766
	Bra034235	AT3G26280	CYP71B4 cytochrome P450, family 71, subfamily B, polypeptide 4 chr3:9630358-9631970 REVERSE LENGTH=504	1439.75	577.609	293.137	391.371	534.737	553.157	1381.12	859.535	873.352	529.543	1025.43	697.064	-2.4926	-4.91153	-3.67873	-2.69245	-2.60279	-1.60682	-1.5814	-2.60814	-1.34687	-1.98134	1.04245
	Bra000889	AT2G46450	ATCNGC12, CNGC12 cyclic nucleotide-gated channel 12 chr2:19065845-19068364 FORWARD LENGTH=649	1258.35	259.093	477	173.455	93.655	104.465	838.109	818.707	419.565	414.156	215.571	82.2576	-4.85675	-2.63805	-7.25462	-13.436	-12.0457	-1.0237	-1.99757	-2.02366	-3.88786	-10.1888	1.50142
	Bra005338	AT2G35480	unknown protein; FUNCTIONS IN: molecular_function unknown; INVOLVED IN: biological_process unknown; LOCATED IN: mitochondrion; EXPRESSED IN: 13 plant structures; EXPRESSED DURING: 9 growth stages; BEST Arabidopsis thaliana protein match is: unknown protein (TAIR:AT1G32260.1); Has 47 Blast hits to 47 proteins in 14 species: Archae - 0; Bacteria - 0; Metazoa - 0; Fungi - 0; Plants - 47; Viruses - 0…	1591.56	680.631	786.661	652.2	597.823	494.568	2225.12	1235.45	1265.54	983.221	706.779	771.983	-2.33836	-2.02318	-2.44029	-2.66226	-3.21808	-1.80106	-1.75824	-2.26309	-3.14825	-2.88234	-1.39807
	Bra011033	AT4G28490	RLK5, HAE Leucine-rich receptor-like protein kinase family protein chr4:14077894-14080965 FORWARD LENGTH=999	11006.3	3901.19	4381.64	2519.96	4264.04	4339.05	5526.61	2994.7	3039.12	2033.02	2377.07	3012.84	-2.82127	-2.51191	-4.36765	-2.58119	-2.53657	-1.84546	-1.81849	-2.71842	-2.32497	-1.83435	1.99151
	Bra031035	AT1G18570	MYB51, AtMYB51, BW51A, BW51B, HIG1 myb domain protein 51 chr1:6389765-6391026 FORWARD LENGTH=352	5303.53	2028.84	2022.31	723.976	460.944	393.241	4023.68	2038.65	2540.72	1348.86	1742.05	685.046	-2.61407	-2.62251	-7.32556	-11.5058	-13.4867	-1.9737	-1.58368	-2.98302	-2.30974	-5.87359	1.31808
	Bra019261	AT4G23880	unknown protein; Has 73 Blast hits to 69 proteins in 22 species: Archae - 0; Bacteria - 4; Metazoa - 9; Fungi - 2; Plants - 18; Viruses - 0; Other Eukaryotes - 40 (source: NCBI BLink). chr4:12415789-12416388 REVERSE LENGTH=199	3365.43	866.175	1560.55	679.665	799.601	530.881	2439.1	1405.8	1448.13	1355.44	1101.33	597.234	-3.88539	-2.15657	-4.9516	-4.20889	-6.33933	-1.73503	-1.68431	-1.79949	-2.21469	-4.08399	1.37978
	Bra027849	AT1G59590	ZCF37 ZCF37 chr1:21887860-21888495 FORWARD LENGTH=211	647.675	200.731	297.617	268.599	260.319	504.36	526.571	464.685	546.62	442.881	135.027	277.234	-3.22658	-2.1762	-2.41131	-2.48801	-1.28415	-1.13318	1.03807	-1.18897	-3.89975	-1.89937	1.22999
	Bra028555	AT5G11000	Plant protein of unknown function (DUF868) chr5:3479166-3480335 REVERSE LENGTH=389	6791.42	3147.11	3332.23	3149.49	2260.18	2272.42	3587.46	2087.61	2695.96	2799.14	1793.55	2468.84	-2.15799	-2.0381	-2.15636	-3.00481	-2.98863	-1.71845	-1.33068	-1.28163	-2.0002	-1.4531	1.8931
	Bra038814	AT2G18680	unknown protein; FUNCTIONS IN: molecular_function unknown; INVOLVED IN: biological_process unknown; LOCATED IN: endomembrane system; EXPRESSED IN: male gametophyte, pollen tube; EXPRESSED DURING: L mature pollen stage, M germinated pollen stage; BEST Arabidopsis thaliana protein match is: unknown protein (TAIR:AT2G18690.1); Has 30201 Blast hits to 17322 proteins in 780 species: Archae - 12; Bacte…	1719.75	559.842	559.361	481.676	200.583	183.618	835.077	537.137	595.13	434.536	325.737	242.323	-3.07185	-3.07449	-3.57035	-8.57376	-9.36591	-1.55468	-1.40318	-1.92177	-2.56365	-3.44613	2.05939
	Bra000542	AT2G26480	UGT76D1 UDP-glucosyl transferase 76D1 chr2:11263963-11265572 FORWARD LENGTH=452	897.592	309.057	436.926	266.205	254.786	260.162	458.803	460.983	445.918	369.969	171.992	249.183	-2.90429	-2.05433	-3.37181	-3.52293	-3.45013	1.00475	-1.0289	-1.24011	-2.66758	-1.84123	1.95638
	Bra000755	AT4G11910	INVOLVED IN: biological_process unknown; LOCATED IN: chloroplast; BEST Arabidopsis thaliana protein match is: non-yellowing 1 (TAIR:AT4G22920.1); Has 206 Blast hits to 202 proteins in 67 species: Archae - 0; Bacteria - 86; Metazoa - 0; Fungi - 0; Plants - 118; Viruses - 0; Other Eukaryotes - 2 (source: NCBI BLink). chr4:7156435-7157839 FORWARD LENGTH=271	1035.2	440.906	461.94	336.426	341.774	324.254	418.722	316.089	365.705	221.862	382.298	597.545	-2.34789	-2.24098	-3.07705	-3.0289	-3.19256	-1.3247	-1.14497	-1.88731	-1.09528	1.42707	2.47228
	Bra001986	AT5G42180	Peroxidase superfamily protein chr5:16852702-16854021 FORWARD LENGTH=317	2862.11	796.344	1330.53	1119.84	925.013	815.195	414.627	559.832	589.723	923.729	882.274	484.944	-3.59406	-2.15111	-2.55582	-3.09413	-3.51095	1.35021	1.4223	2.22786	2.12787	1.16959	6.90285
	Bra002689	AT5G02760	Protein phosphatase 2C family protein chr5:625377-626817 FORWARD LENGTH=370	5760.7	2431.51	2364.18	1414.18	1959.59	2246.16	2600.11	2090.89	1909.02	1360.82	1943.3	2320.23	-2.36919	-2.43666	-4.07353	-2.93975	-2.56469	-1.24354	-1.36201	-1.91069	-1.33799	-1.12063	2.21556
	Bra003778	AT1G74950	JAZ2, TIFY10B TIFY domain/Divergent CCT motif family protein chr1:28148919-28150258 REVERSE LENGTH=249	862.577	94.6383	51.6286	333.379	94.2603	126.019	342.969	66.2757	31.9896	42.9265	28.6072	283.536	-9.11446	-16.7073	-2.58738	-9.15101	-6.84482	-5.17488	-10.7213	-7.98968	-11.9889	-1.20961	2.51503
	Bra003877	AT4G13095	LCR37 low-molecular-weight cysteine-rich 37 chr4:7634993-7635483 FORWARD LENGTH=77	869.196	197.132	77.8017	64.8012	156.166	104.882	154.955	224.082	141.173	132.924	139.533	180.907	-4.40921	-11.1719	-13.4133	-5.56585	-8.28737	1.44611	-1.09762	-1.16574	-1.11053	1.16748	5.60934
	Bra003998	AT1G69490	NAP, ANAC029, ATNAP NAC-like, activated by AP3/PI chr1:26122233-26123222 FORWARD LENGTH=268	2879.44	826.584	751.593	513.194	1180.06	1132.31	3115.48	1759.73	1906.78	1577.61	2264.56	3731.67	-3.48354	-3.83112	-5.61082	-2.44008	-2.54298	-1.77043	-1.6339	-1.97481	-1.37576	1.19778	-1.08197
	Bra004167	AT1G66460	Protein kinase superfamily protein chr1:24789894-24791988 REVERSE LENGTH=467	684.408	201.249	240.565	167.53	309.991	269.684	409.898	241.869	279.247	201	141.298	127.803	-3.4008	-2.845	-4.08529	-2.20783	-2.53781	-1.69471	-1.46787	-2.03929	-2.90095	-3.20726	1.6697
	Bra004385	AT1G69490	NAP, ANAC029, ATNAP NAC-like, activated by AP3/PI chr1:26122233-26123222 FORWARD LENGTH=268	3120.86	1395.74	1103.96	1403.12	1494.5	1192.16	2503.8	1482.29	1688.41	1694.22	1933.49	1745.93	-2.23599	-2.82697	-2.22423	-2.08823	-2.61782	-1.68914	-1.48293	-1.47785	-1.29496	-1.43408	1.24645
	Bra005174	AT5G02230	Haloacid dehalogenase-like hydrolase (HAD) superfamily protein chr5:449132-450507 FORWARD LENGTH=280	631.716	212.499	297.711	159.378	175.204	133.989	341.882	143.419	231.958	116.072	193.411	184.203	-2.9728	-2.12191	-3.96363	-3.6056	-4.71469	-2.3838	-1.4739	-2.94543	-1.76765	-1.85601	1.84776
	Bra006793	AT5G57910	unknown protein; BEST Arabidopsis thaliana protein match is: unknown protein (TAIR:AT4G30630.1); Has 30201 Blast hits to 17322 proteins in 780 species: Archae - 12; Bacteria - 1396; Metazoa - 17338; Fungi - 3422; Plants - 5037; Viruses - 0; Other Eukaryotes - 2996 (source: NCBI BLink). chr5:23451259-23452463 REVERSE LENGTH=207	3405.24	1474.46	1341.74	923.078	1198.06	1248.32	1036.15	598.13	860.647	611.497	793.361	890.556	-2.30948	-2.53793	-3.68901	-2.8423	-2.72786	-1.73232	-1.20392	-1.69445	-1.30603	-1.16349	3.28644
	Bra007381	AT3G58130	N-acetylglucosaminylphosphatidylinositol de-N-acetylase family protein chr3:21527946-21529654 FORWARD LENGTH=257	500.899	180.082	62.9177	136.915	53.9171	268.629	109.334	96.1864	71.9624	101.279	233.646	215.018	-2.78151	-7.96118	-3.65847	-9.29017	-1.86465	-1.13669	-1.51932	-1.07953	2.13699	1.96662	4.58137
	Bra009070	AT5G09970	CYP78A7 cytochrome P450, family 78, subfamily A, polypeptide 7 chr5:3112241-3113987 FORWARD LENGTH=536	1061.19	513.559	486.448	472.507	89.4367	70.8986	390.305	281.074	186.397	140.641	154.643	42.8839	-2.06634	-2.18151	-2.24587	-11.8653	-14.9677	-1.38862	-2.09394	-2.77519	-2.52391	-9.10143	2.71887
	Bra009141	AT5G22690	Disease resistance protein (TIR-NBS-LRR class) family chr5:7541369-7544888 FORWARD LENGTH=1008	1262.05	442.621	622.895	511.409	486.074	381.237	185.185	158.001	132.936	87.8828	141.96	98.9882	-2.85131	-2.0261	-2.46779	-2.59642	-3.31041	-1.17205	-1.39304	-2.10718	-1.30449	-1.87078	6.81508
	Bra009590	AT5G02420	unknown protein; Has 90 Blast hits to 90 proteins in 10 species: Archae - 0; Bacteria - 0; Metazoa - 0; Fungi - 0; Plants - 90; Viruses - 0; Other Eukaryotes - 0 (source: NCBI BLink). chr5:523501-523848 FORWARD LENGTH=115	7745.61	1274.19	1397.71	1056.04	836.483	4360.23	1536.01	2947.82	1442.73	1062.86	1433.52	1489.91	-6.07885	-5.54164	-7.33458	-9.25973	-1.77642	1.91914	-1.06466	-1.44517	-1.0715	-1.03094	5.04268
	Bra010557	AT4G36500	unknown protein; FUNCTIONS IN: molecular_function unknown; INVOLVED IN: biological_process unknown; LOCATED IN: mitochondrion; EXPRESSED IN: 22 plant structures; EXPRESSED DURING: 13 growth stages; BEST Arabidopsis thaliana protein match is: unknown protein (TAIR:AT2G18210.1); Has 50 Blast hits to 50 proteins in 7 species: Archae - 0; Bacteria - 0; Metazoa - 0; Fungi - 0; Plants - 50; Viruses - 0…	509.791	108.752	107.239	115.968	108.5	224.814	196.599	229.579	118.118	116.401	117.956	101.488	-4.68765	-4.75378	-4.39596	-4.69853	-2.26761	1.16775	-1.66443	-1.68898	-1.66671	-1.93716	2.59305
	Bra011422	AT4G33150	lysine-ketoglutarate reductase/saccharopine dehydrogenase bifunctional enzyme chr4:15985479-15991069 REVERSE LENGTH=1064	2677.6	1337.56	1224.53	919.493	903.364	962.999	3774.2	3238.59	3481.09	2071.23	2770.16	3397.21	-2.00185	-2.18663	-2.91204	-2.96403	-2.78048	-1.16538	-1.0842	-1.8222	-1.36245	-1.11097	-1.40955
	Bra011761	AT4G37430	CYP91A2, CYP81F1 cytochrome P450, family 91, subfamily A, polypeptide 2 chr4:17597242-17598829 FORWARD LENGTH=500	789.203	102.871	85.5635	109.512	203.741	246.1	227.13	140.45	98.2677	142.227	157.42	275.655	-7.67177	-9.22359	-7.20654	-3.87356	-3.20684	-1.61716	-2.31134	-1.59695	-1.44283	1.21364	3.47468
	Bra012314	AT1G22220	F-box family protein chr1:7846694-7847638 FORWARD LENGTH=314	601.319	232.386	219.541	241.139	218.703	163.052	217.029	162.345	197.267	256.316	283.754	202.935	-2.58759	-2.73898	-2.49366	-2.74948	-3.6879	-1.33684	-1.10018	1.18102	1.30745	-1.06945	2.77069
	Bra012935	AT5G61630	unknown protein; BEST Arabidopsis thaliana protein match is: unknown protein (TAIR:AT5G07490.1); Has 1807 Blast hits to 1807 proteins in 277 species: Archae - 0; Bacteria - 0; Metazoa - 736; Fungi - 347; Plants - 385; Viruses - 0; Other Eukaryotes - 339 (source: NCBI BLink). chr5:24773803-24774502 REVERSE LENGTH=147	1099.71	479.177	516.074	358.869	335.255	726.127	588.596	440.19	1668.13	329.028	607.089	571.843	-2.295	-2.13092	-3.06438	-3.28022	-1.51449	-1.33714	2.83408	-1.78889	1.03142	-1.0293	1.86836
	Bra013947	AT4G26090	RPS2 NB-ARC domain-containing disease resistance protein chr4:13224596-13227325 FORWARD LENGTH=909	611.036	165.098	164.741	95.7437	218.321	187.121	224.398	92.4136	111.361	93.5958	92.615	70.6158	-3.70105	-3.70907	-6.382	-2.7988	-3.26546	-2.42819	-2.01505	-2.39752	-2.42291	-3.17773	2.723
	Bra014651	NA	NA	807.489	293.525	353.307	309.139	359.611	271.729	381.147	290.118	346.46	276.628	356.028	342.539	-2.75101	-2.28552	-2.61206	-2.24545	-2.97167	-1.31377	-1.10012	-1.37783	-1.07055	-1.11271	2.11858
	Bra014734	AT3G55570	unknown protein; BEST Arabidopsis thaliana protein match is: unknown protein (TAIR:AT5G41761.1); Has 128 Blast hits to 128 proteins in 12 species: Archae - 0; Bacteria - 0; Metazoa - 0; Fungi - 0; Plants - 128; Viruses - 0; Other Eukaryotes - 0 (source: NCBI BLink). chr3:20610166-20610671 REVERSE LENGTH=109	762.422	257.908	81.6544	245.488	126.525	149.718	100.948	155.589	111.975	144.642	152.205	115.489	-2.95618	-9.33718	-3.10574	-6.02586	-5.09239	1.54128	1.10923	1.43284	1.50776	1.14404	7.55262
	Bra014884	AT1G30550	S-adenosyl-L-methionine-dependent methyltransferases superfamily protein chr1:10822341-10823641 REVERSE LENGTH=221	5769.05	2326.17	2436.36	2147.24	2505.52	2489	3991.89	3376.85	3063.51	2562.83	2695.13	2061.16	-2.48006	-2.3679	-2.68673	-2.30254	-2.31782	-1.18213	-1.30304	-1.55761	-1.48115	-1.93672	1.44519
	Bra017380	AT2G03667	Asparagine synthase family protein chr2:1114179-1117281 FORWARD LENGTH=610	759.513	343.872	217.956	136.328	154.937	270.634	387.19	117.015	74.908	128.01	51.9749	234.071	-2.20871	-3.48471	-5.57122	-4.90208	-2.80642	-3.30889	-5.16887	-3.02469	-7.44956	-1.65416	1.9616
	Bra017695	AT3G26940	CDG1 Protein kinase superfamily protein chr3:9936707-9938936 REVERSE LENGTH=432	864.555	315.716	167.251	215.945	160.929	222.964	159.629	229.093	208.23	160.044	121.656	103.735	-2.73839	-5.16921	-4.00359	-5.37228	-3.87755	1.43516	1.30446	1.0026	-1.31213	-1.53882	5.41603
	Bra018536	NA	NA	505.306	169.683	176.619	218.499	206.296	109.997	146.651	134.733	248.686	212.834	175.046	165.348	-2.97794	-2.86099	-2.31262	-2.44942	-4.59382	-1.08846	1.69577	1.4513	1.19362	1.12749	3.44564
	Bra018803	NA	NA	6535.93	1756.64	2454.22	2953.52	1254.14	1517.12	615.315	928.333	765.899	795.137	514.343	559.425	-3.7207	-2.66314	-2.21293	-5.21148	-4.30812	1.50871	1.24473	1.29224	-1.19631	-1.09991	10.6221
	Bra019455	AT3G43860	AtGH9A4, GH9A4 glycosyl hydrolase 9A4 chr3:15707183-15709438 FORWARD LENGTH=486	593.601	243.454	215.74	235.501	219.717	297.763	295.045	316.611	526.15	464.865	287.754	335.788	-2.43825	-2.75146	-2.52059	-2.70166	-1.99354	1.07309	1.78329	1.57557	-1.02534	1.13809	2.0119
	Bra020182	AT5G22290	anac089, NAC089 NAC domain containing protein 89 chr5:7376044-7377498 REVERSE LENGTH=340	1983.12	797.128	620.177	796.378	705.165	546.917	959.279	555.199	729.102	502.824	682.952	770.195	-2.48783	-3.19767	-2.49017	-2.81228	-3.626	-1.72781	-1.3157	-1.90778	-1.40461	-1.2455	2.0673
	Bra020292	AT5G59760	Protein of unknown function (DUF1635) chr5:24075628-24076415 REVERSE LENGTH=232	628.513	233.646	159.136	201.073	138.932	160.117	346.622	297.619	209.282	358.251	327.6	544.572	-2.69002	-3.94953	-3.1258	-4.52389	-3.92534	-1.16465	-1.65624	1.03355	-1.05806	1.57108	1.81325
	Bra020356	NA	NA	585.684	167.287	141.041	174.318	186.045	193.266	247.763	189.535	58.9908	136.182	642.706	281.453	-3.50107	-4.15258	-3.35986	-3.14808	-3.03046	-1.30722	-4.20003	-1.81935	2.59404	1.13598	2.36389
	Bra020731	AT3G30775	ERD5, PRODH, AT-POX, ATPOX, ATPDH, PRO1 Methylenetetrahydrofolate reductase family protein chr3:12448880-12451126 REVERSE LENGTH=499	994.239	145.494	128.129	114.618	254.003	265.807	48.7022	132.559	102.779	99.9327	53.1233	90.2317	-6.83354	-7.75967	-8.67437	-3.91428	-3.74045	2.72183	2.11036	2.05191	1.09078	1.85272	20.4147
	Bra021796	AT2G32530	ATCSLB03, CSLB03, ATCSLB3 cellulose synthase-like B3 chr2:13809283-13813487 FORWARD LENGTH=755	958.103	375.069	429.762	240.142	312.138	394.48	695.762	794.251	711.282	592.639	745.062	1274.74	-2.55447	-2.22938	-3.98974	-3.06949	-2.42877	1.14156	1.02231	-1.17401	1.07086	1.83215	1.37706
	Bra021998	AT5G45890	SAG12 senescence-associated gene 12 chr5:18613300-18614759 FORWARD LENGTH=346	6199.68	855.518	155.232	165.723	52.0884	51.5877	271.101	223.222	72.4351	61.8764	1076.99	175.231	-7.2467	-39.9382	-37.4099	-119.022	-120.177	-1.21449	-3.74267	-4.38133	3.97265	-1.54711	22.8685
	Bra022303	AT3G18150	RNI-like superfamily protein chr3:6217929-6219500 FORWARD LENGTH=456	716.538	250.126	315.019	211.665	316.509	321.252	108.326	63.988	100.184	109.533	68.1286	175.98	-2.86471	-2.27459	-3.38525	-2.26388	-2.23045	-1.69291	-1.08127	1.01114	-1.59002	1.62454	6.61464
	Bra025046	AT5G45890	SAG12 senescence-associated gene 12 chr5:18613300-18614759 FORWARD LENGTH=346	1143.48	145.956	86.4887	45.6523	119.165	37.0153	98.3872	65.0173	58.8565	46.1465	220.536	34.5424	-7.83442	-13.2211	-25.0476	-9.59577	-30.8921	-1.51325	-1.67165	-2.13206	2.24151	-2.8483	11.6222
	Bra025101	AT5G44820	Nucleotide-diphospho-sugar transferase family protein chr5:18095795-18097558 REVERSE LENGTH=367	1202.9	551.157	562.36	228.676	173.954	244.667	127.909	207.646	84.9684	168.101	102.074	172.06	-2.1825	-2.13902	-5.26028	-6.91505	-4.91648	1.62339	-1.50537	1.31422	-1.2531	1.34518	9.40434
	Bra025434	AT5G37890	Protein with RING/U-box and TRAF-like domains chr5:15090512-15091822 REVERSE LENGTH=286	1413.76	544.888	641.156	415.519	610.697	891.705	146.34	233.287	405.128	201.525	259.75	372.702	-2.59459	-2.20502	-3.4024	-2.31499	-1.58546	1.59414	2.7684	1.3771	1.77498	2.54682	9.66079
	Bra026557	AT3G11810	unknown protein; BEST Arabidopsis thaliana protein match is: unknown protein (TAIR:AT2G03330.1); Has 141 Blast hits to 141 proteins in 21 species: Archae - 0; Bacteria - 9; Metazoa - 0; Fungi - 0; Plants - 131; Viruses - 0; Other Eukaryotes - 1 (source: NCBI BLink). chr3:3727819-3728865 FORWARD LENGTH=348	1237.08	310.389	405.938	199.555	191.21	242.827	660.228	536.832	545.872	343.522	475.265	140.881	-3.98558	-3.04746	-6.19919	-6.46975	-5.09449	-1.22986	-1.20949	-1.92194	-1.38918	-4.68642	1.87372
	Bra026744	AT1G15825	hydroxyproline-rich glycoprotein family protein chr1:5448149-5448529 REVERSE LENGTH=126	956.342	141.749	280.655	141.085	108.505	257.652	124.532	154.661	205.87	81.0536	194.533	128.01	-6.74673	-3.40754	-6.77848	-8.81381	-3.71176	1.24194	1.65315	-1.53642	1.56211	1.02793	7.67949
	Bra027953	AT1G44542	Cyclase family protein chr1:16865145-16866573 REVERSE LENGTH=271	1505.04	557.695	580.315	593.526	625.289	753.161	406.5	430.166	433.611	326.324	417.953	427.387	-2.69868	-2.59349	-2.53576	-2.40695	-1.9983	1.05822	1.06669	-1.24569	1.02817	1.05138	3.70244
	Bra028207	AT1G47620	CYP96A8 cytochrome P450, family 96, subfamily A, polypeptide 8 chr1:17508116-17509678 REVERSE LENGTH=520	820.25	130.158	55.4129	51.364	163.108	154.39	113.165	149.763	115.561	167.871	230.363	196.778	-6.30196	-14.8025	-15.9694	-5.02888	-5.31284	1.3234	1.02117	1.48342	2.03564	1.73886	7.24827
	Bra028209	NA	NA	1096.06	340.399	273.871	475.358	384.495	198.82	76.0497	60.4599	73.3496	92.315	273.139	216.685	-3.21993	-4.0021	-2.30576	-2.85065	-5.51283	-1.25785	-1.03681	1.21388	3.59159	2.84926	14.4124
	Bra028423	AT5G38900	Thioredoxin superfamily protein chr5:15573745-15574945 REVERSE LENGTH=217	694.602	275.785	151.392	225.098	207.934	489.753	1360.25	1343.02	1102.87	1241.57	1387.4	1024.76	-2.51864	-4.5881	-3.08578	-3.34049	-1.41827	-1.01283	-1.23337	-1.09559	1.01996	-1.32738	-1.95832
	Bra030950	NA	NA	595.263	271.08	277.065	285.536	191.29	225.712	259.53	235.422	502.764	324.44	425.758	330.928	-2.19589	-2.14846	-2.08472	-3.11184	-2.63727	-1.1024	1.93721	1.25011	1.6405	1.2751	2.29362
	Bra031308	NA	NA	846.527	306.091	213.615	422.777	275.389	311.435	136.854	145.29	130.233	86.4994	64.1436	184.93	-2.76561	-3.96286	-2.0023	-3.07393	-2.71815	1.06164	-1.05084	-1.58214	-2.13356	1.35129	6.18562
	Bra031758	AT1G11190	BFN1, ENDO1 bifunctional nuclease i chr1:3750338-3752696 REVERSE LENGTH=305	3645.23	1038.04	675.926	962.571	836.232	887.336	928.518	817.624	1195.2	866.129	925.903	987.795	-3.51165	-5.39294	-3.78697	-4.35911	-4.10806	-1.13563	1.28721	-1.07203	-1.00282	1.06384	3.92586
	Bra032157	AT2G23580	ATMES4, MES4, ABE4 methyl esterase 4 chr2:10033360-10034310 REVERSE LENGTH=263	2642.51	1193.54	822.037	1274.4	411.845	449.981	285.926	239.565	190.529	262.046	189.298	125.861	-2.21401	-3.21459	-2.07353	-6.41627	-5.87249	-1.19352	-1.5007	-1.09113	-1.51045	-2.27176	9.24194
	Bra033690	AT5G43650	BHLH92 basic helix-loop-helix (bHLH) DNA-binding superfamily protein chr5:17533310-17534758 REVERSE LENGTH=247	790.658	59.6088	118.775	245.63	90.9989	94.6077	257.667	42.4506	128.449	94.0459	190.144	88.1866	-13.2641	-6.65677	-3.2189	-8.68865	-8.35723	-6.06981	-2.00599	-2.7398	-1.35512	-2.92184	3.06853
	Bra034038	AT1G67000	Protein kinase superfamily protein chr1:25004217-25007604 REVERSE LENGTH=892	552.165	84.2998	29.0189	36.2581	74.7745	93.4511	34.4868	50.8016	61.729	46.711	30.4531	44.5882	-6.55002	-19.0278	-15.2287	-7.3844	-5.9086	1.47307	1.78993	1.35446	-1.13246	1.29291	16.0109
	Bra034114	AT3G10440	Shugoshin C terminus chr3:3245376-3248987 FORWARD LENGTH=572	3481.55	428.972	403.017	321.935	801.981	722.814	310.789	270.024	304.547	295.12	359.994	353.083	-8.11603	-8.63872	-10.8145	-4.34119	-4.81666	-1.15097	-1.0205	-1.05309	1.15832	1.13609	11.2023
	Bra034173	AT3G11280	Duplicated homeodomain-like superfamily protein chr3:3533477-3534393 REVERSE LENGTH=263	5281.87	1929.88	1618.31	1577.73	2394.74	2337.37	5977.2	3119.38	3179.86	3277.97	3738.59	5853.1	-2.73689	-3.26382	-3.34777	-2.20561	-2.25975	-1.91615	-1.87971	-1.82345	-1.59878	-1.0212	-1.13164
	Bra035438	AT1G59520	CW7 CW7 chr1:21861589-21866016 FORWARD LENGTH=388	648.37	248.572	262.813	217.759	276.766	245.36	351.856	149.726	156.271	123.633	173.749	314.873	-2.60838	-2.46704	-2.97747	-2.34266	-2.64253	-2.35	-2.25158	-2.84597	-2.02508	-1.11745	1.84271
	Bra037125	AT5G67170	SEC-C motif-containing protein / OTU-like cysteine protease family protein chr5:26799851-26801763 FORWARD LENGTH=375	2377.33	1139.67	866.137	983.647	1109.38	1234.27	1290.06	1519.62	1291.43	1353.61	1064.98	954.083	-2.08598	-2.74475	-2.41685	-2.14294	-1.9261	1.17795	1.00106	1.04926	-1.21135	-1.35215	1.84281
	Bra038362	NA	NA	3473.87	1005.95	787.433	838.006	1383.19	783.176	744.77	941.99	1653.35	891.776	4465.18	1033.14	-3.45332	-4.41164	-4.1454	-2.51149	-4.43562	1.26481	2.21995	1.19738	5.99538	1.38719	4.66435
	Bra038778	AT4G21323	Subtilase family protein chr4:11342494-11345632 FORWARD LENGTH=803	629.888	267.48	133.944	200.259	163.823	187.74	145.596	330.101	219.056	201.332	242.713	205.629	-2.3549	-4.70262	-3.14537	-3.84493	-3.35511	2.26724	1.50455	1.38281	1.66703	1.41233	4.32627
	Bra038813	AT2G18670	RING/U-box superfamily protein chr2:8093469-8094452 FORWARD LENGTH=181	622.447	181.279	206.018	255.316	262.315	269.66	29.4838	18.885	26.6615	27.851	18.0276	30.6207	-3.43364	-3.02132	-2.43795	-2.3729	-2.30827	-1.56123	-1.10586	-1.05863	-1.63548	1.03856	21.1115
	Bra039120	AT3G01420	ALPHA-DOX1, DOX1, DIOX1, PADOX-1 Peroxidase superfamily protein chr3:159689-162726 REVERSE LENGTH=639	2381.34	1073.39	1108.45	945.045	483.745	432.426	790.49	1225.87	1109.36	568.616	718.356	1284.39	-2.21852	-2.14835	-2.51982	-4.92272	-5.50693	1.55077	1.40338	-1.3902	-1.10042	1.6248	3.01249
	Bra039247	AT5G42180	Peroxidase superfamily protein chr5:16852702-16854021 FORWARD LENGTH=317	1229.55	304.502	579.626	487.676	402.139	391.055	149.02	206.385	175.748	251.546	227.982	203.577	-4.0379	-2.12128	-2.52124	-3.05752	-3.14419	1.38495	1.17936	1.688	1.52988	1.36611	8.25091
	Bra039441	AT3G05400	Major facilitator superfamily protein chr3:1549702-1553942 FORWARD LENGTH=462	508.706	88.5689	90.7179	44.9857	169.457	151.116	86.8128	148.354	72.4642	86.1818	115.231	275.122	-5.74362	-5.60756	-11.3082	-3.00198	-3.36633	1.7089	-1.19801	-1.00732	1.32735	3.16914	5.8598
	Bra039700	AT1G53885	Protein of unknown function (DUF581) chr1:20119798-20120277 FORWARD LENGTH=126	1141.8	315.589	166.528	261.599	354.124	294.574	371.887	48.6853	43.3286	101.956	81.2589	215.018	-3.618	-6.8565	-4.3647	-3.22429	-3.87611	-7.63859	-8.58295	-3.64752	-4.57657	-1.72956	3.07029
	Bra039775	AT3G48000	ALDH2B4, ALDH2, ALDH2A aldehyde dehydrogenase 2B4 chr3:17717082-17719843 REVERSE LENGTH=538	901.223	393.618	364.789	195.232	412.287	359.185	401.888	301.5	566.23	397.016	359.49	308.801	-2.28959	-2.47053	-4.61616	-2.18591	-2.50908	-1.33296	1.40892	-1.01227	-1.11794	-1.30145	2.24247
	Bra039891	NA	NA	1514.99	358.292	452.796	379.815	695.658	858.621	47.7653	20.2565	78.1282	47.4241	116.828	83.1358	-4.22837	-3.34586	-3.98876	-2.17778	-1.76445	-2.35802	1.63567	-1.00719	2.44588	1.74051	31.7174
	Bra040626	AT1G66860	Class I glutamine amidotransferase-like superfamily protein chr1:24942240-24944352 FORWARD LENGTH=433	1170.95	537.381	561.275	430.621	387.921	218.102	1040.73	880.528	993.193	748.892	556.444	512.361	-2.17899	-2.08623	-2.71921	-3.01853	-5.36882	-1.18194	-1.04786	-1.38969	-1.87032	-2.03124	1.12512
	Bra001907	AT3G23250	MYB15, ATY19, ATMYB15 myb domain protein 15 chr3:8309492-8310624 FORWARD LENGTH=285	4428.18	1205.2	2753.25	2381.69	1954.17	1587.22	3396.04	1290.96	3032.27	3314.02	1718.2	1723.93	-3.67423	-1.60835	-1.85926	-2.26602	-2.7899	-2.63063	-1.11997	-1.02475	-1.97651	-1.96994	1.30392
	Bra002400	AT5G22250	Polynucleotidyl transferase, ribonuclease H-like superfamily protein chr5:7365605-7366441 REVERSE LENGTH=278	6433.18	2648.7	4892.57	5077.32	2332.11	2514.4	5330.69	2196.84	3715.15	4130.48	4949.5	1690.8	-2.42881	-1.31489	-1.26704	-2.75852	-2.55853	-2.42653	-1.43485	-1.29057	-1.07702	-3.15276	1.20682
	Bra007450	AT3G59440	Calcium-binding EF-hand family protein chr3:21970423-21971010 FORWARD LENGTH=195	629.48	124.391	624.312	683.473	181.963	317.502	937.053	352.481	668.389	1018.06	550.831	332.276	-5.06049	-1.00828	1.08577	-3.45938	-1.9826	-2.65845	-1.40196	1.08645	-1.70116	-2.8201	-1.48861
	Bra013065	AT2G16530	3-oxo-5-alpha-steroid 4-dehydrogenase family protein chr2:7163276-7165064 REVERSE LENGTH=343	503.352	192.583	368.091	285.472	207.361	253.049	602.245	265.427	483.51	306.899	348.23	307.828	-2.61369	-1.36747	-1.76323	-2.42742	-1.98915	-2.26897	-1.24557	-1.96236	-1.72945	-1.95643	-1.19647
	Bra015876	AT1G75000	GNS1/SUR4 membrane protein family chr1:28163650-28164586 FORWARD LENGTH=281	919.621	421.889	711.315	1551.78	418.502	319.19	710.721	320.785	622.175	908.103	1284.05	255.424	-2.17977	-1.29285	1.68741	-2.19741	-2.88111	-2.21557	-1.14232	1.27772	1.80669	-2.78251	1.29393
	Bra025951	AT1G17750	PEPR2, AtPEPR2 PEP1 receptor 2 chr1:6106656-6110008 FORWARD LENGTH=1088	4979.05	2087.88	4626.53	4690.71	1899.45	1949.12	6511.94	2728.92	4976.77	6405.45	4359.86	1816.58	-2.38474	-1.0762	-1.06147	-2.62131	-2.55451	-2.38627	-1.30847	-1.01662	-1.49361	-3.58473	-1.30787
	Bra027602	AT5G45340	CYP707A3 cytochrome P450, family 707, subfamily A, polypeptide 3 chr5:18368977-18370909 REVERSE LENGTH=463	13926.5	5424.43	9329.82	9261.46	1382.84	1489.67	13287.4	6466.39	8287.69	10566.3	7878.18	1882.34	-2.56737	-1.49269	-1.5037	-10.0709	-9.34871	-2.05484	-1.60327	-1.25753	-1.68661	-7.05898	1.0481
	Bra028088	AT1G35460	basic helix-loop-helix (bHLH) DNA-binding superfamily protein chr1:13040092-13041907 FORWARD LENGTH=259	707.907	319.741	977.815	649.312	312.917	343.138	1182.75	449.539	1259.98	1732.28	1394.59	543.859	-2.214	1.38128	-1.09024	-2.26228	-2.06304	-2.63103	1.0653	1.46462	1.17911	-2.17474	-1.67077
	Bra028290	AT5G51990	CBF4, DREB1D C-repeat-binding factor 4 chr5:21117113-21117787 REVERSE LENGTH=224	5288	978.703	5838.74	12335.2	1795.14	1788.76	10010.6	2549.36	10774.3	10272.6	16009.8	3065.49	-5.40307	1.10415	2.33268	-2.94573	-2.95624	-3.92671	1.07629	1.02617	1.59928	-3.26558	-1.89308
	Bra028806	AT5G19680	Leucine-rich repeat (LRR) family protein chr5:6649663-6651564 FORWARD LENGTH=328	1365.91	506.955	866.844	1068.17	515.248	738.919	1132.9	369.586	1507.01	746.538	1746.93	791.338	-2.69434	-1.57573	-1.27874	-2.65098	-1.84852	-3.06532	1.33022	-1.51754	1.542	-1.43163	1.20568
	Bra030695	AT1G07630	PLL5 pol-like 5 chr1:2349189-2351437 FORWARD LENGTH=662	2277.02	1028.12	2206.9	1950.15	731.639	1305.89	1380.66	688.177	1514.36	2510.94	1010.32	1145.89	-2.21474	-1.03177	-1.16761	-3.11222	-1.74365	-2.00626	1.09684	1.81865	-1.36656	-1.20488	1.64923
	Bra030987	NA	NA	563.824	261.21	356.479	336.574	253.488	57.5442	898.669	410.435	568.076	1105.06	916.175	230.215	-2.15851	-1.58165	-1.67519	-2.22426	-9.7981	-2.18955	-1.58195	1.22966	1.01948	-3.90361	-1.59388
	Bra032293	AT4G01360	unknown protein; BEST Arabidopsis thaliana protein match is: Protein of unknown function (DUF793) (TAIR:AT1G01550.2); Has 99 Blast hits to 99 proteins in 25 species: Archae - 0; Bacteria - 10; Metazoa - 0; Fungi - 0; Plants - 89; Viruses - 0; Other Eukaryotes - 0 (source: NCBI BLink). chr4:565147-566193 FORWARD LENGTH=348	3644.36	1686.92	4794.05	7035.94	1190.23	1396.02	4591.22	1938.48	4045.34	6483.6	4481.39	1378.51	-2.16036	1.31547	1.93064	-3.0619	-2.61054	-2.36846	-1.13494	1.41217	-1.02451	-3.33057	-1.25982
	Bra033482	AT4G14450	unknown protein; LOCATED IN: chloroplast; BEST Arabidopsis thaliana protein match is: unknown protein (TAIR:AT3G23170.1); Has 74 Blast hits to 74 proteins in 6 species: Archae - 0; Bacteria - 0; Metazoa - 0; Fungi - 0; Plants - 74; Viruses - 0; Other Eukaryotes - 0 (source: NCBI BLink). chr4:8309519-8309896 FORWARD LENGTH=125	1646.18	467.352	2029.94	3248.14	391.166	368.595	1721.01	827.998	2658.37	2719.8	5411.49	614.965	-3.52236	1.23312	1.97314	-4.20839	-4.46609	-2.07852	1.54466	1.58035	3.14437	-2.79855	-1.04546
	Bra038219	AT3G19580	AZF2, ZF2 zinc-finger protein 2 chr3:6803293-6804114 REVERSE LENGTH=273	716.048	126.887	487.599	806.221	253.165	256.008	850.083	401.38	711.133	939.503	607.188	184.506	-5.64319	-1.46852	1.12593	-2.82838	-2.79698	-2.1179	-1.19539	1.10519	-1.40003	-4.60735	-1.18719
	Bra004633	AT2G41640	Glycosyltransferase family 61 protein chr2:17360654-17362391 FORWARD LENGTH=500	1806.3	634.936	1745.73	1744.84	364.129	357.641	4267.06	2013.85	3197.73	2130.44	3843.88	799.522	-2.84485	-1.0347	-1.03522	-4.9606	-5.0506	-2.11886	-1.3344	-2.0029	-1.11009	-5.33701	-2.36232
	Bra006401	AT5G17350	unknown protein; FUNCTIONS IN: molecular_function unknown; INVOLVED IN: N-terminal protein myristoylation; LOCATED IN: cellular_component unknown; EXPRESSED IN: 15 plant structures; EXPRESSED DURING: 8 growth stages; BEST Arabidopsis thaliana protein match is: unknown protein (TAIR:AT3G03280.1); Has 1807 Blast hits to 1807 proteins in 277 species: Archae - 0; Bacteria - 0; Metazoa - 736; Fungi - …	1536.86	607.134	1359.08	1398.58	566.635	470.475	2069.9	779.991	1475.58	888.366	2410.7	304.667	-2.53134	-1.13081	-1.09887	-2.71226	-3.26661	-2.65375	-1.40277	-2.33001	1.16465	-6.79398	-1.34684
	Bra010396	AT4G27657	unknown protein; FUNCTIONS IN: molecular_function unknown; INVOLVED IN: biological_process unknown; LOCATED IN: endomembrane system; EXPRESSED IN: 15 plant structures; EXPRESSED DURING: 9 growth stages; BEST Arabidopsis thaliana protein match is: unknown protein (TAIR:AT5G54145.1); Has 30201 Blast hits to 17322 proteins in 780 species: Archae - 12; Bacteria - 1396; Metazoa - 17338; Fungi - 3422; …	8928.77	2305.08	5159.63	6822.91	4188.12	3436.06	11579.4	4142.36	6316.98	2734.05	9228.08	1552.94	-3.87352	-1.73051	-1.30865	-2.13193	-2.59855	-2.79536	-1.83306	-4.23526	-1.2548	-7.45644	-1.29686
	Bra010397	AT4G27652	unknown protein; BEST Arabidopsis thaliana protein match is: unknown protein (TAIR:AT4G27657.1); Has 30201 Blast hits to 17322 proteins in 780 species: Archae - 12; Bacteria - 1396; Metazoa - 17338; Fungi - 3422; Plants - 5037; Viruses - 0; Other Eukaryotes - 2996 (source: NCBI BLink). chr4:13809945-13810157 FORWARD LENGTH=70	6873.72	636.508	3756.94	4039.45	2116.49	1747.06	9214.93	2011.11	5293.59	3280.84	8288.69	1225.19	-10.7991	-1.82961	-1.70165	-3.2477	-3.93445	-4.58201	-1.74077	-2.80871	-1.11175	-7.52123	-1.3406
	Bra007696	AT3G62720	ATXT1, XT1, XXT1 xylosyltransferase 1 chr3:23201326-23202708 FORWARD LENGTH=460	2560.63	873.742	1643.31	2570.89	1095.43	947.4	3544.63	1001.19	1403.2	1688.58	1895.75	964.077	-2.93065	-1.55821	1.00401	-2.33756	-2.7028	-3.54042	-2.5261	-2.09918	-1.86978	-3.67671	-1.38428
	Bra032176	AT2G23290	AtMYB70, MYB70 myb domain protein 70 chr2:9904895-9905824 REVERSE LENGTH=309	509.884	201.387	338.665	511.655	236.16	182.596	873.048	172.453	185.658	352.431	314.611	188.573	-2.53186	-1.50557	1.00347	-2.15906	-2.79242	-5.06253	-4.70245	-2.47722	-2.77501	-4.62976	-1.71225
	Bra028907	AT5G01550	LECRKA4.2 lectin receptor kinase a4.1 chr5:214517-216583 REVERSE LENGTH=688	2302.69	1070.03	1499.69	2096.97	522.276	531.25	2792.93	1243.16	1629	2515.19	1344.71	1300.02	-2.15199	-1.53544	-1.0981	-4.40895	-4.33448	-2.24664	-1.71451	-1.11043	-2.07698	-2.14837	-1.2129
	Bra003135	AT3G53450	Putative lysine decarboxylase family protein chr3:19812977-19815430 REVERSE LENGTH=215	1603.45	495.628	877.176	891.393	488.201	581.11	1032.98	373.184	508.514	794.542	424.077	679.404	-3.23519	-1.82797	-1.79881	-3.28441	-2.75929	-2.76802	-2.03137	-1.30009	-2.43583	-1.52042	1.55226
	Bra033977	AT1G67810	SUFE2 sulfur E2 chr1:25426488-25427264 FORWARD LENGTH=258	1567.89	619.556	896.028	853.222	442.802	421.583	1170.11	360.546	499.623	872.718	511.73	482.156	-2.53067	-1.74982	-1.83761	-3.54084	-3.71905	-3.24538	-2.34199	-1.34077	-2.28658	-2.42683	1.33995
	Bra013815	AT4G24570	DIC2 dicarboxylate carrier 2 chr4:12686546-12687487 FORWARD LENGTH=313	5521.22	2679.71	5364.25	5533.03	1346.3	1193.31	10861.4	5773.71	5078.1	5146.2	3500.66	1269.87	-2.06038	-1.02926	1.00214	-4.10103	-4.62681	-1.88118	-2.13887	-2.11057	-3.10267	-8.55316	-1.96721
	Bra013523	AT4G21390	B120 S-locus lectin protein kinase family protein chr4:11394458-11397474 REVERSE LENGTH=849	5046.37	2485.54	3808.16	2653.38	1819.69	1613.14	4972.44	3014.87	1854.44	3262.19	1432.51	2231.84	-2.03029	-1.32515	-1.90186	-2.7732	-3.12829	-1.6493	-2.68137	-1.52426	-3.47114	-2.22796	1.01487
	Bra006403	AT5G17350	unknown protein; FUNCTIONS IN: molecular_function unknown; INVOLVED IN: N-terminal protein myristoylation; LOCATED IN: cellular_component unknown; EXPRESSED IN: 15 plant structures; EXPRESSED DURING: 8 growth stages; BEST Arabidopsis thaliana protein match is: unknown protein (TAIR:AT3G03280.1); Has 1807 Blast hits to 1807 proteins in 277 species: Archae - 0; Bacteria - 0; Metazoa - 736; Fungi - …	4017.72	1554.94	3082.45	2341.76	1450.78	1328.06	4248.42	2147.94	2859.83	1725.18	3817.9	550.907	-2.58384	-1.30342	-1.71568	-2.76935	-3.02525	-1.9779	-1.48555	-2.4626	-1.11276	-7.71168	-1.05742
	Bra007334	AT3G57530	CPK32, ATCPK32, CDPK32 calcium-dependent protein kinase 32 chr3:21296898-21299351 REVERSE LENGTH=538	13552	4609.32	7964.52	8690.62	5131.72	4651.48	8532.56	4270.78	4532.28	9354.55	4164.16	2846.91	-2.94013	-1.70155	-1.55938	-2.64083	-2.91348	-1.99789	-1.88262	1.09634	-2.04905	-2.99713	1.58827
	Bra011409	AT4G33050	EDA39 calmodulin-binding family protein chr4:15944604-15946736 REVERSE LENGTH=488	11384.1	4204.99	7844.96	6057.08	1826.75	1500.57	5427.95	2734.26	5195.85	5834.13	2560.95	1424.51	-2.70728	-1.45114	-1.87947	-6.23189	-7.58652	-1.98516	-1.04467	1.07483	-2.11951	-3.8104	2.09731
	Bra014426	AT2G46400	WRKY46, ATWRKY46 WRKY DNA-binding protein 46 chr2:19043676-19044754 REVERSE LENGTH=295	3363.12	1480.05	4916.87	4707.26	1327.5	1585.38	2439.91	2554.6	2784.32	8170.92	904.613	1169.03	-2.2723	1.462	1.39967	-2.53342	-2.12133	1.04701	1.14116	3.34886	-2.69719	-2.08712	1.37838
	Bra017264	AT4G33050	EDA39 calmodulin-binding family protein chr4:15944604-15946736 REVERSE LENGTH=488	10295.7	4695.11	8200.53	8058.92	1703.95	1759.54	5792.28	3091.75	3978.42	5693.52	2396.34	1075.35	-2.19286	-1.25549	-1.27755	-6.04225	-5.85136	-1.87346	-1.45592	-1.01735	-2.41714	-5.38641	1.77749
	Bra019265	AT4G23810	WRKY53, ATWRKY53 WRKY family transcription factor chr4:12392666-12393739 REVERSE LENGTH=324	4008.59	1614.37	3864.21	2364.02	644.504	640.083	2498.41	1365.97	1635.4	3394.1	1126.52	633.921	-2.48307	-1.03736	-1.69567	-6.21965	-6.26261	-1.82904	-1.52771	1.3585	-2.21781	-3.9412	1.60446
	Bra024638	AT1G24140	Matrixin family protein chr1:8536131-8537285 REVERSE LENGTH=384	7444.68	3453.85	5970.43	4832.3	2304.57	2024.12	6974.76	4594.73	5474.97	5652.24	3037.78	1457.3	-2.15547	-1.24693	-1.54061	-3.2304	-3.67798	-1.51799	-1.27394	-1.23398	-2.29601	-4.78608	1.06737
	Bra037141	AT5G66890	Leucine-rich repeat (LRR) family protein chr5:26712944-26714383 REVERSE LENGTH=415	617.735	179.593	1010.62	612.448	130.262	136.216	686.24	551.847	1499.38	4627.6	185.55	131.016	-3.43964	1.63601	-1.00863	-4.74225	-4.53497	-1.24353	2.18492	6.74341	-3.69841	-5.23783	-1.1109
	Bra000093	AT2G38790	unknown protein; Has 21 Blast hits to 21 proteins in 5 species: Archae - 0; Bacteria - 0; Metazoa - 0; Fungi - 0; Plants - 19; Viruses - 0; Other Eukaryotes - 2 (source: NCBI BLink). chr2:16214546-16215160 REVERSE LENGTH=204	4470.16	1790.44	3265.56	3017.89	1363.44	1352.78	4023.87	3485.48	3839.15	3634.11	4861.85	1780.54	-2.49668	-1.36888	-1.48122	-3.27859	-3.30442	-1.15447	-1.04811	-1.10725	1.20825	-2.25992	1.11091
	Bra002377	AT5G21960	Integrase-type DNA-binding superfamily protein chr5:7258560-7259210 REVERSE LENGTH=216	555.87	177.638	372.301	499.935	62.2496	82.3763	345.38	106.431	193.17	201.517	576.352	159.369	-3.12923	-1.49307	-1.11188	-8.9297	-6.74794	-3.24511	-1.78796	-1.7139	1.66875	-2.16717	1.60944
	Bra002717	NA	NA	2733.61	537.341	1428.89	2937.14	536.662	440.254	3807.3	5492.2	4315.43	5495.25	5033.33	5821.04	-5.08729	-1.9131	1.07445	-5.09373	-6.20917	1.44254	1.13346	1.44335	1.32202	1.52892	-1.39277
	Bra003566	AT1G80450	VQ motif-containing protein chr1:30244155-30244688 REVERSE LENGTH=177	630.111	163.208	386.796	528.948	116.524	107.437	345.277	83.2054	201.724	498.219	232.498	141.542	-3.86079	-1.62905	-1.19125	-5.40756	-5.86493	-4.14969	-1.71163	1.44295	-1.48508	-2.4394	1.82494
	Bra006047	AT5G10100	TPPI Haloacid dehalogenase-like hydrolase (HAD) superfamily protein chr5:3157980-3160275 FORWARD LENGTH=369	1022.07	506.776	557.101	1364.26	304.477	352.138	336.383	246.249	548.215	587.07	900.351	339.857	-2.01681	-1.83462	1.3348	-3.35681	-2.90247	-1.36603	1.62973	1.74524	2.67657	1.01033	3.03841
	Bra007195	AT3G55840	Hs1pro-1 protein chr3:20717530-20718816 REVERSE LENGTH=428	10034.1	3834.29	9502.04	13188.4	3234.13	2852.52	6561.98	5035.91	6206.96	6691.84	6462.52	2587.36	-2.61694	-1.05599	1.31436	-3.10257	-3.51763	-1.30304	-1.0572	1.01979	-1.01539	-2.53617	1.52913
	Bra007913	AT1G70420	Protein of unknown function (DUF1645) chr1:26539840-26540658 REVERSE LENGTH=272	1720.02	753.324	2325.88	1460.49	630.549	667.227	2019.06	1471.72	1725.62	1860.48	1301.93	942.907	-2.28324	1.35224	-1.1777	-2.72781	-2.57786	-1.3719	-1.17005	-1.08524	-1.55082	-2.14131	-1.17386
	Bra008037	AT1G72520	LOX4 PLAT/LH2 domain-containing lipoxygenase family protein chr1:27308611-27312589 FORWARD LENGTH=926	3757.52	1508.83	2400.74	3382.41	594.167	613.505	1990.98	1118.13	1183.06	2530.69	1238.94	531.778	-2.49035	-1.56515	-1.1109	-6.32401	-6.12468	-1.78063	-1.68291	1.27108	-1.607	-3.74401	1.88727
	Bra008347	AT1G78130	UNE2 Major facilitator superfamily protein chr1:29400171-29401814 FORWARD LENGTH=490	902.481	396.895	687.185	900.875	440.962	513.924	739.213	656.009	543.748	868.536	405.897	571.839	-2.27385	-1.3133	-1.00178	-2.04662	-1.75606	-1.12683	-1.35948	1.17495	-1.82118	-1.29269	1.22087
	Bra008456	AT1G66550	WRKY67, ATWRKY67 WRKY DNA-binding protein 67 chr1:24828537-24829589 FORWARD LENGTH=249	796.594	349.212	610.916	619.027	369.418	182.712	302.526	273.499	378.611	522.36	323.447	212.954	-2.28112	-1.30393	-1.28685	-2.15635	-4.35983	-1.10613	1.2515	1.72666	1.06915	-1.42062	2.63314
	Bra008988	AT5G11130	Exostosin family protein chr5:3542320-3544724 FORWARD LENGTH=480	1315.85	438.816	1293.67	1223.37	240.712	281.626	807.68	652.778	624.185	1308.44	1410.68	402.556	-2.99864	-1.01715	-1.07559	-5.46649	-4.67233	-1.2373	-1.29398	1.62	1.74658	-2.00638	1.62917
	Bra009037	AT5G10380	RING1, ATRING1 RING/U-box superfamily protein chr5:3267819-3268724 FORWARD LENGTH=301	10998.9	5247.94	8982.52	7910.44	2556.82	2260.86	8520.94	6098.37	7993.67	8465.49	5974.8	2331.79	-2.09585	-1.22448	-1.39043	-4.30179	-4.86492	-1.39725	-1.06596	-1.00655	-1.42615	-3.65425	1.29081
	Bra009270	AT5G07330	unknown protein; FUNCTIONS IN: molecular_function unknown; INVOLVED IN: biological_process unknown; LOCATED IN: mitochondrion; BEST Arabidopsis thaliana protein match is: unknown protein (TAIR:AT1G63060.1); Has 1807 Blast hits to 1807 proteins in 277 species: Archae - 0; Bacteria - 0; Metazoa - 736; Fungi - 347; Plants - 385; Viruses - 0; Other Eukaryotes - 339 (source: NCBI BLink). chr5:2316064-…	2956.34	1069.08	1637.85	2489.89	1232.12	1315.03	527.897	488.785	564.19	488.972	507.004	735.045	-2.76531	-1.80501	-1.18734	-2.39939	-2.24812	-1.08002	1.06875	-1.07961	-1.04121	1.3924	5.60022
	Bra009869	AT5G25930	Protein kinase family protein with leucine-rich repeat domain chr5:9050880-9053978 FORWARD LENGTH=1005	2120.78	722.899	1703.71	1876.65	578.721	421.5	131.696	66.0546	175.111	128.08	29.5174	33.1754	-2.93372	-1.2448	-1.13009	-3.6646	-5.03151	-1.99374	1.32966	-1.02823	-4.46164	-3.96969	16.1036
	Bra009871	AT5G25930	Protein kinase family protein with leucine-rich repeat domain chr5:9050880-9053978 FORWARD LENGTH=1005	1380.82	534.536	984.138	991.259	400.14	397.26	574.825	812.861	975.25	1154.92	476.741	577.675	-2.58321	-1.40308	-1.393	-3.45084	-3.47586	1.4141	1.6966	2.00917	-1.20574	1.00496	2.40216
	Bra011823	AT4G39910	ATUBP3, UBP3 ubiquitin-specific protease 3 chr4:18511858-18514139 REVERSE LENGTH=371	3813.03	1499.76	4128.4	4462.77	1703.99	1859.38	2034.93	4425.8	4254.16	4825.18	6415.71	1989.55	-2.54243	1.08271	1.1704	-2.23771	-2.0507	2.17492	2.09057	2.37118	3.15279	-1.02281	1.87379
	Bra012088	AT5G66650	Protein of unknown function (DUF607) chr5:26603204-26604257 REVERSE LENGTH=321	4034.81	1426.18	5716.69	4811.22	1935.18	1840.71	7057.97	4308.44	7585.31	8156.18	8213.49	1596.24	-2.8291	1.41684	1.19243	-2.08498	-2.19199	-1.63817	1.07472	1.1556	1.16372	-4.42162	-1.74927
	Bra012150	AT5G67310	CYP81G1 cytochrome P450, family 81, subfamily G, polypeptide 1 chr5:26855313-26856924 REVERSE LENGTH=507	1577.13	667.022	928.237	1420.75	504.15	517.674	707.284	681.119	837.476	879.435	2832.13	879.647	-2.36443	-1.69906	-1.11007	-3.1283	-3.04657	-1.03841	1.18407	1.2434	4.00423	1.2437	2.22984
	Bra015964	AT1G73805	Calmodulin binding protein-like chr1:27745761-27749178 REVERSE LENGTH=451	1363.59	513.576	1227.43	1070.38	615.324	529.441	543.601	839.295	586.972	1032.67	340.205	301.666	-2.65509	-1.11093	-1.27393	-2.21605	-2.57553	1.54395	1.07978	1.89968	-1.59786	-1.802	2.50844
	Bra016191	AT1G70740	Protein kinase superfamily protein chr1:26673847-26675687 REVERSE LENGTH=425	9550.05	4719.48	8022.27	6176.81	4069.3	3600.31	8112.1	4439.85	7526.83	8216.83	8684.98	3883.08	-2.02354	-1.19044	-1.54611	-2.34685	-2.65256	-1.82711	-1.07776	1.01291	1.07062	-2.08909	1.17726
	Bra016254	AT1G69900	Actin cross-linking protein chr1:26326520-26327816 REVERSE LENGTH=397	2555.96	865.282	2506.04	4961.39	926.923	1084.71	2165.59	2125.5	2698.02	3307.87	2598.23	1226.89	-2.9539	-1.01992	1.94111	-2.75747	-2.35635	-1.01886	1.24586	1.52747	1.19978	-1.76511	1.18026
	Bra017237	AT2G36420	unknown protein; BEST Arabidopsis thaliana protein match is: unknown protein (TAIR:AT5G03670.1); Has 10588 Blast hits to 6606 proteins in 440 species: Archae - 8; Bacteria - 365; Metazoa - 4146; Fungi - 1198; Plants - 483; Viruses - 212; Other Eukaryotes - 4176 (source: NCBI BLink). chr2:15286498-15288990 FORWARD LENGTH=439	1086.53	525.719	1569.76	1896.3	396.397	396.546	801.324	574.818	752.056	1321.35	854.5	677.542	-2.06675	1.44475	1.74528	-2.74101	-2.73998	-1.39405	-1.06551	1.64896	1.06636	-1.18269	1.35592
	Bra020827	AT4G23190	CRK11, AT-RLK3 cysteine-rich RLK (RECEPTOR-like protein kinase) 11 chr4:12141197-12143710 REVERSE LENGTH=667	8158.2	3939.81	7484.22	6069.62	2131.38	1926.02	5747.94	4366.56	7085.31	8702.72	3849.71	2250.26	-2.07071	-1.09005	-1.3441	-3.82766	-4.23578	-1.31635	1.23267	1.51406	-1.49308	-2.55434	1.41933
	Bra022436	AT3G19580	AZF2, ZF2 zinc-finger protein 2 chr3:6803293-6804114 REVERSE LENGTH=273	999.073	364.372	1245.11	1345.15	291.806	251.521	1498.61	1056.16	2144.14	1647.44	3180.37	277.628	-2.7419	1.24627	1.3464	-3.42376	-3.97213	-1.41892	1.43075	1.09931	2.12221	-5.39791	-1.5
	Bra022437	AT3G19595	Haloacid dehalogenase-like hydrolase (HAD) superfamily protein chr3:6808585-6809508 REVERSE LENGTH=307	6517.31	1406.64	5767.02	6106.2	1556.86	1343.47	8213.91	4420.01	6843.44	5547.05	9808.92	1002.75	-4.63325	-1.1301	-1.06733	-4.18619	-4.8511	-1.85835	-1.20026	-1.48077	1.19418	-8.19138	-1.26032
	Bra022605	AT5G52750	Heavy metal transport/detoxification superfamily protein chr5:21384134-21384795 FORWARD LENGTH=139	12632.6	6192.55	7851.82	7325.24	2305.85	2288.95	7958.61	5143.99	6586.92	6607.28	5402.36	1210.87	-2.03997	-1.60888	-1.72453	-5.4785	-5.51895	-1.54717	-1.20824	-1.20452	-1.47317	-6.57264	1.58729
	Bra022606	NA	NA	12665.3	6166.81	8543.29	7177.06	2325.14	2409.63	7753.33	5211.59	6943.83	6423.63	5601.03	1271.58	-2.05378	-1.48249	-1.76469	-5.44711	-5.25612	-1.48771	-1.11658	-1.207	-1.38427	-6.0974	1.63353
	Bra022723	AT5G54490	PBP1 pinoid-binding protein 1 chr5:22121458-22121841 FORWARD LENGTH=127	10198	4836.31	9575.96	10118.4	4534.04	4560.3	11239.1	8284.43	7870.24	6782.4	7320.75	2747.48	-2.10863	-1.06496	-1.00787	-2.24921	-2.23626	-1.35665	-1.42805	-1.6571	-1.53524	-4.09069	-1.10209
	Bra024220	AT4G28160	hydroxyproline-rich glycoprotein family protein chr4:13980390-13980725 FORWARD LENGTH=111	831.581	393.3	476.065	559.838	333.815	756.803	523.31	883.068	858.643	460.983	399.953	545.75	-2.11437	-1.74678	-1.4854	-2.49114	-1.09881	1.68747	1.64079	-1.1352	-1.30843	1.04288	1.58908
	Bra024400	AT5G65600	Concanavalin A-like lectin protein kinase family protein chr5:26216126-26218153 REVERSE LENGTH=675	1266.02	624.943	919.073	949.129	118.682	93.7054	1054.67	828.916	927.74	1509.56	782.314	230.795	-2.02582	-1.3775	-1.33388	-10.6673	-13.5106	-1.27235	-1.13682	1.43131	-1.34814	-4.56973	1.20039
	Bra024661	AT1G27100	Actin cross-linking protein chr1:9407557-9411074 REVERSE LENGTH=519	1034.12	466.243	675.647	606.962	319.416	349.092	947.098	645.692	843.216	888.194	617.699	163.966	-2.21799	-1.53056	-1.70376	-3.23753	-2.96231	-1.4668	-1.1232	-1.06632	-1.53327	-5.77619	1.09188
	Bra024789	AT1G14170	RNA-binding KH domain-containing protein chr1:4843463-4845253 REVERSE LENGTH=454	1246.45	582.073	1607.35	2383.2	617.337	576.499	2303.28	1453.7	3118.05	2484.22	3604.57	268.028	-2.1414	1.28954	1.91199	-2.01908	-2.1621	-1.58443	1.35374	1.07856	1.56497	-8.59343	-1.84787
	Bra026365	AT4G27260	GH3.5, WES1 Auxin-responsive GH3 family protein chr4:13653704-13655892 FORWARD LENGTH=612	1469.43	630.484	880.948	1164.63	699.407	634.49	1118.45	1111.11	1005.37	961.583	1086.33	485.941	-2.33064	-1.66801	-1.26171	-2.10097	-2.31592	-1.00661	-1.11248	-1.16313	-1.02957	-2.30162	1.31381
	Bra026901	AT1G13520	Protein of unknown function (DUF1262) chr1:4631857-4633223 REVERSE LENGTH=387	2528.79	1204.74	1342.37	1359.31	400.739	337.888	375.731	217.759	465.869	298.174	304.9	429.083	-2.09903	-1.88382	-1.86035	-6.31032	-7.48411	-1.72544	1.2399	-1.26011	-1.23231	1.142	6.73032
	Bra027162	AT1G56510	WRR4, ADR2 Disease resistance protein (TIR-NBS-LRR class) chr1:21167704-21172260 FORWARD LENGTH=1007	543.537	224.536	499.741	400.334	50.9421	33.6504	200.908	121.92	453.908	455.398	147.8	43.899	-2.42071	-1.08764	-1.35771	-10.6697	-16.1525	-1.64787	2.25928	2.2667	-1.35932	-4.5766	2.7054
	Bra028054	AT1G34355	ATPS1, PS1 forkhead-associated (FHA) domain-containing protein chr1:12536497-12541730 FORWARD LENGTH=1477	8945.28	4095.77	5916.23	7492.62	1928.26	5165.17	720.257	858.756	674.12	636.198	708.156	914.375	-2.18403	-1.51199	-1.19388	-4.63904	-1.73185	1.19229	-1.06844	-1.13213	-1.01709	1.26951	12.4196
	Bra029869	AT3G10815	RING/U-box superfamily protein chr3:3385009-3385608 REVERSE LENGTH=199	5821.88	2630.7	6541.8	5543.18	1638.85	1360.48	4676.93	4125.43	4805.69	8139.38	2704.88	2082.49	-2.21305	1.12366	-1.05028	-3.55242	-4.27928	-1.13368	1.02753	1.74033	-1.72907	-2.24584	1.24481
	Bra030102	AT1G28480	GRX480, roxy19 Thioredoxin superfamily protein chr1:10013634-10014047 REVERSE LENGTH=137	2179.9	823.684	1776.04	1807.35	802.63	613.07	1284.1	1265.54	1181.86	977.878	910.018	611.167	-2.64652	-1.22739	-1.20613	-2.71595	-3.55571	-1.01467	-1.08651	-1.31315	-1.41107	-2.10106	1.69761
	Bra030836	AT1G55760	BTB/POZ domain-containing protein chr1:20847117-20848507 REVERSE LENGTH=329	2172.07	1063.84	1605.31	1175.47	1062.7	1233.69	1775.45	915.341	1624.14	1200.87	970.397	1194.79	-2.04173	-1.35305	-1.84783	-2.04392	-1.76063	-1.93966	-1.09316	-1.47847	-1.82961	-1.48599	1.22339
	Bra031061	AT1G19020	unknown protein; BEST Arabidopsis thaliana protein match is: unknown protein (TAIR:AT3G48180.1); Has 88 Blast hits to 88 proteins in 15 species: Archae - 0; Bacteria - 0; Metazoa - 0; Fungi - 0; Plants - 88; Viruses - 0; Other Eukaryotes - 0 (source: NCBI BLink). chr1:6568142-6568402 FORWARD LENGTH=86	2241.26	800.615	2318.83	2783.08	741.584	582.13	379.906	118.535	177.988	90.1266	25.6271	42.9701	-2.79942	1.03461	1.24175	-3.02226	-3.8501	-3.20501	-2.13445	-4.21525	-14.8244	-8.84117	5.89951
	Bra031069	AT1G19210	Integrase-type DNA-binding superfamily protein chr1:6626973-6627530 REVERSE LENGTH=185	5221.97	1420	2634.25	7519.16	1571.24	1321.49	3650.07	2357.05	4579.39	5415.57	12312.6	3241.68	-3.67744	-1.98234	1.43991	-3.32347	-3.95158	-1.54858	1.2546	1.48369	3.37325	-1.12598	1.43065
	Bra032146	AT2G23770	protein kinase family protein / peptidoglycan-binding LysM domain-containing protein chr2:10120242-10122080 REVERSE LENGTH=612	2577.05	1096.27	2305.35	2618.35	485.298	536.195	91.4588	153.292	125.105	113.868	82.6963	136.124	-2.35074	-1.11786	1.01603	-5.31024	-4.80618	1.67608	1.36788	1.24502	-1.10596	1.48836	28.1772
	Bra032331	AT1G29720	Leucine-rich repeat transmembrane protein kinase chr1:10393894-10399771 REVERSE LENGTH=1019	726.704	338.158	697.589	424.164	258.855	359.832	1252.42	1226.18	1520.57	830.25	844.848	1518.83	-2.14901	-1.04174	-1.71326	-2.80738	-2.01956	-1.0214	1.21411	-1.50849	-1.48242	1.21272	-1.72343
	Bra033525	NA	NA	607.444	298.805	498.519	340.867	207.934	186.639	325.391	316.506	360.223	312.059	358.721	265.158	-2.03291	-1.2185	-1.78206	-2.92133	-3.25465	-1.02807	1.10705	-1.04272	1.10243	-1.22716	1.86681
	Bra033746	AT5G44480	DUR NAD(P)-binding Rossmann-fold superfamily protein chr5:17921515-17923643 FORWARD LENGTH=436	9425.47	4616.67	9091.11	6080.55	4499.38	4310.08	15239.2	12008.8	18972	17203.6	14732.1	8756.81	-2.04162	-1.03678	-1.5501	-2.09484	-2.18684	-1.269	1.24495	1.1289	-1.03442	-1.74027	-1.61681
	Bra036174	AT5G48400	ATGLR1.2, GLR1.2 Glutamate receptor family protein chr5:19616244-19619246 FORWARD LENGTH=867	1338.91	425.415	868.323	696.536	591.045	548.435	2304.16	2004.6	2911.85	3838.82	2301.61	1068.61	-3.1473	-1.54195	-1.92224	-2.26533	-2.44133	-1.14944	1.26374	1.66604	-1.00111	-2.15622	-1.72092
	Bra036175	AT5G48400	ATGLR1.2, GLR1.2 Glutamate receptor family protein chr5:19616244-19619246 FORWARD LENGTH=867	1011.05	292.296	540.472	736.015	410.055	373.009	1355.48	1589.4	2333.17	2560.34	1465.23	694.569	-3.45899	-1.87068	-1.37368	-2.46564	-2.71052	1.17257	1.72129	1.88888	1.08097	-1.95154	-1.34067
	Bra039242	AT5G51280	DEAD-box protein abstrakt, putative chr5:20841456-20843645 FORWARD LENGTH=591	896.242	373.009	692.203	578.048	414.716	449.996	489.947	656.643	580.129	709.814	386.241	573.663	-2.40274	-1.29477	-1.55046	-2.1611	-1.99167	1.34023	1.18406	1.44876	-1.2685	1.17087	1.82926
	Bra003435	AT3G61070	PEX11E peroxin 11E chr3:22604873-22606159 REVERSE LENGTH=231	1021.03	210.165	493.12	523.601	478.833	423.665	1356.99	555.601	739.801	715.318	1758.25	477.76	-4.85823	-2.07055	-1.95002	-2.13233	-2.40999	-2.44238	-1.83426	-1.89704	1.2957	-2.84032	-1.32904
	Bra006599	AT5G21960	Integrase-type DNA-binding superfamily protein chr5:7258560-7259210 REVERSE LENGTH=216	1808.19	270.157	896.316	1352.49	187.251	151.538	821.806	268.786	425.405	582.424	979.742	70.574	-6.69311	-2.01736	-1.33693	-9.6565	-11.9323	-3.05747	-1.93182	-1.41101	1.19218	-11.6446	2.20026
	Bra009545	NA	NA	794.102	280.361	262.395	2209.96	344.629	357.806	670.473	297.439	346.305	372.649	381.166	497.685	-2.83243	-3.02636	2.78297	-2.30422	-2.21936	-2.25415	-1.93608	-1.79921	-1.75901	-1.34718	1.18439
	Bra011529	AT4G34410	RRTF1 redox responsive transcription factor 1 chr4:16451992-16452798 FORWARD LENGTH=268	8098.81	2697.03	2079.82	12084.7	3630.75	3142.27	6645.23	2186.27	3654.79	3937.28	10942.7	3267.44	-3.00286	-3.894	1.49216	-2.23062	-2.57738	-3.03953	-1.81822	-1.68777	1.6467	-2.03377	1.21874
	Bra015531	AT1G06800	PLA-I{gamma}1 alpha/beta-Hydrolases superfamily protein chr1:2089538-2091443 REVERSE LENGTH=515	15467.3	4705.94	5711.42	15123.1	7650.9	6689.55	10559.1	5268.45	7707.53	11703.2	11414.4	7029.86	-3.28676	-2.70814	-1.02276	-2.02163	-2.31216	-2.00421	-1.36997	1.10835	1.081	-1.50204	1.46483
	Bra022981	AT2G34600	JAZ7, TIFY5B jasmonate-zim-domain protein 7 chr2:14573172-14573718 FORWARD LENGTH=148	6128.87	1965.79	2948.98	11029.3	2452.13	2062.8	5258.49	2149.96	3802.82	3943.92	8210.7	2567.07	-3.11776	-2.0783	1.79957	-2.49941	-2.97114	-2.44585	-1.38279	-1.33332	1.56142	-2.04844	1.16552
	Bra034624	AT4G34410	RRTF1 redox responsive transcription factor 1 chr4:16451992-16452798 FORWARD LENGTH=268	10814.6	3517.6	3789.88	14047.7	4382.04	3515.49	8940.21	2674.25	8032.44	8040.25	17825.3	5602.89	-3.07443	-2.85355	1.29896	-2.46794	-3.07627	-3.34307	-1.11301	-1.11193	1.99383	-1.59564	1.20966
	Bra010049	AT5G62020	AT-HSFB2A, HSFB2A heat shock transcription factor B2A chr5:24916212-24917194 FORWARD LENGTH=299	11783.3	2420.61	4897.24	11863.7	4749.24	3860.35	10782.2	3482.42	4218.67	7852.7	7719.38	6429.18	-4.86791	-2.40611	1.00682	-2.48109	-3.05239	-3.09618	-2.55583	-1.37306	-1.39677	-1.67707	1.09285
	Bra014396	AT3G62720	ATXT1, XT1, XXT1 xylosyltransferase 1 chr3:23201326-23202708 FORWARD LENGTH=460	7170.4	1690.21	2461.16	5845.83	3068.88	2768.67	6900.8	2937.85	3010.36	3919.88	5591.87	2990.09	-4.24231	-2.91342	-1.22658	-2.33649	-2.58984	-2.34893	-2.29235	-1.76046	-1.23408	-2.30789	1.03907
	Bra016136	AT1G71450	Integrase-type DNA-binding superfamily protein chr1:26927088-26927639 FORWARD LENGTH=183	1183.67	182.6	529.045	1206.98	228.23	210.593	1685.46	527.12	412.471	1403.08	1617.83	401.259	-6.48231	-2.23737	1.01969	-5.1863	-5.62065	-3.19749	-4.08625	-1.20126	-1.0418	-4.20043	-1.42393
	Bra017656	AT4G34410	RRTF1 redox responsive transcription factor 1 chr4:16451992-16452798 FORWARD LENGTH=268	3752.66	966.336	1220.91	6871.7	1162.69	1060.63	3091.54	908.397	1518.33	2583.43	7083.38	1029.31	-3.88339	-3.07366	1.83115	-3.22757	-3.53814	-3.40329	-2.03614	-1.19668	2.29121	-3.00351	1.21385
	Bra039788	AT3G53450	Putative lysine decarboxylase family protein chr3:19812977-19815430 REVERSE LENGTH=215	887.611	424.582	358.634	630.435	381.868	458.953	810.869	346.286	348.991	619.642	431.438	482.324	-2.09055	-2.47498	-1.40793	-2.32439	-1.93399	-2.34162	-2.32347	-1.30861	-1.87946	-1.68117	1.09464
	Bra019034	NA	NA	2972.29	589.782	1449.44	6081.29	1440.14	1237.62	3371.72	834.581	1879.01	1308.88	2923.49	594.808	-5.03964	-2.05065	2.04599	-2.06389	-2.40162	-4.04002	-1.79441	-2.57603	-1.15332	-5.66859	-1.13438
	Bra007544	AT3G60550	CYCP3;2 cyclin p3;2 chr3:22379846-22380641 FORWARD LENGTH=230	1219.58	566.351	485.15	687.3	503.639	512.655	1749.69	531.455	725.592	501.48	876.953	690.054	-2.1534	-2.51382	-1.77445	-2.42154	-2.37895	-3.29226	-2.4114	-3.48905	-1.99519	-2.53558	-1.43467
	Bra019777	AT1G12610	DDF1 Integrase-type DNA-binding superfamily protein chr1:4290205-4290834 REVERSE LENGTH=209	3042.43	888.263	615.242	7238.21	1322.92	1262.21	3594.89	998.028	862.408	1240.74	5637.33	1327.81	-3.42515	-4.94509	2.37909	-2.29978	-2.4104	-3.60199	-4.16843	-2.89738	1.56815	-2.70738	-1.18159
	Bra021965	AT5G45340	CYP707A3 cytochrome P450, family 707, subfamily A, polypeptide 3 chr5:18368977-18370909 REVERSE LENGTH=463	14123.7	2238.17	6273.76	9545.23	3572.33	3810.38	16892.6	5039.3	7371.48	7276.3	8767.46	2345.38	-6.31038	-2.25123	-1.47966	-3.95364	-3.70664	-3.35217	-2.29162	-2.32159	-1.92674	-7.2025	-1.19605
	Bra032590	AT5G38700	unknown protein; FUNCTIONS IN: molecular_function unknown; INVOLVED IN: biological_process unknown; LOCATED IN: mitochondrion; EXPRESSED IN: 10 plant structures; EXPRESSED DURING: LP.04 four leaves visible, LP.10 ten leaves visible, petal differentiation and expansion stage, LP.08 eight leaves visible, LP.12 twelve leaves visible; BEST Arabidopsis thaliana protein match is: unknown protein (TAIR:…	657.194	189.024	103.359	746.324	296.981	237.972	1582.58	205.062	292.231	609.305	1017.62	764.973	-3.47678	-6.35836	1.13562	-2.21292	-2.76164	-7.71757	-5.41551	-2.59735	-1.55518	-2.06881	-2.40809
	Bra006684	AT5G59960	unknown protein; FUNCTIONS IN: molecular_function unknown; INVOLVED IN: biological_process unknown; LOCATED IN: nucleus; EXPRESSED IN: 24 plant structures; EXPRESSED DURING: 15 growth stages; Has 30201 Blast hits to 17322 proteins in 780 species: Archae - 12; Bacteria - 1396; Metazoa - 17338; Fungi - 3422; Plants - 5037; Viruses - 0; Other Eukaryotes - 2996 (source: NCBI BLink). chr5:24142352-241…	5520.78	2130.19	2533.8	2971.88	1516.68	1402.06	3436.55	1670.02	1975.46	1582.39	1453.48	2140.36	-2.59168	-2.17885	-1.85767	-3.64004	-3.93762	-2.05779	-1.73962	-2.17175	-2.36436	-1.60559	1.60649
	Bra005910	NA	NA	1129.99	304.998	457.482	846.721	445.435	415.156	715.758	225.47	161.336	269.591	154.025	365.382	-3.70491	-2.47002	-1.33455	-2.53682	-2.72184	-3.17452	-4.43644	-2.65498	-4.64702	-1.95893	1.57873
	Bra008806	AT4G25810	XTR6, XTH23 xyloglucan endotransglycosylase 6 chr4:13128694-13129715 FORWARD LENGTH=286	10109	2071.75	3675.21	5539.54	1967.76	2034.3	4418.07	1711.66	1407.24	2038.77	982.714	1205.43	-4.87945	-2.75059	-1.82488	-5.13731	-4.96928	-2.58116	-3.13953	-2.16703	-4.49578	-3.66514	2.2881
	Bra012910	AT3G50060	MYB77 myb domain protein 77 chr3:18558146-18559051 REVERSE LENGTH=301	6276.58	798.282	1289.34	3789.53	2332.39	2659.14	10938.8	3061.03	3067.94	4996.91	4811.67	2022.82	-7.86261	-4.86806	-1.6563	-2.69105	-2.36038	-3.57357	-3.56552	-2.18911	-2.27339	-5.4077	-1.7428
	Bra016234	AT1G70130	Concanavalin A-like lectin protein kinase family protein chr1:26409743-26411801 REVERSE LENGTH=656	2559.17	1169.5	1070.94	1504.69	751.369	660.65	2387.82	893.547	1014.07	1174.03	825.382	669.704	-2.18826	-2.38965	-1.7008	-3.40601	-3.87372	-2.67229	-2.35469	-2.03387	-2.89299	-3.56549	1.07176
	Bra021047	AT4G17500	ATERF-1, ERF-1 ethylene responsive element binding factor 1 chr4:9759405-9760211 FORWARD LENGTH=268	4699.82	1820.54	1405.85	2677.78	1463.77	1366.83	2504.86	1117.07	989.399	584.538	1127.06	966.701	-2.58155	-3.34305	-1.75512	-3.21076	-3.43848	-2.24235	-2.5317	-4.2852	-2.22247	-2.59114	1.87628
	Bra026326	NA	NA	1336.11	137.78	130.743	2555.96	180.619	236.9	1321.8	85.4626	120.188	299.491	337.577	92.7828	-9.69742	-10.2194	1.91299	-7.39739	-5.63997	-15.4664	-10.9978	-4.41349	-3.91555	-14.2462	1.01083
	Bra003463	AT4G01026	PYL7, RCAR2 PYR1-like 7 chr4:447180-448109 FORWARD LENGTH=211	7366.84	2406.19	2700.23	7587.57	2476.24	2692.05	5133.61	2362.49	2617.66	3250.09	2490.44	1527.99	-3.06162	-2.72823	1.02996	-2.97501	-2.73652	-2.17297	-1.96114	-1.57953	-2.06133	-3.35971	1.43502
	Bra011739	AT4G36950	MAPKKK21 mitogen-activated protein kinase kinase kinase 21 chr4:17422834-17423844 REVERSE LENGTH=336	3664.35	894.276	685.148	3161.09	589.935	482.944	1071.71	330.101	338.923	562.381	284.704	327.245	-4.09756	-5.34826	-1.1592	-6.21145	-7.58753	-3.24661	-3.1621	-1.90567	-3.7643	-3.27495	3.41916
	Bra013922	AT4G25810	XTR6, XTH23 xyloglucan endotransglycosylase 6 chr4:13128694-13129715 FORWARD LENGTH=286	9022.18	1953.47	3405.36	5523.35	1670.44	1814.24	4009.13	1386.03	1362.25	2276.73	933.639	1342.82	-4.61854	-2.64941	-1.63346	-5.40108	-4.97298	-2.89253	-2.94302	-1.76092	-4.29409	-2.9856	2.25041
	Bra027651	AT2G20142	Toll-Interleukin-Resistance (TIR) domain family protein chr2:8695387-8696566 FORWARD LENGTH=313	1210.62	307.184	410.647	634.976	313.733	294.726	954.205	308.91	249.612	574.909	321.871	127.229	-3.94103	-2.94808	-1.90656	-3.85876	-4.10761	-3.08894	-3.82275	-1.65975	-2.96456	-7.4999	1.26872
	Bra027212	AT3G17620	F-box and associated interaction domains-containing protein chr3:6026498-6027694 REVERSE LENGTH=398	602.435	263.741	142.57	346.426	287.528	449.888	621.1	412.573	259.63	128.328	349.491	284.499	-2.28419	-4.22554	-1.739	-2.09522	-1.33908	-1.50543	-2.39225	-4.83994	-1.77716	-2.18314	-1.03098
	Bra021048	AT4G17500	ATERF-1, ERF-1 ethylene responsive element binding factor 1 chr4:9759405-9760211 FORWARD LENGTH=268	4772.9	2221.28	1249.07	3020.23	1469.52	1512.61	2398.01	1467.36	956.67	982.542	1122.41	1345.44	-2.14872	-3.82116	-1.58031	-3.24793	-3.15541	-1.63423	-2.50662	-2.44062	-2.13648	-1.78232	1.99036
	Bra040159	AT4G17500	ATERF-1, ERF-1 ethylene responsive element binding factor 1 chr4:9759405-9760211 FORWARD LENGTH=268	7594.52	3692.91	3244.14	5054.48	3201.67	2775.44	4828.59	3258.41	2611.86	2329.89	5039.4	3129.68	-2.05651	-2.341	-1.50253	-2.37205	-2.73633	-1.48189	-1.84872	-2.07245	1.04366	-1.54284	1.57282
	Bra028202	AT5G38710	Methylenetetrahydrofolate reductase family protein chr5:15501340-15503899 FORWARD LENGTH=476	1344.1	615.805	447.351	844.14	351.971	364.833	601.286	333.669	373.626	400.994	242.941	241.999	-2.18267	-3.00458	-1.59227	-3.81878	-3.68415	-1.80204	-1.60933	-1.49949	-2.47503	-2.48466	2.23538
	Bra029364	AT5G23230	NIC2 nicotinamidase 2 chr5:7826005-7826601 REVERSE LENGTH=198	2469	1231.91	1163.91	1666.12	1133.81	1129.3	816.761	801.703	521.13	556.88	386.148	483.426	-2.0042	-2.1213	-1.48189	-2.17761	-2.18631	-1.01878	-1.56729	-1.46667	-2.11515	-1.68953	3.02292
	Bra000937	AT4G01010	ATCNGC13, CNGC13 cyclic nucleotide-gated channel 13 chr4:434569-437242 REVERSE LENGTH=696	1586.08	770.703	762.066	940.266	624.945	649.67	3200.32	2847.2	2087.37	2082.33	1807.13	1548.01	-2.05797	-2.08129	-1.68684	-2.53795	-2.44136	-1.12402	-1.53318	-1.53689	-1.77094	-2.06738	-2.01775
	Bra003588	AT1G80840	WRKY40, ATWRKY40 WRKY DNA-binding protein 40 chr1:30383834-30385356 FORWARD LENGTH=302	3080.14	865.786	1344.11	2360.57	647.045	566.175	1666.27	913.019	1376.59	1804.04	2097.64	469.892	-3.55762	-2.29158	-1.30483	-4.76032	-5.44026	-1.82501	-1.21043	1.08268	1.25888	-3.54607	1.84852
	Bra006981	NA	NA	8608.44	3880.06	3777.09	4787.81	4037.31	3870.61	3231.82	3416.15	3616.01	4306.33	3488.07	2384.61	-2.21864	-2.27912	-1.79799	-2.13222	-2.22405	1.05704	1.11888	1.33248	1.07929	-1.35528	2.66365
	Bra007000	AT3G53450	Putative lysine decarboxylase family protein chr3:19812977-19815430 REVERSE LENGTH=215	1044.5	490.329	358.895	689.551	378.759	423.35	672.457	405.539	403.786	492.6	428.176	397.489	-2.1302	-2.91032	-1.51475	-2.75769	-2.46723	-1.65818	-1.66538	-1.36512	-1.57052	-1.69176	1.55326
	Bra007039	AT3G54000	CONTAINS InterPro DOMAIN/s: Uncharacterised conserved protein UCP022260 (InterPro:IPR016802); Has 94 Blast hits to 94 proteins in 14 species: Archae - 0; Bacteria - 0; Metazoa - 0; Fungi - 0; Plants - 94; Viruses - 0; Other Eukaryotes - 0 (source: NCBI BLink). chr3:19996757-19998197 FORWARD LENGTH=352	10373.6	4029.59	5180.72	12156.9	4741.38	5263.67	9854.53	6142.73	7232.62	9880.96	9150.53	5320.6	-2.57436	-2.00235	1.17191	-2.18789	-1.97079	-1.60426	-1.36251	1.00268	-1.07694	-1.85215	1.05267
	Bra012225	AT1G20310	unknown protein; FUNCTIONS IN: molecular_function unknown; INVOLVED IN: biological_process unknown; LOCATED IN: chloroplast; EXPRESSED IN: 16 plant structures; EXPRESSED DURING: 9 growth stages; BEST Arabidopsis thaliana protein match is: unknown protein (TAIR:AT1G76070.1); Has 46 Blast hits to 46 proteins in 12 species: Archae - 0; Bacteria - 0; Metazoa - 0; Fungi - 0; Plants - 46; Viruses - 0; …	2172.13	861.86	1048.24	1360.15	369.055	259.78	1418.96	1148.04	1250.27	2111.99	1207.1	318.564	-2.52028	-2.07217	-1.59698	-5.88565	-8.36142	-1.23598	-1.13492	1.48841	-1.17551	-4.45424	1.53079
	Bra016709	AT1G14100	FUT8 fucosyltransferase 8 chr1:4827961-4829587 FORWARD LENGTH=516	580.113	165.147	254.176	403.692	249.769	222.249	432.768	182.851	128.399	182.028	119.383	227.495	-3.51271	-2.28233	-1.43702	-2.3226	-2.61019	-2.36678	-3.37049	-2.37748	-3.62504	-1.90232	1.34047
	Bra019096	NA	NA	1527.61	502.57	528.685	831.212	635.111	544.837	150.935	231.426	390.294	319.393	218.425	156.566	-3.0396	-2.88945	-1.83781	-2.40526	-2.80379	1.53328	2.58584	2.1161	1.44715	1.03731	10.121
	Bra019308	AT2G20170	Protein of Unknown Function (DUF239) chr2:8701013-8703395 FORWARD LENGTH=384	522.361	251.697	233.823	316.434	128.801	151.991	106.738	56.1102	224.568	155.068	163.529	85.3571	-2.07536	-2.234	-1.65077	-4.05557	-3.43679	-1.90229	2.10392	1.45279	1.53206	-1.25049	4.89386
	Bra021923	AT2G34600	JAZ7, TIFY5B jasmonate-zim-domain protein 7 chr2:14573172-14573718 FORWARD LENGTH=148	1098.7	98.113	81.9299	1090.06	493.42	573.702	374.322	142.84	66.8962	113.498	58.9432	550.304	-11.1983	-13.4102	-1.00793	-2.2267	-1.91511	-2.62057	-5.59556	-3.29805	-6.35055	1.47014	2.93517
	Bra032911	AT1G28480	GRX480, roxy19 Thioredoxin superfamily protein chr1:10013634-10014047 REVERSE LENGTH=137	2927.7	941.375	1391.34	3834.77	792.907	783.782	799.236	545.011	478.014	646.668	690.815	471.49	-3.11003	-2.10423	1.30982	-3.69236	-3.73535	-1.46646	-1.67199	-1.23593	-1.15695	-1.69513	3.66312
	Bra039363	AT2G38150	alpha 1,4-glycosyltransferase family protein chr2:15981700-15982917 REVERSE LENGTH=405	1615.66	475.101	347.594	1312.87	420.573	268.397	797.63	828.234	464.382	720.951	512.664	394.825	-3.40067	-4.64812	-1.23063	-3.84157	-6.01966	1.03837	-1.71762	-1.10636	-1.55585	-2.02021	2.02558
Down-regulated genes by 0℃ treatment	Bra002718	AT5G57560	TCH4, XTH22 Xyloglucan endotransglucosylase/hydrolase family protein chr5:23307296-23308235 REVERSE LENGTH=284	18575.2	5150.55	7676.31	14181.4	10763.6	9892.1	25760.8	12446.1	16159.2	16774	19807.3	14368.5	-3.60645	-2.41981	-1.30983	-1.72574	-1.87778	-2.06979	-1.59419	-1.53576	-1.30057	-1.79287	-1.38684
	Bra002719	AT5G57560	TCH4, XTH22 Xyloglucan endotransglucosylase/hydrolase family protein chr5:23307296-23308235 REVERSE LENGTH=284	20276.3	7231.31	9715.16	18734.5	12286.4	12266.6	23003.7	10860.4	12689.7	13666.4	15034.7	12975.5	-2.80396	-2.08708	-1.0823	-1.6503	-1.65297	-2.11813	-1.81279	-1.68323	-1.53004	-1.77286	-1.13451
	Bra002720	AT5G57560	TCH4, XTH22 Xyloglucan endotransglucosylase/hydrolase family protein chr5:23307296-23308235 REVERSE LENGTH=284	21273.8	6796.13	8372.99	16137	12841.7	10965.5	22668.1	11183.8	14043.2	15343.8	16551.8	14124.5	-3.13028	-2.54077	-1.31832	-1.65662	-1.94007	-2.02687	-1.61417	-1.47735	-1.36952	-1.60488	-1.06554
	Bra023305	NA	NA	1812.48	723.87	627.482	1201.98	4218.11	3075.93	1764.04	852.915	1157.49	1328.1	1061.19	3001.82	-2.50388	-2.8885	-1.50791	2.32726	1.69708	-2.06825	-1.52402	-1.32824	-1.66232	1.70167	1.02746
	Bra005548	AT5G13970	unknown protein; FUNCTIONS IN: molecular_function unknown; INVOLVED IN: biological_process unknown; LOCATED IN: endomembrane system; EXPRESSED IN: 23 plant structures; EXPRESSED DURING: 13 growth stages; BEST Arabidopsis thaliana protein match is: unknown protein (TAIR:AT5G13310.1); Has 1807 Blast hits to 1807 proteins in 277 species: Archae - 0; Bacteria - 0; Metazoa - 736; Fungi - 347; Plants -…	1952.96	718.63	939.221	1364.86	1852.15	1657.01	1716.86	544.122	779.63	1224.08	1066.19	1534.53	-2.71762	-2.07934	-1.43089	-1.05443	-1.1786	-3.15529	-2.20215	-1.40257	-1.61028	-1.11882	1.13752
	Bra007798	AT2G25460	CONTAINS InterPro DOMAIN/s: C2 calcium-dependent membrane targeting (InterPro:IPR000008); BEST Arabidopsis thaliana protein match is: unknown protein (TAIR:AT5G04860.1); Has 108 Blast hits to 69 proteins in 11 species: Archae - 0; Bacteria - 0; Metazoa - 0; Fungi - 0; Plants - 108; Viruses - 0; Other Eukaryotes - 0 (source: NCBI BLink). chr2:10833175-10835374 REVERSE LENGTH=423	662.009	217.342	317.499	1391.43	550.601	692.99	1217.4	252.176	317.565	1773.42	863.74	1000.1	-3.04593	-2.08507	2.10183	-1.20234	1.0468	-4.82758	-3.83355	1.45673	-1.40945	-1.21728	-1.83895
	Bra008846	AT5G13220	JAZ10, TIFY9, JAS1 jasmonate-zim-domain protein 10 chr5:4219001-4220502 FORWARD LENGTH=197	650.16	303.674	311.669	513.608	405.074	301.905	645.454	261.251	297.908	536.607	366.328	547.523	-2.14098	-2.08606	-1.26587	-1.60504	-2.15353	-2.47063	-2.16662	-1.20284	-1.76196	-1.17886	1.00729
	Bra010383	AT4G28140	Integrase-type DNA-binding superfamily protein chr4:13974905-13975783 REVERSE LENGTH=292	1075.12	189.644	130.916	720.354	1257.52	1251.88	699.84	177.332	140.816	2173.55	373.731	2389.09	-5.66915	-8.21229	-1.49249	1.16966	1.16441	-3.9465	-4.96989	3.10578	-1.87258	3.41377	1.53624
	Bra012441	AT1G26800	RING/U-box superfamily protein chr1:9285576-9286190 REVERSE LENGTH=204	2184.47	514.82	993.269	3233.22	1570.4	1376.66	1226.26	349.861	354.369	1194.15	904.842	1094.94	-4.24317	-2.19927	1.48009	-1.39103	-1.58679	-3.50499	-3.4604	-1.02689	-1.35522	-1.11993	1.78141
	Bra013738	AT4G23870	unknown protein; BEST Arabidopsis thaliana protein match is: unknown protein (TAIR:AT4G11020.1); Has 12 Blast hits to 12 proteins in 4 species: Archae - 0; Bacteria - 0; Metazoa - 0; Fungi - 0; Plants - 12; Viruses - 0; Other Eukaryotes - 0 (source: NCBI BLink). chr4:12414409-12414759 FORWARD LENGTH=116	2713.57	669.263	1271.37	1497.7	2326.69	2465.57	1854.44	792.387	905.722	1639.4	1360.01	1621.07	-4.05456	-2.13437	-1.81182	-1.16628	-1.10059	-2.34032	-2.04747	-1.13117	-1.36355	-1.14396	1.46328
	Bra017713	AT4G35480	RHA3B RING-H2 finger A3B chr4:16852233-16852835 REVERSE LENGTH=200	2357.6	707.537	1000.67	1263.25	2811.39	2570	2001.5	570.497	917.888	1201.33	1362.99	1801.29	-3.33212	-2.35602	-1.8663	1.19248	1.09009	-3.50834	-2.18055	-1.66607	-1.46846	-1.11115	1.17792
	Bra026963	AT1G12610	DDF1 Integrase-type DNA-binding superfamily protein chr1:4290205-4290834 REVERSE LENGTH=209	823.841	334.649	304.26	3808.63	583.954	560.352	1285.18	522.006	430.111	1948.93	3068.88	823.528	-2.46181	-2.70769	4.62302	-1.4108	-1.47022	-2.462	-2.98802	1.51646	2.3879	-1.56058	-1.55999
	Bra036048	AT3G50060	MYB77 myb domain protein 77 chr3:18558146-18559051 REVERSE LENGTH=301	14954.3	4415.58	5346.08	10478.8	8062.57	7859.36	16180.5	6719.2	6837.32	8493.11	10419.1	6509.63	-3.38671	-2.79725	-1.4271	-1.85478	-1.90274	-2.4081	-2.3665	-1.90513	-1.55297	-2.48563	-1.082
	Bra016052	AT1G72510	Protein of unknown function (DUF1677) chr1:27303906-27304403 FORWARD LENGTH=165	4351.52	1320.74	993.36	4993.72	3089.26	3158.87	4492.53	1782.74	1482.6	1095.08	3357.65	1933.55	-3.29476	-4.38061	1.14758	-1.4086	-1.37756	-2.52001	-3.03017	-4.10247	-1.338	-2.32346	-1.0324
	Bra034818	AT3G11690	unknown protein; FUNCTIONS IN: molecular_function unknown; INVOLVED IN: biological_process unknown; LOCATED IN: chloroplast; EXPRESSED IN: 24 plant structures; EXPRESSED DURING: 15 growth stages; BEST Arabidopsis thaliana protein match is: unknown protein (TAIR:AT5G06380.1); Has 84 Blast hits to 84 proteins in 12 species: Archae - 0; Bacteria - 0; Metazoa - 0; Fungi - 0; Plants - 84; Viruses - 0;…	2078.28	688.13	669.127	1282.03	1609.83	1336.11	2138.05	698.499	866.815	1001.95	1278.97	1444.78	-3.02019	-3.10596	-1.62109	-1.29099	-1.55547	-3.06092	-2.46656	-2.13389	-1.6717	-1.47984	-1.02876
	Bra000366	AT2G44940	Integrase-type DNA-binding superfamily protein chr2:18537294-18538181 FORWARD LENGTH=295	11721.5	3051.94	3344.8	8925.89	8088.25	7386.63	10401.9	3171.24	3356.21	3684.36	5091.58	4063.94	-3.84067	-3.50439	-1.3132	-1.4492	-1.58685	-3.28007	-3.0993	-2.82326	-2.04296	-2.55956	1.12686
	Bra000660	AT4G08950	EXO Phosphate-responsive 1 family protein chr4:5740378-5741322 FORWARD LENGTH=314	4986.79	958.255	836.382	3521.56	2780.24	2799.28	9496.45	1419.8	1012.9	607.295	2787.65	3579.74	-5.20403	-5.96234	-1.41607	-1.79365	-1.78145	-6.68858	-9.37551	-15.6373	-3.40661	-2.65283	-1.90432
	Bra008196	AT1G75400	RING/U-box superfamily protein chr1:28297609-28299464 FORWARD LENGTH=455	1504.15	659.789	678.11	766.891	1335.55	1500.73	1434.94	596.805	514.249	534.435	440.167	1070.14	-2.27974	-2.21815	-1.96136	-1.12624	-1.00228	-2.40437	-2.79036	-2.68497	-3.25999	-1.34089	1.04823
	Bra011423	AT4G33160	F-box family protein chr4:15994160-15995533 FORWARD LENGTH=457	1168.88	504.602	537.538	668.826	979.673	1165.22	1781.84	475.896	619.535	677.462	677.703	1110.35	-2.31644	-2.17451	-1.74766	-1.19313	-1.00314	-3.74418	-2.87609	-2.63017	-2.62923	-1.60476	-1.5244
	Bra011749	AT4G37260	MYB73, ATMYB73 myb domain protein 73 chr4:17540602-17541564 FORWARD LENGTH=320	12165.2	5211.3	4735	7595.41	7522.94	7755.13	18371	6635.07	6171.57	7128.95	7750.72	8114.62	-2.33439	-2.56921	-1.60165	-1.61708	-1.56866	-2.76877	-2.97671	-2.57696	-2.37023	-2.26394	-1.51013
	Bra017813	AT4G37260	MYB73, ATMYB73 myb domain protein 73 chr4:17540602-17541564 FORWARD LENGTH=320	2924.59	1411.35	714.401	2023.26	2188.39	2217.19	3697.45	1412.33	1509.22	1429.91	1002.16	1767.19	-2.07219	-4.09377	-1.44548	-1.33641	-1.31905	-2.61798	-2.44991	-2.58579	-3.68948	-2.09228	-1.26426
	Bra021399	AT2G47485	unknown protein; BEST Arabidopsis thaliana protein match is: unknown protein (TAIR:AT3G62650.1); Has 35333 Blast hits to 34131 proteins in 2444 species: Archae - 798; Bacteria - 22429; Metazoa - 974; Fungi - 991; Plants - 531; Viruses - 0; Other Eukaryotes - 9610 (source: NCBI BLink). chr2:19486004-19486429 FORWARD LENGTH=141	1434.24	387.774	559.104	737.768	1852.15	1481.43	1457.16	282.352	265.625	145.151	470.314	1193.91	-3.69865	-2.56525	-1.94403	1.29138	1.0329	-5.16079	-5.48578	-10.0389	-3.09827	-1.22049	-1.01598
	Bra033533	AT4G16141	GATA type zinc finger transcription factor family protein chr4:9131872-9132893 REVERSE LENGTH=197	7106.75	3013.89	3338.45	5569.82	8063.7	7003.43	10260.9	4268.21	6081.54	5415.55	5061.7	7097.13	-2.358	-2.12876	-1.27594	1.13465	-1.01475	-2.40403	-1.68722	-1.89471	-2.02716	-1.44578	-1.44382
	Bra007335	AT3G57540	Remorin family protein chr3:21301623-21302924 REVERSE LENGTH=296	7267.98	3139.83	3195.52	3905.63	4262.72	3626.04	5906	2689.86	2808.53	4018.78	2810.99	3009.55	-2.31477	-2.27443	-1.8609	-1.70501	-2.00438	-2.19565	-2.10288	-1.4696	-2.10104	-1.96242	1.23061
	Bra011413	AT4G33100	CONTAINS InterPro DOMAIN/s: Mitochondrial distribution/morphology family 35/apoptosis (InterPro:IPR007918); Has 214 Blast hits to 214 proteins in 102 species: Archae - 0; Bacteria - 0; Metazoa - 110; Fungi - 69; Plants - 29; Viruses - 0; Other Eukaryotes - 6 (source: NCBI BLink). chr4:15971701-15972342 FORWARD LENGTH=92	1809.28	763.63	591.338	1172.73	1173.6	1006.99	1861.54	686.611	706.695	1110.35	630.24	1061.31	-2.36931	-3.05964	-1.54279	-1.54165	-1.79672	-2.7112	-2.63415	-1.67653	-2.9537	-1.754	-1.02888
	Bra015503	NA	NA	2448.26	931.426	850.693	1257.03	2083.08	2023.99	2655.67	1009.18	1129.67	1687.52	1196.03	1703.95	-2.62851	-2.87796	-1.94765	-1.17531	-1.20962	-2.63151	-2.35084	-1.57371	-2.2204	-1.55854	-1.08472
	Bra015733	AT1G76560	CP12-3 CP12 domain-containing protein 3 chr1:28728285-28728689 FORWARD LENGTH=134	2153.13	687.184	829.229	2050.81	2210.18	1997.99	1925.12	812.073	710.531	1772.72	840.947	1977.93	-3.13327	-2.59654	-1.04989	1.0265	-1.07765	-2.37062	-2.70941	-1.08597	-2.28923	1.02743	1.11844
	Bra021433	AT3G02550	LBD41 LOB domain-containing protein 41 chr3:536747-537650 REVERSE LENGTH=263	3154.47	925.894	771.841	2971.11	1652.22	1537.36	3986.43	1186.37	1174.45	3300.79	1748.17	1553.32	-3.40695	-4.08694	-1.06171	-1.90923	-2.05187	-3.36019	-3.3943	-1.20772	-2.28034	-2.56639	-1.26374
	Bra021539	AT3G14200	Chaperone DnaJ-domain superfamily protein chr3:4712881-4714361 REVERSE LENGTH=230	2345.84	757.495	1039.66	6344.35	2871.43	3302.37	5289.83	2492.97	2068.65	3906.04	1989.53	6438.95	-3.09684	-2.25635	2.70451	1.22405	1.40776	-2.1219	-2.55714	-1.35427	-2.65883	1.21723	-2.25498
	Bra026849	AT1G14200	RING/U-box superfamily protein chr1:4854532-4855071 REVERSE LENGTH=179	7288.78	1866.66	2564.67	10366.9	6035.63	5951.47	7329.18	2546.29	1950.99	6076.07	3126.06	6338.15	-3.90472	-2.842	1.42231	-1.20763	-1.2247	-2.87838	-3.75665	-1.20624	-2.34454	-1.15636	-1.00554
	Bra007494	AT3G59940	Galactose oxidase/kelch repeat superfamily protein chr3:22143009-22144265 FORWARD LENGTH=418	3223.45	1265.1	1362.43	1752.06	4849.63	4843.85	3282.2	1931.73	1496.01	2320.01	1937.44	6882.23	-2.54798	-2.36596	-1.83981	1.50448	1.50269	-1.6991	-2.19397	-1.41474	-1.69409	2.09683	-1.01823
	Bra009015	AT5G10650	RING/U-box superfamily protein chr5:3365237-3367263 REVERSE LENGTH=525	9082.76	4114.38	4028.05	4831.76	7244.43	7019.67	10974.9	5912	5439.54	7027.95	6285.95	10706	-2.20756	-2.25488	-1.8798	-1.25376	-1.2939	-1.85638	-2.01762	-1.56161	-1.74594	-1.02512	-1.20832
	Bra000921	AT4G01575	serine protease inhibitor, Kazal-type family protein chr4:682040-682474 REVERSE LENGTH=144	1658.66	707.902	628.657	963.361	2169.18	2143.47	2212.69	1461.77	824.674	726.232	1036.97	2191.95	-2.34306	-2.63842	-1.72174	1.30779	1.29229	-1.51371	-2.68311	-3.04681	-2.1338	-1.00946	-1.33402
	Bra016860	AT2G42760	unknown protein; CONTAINS InterPro DOMAIN/s: Protein of unknown function DUF1685 (InterPro:IPR012881); Has 170 Blast hits to 164 proteins in 34 species: Archae - 0; Bacteria - 1; Metazoa - 26; Fungi - 10; Plants - 107; Viruses - 0; Other Eukaryotes - 26 (source: NCBI BLink). chr2:17796382-17797185 REVERSE LENGTH=267	1834.27	475.088	558.795	1051.05	932.916	1052.68	1300.71	684.341	552.953	619.951	558.62	644.819	-3.86091	-3.28255	-1.74518	-1.96617	-1.74248	-1.90068	-2.3523	-2.09809	-2.32843	-2.01717	1.41021
	Bra039460	AT3G05120	ATGID1A, GID1A alpha/beta-Hydrolases superfamily protein chr3:1430682-1432287 FORWARD LENGTH=345	6127.71	2340.79	2186.1	3170.75	5699.66	4792.84	2922.9	1524.02	1304.46	783.871	1351.41	2949.36	-2.6178	-2.80303	-1.93257	-1.0751	-1.27851	-1.91789	-2.2407	-3.7288	-2.16285	1.00905	2.09645
	Bra006294	AT5G15270	RNA-binding KH domain-containing protein chr5:4958738-4960947 FORWARD LENGTH=548	1959.55	542.887	880.773	1054.72	1490.16	1592.15	1816.71	998.577	693.639	938.37	514.062	1591.55	-3.6095	-2.22481	-1.85789	-1.31499	-1.23076	-1.8193	-2.6191	-1.93603	-3.53403	-1.14147	1.07863
	Bra006727	AT5G59080	unknown protein; FUNCTIONS IN: molecular_function unknown; INVOLVED IN: response to oxidative stress; LOCATED IN: chloroplast; EXPRESSED IN: 18 plant structures; EXPRESSED DURING: 9 growth stages; BEST Arabidopsis thaliana protein match is: unknown protein (TAIR:AT3G46880.1); Has 1807 Blast hits to 1807 proteins in 277 species: Archae - 0; Bacteria - 0; Metazoa - 736; Fungi - 347; Plants - 385; V…	1343.43	570.039	453.878	794.898	3010.58	2831.04	1201.32	608.583	555.464	946.7	467.192	3438.39	-2.35673	-2.95989	-1.69007	2.24097	2.10732	-1.97396	-2.16273	-1.26896	-2.57136	2.86218	1.11829
	Bra014178	AT1G49245	Prefoldin chaperone subunit family protein chr1:18218861-18219085 FORWARD LENGTH=74	2648.12	1191.73	1322.67	2471.76	2212.21	2158.91	2364	1190.59	1104.21	2306.39	970.159	2615.17	-2.22208	-2.0021	-1.07135	-1.19705	-1.2266	-1.98557	-2.1409	-1.02498	-2.43671	1.10625	1.12019
	Bra018143	AT3G47480	Calcium-binding EF-hand family protein chr3:17496354-17496905 REVERSE LENGTH=183	1440.47	474.52	659.454	881.49	1196.91	1035.72	860.5	654.888	301.294	526.509	282.26	733.971	-3.03564	-2.18434	-1.63413	-1.20349	-1.39079	-1.31397	-2.85601	-1.63435	-3.04861	-1.17239	1.67399
	Bra001759	AT3G19680	Protein of unknown function (DUF1005) chr3:6840448-6842107 FORWARD LENGTH=491	3379.77	1544.36	1576.35	2101.91	2018.08	1814.66	3877.77	2349.79	2010.35	1238.83	2648.72	1648.29	-2.18846	-2.14405	-1.60795	-1.67475	-1.86248	-1.65026	-1.9289	-3.13019	-1.46402	-2.3526	-1.14735
	Bra010249	AT4G31150	endonuclease V family protein chr4:15143907-15145583 REVERSE LENGTH=277	631.234	181.972	274.229	319.457	594.708	600.131	573.14	300.916	327.791	222.762	344.824	574.433	-3.46885	-2.30185	-1.97596	-1.06142	-1.05183	-1.90465	-1.74849	-2.57288	-1.66212	1.00226	1.10136
	Bra022447	AT3G19680	Protein of unknown function (DUF1005) chr3:6840448-6842107 FORWARD LENGTH=491	8793.45	4104.85	3782.39	6460.94	4713.5	4239.24	10669.5	6515.45	5766.82	3042.34	6328.17	5202.08	-2.14221	-2.32484	-1.36102	-1.86559	-2.0743	-1.63757	-1.85015	-3.507	-1.68603	-2.05101	-1.21335
	Bra035141	AT1G80940	unknown protein; Has 30201 Blast hits to 17322 proteins in 780 species: Archae - 12; Bacteria - 1396; Metazoa - 17338; Fungi - 3422; Plants - 5037; Viruses - 0; Other Eukaryotes - 2996 (source: NCBI BLink). chr1:30410959-30411943 FORWARD LENGTH=213	5472.05	1999.89	2574.82	2798.32	5851.81	5151.8	4425.37	2247.39	2594.46	2207.68	2710.69	4929.16	-2.73618	-2.12522	-1.95548	1.0694	-1.06216	-1.96912	-1.7057	-2.00453	-1.63256	1.11384	1.23652
	Bra014556	AT3G58710	WRKY69, ATWRKY69 WRKY DNA-binding protein 69 chr3:21715192-21716766 FORWARD LENGTH=271	1424.93	694.26	615.917	967.315	850.889	952.249	1744.64	1022.47	894.451	813.611	600.954	1182.18	-2.05244	-2.31351	-1.47308	-1.67464	-1.49638	-1.7063	-1.95051	-2.14432	-2.90312	-1.47578	-1.22437
	Bra040437	AT3G63210	MARD1 Protein of unknown function (DUF581) chr3:23354019-23354906 REVERSE LENGTH=263	7767.03	3118.66	2399.46	4614.88	5404.57	4164.3	6179.93	3519.49	3857.43	1886.4	3060.03	3555.62	-2.4905	-3.23699	-1.68304	-1.43712	-1.86515	-1.75592	-1.60208	-3.27604	-2.01957	-1.73807	1.25682
	Bra012163	AT5G67410	unknown protein; BEST Arabidopsis thaliana protein match is: unknown protein (TAIR:AT2G14850.1); Has 1807 Blast hits to 1807 proteins in 277 species: Archae - 0; Bacteria - 0; Metazoa - 736; Fungi - 347; Plants - 385; Viruses - 0; Other Eukaryotes - 339 (source: NCBI BLink). chr5:26896600-26897463 REVERSE LENGTH=287	883.18	344.852	308.61	671.638	533.725	680.368	729.861	435.925	366.937	432.065	328.768	703.756	-2.56104	-2.8618	-1.31496	-1.65475	-1.29809	-1.67428	-1.98906	-1.68924	-2.21999	-1.03709	1.21007
	Bra018628	AT1G08390	unknown protein; Has 62 Blast hits to 62 proteins in 27 species: Archae - 0; Bacteria - 0; Metazoa - 34; Fungi - 0; Plants - 28; Viruses - 0; Other Eukaryotes - 0 (source: NCBI BLink). chr1:2642220-2643103 FORWARD LENGTH=137	1329.31	581.278	602.981	779.833	1440.68	1378.64	1594.8	1052.79	982.803	1282.67	671.435	1740.37	-2.28687	-2.20456	-1.70461	1.08378	1.03711	-1.51483	-1.62271	-1.24334	-2.37521	1.09128	-1.19972
	Bra023304	NA	NA	1664.4	787.425	740.309	1731.28	3188.19	3565.14	1530.28	936.257	1059.66	1319.78	738.913	3029.32	-2.11373	-2.24825	1.04018	1.91552	2.142	-1.63447	-1.44412	-1.1595	-2.07099	1.97959	1.08764
	Bra004127	AT1G65730	YSL7 YELLOW STRIPE like 7 chr1:24442639-24446122 FORWARD LENGTH=688	3299.59	1552.79	1504.17	2169.98	4436.44	4254.4	2261.95	1699.47	1418.51	1686.93	1399.87	4689.3	-2.12494	-2.19363	-1.52056	1.34454	1.28937	-1.33097	-1.5946	-1.34087	-1.61583	2.07312	1.45874
	Bra006292	AT5G15260	Ribosomal protein L34e superfamily protein chr5:4953646-4954350 REVERSE LENGTH=234	572.018	275.785	213.492	303.186	534.091	506.523	472.926	165.083	172.038	342.011	162.383	364.492	-2.07414	-2.67934	-1.88669	-1.07101	-1.1293	-2.86478	-2.74896	-1.38278	-2.91241	-1.29749	1.20953
	Bra007841	AT2G24550	unknown protein; BEST Arabidopsis thaliana protein match is: unknown protein (TAIR:AT4G31510.1); Has 219 Blast hits to 219 proteins in 33 species: Archae - 0; Bacteria - 0; Metazoa - 16; Fungi - 2; Plants - 184; Viruses - 0; Other Eukaryotes - 17 (source: NCBI BLink). chr2:10428060-10429051 REVERSE LENGTH=245	13252.5	6560.42	5288.65	9220.78	8623.07	9254.33	10393.2	8031.11	7601.91	8265.34	11186.8	11118.1	-2.02007	-2.50584	-1.43724	-1.53687	-1.43203	-1.29412	-1.36718	-1.25744	1.07636	1.06975	1.27511
	Bra008352	NA	NA	1880.13	771.28	913.583	1047.18	1583.76	1508.36	2228.17	1114.94	1187.95	1327.4	1311.84	2126.35	-2.43768	-2.05797	-1.79542	-1.18713	-1.24647	-1.99847	-1.87564	-1.6786	-1.69851	-1.04788	-1.18511
	Bra012128	AT5G67060	HEC1 basic helix-loop-helix (bHLH) DNA-binding superfamily protein chr5:26766276-26767001 FORWARD LENGTH=241	619.255	230.44	189.768	319.288	488.814	366.467	320.436	208.777	241.226	187.125	264.191	250.455	-2.68727	-3.26322	-1.93949	-1.26685	-1.6898	-1.53482	-1.32836	-1.71242	-1.2129	-1.27942	1.93254
	Bra012151	AT5G67310	CYP81G1 cytochrome P450, family 81, subfamily G, polypeptide 1 chr5:26855313-26856924 REVERSE LENGTH=507	896.727	426.499	317.288	522.296	603.529	450.556	501.245	348.879	510.085	411.5	474.971	762.644	-2.10253	-2.82622	-1.71689	-1.48581	-1.99027	-1.43673	1.01764	-1.21809	-1.05532	1.5215	1.789
	Bra015576	AT1G07350	RNA-binding (RRM/RBD/RNP motifs) family protein chr1:2257732-2260101 REVERSE LENGTH=382	4544.15	2234.21	2011.67	3483.36	2910.78	2624.1	6470.18	4012.95	4005.54	9566.15	3415.34	7845.55	-2.0339	-2.25889	-1.30453	-1.56115	-1.7317	-1.61233	-1.61531	1.4785	-1.89445	1.21257	-1.42385
	Bra016811	AT1G11840	ATGLX1, GLX1 glyoxalase I homolog chr1:3996045-3997518 FORWARD LENGTH=283	1200.75	594.75	409.148	1222.37	761.167	710.482	2538.61	1996.88	1826.02	2037.63	2059.71	3228.47	-2.01892	-2.93476	1.01801	-1.57751	-1.69005	-1.27129	-1.39024	-1.24586	-1.23251	1.27175	-2.11419
	Bra016851	AT1G11170	Protein of unknown function (DUF707) chr1:3741724-3744459 FORWARD LENGTH=438	1280.91	632.142	426.881	694.175	744.115	722.517	762.177	746.329	489.201	538.881	656.194	789.819	-2.0263	-3.00063	-1.84523	-1.72139	-1.77284	-1.02123	-1.558	-1.41437	-1.16151	1.03627	1.68059
	Bra023303	NA	NA	2084.15	556.01	770.038	1126.7	4081.99	3013.18	1729.61	1391.11	1368.86	1445.92	1162.18	3142.48	-3.7484	-2.70655	-1.84978	1.95859	1.44576	-1.24333	-1.26354	-1.1962	-1.48825	1.81687	1.20498
	Bra024452	AT2G18960	AHA1, PMA, OST2, HA1 H(+)-ATPase 1 chr2:8221858-8227268 FORWARD LENGTH=949	2352.22	1011.18	262.861	1582.8	1909.68	2223	5843.88	5970.4	5832.23	4979.27	5232.03	6867.46	-2.32621	-8.94853	-1.48611	-1.23174	-1.05813	1.02165	-1.002	-1.17364	-1.11694	1.17515	-2.48441
	Bra024456	AT4G30200	VEL1, VIL2 vernalization5/VIN3-like chr4:14786852-14789103 REVERSE LENGTH=685	956.404	458.352	468.88	526.852	814.845	912.963	902.621	594.835	735.518	570.536	579.025	821.064	-2.08661	-2.03976	-1.81532	-1.17373	-1.04758	-1.51743	-1.22719	-1.58206	-1.55886	-1.09933	1.05959
	Bra024476	AT2G18260	SYP112, ATSYP112 syntaxin of plants 112 chr2:7942275-7943192 FORWARD LENGTH=305	664.255	298.153	297.212	382.944	432.06	306.794	356.769	418.762	473.995	328.142	543.62	491.185	-2.2279	-2.23495	-1.7346	-1.53741	-2.16515	1.17376	1.32858	-1.08724	1.52373	1.37676	1.86186
	Bra024533	NA	NA	801.148	279.631	311.404	1652.9	705.17	1326.5	360.18	187.935	217	462.428	734.696	933.657	-2.86502	-2.5727	2.06316	-1.13611	1.65575	-1.91651	-1.65982	1.28388	2.0398	2.5922	2.2243
	Bra024536	AT1G22770	GI, FB gigantea protein (GI) chr1:8062398-8067447 FORWARD LENGTH=1173	1486.79	689.776	595.93	833.073	1868.45	2194.74	1250.49	1125.64	967.22	914.629	771.768	1674.07	-2.15547	-2.49491	-1.78471	1.2567	1.47616	-1.11091	-1.29287	-1.36721	-1.62029	1.33873	1.18897
	Bra025374	AT3G29035	ATNAC3, ANAC059, NAC3 NAC domain containing protein 3 chr3:11033839-11035006 FORWARD LENGTH=318	2184.13	1011.34	477.663	1248.24	1456.96	2023.78	1028.56	989.284	842.462	787.944	687.757	1041.97	-2.15964	-4.57253	-1.74977	-1.4991	-1.07923	-1.0397	-1.2209	-1.30537	-1.49553	1.01304	2.12348
	Bra025891	NA	NA	2574.79	1265.36	1218.34	1784.03	2438.05	2713.31	468.482	380.143	409.047	324.878	272.815	604.414	-2.03483	-2.11336	-1.44324	-1.05609	1.0538	-1.23238	-1.1453	-1.44202	-1.71721	1.29015	5.49603
	Bra027996	AT4G10270	Wound-responsive family protein chr4:6374805-6375077 FORWARD LENGTH=90	4880.18	2312.51	1889.15	3226.07	3791.84	3437.22	3912.78	2927.05	2149.27	3086.85	3103.45	4100.29	-2.11034	-2.58327	-1.51273	-1.28702	-1.4198	-1.33677	-1.82052	-1.26756	-1.26078	1.04792	1.24724
	Bra028553	AT5G11070	unknown protein; Has 1807 Blast hits to 1807 proteins in 277 species: Archae - 0; Bacteria - 0; Metazoa - 736; Fungi - 347; Plants - 385; Viruses - 0; Other Eukaryotes - 339 (source: NCBI BLink). chr5:3516440-3516898 REVERSE LENGTH=152	3655	1468.51	1727.28	1849.11	3193.19	3076.76	2569.56	1679.52	1813.1	1492.23	1722.47	2091.41	-2.48892	-2.11604	-1.97663	-1.14462	-1.18794	-1.52994	-1.41722	-1.72196	-1.49179	-1.22863	1.42242
	Bra029291	AT5G62020	AT-HSFB2A, HSFB2A heat shock transcription factor B2A chr5:24916212-24917194 FORWARD LENGTH=299	2010.62	492.315	936.527	4436.58	1057.98	1140.61	2267.1	1187.81	1525.37	4327.41	2077.49	1995.72	-4.08401	-2.14689	2.20657	-1.90043	-1.76276	-1.90864	-1.48626	1.90879	-1.09127	-1.13598	-1.12756
	Bra029619	NA	NA	6960.05	2757.18	3432.03	3568.1	7657.66	6767.39	832.008	775.87	1003.37	752.166	727.463	753.498	-2.52434	-2.02797	-1.95063	1.10023	-1.02847	-1.07235	1.20596	-1.10615	-1.14371	-1.10419	8.36536
	Bra030014	AT4G22060	F-box family protein with a domain of unknown function (DUF295) chr4:11687620-11688819 FORWARD LENGTH=399	874.167	434.446	400.971	585.213	598.73	581.221	972.849	845.935	779.729	818.333	649.565	750.49	-2.01214	-2.18013	-1.49376	-1.46004	-1.50402	-1.15003	-1.24768	-1.18882	-1.49769	-1.29629	-1.11289
	Bra030329	NA	NA	918.172	431.992	352.539	479.205	1243.46	1271.04	504.672	431.814	395.704	347.239	302.918	893.962	-2.12544	-2.60446	-1.91603	1.35428	1.38432	-1.16873	-1.27538	-1.45339	-1.66604	1.77137	1.81934
	Bra037171	AT5G66440	unknown protein; BEST Arabidopsis thaliana protein match is: unknown protein (TAIR:AT4G34560.1); Has 1807 Blast hits to 1807 proteins in 277 species: Archae - 0; Bacteria - 0; Metazoa - 736; Fungi - 347; Plants - 385; Viruses - 0; Other Eukaryotes - 339 (source: NCBI BLink). chr5:26530274-26531032 REVERSE LENGTH=252	2772.86	1153.56	845.853	1414.75	2345.04	2272.03	3485.14	1810.85	1854.45	2270.95	2125.98	5423.21	-2.40374	-3.27818	-1.95996	-1.18244	-1.22043	-1.92459	-1.87934	-1.53466	-1.63931	1.5561	-1.25688
	Bra000098	AT2G38820	Protein of unknown function (DUF506) chr2:16222271-16223393 FORWARD LENGTH=310	6319.85	1982.36	2272.3	3097.76	7490.27	5974.54	7329.76	3536.55	3738.72	4780.35	6002.97	7539.31	-3.18804	-2.78126	-2.04014	1.1852	-1.0578	-2.07257	-1.9605	-1.53331	-1.22102	1.02859	-1.1598
	Bra023241	AT1G32120	FUNCTIONS IN: molecular_function unknown; INVOLVED IN: biological_process unknown; LOCATED IN: membrane; EXPRESSED IN: 14 plant structures; EXPRESSED DURING: 4 anthesis, C globular stage, F mature embryo stage, petal differentiation and expansion stage, E expanded cotyledon stage; CONTAINS InterPro DOMAIN/s: Aminotransferase-like, plant mobile domain (InterPro:IPR019557), Protein of unknown funct…	2681.83	1220.42	1327.87	1233.69	1531.67	1457.22	1923.03	838.907	1245.1	1129.19	1110.05	1250.61	-2.19746	-2.01965	-2.17383	-1.75092	-1.84037	-2.2923	-1.54448	-1.70302	-1.73238	-1.53767	1.39459
	Bra026067	AT1G16310	Cation efflux family protein chr1:5578435-5580585 FORWARD LENGTH=428	1089.09	455.701	487.955	368.229	922.268	852.786	538.601	230.646	455.449	346.23	380.581	302.62	-2.38992	-2.23195	-2.95764	-1.18088	-1.2771	-2.33518	-1.18257	-1.55562	-1.41521	-1.77979	2.02207
	Bra026657	NA	NA	2667.52	1277.13	1133.28	1024.93	2976.03	2486.86	2065.28	1004.6	1324.91	1061.81	1382.71	2037.06	-2.08868	-2.3538	-2.60264	1.11565	-1.07265	-2.05582	-1.55881	-1.94506	-1.49365	-1.01385	1.2916
	Bra029551	AT4G05070	Wound-responsive family protein chr4:2593786-2594049 REVERSE LENGTH=87	9044.64	4083.61	3624.38	4249.14	11709.1	11399.9	5654.13	1568.03	3083.41	3266.68	3126.65	7650.9	-2.21486	-2.4955	-2.12858	1.29459	1.2604	-3.60588	-1.83373	-1.73085	-1.80837	1.35315	1.59965
	Bra008430	AT1G80920	J8 Chaperone DnaJ-domain superfamily protein chr1:30403863-30404549 REVERSE LENGTH=163	9184.3	1684.03	2918.23	3889.91	10758	10945.7	9535.01	3343.41	3946.14	6359.45	5649.32	13089.7	-5.45376	-3.14722	-2.36106	1.17135	1.19178	-2.85188	-2.41629	-1.49935	-1.68782	1.3728	-1.03819
	Bra000555	AT2G25790	Leucine-rich receptor-like protein kinase family protein chr2:11000631-11004031 FORWARD LENGTH=960	597.164	256.277	185.698	187.585	346.998	273.172	506.139	245.637	415.132	181.784	266.484	308.193	-2.33015	-3.21578	-3.18343	-1.72094	-2.18604	-2.06052	-1.21922	-2.78429	-1.89932	-1.64228	1.17984
	Bra004788	AT2G43840	UGT74F1 UDP-glycosyltransferase 74 F1 chr2:18157681-18159166 FORWARD LENGTH=449	783.49	234.879	213.713	159.547	413.3	395.121	1191.07	564.837	609.129	349.199	741.964	835.531	-3.33572	-3.66608	-4.91072	-1.89569	-1.98291	-2.1087	-1.95537	-3.41086	-1.60529	-1.42552	-1.52021
	Bra005007	AT2G39870	unknown protein; BEST Arabidopsis thaliana protein match is: unknown protein (TAIR:AT3G55690.1); Has 73 Blast hits to 71 proteins in 14 species: Archae - 0; Bacteria - 0; Metazoa - 2; Fungi - 2; Plants - 69; Viruses - 0; Other Eukaryotes - 0 (source: NCBI BLink). chr2:16643697-16644950 FORWARD LENGTH=330	2459.62	1108.99	592.968	1139.01	3865.89	3228.16	4057.58	1899.37	2276.92	1867.66	2512.97	3999.94	-2.21789	-4.14798	-2.15944	1.57174	1.31246	-2.13628	-1.78205	-2.17255	-1.61466	-1.01441	-1.64968
	Bra020405	NA	NA	4932.65	1351.1	1291.55	832.607	4172.91	3564.51	2937.33	1319.23	1664.44	942.295	1975.98	3153.8	-3.65084	-3.81917	-5.92434	-1.18206	-1.38382	-2.22655	-1.76476	-3.11721	-1.48652	1.0737	1.6793
	Bra023791	AT3G22900	NRPD7 RNA polymerase Rpb7-like, N-terminal domain chr3:8115645-8116169 FORWARD LENGTH=174	1232.63	536.259	535.917	463.268	926.898	663.871	2068.16	960.41	1196.77	1026.08	1337.11	1064.67	-2.29857	-2.30004	-2.66073	-1.32984	-1.85673	-2.15341	-1.72812	-2.01559	-1.54674	-1.94254	-1.67784
	Bra030070	AT1G28050	B-box type zinc finger protein with CCT domain chr1:9775768-9777657 REVERSE LENGTH=433	4523.5	1975.12	1818.79	1649.14	6975.74	5662.86	4012.44	1917.74	2039.9	1502.33	2454.67	5989.34	-2.29024	-2.48709	-2.74294	1.54211	1.25188	-2.09228	-1.96698	-2.67081	-1.63461	1.49269	1.12737
	Bra001509	AT3G13490	OVA5, ATKRS-2 Lysyl-tRNA synthetase, class II chr3:4395984-4399302 REVERSE LENGTH=602	1339.4	554.318	524.582	393.287	1038.18	834.36	1040.95	448.25	438.055	354.981	526.397	422.3	-2.4163	-2.55327	-3.40566	-1.29014	-1.6053	-2.32225	-2.3763	-2.93241	-1.9775	-2.46495	1.28671
	Bra002218	AT5G19160	TBL11 TRICHOME BIREFRINGENCE-LIKE 11 chr5:6430725-6432456 FORWARD LENGTH=464	1867.19	853.222	848.796	610.175	1891.73	1576.77	1886.81	854.485	877.481	523.664	1123.06	1727.95	-2.1884	-2.19981	-3.06009	1.01314	-1.18419	-2.20813	-2.15026	-3.60309	-1.68006	-1.09194	-1.01051
	Bra002705	AT5G57685	ATGDU3, GDU3, LSB1 glutamine dumper 3 chr5:23366356-23366802 REVERSE LENGTH=148	3082.06	639.287	1067.98	590.075	2175.78	2104.44	1090.32	434.157	383.981	250.464	899.036	1239.73	-4.82109	-2.88588	-5.22317	-1.41653	-1.46455	-2.51135	-2.83952	-4.3532	-1.21277	1.13703	2.82675
	Bra002707	AT5G57685	ATGDU3, GDU3, LSB1 glutamine dumper 3 chr5:23366356-23366802 REVERSE LENGTH=148	3092.83	613.084	782.824	441.423	1867.56	1871.05	991.43	327.952	409.296	412.705	519.926	817.786	-5.04471	-3.95086	-7.0065	-1.65608	-1.65299	-3.02309	-2.42228	-2.40227	-1.90687	-1.21233	3.11956
	Bra003842	AT1G73500	ATMKK9, MKK9 MAP kinase kinase 9 chr1:27639419-27640351 REVERSE LENGTH=310	2879.02	1121.92	616.082	588.546	1461.57	1204.49	1941.54	946.322	626.157	624.574	976.602	1156.46	-2.56615	-4.67311	-4.89175	-1.96981	-2.39024	-2.05167	-3.10072	-3.10858	-1.98806	-1.67886	1.48285
	Bra004719	AT2G42800	AtRLP29, RLP29 receptor like protein 29 chr2:17808157-17809545 REVERSE LENGTH=462	1223.53	364.092	475.269	293.833	1056.34	656.322	660.453	251.258	323.573	205.37	460.608	233.432	-3.3605	-2.57439	-4.16403	-1.15827	-1.86422	-2.62858	-2.04113	-3.21592	-1.43387	-2.82932	1.85256
	Bra006675	AT5G60200	TMO6 TARGET OF MONOPTEROS 6 chr5:24241078-24241951 FORWARD LENGTH=257	1060.23	469.278	494.464	451.333	1092.12	920.462	876.669	366.448	322.667	436.83	443.27	722.61	-2.25928	-2.1442	-2.34911	1.03008	-1.15185	-2.39234	-2.71695	-2.00689	-1.97773	-1.2132	1.20938
	Bra009478	AT5G04190	PKS4 phytochrome kinase substrate 4 chr5:1151114-1152334 FORWARD LENGTH=406	1683.67	381.898	552.158	185.1	1920.22	1611.44	735.575	367.029	363.749	294.715	400.746	571.5	-4.40869	-3.04925	-9.096	1.1405	-1.04482	-2.00413	-2.0222	-2.49589	-1.83551	-1.2871	2.28892
	Bra010942	AT1G27420	Galactose oxidase/kelch repeat superfamily protein chr1:9519108-9520520 FORWARD LENGTH=346	1029.35	341.407	418.897	414.519	736.137	721.725	1158.91	410.717	409.021	238.861	632.862	836.414	-3.01502	-2.45729	-2.48324	-1.39831	-1.42624	-2.82168	-2.83338	-4.85182	-1.83122	-1.38557	-1.12587
	Bra010975	AT1G24625	ZFP7 zinc finger protein 7 chr1:8726009-8726638 REVERSE LENGTH=209	5578.49	2511.84	2374.82	1253.78	5466.79	5673.79	4581.44	2144.76	2008.31	1438.37	2381.95	4781.5	-2.22088	-2.34902	-4.44934	-1.02043	1.01708	-2.13611	-2.28124	-3.18516	-1.9234	1.04367	1.21763
	Bra011096	AT4G29310	Protein of unknown function (DUF1005) chr4:14437892-14439609 REVERSE LENGTH=424	1125.19	306.697	281.805	286.392	1566.91	1292.92	1169.09	277.178	250.018	193.278	710.435	975.062	-3.66873	-3.9928	-3.92885	1.39257	1.14907	-4.21783	-4.67602	-6.04875	-1.6456	-1.19899	-1.03902
	Bra013088	AT2G15960	unknown protein; Has 14 Blast hits to 14 proteins in 5 species: Archae - 0; Bacteria - 0; Metazoa - 0; Fungi - 0; Plants - 14; Viruses - 0; Other Eukaryotes - 0 (source: NCBI BLink). chr2:6947353-6947586 FORWARD LENGTH=77	12153.9	4878.68	5212.93	2767.16	11125.5	9773.77	7437.71	3598.99	3654.01	1232.91	3786.55	6881.69	-2.49123	-2.33149	-4.39219	-1.09244	-1.24352	-2.06661	-2.03549	-6.03265	-1.96424	-1.0808	1.63409
	Bra017839	AT4G37610	BT5 BTB and TAZ domain protein 5 chr4:17670606-17671992 REVERSE LENGTH=368	4050.16	814.35	658.98	849.807	3144.62	2917.1	4828.11	1285.13	1520.02	1613.3	2565.31	4418.95	-4.97349	-6.1461	-4.76598	-1.28796	-1.38842	-3.7569	-3.17635	-2.99269	-1.88208	-1.09259	-1.19208
	Bra024404	AT5G65640	bHLH093 beta HLH protein 93 chr5:26237137-26238904 FORWARD LENGTH=351	3450.99	1280.06	1186.06	685.944	2532.62	3685.65	2887.33	1390.07	1325.31	1407.11	2050.71	3063.71	-2.69596	-2.90963	-5.03101	-1.36262	1.068	-2.07711	-2.17861	-2.05196	-1.40797	1.06109	1.19522
	Bra038673	AT3G11690	unknown protein; FUNCTIONS IN: molecular_function unknown; INVOLVED IN: biological_process unknown; LOCATED IN: chloroplast; EXPRESSED IN: 24 plant structures; EXPRESSED DURING: 15 growth stages; BEST Arabidopsis thaliana protein match is: unknown protein (TAIR:AT5G06380.1); Has 84 Blast hits to 84 proteins in 12 species: Archae - 0; Bacteria - 0; Metazoa - 0; Fungi - 0; Plants - 84; Viruses - 0;…	818.938	297.907	265.875	291.676	429.347	318.62	587.473	278.598	242.661	157.764	366.91	335.369	-2.74897	-3.08016	-2.8077	-1.9074	-2.57027	-2.10868	-2.42096	-3.72375	-1.60114	-1.75172	1.394
	Bra015067	AT3G45580	RING/U-box protein with C6HC-type zinc finger chr3:16729989-16731511 REVERSE LENGTH=408	1084.59	446.396	440.179	262.692	699.666	619.626	1253.36	472.003	803.361	413.769	435.289	932.248	-2.42966	-2.46397	-4.12875	-1.55015	-1.75039	-2.65541	-1.56015	-3.02913	-2.87937	-1.34445	-1.15561
	Bra017011	AT2G40340	DREB2C, AtERF48 Integrase-type DNA-binding superfamily protein chr2:16848665-16850357 REVERSE LENGTH=341	2318.34	610.519	540.306	396.4	3436.02	3490.56	1984.75	865.806	1079.49	525.121	834.924	4592.54	-3.79733	-4.29079	-5.84849	1.4821	1.50563	-2.29237	-1.8386	-3.77961	-2.37716	2.31391	1.16808
	Bra026116	AT1G15670	Galactose oxidase/kelch repeat superfamily protein chr1:5390119-5391198 FORWARD LENGTH=359	2830.7	882.406	1225.88	860.12	2073.05	1952.5	1989.18	967.379	1061.15	870.15	919.785	1333.66	-3.20793	-2.30912	-3.29105	-1.36548	-1.44978	-2.05626	-1.87455	-2.28602	-2.16266	-1.49152	1.42305
	Bra032993	AT1G48320	Thioesterase superfamily protein chr1:17855024-17855577 REVERSE LENGTH=156	5877.27	2344.92	2018.31	1134.05	4290.27	4446.37	5175.65	2435.59	3095.44	1745.63	2144.97	3624.28	-2.50638	-2.91198	-5.18255	-1.36991	-1.32181	-2.12501	-1.67202	-2.96492	-2.41292	-1.42805	1.13556
	Bra036133	NA	NA	4280.93	1781.2	1636.29	1248.59	2212.5	1634.01	603.195	231.195	360.898	293.424	200.193	541.664	-2.4034	-2.61624	-3.42861	-1.93488	-2.61989	-2.60903	-1.67137	-2.05571	-3.01307	-1.1136	7.09709
	Bra037250	AT2G17780	MCA2 PLAC8 family protein chr2:7725155-7726952 REVERSE LENGTH=416	1426.61	423.961	475.389	286.733	2392.07	2046.9	1097.93	381.566	618.07	351.844	406.278	1790.08	-3.36496	-3.00093	-4.9754	1.67675	1.4348	-2.87743	-1.77638	-3.1205	-2.70241	1.63041	1.29936
	Bra040863	AT5G50330	Protein kinase superfamily protein chr5:20485406-20488563 REVERSE LENGTH=479	1110.82	548.446	549.19	256.551	1489.59	1003.76	1483.61	678.778	754.7	492.028	710.67	1339.52	-2.0254	-2.02265	-4.32982	1.34098	-1.10666	-2.18571	-1.96583	-3.0153	-2.08762	-1.10757	-1.3356
	Bra000419	AT2G46330	AGP16, ATAGP16 arabinogalactan protein 16 chr2:19018730-19019108 REVERSE LENGTH=73	7265.88	3413.06	3008.72	3011.08	9241.26	9569.8	9120.43	3405.74	2795.04	2026.91	2710.74	8011.35	-2.12885	-2.41494	-2.41305	1.27187	1.31709	-2.67796	-3.26308	-4.49967	-3.36455	-1.13844	-1.25524
	Bra000569	NA	NA	1848.57	573.527	441.787	594.387	3032.71	3364.63	3050.75	950.097	955.217	603.098	702.592	3669.09	-3.22316	-4.1843	-3.11004	1.64057	1.82013	-3.21099	-3.19378	-5.05846	-4.34214	1.20268	-1.65033
	Bra000570	AT2G24150	HHP3 heptahelical protein 3 chr2:10265632-10267345 REVERSE LENGTH=344	1107.83	402.701	300.334	246.546	806.691	934.585	1196.18	352.481	432.423	189.897	398.591	793.315	-2.751	-3.68866	-4.4934	-1.3733	-1.18537	-3.3936	-2.76623	-6.2991	-3.00102	-1.50782	-1.07975
	Bra000680	AT4G09460	AtMYB6, MYB6 myb domain protein 6 chr4:5993019-5994038 FORWARD LENGTH=236	5287.14	2037.88	1510.89	1942.16	8738.04	8152.12	5349.97	2386.92	1856.06	1593.68	1828.2	5948.51	-2.59443	-3.49935	-2.7223	1.6527	1.54188	-2.24137	-2.88243	-3.35699	-2.92636	1.11188	-1.01188
	Bra000924	NA	NA	937.967	352.826	361.538	412.239	936.303	719.473	771.707	362.499	281.935	247.148	214.953	593.242	-2.65844	-2.59438	-2.2753	-1.00178	-1.30369	-2.12885	-2.73718	-3.12245	-3.59012	-1.30083	1.21544
	Bra001215	AT3G06770	Pectin lyase-like superfamily protein chr3:2135119-2137033 REVERSE LENGTH=446	1633.42	597.202	595.718	404.658	1994.05	1915.85	2666.43	923.663	855.42	345.648	696.617	1460.15	-2.73512	-2.74193	-4.03654	1.22078	1.17291	-2.8868	-3.1171	-7.71429	-3.82768	-1.82613	-1.63242
	Bra001600	AT3G15630	unknown protein; FUNCTIONS IN: molecular_function unknown; INVOLVED IN: biological_process unknown; LOCATED IN: chloroplast; EXPRESSED IN: 24 plant structures; EXPRESSED DURING: 15 growth stages; BEST Arabidopsis thaliana protein match is: unknown protein (TAIR:AT1G52720.1); Has 61 Blast hits to 61 proteins in 13 species: Archae - 0; Bacteria - 0; Metazoa - 0; Fungi - 0; Plants - 61; Viruses - 0;…	10119.1	1409.25	1657.58	1383.97	10835.7	11337.5	5122.77	902.772	703.582	886.419	1108.7	6385.95	-7.18049	-6.10474	-7.31165	1.07082	1.12041	-5.67449	-7.28099	-5.77917	-4.62052	1.24658	1.97532
	Bra001721	AT3G18773	RING/U-box superfamily protein chr3:6466304-6466966 FORWARD LENGTH=220	6280.77	1175.31	713.823	380.269	12523.3	11336.8	3324.11	1343.83	593.269	544.352	690.357	8741.23	-5.34393	-8.79878	-16.5167	1.99391	1.805	-2.47361	-5.60304	-6.10655	-4.81506	2.62965	1.88946
	Bra002180	NA	NA	1696.01	462.62	382.852	369.786	2245.09	2063.26	1371.84	368.018	449.509	194.085	496.692	1394.87	-3.6661	-4.42994	-4.58646	1.32375	1.21654	-3.72764	-3.05186	-7.06824	-2.76195	1.01679	1.2363
	Bra002214	AT5G19120	Eukaryotic aspartyl protease family protein chr5:6414585-6415745 FORWARD LENGTH=386	4677.19	463.981	344.824	461.625	7981.87	9082.18	2879.11	1370.12	655.842	1020.64	1247.65	9102.47	-10.0806	-13.564	-10.132	1.70655	1.9418	-2.10136	-4.38994	-2.82089	-2.30763	3.16156	1.62453
	Bra002706	AT5G57685	ATGDU3, GDU3, LSB1 glutamine dumper 3 chr5:23366356-23366802 REVERSE LENGTH=148	2651.8	585.39	878.592	486.867	1672.59	1762.73	1073.14	329.959	308.233	466.433	345.222	676.018	-4.52997	-3.01824	-5.44666	-1.58545	-1.50437	-3.25234	-3.48159	-2.30074	-3.10855	-1.58744	2.47107
	Bra002775	AT5G56980	unknown protein; FUNCTIONS IN: molecular_function unknown; INVOLVED IN: biological_process unknown; LOCATED IN: endomembrane system; EXPRESSED IN: 18 plant structures; EXPRESSED DURING: 12 growth stages; BEST Arabidopsis thaliana protein match is: unknown protein (TAIR:AT4G26130.1); Has 30201 Blast hits to 17322 proteins in 780 species: Archae - 12; Bacteria - 1396; Metazoa - 17338; Fungi - 3422;…	8569.56	2885.03	1761.92	3082.26	6388.36	6544.24	7219.17	2748.17	2192	2556.97	2229.29	4114.77	-2.97035	-4.86376	-2.78028	-1.34143	-1.30948	-2.6269	-3.29342	-2.82333	-3.23833	-1.75445	1.18706
	Bra002896	AT5G66330	Leucine-rich repeat (LRR) family protein chr5:26500531-26501787 REVERSE LENGTH=418	4228.82	1370.74	1196	891.435	3279.01	2691.45	2639.27	1230.65	976.168	595.406	1127.26	1915.66	-3.08506	-3.5358	-4.74383	-1.28966	-1.57121	-2.14461	-2.7037	-4.43272	-2.34131	-1.37773	1.60227
	Bra003039	AT5G53730	Late embryogenesis abundant (LEA) hydroxyproline-rich glycoprotein family chr5:21808072-21808713 REVERSE LENGTH=213	4515.47	1541.17	1524.9	1124.89	4198.84	3726.59	3003.8	1182.1	1008.43	589.303	970.648	4211.71	-2.9299	-2.96116	-4.01414	-1.07541	-1.21169	-2.54107	-2.97869	-5.09721	-3.09463	1.40213	1.50325
	Bra003320	AT3G58120	ATBZIP61, BZIP61 Basic-leucine zipper (bZIP) transcription factor family protein chr3:21521289-21523078 REVERSE LENGTH=329	3015.63	959.691	977.276	979.213	4025.57	3442.17	4313.17	1351.04	1121.25	418.153	1496.76	2603.95	-3.14229	-3.08575	-3.07965	1.3349	1.14144	-3.19248	-3.84675	-10.3148	-2.88167	-1.6564	-1.43027
	Bra003592	AT1G80920	J8 Chaperone DnaJ-domain superfamily protein chr1:30403863-30404549 REVERSE LENGTH=163	10912.2	2202.06	2490.1	3798.2	9260.33	9174.13	9833.76	3426.09	3980.37	3948.09	4637.4	11429.1	-4.95545	-4.38223	-2.87299	-1.17838	-1.18945	-2.87026	-2.47056	-2.49076	-2.12053	1.16223	1.10967
	Bra003779	AT1G74940	Protein of unknown function (DUF581) chr1:28146284-28147065 FORWARD LENGTH=222	3217.25	573.278	410.847	491.426	3822.67	2986.89	2244.11	456.342	375.418	343.114	443.766	2073.04	-5.61202	-7.83077	-6.54676	1.18818	-1.07712	-4.91761	-5.97763	-6.54042	-5.05697	-1.08252	1.43364
	Bra003800	AT1G74458	unknown protein; LOCATED IN: endomembrane system; Has 9 Blast hits to 9 proteins in 4 species: Archae - 0; Bacteria - 0; Metazoa - 0; Fungi - 0; Plants - 9; Viruses - 0; Other Eukaryotes - 0 (source: NCBI BLink). chr1:27987071-27987551 FORWARD LENGTH=94	1673.53	487.195	718.695	509.733	1658.69	1603.53	1245.7	335.688	396.517	222.092	264.222	643.835	-3.43503	-2.32857	-3.28315	-1.00895	-1.04365	-3.71089	-3.14161	-5.60894	-4.7146	-1.93481	1.34345
	Bra004028	AT1G68585	unknown protein; Has 23 Blast hits to 23 proteins in 6 species: Archae - 0; Bacteria - 0; Metazoa - 0; Fungi - 0; Plants - 23; Viruses - 0; Other Eukaryotes - 0 (source: NCBI BLink). chr1:25756911-25757426 FORWARD LENGTH=116	3090.04	911.173	1058.58	362.824	2000.17	1468.09	4346.51	1363.54	1084.04	592.677	1186.36	2524.06	-3.39128	-2.91904	-8.51664	-1.54489	-2.1048	-3.18767	-4.00955	-7.33369	-3.66374	-1.72203	-1.40662
	Bra004568	AT2G40435	BEST Arabidopsis thaliana protein match is: transcription regulators (TAIR:AT3G56220.1); Has 289 Blast hits to 289 proteins in 30 species: Archae - 0; Bacteria - 0; Metazoa - 0; Fungi - 0; Plants - 289; Viruses - 0; Other Eukaryotes - 0 (source: NCBI BLink). chr2:16887048-16888407 FORWARD LENGTH=158	1537.66	674.593	728.48	547.314	2023.1	2129.44	4018.41	1658.37	1734.76	1426.76	1460.96	3147	-2.27939	-2.11078	-2.80947	1.3157	1.38486	-2.42311	-2.31641	-2.81646	-2.75053	-1.2769	-2.61333
	Bra004712	AT2G42870	PAR1, HLH1 phy rapidly regulated 1 chr2:17836831-17837187 REVERSE LENGTH=118	1575.85	368.819	434.366	320.032	3119.43	2636.04	1406.13	475.521	430.369	331.546	660.726	2436.38	-4.27269	-3.62793	-4.92404	1.97952	1.67277	-2.95703	-3.26727	-4.24113	-2.12816	1.73268	1.1207
	Bra004863	AT2G44740	CYCP4;1 cyclin p4;1 chr2:18442287-18443304 REVERSE LENGTH=202	2307.06	611.222	552.953	518.15	2429.06	2320.4	3314.94	351.583	600.454	658.002	438.001	1778.68	-3.7745	-4.17225	-4.45249	1.05288	1.00578	-9.42861	-5.52072	-5.03789	-7.56834	-1.86371	-1.43687
	Bra004991	AT2G40080	ELF4 Protein of unknown function (DUF1313) chr2:16734545-16734880 REVERSE LENGTH=111	2179.06	778.768	588.265	844.513	2033.02	2332.82	1964.17	943.796	864.296	414.732	596.185	1851.55	-2.79809	-3.70421	-2.58026	-1.07183	1.07056	-2.08114	-2.27257	-4.736	-3.29456	-1.06082	1.1094
	Bra005172	AT2G37678	FHY1, PAT3, FRY1 far-red elongated hypocotyl 1 chr2:15801689-15802696 REVERSE LENGTH=202	3193.85	1520.15	1457.13	1183.22	2539.2	2571.54	3210.52	1538.8	1560.19	1237.41	1459.53	2633.25	-2.10101	-2.19188	-2.69929	-1.25782	-1.242	-2.08638	-2.05778	-2.59455	-2.19969	-1.21922	-1.00522
	Bra006085	AT5G11060	KNAT4 KNOTTED1-like homeobox gene 4 chr5:3510408-3512967 FORWARD LENGTH=393	501.878	113.147	212.656	66.8797	487.224	636.147	609.407	80.4918	65.662	94.0461	24.2364	824.935	-4.43563	-2.36005	-7.50419	-1.03008	1.26753	-7.57104	-9.28097	-6.47988	-25.1443	1.35367	-1.21425
	Bra006086	AT5G11070	unknown protein; Has 1807 Blast hits to 1807 proteins in 277 species: Archae - 0; Bacteria - 0; Metazoa - 736; Fungi - 347; Plants - 385; Viruses - 0; Other Eukaryotes - 339 (source: NCBI BLink). chr5:3516440-3516898 REVERSE LENGTH=152	18136.5	3604.12	3025.8	1704.18	20206	18630.5	20956.7	4409.51	2420.35	1274.5	2379.76	16903.2	-5.03216	-5.99395	-10.6424	1.11411	1.02724	-4.75261	-8.65854	-16.4431	-8.80622	-1.23981	-1.1555
	Bra006167	AT5G12900	unknown protein; FUNCTIONS IN: molecular_function unknown; INVOLVED IN: biological_process unknown; LOCATED IN: chloroplast; EXPRESSED IN: 21 plant structures; EXPRESSED DURING: 13 growth stages; BEST Arabidopsis thaliana protein match is: unknown protein (TAIR:AT1G12330.1); Has 1807 Blast hits to 1807 proteins in 277 species: Archae - 0; Bacteria - 0; Metazoa - 736; Fungi - 347; Plants - 385; Vi…	2962.62	1097.18	1158.54	957.168	3168.81	3044.87	3242.56	1330.51	1505.12	1165.82	1345.5	3321.67	-2.70021	-2.5572	-3.09519	1.0696	1.02776	-2.43708	-2.15435	-2.78136	-2.40993	1.0244	-1.09449
	Bra006808	AT5G57685	ATGDU3, GDU3, LSB1 glutamine dumper 3 chr5:23366356-23366802 REVERSE LENGTH=148	2882.19	784.091	839.212	566.63	2508.27	2312.93	6387.81	2297.27	1835.4	1726.05	1837.98	2655.67	-3.67584	-3.4344	-5.08655	-1.14907	-1.24612	-2.78061	-3.48034	-3.70083	-3.47545	-2.40535	-2.2163
	Bra006894	AT3G52070	unknown protein; FUNCTIONS IN: molecular_function unknown; INVOLVED IN: biological_process unknown; LOCATED IN: chloroplast; EXPRESSED IN: 22 plant structures; EXPRESSED DURING: 13 growth stages; Has 23 Blast hits to 23 proteins in 10 species: Archae - 0; Bacteria - 0; Metazoa - 0; Fungi - 0; Plants - 23; Viruses - 0; Other Eukaryotes - 0 (source: NCBI BLink). chr3:19312753-19313097 FORWARD LENGT…	5096.15	1735.26	1287.82	1250.57	6488.13	5531.51	6673.66	3117.51	2871.56	2114.87	2582.37	7285.83	-2.93682	-3.95719	-4.07506	1.27314	1.08543	-2.1407	-2.32405	-3.15559	-2.58432	1.09173	-1.30955
	Bra007243	AT3G56400	WRKY70, ATWRKY70 WRKY DNA-binding protein 70 chr3:20909082-20910409 REVERSE LENGTH=294	6506.88	2148.64	2212.71	1700.65	4182.83	5076.93	6315.39	1996.76	1606.96	1627	1977.88	3446.92	-3.02837	-2.94068	-3.82611	-1.55562	-1.28166	-3.16282	-3.93002	-3.88162	-3.19301	-1.83218	1.03032
	Bra007683	AT3G62550	Adenine nucleotide alpha hydrolases-like superfamily protein chr3:23136194-23137074 FORWARD LENGTH=162	6969.05	985.111	964.916	849.834	6801.51	5525.52	9326.94	2590.14	2009.71	973.009	1580.62	6342.46	-7.07438	-7.22244	-8.20048	-1.02463	-1.26125	-3.60094	-4.64094	-9.58567	-5.90081	-1.47056	-1.33834
	Bra007811	AT2G25200	Plant protein of unknown function (DUF868) chr2:10736580-10737644 REVERSE LENGTH=354	996.793	149.206	291.028	162.667	1758.52	1681.68	1088.52	181.008	230.084	333.119	194.572	1415.64	-6.68065	-3.42508	-6.12781	1.76418	1.68709	-6.01366	-4.73097	-3.26766	-5.59443	1.30052	-1.09202
	Bra007957	AT1G71030	ATMYBL2, MYBL2 MYB-like 2 chr1:26795383-26796226 REVERSE LENGTH=195	530.294	109.323	146.994	174.731	2721.07	2796.44	698.738	314.634	281.803	176.364	213.842	3056.76	-4.85071	-3.60759	-3.03492	5.13125	5.27338	-2.2208	-2.47953	-3.96191	-3.26754	4.37469	-1.31764
	Bra008753	AT5G14480	beta-1,4-N-acetylglucosaminyltransferase family protein chr5:4667984-4669693 FORWARD LENGTH=387	3636.3	702.962	907.713	900.786	2883.54	2188.26	3558.12	1122.01	934.11	799.102	709.565	1436.97	-5.17283	-4.006	-4.03681	-1.26105	-1.66173	-3.1712	-3.8091	-4.45265	-5.01451	-2.47613	1.02197
	Bra009250	AT5G07580	Integrase-type DNA-binding superfamily protein chr5:2399525-2400349 FORWARD LENGTH=274	5331.14	1554.64	750.657	366.943	4135.41	3689.58	2773.82	655.268	376.038	295.423	430.705	3083.62	-3.42918	-7.10197	-14.5285	-1.28914	-1.44492	-4.23311	-7.37644	-9.38932	-6.44019	1.11169	1.92195
	Bra009346	AT5G08520	Duplicated homeodomain-like superfamily protein chr5:2755470-2757741 REVERSE LENGTH=298	4796.48	1451.05	1156.06	1577.81	5035.62	5420.51	5106	2193.83	1986.84	1574.91	1721.96	6406.37	-3.30552	-4.14899	-3.03996	1.04986	1.1301	-2.32744	-2.56991	-3.24209	-2.96523	1.25467	-1.06453
	Bra009451	AT5G04470	SIM cyclin-dependent protein kinase inhibitors chr5:1266893-1267276 REVERSE LENGTH=127	1411.78	544.854	353.556	384.4	1882.86	2189.91	1188.56	395.579	303.693	434.154	404.248	1735.4	-2.59112	-3.99309	-3.67268	1.33368	1.55117	-3.00461	-3.91369	-2.73765	-2.94018	1.46009	1.18781
	Bra010035	AT5G49450	AtbZIP1, bZIP1 basic leucine-zipper 1 chr5:20052145-20052582 FORWARD LENGTH=145	5264.43	1258.89	1220.31	1010.7	5363.39	4811.26	3600.81	1376.12	831.148	771.469	884.09	3588.91	-4.1818	-4.31401	-5.2087	1.0188	-1.09419	-2.61664	-4.33233	-4.66747	-4.0729	-1.00332	1.46201
	Bra010233	AT4G31510	unknown protein; BEST Arabidopsis thaliana protein match is: unknown protein (TAIR:AT2G24550.1); Has 205 Blast hits to 205 proteins in 31 species: Archae - 0; Bacteria - 0; Metazoa - 5; Fungi - 3; Plants - 187; Viruses - 0; Other Eukaryotes - 10 (source: NCBI BLink). chr4:15276328-15277219 REVERSE LENGTH=214	629.768	164.658	303.295	208.398	857.886	780.88	939.502	337.704	455.384	275.86	382.991	732.129	-3.8247	-2.07642	-3.02195	1.36223	1.23995	-2.78203	-2.0631	-3.40572	-2.45307	-1.28325	-1.49182
	Bra010289	AT4G30370	RING/U-box superfamily protein chr4:14858743-14859273 REVERSE LENGTH=176	879.897	240.565	317.633	260.604	793.073	817.3	1024.55	353.85	301.282	445.15	269.268	680.398	-3.65763	-2.77017	-3.37638	-1.10948	-1.07659	-2.89544	-3.40063	-2.30158	-3.80495	-1.50581	-1.1644
	Bra010532	AT4G35480	RHA3B RING-H2 finger A3B chr4:16852233-16852835 REVERSE LENGTH=200	2776.79	617.648	687.76	674.334	2167.74	1925.17	2021.91	583.879	649.89	659.154	592.86	1397.95	-4.49575	-4.03744	-4.11783	-1.28096	-1.44236	-3.46289	-3.11116	-3.06743	-3.41043	-1.44634	1.37335
	Bra010578	AT4G37240	unknown protein; FUNCTIONS IN: molecular_function unknown; INVOLVED IN: N-terminal protein myristoylation; LOCATED IN: cellular_component unknown; EXPRESSED IN: 22 plant structures; EXPRESSED DURING: 13 growth stages; BEST Arabidopsis thaliana protein match is: unknown protein (TAIR:AT2G23690.1); Has 30201 Blast hits to 17322 proteins in 780 species: Archae - 12; Bacteria - 1396; Metazoa - 17338;…	2845.35	873.002	840.542	1305.56	3426.45	3240.57	10359.7	1659.22	1613.91	1404.14	1779.9	4742.24	-3.25927	-3.38514	-2.17941	1.20423	1.1389	-6.24372	-6.41901	-7.37797	-5.82038	-2.18456	-3.64092
	Bra010593	AT4G37260	MYB73, ATMYB73 myb domain protein 73 chr4:17540602-17541564 FORWARD LENGTH=320	3596.68	758	586.055	464.63	2110.54	2169.28	3810.51	780.017	750.49	543.036	958.249	1801.31	-4.74496	-6.1371	-7.74096	-1.70415	-1.65801	-4.88516	-5.07736	-7.01705	-3.97653	-2.11541	-1.05945
	Bra010884	AT1G28310	Dof-type zinc finger DNA-binding family protein chr1:9912534-9913469 REVERSE LENGTH=311	2889.88	1000.2	1254.76	1006.49	2335.08	2358.22	2925.8	1402.06	855.731	791.121	875.145	1674.82	-2.8893	-2.30313	-2.87125	-1.23759	-1.22545	-2.08679	-3.41907	-3.6983	-3.34322	-1.74693	-1.01243
	Bra011052	AT4G28703	RmlC-like cupins superfamily protein chr4:14166365-14166798 FORWARD LENGTH=107	1812.21	252.537	442	154.12	1979.62	1743.99	1455.56	475.283	578.961	628.916	373.009	1936.58	-7.17602	-4.10002	-11.7584	1.09238	-1.03912	-3.06251	-2.51409	-2.31439	-3.90221	1.33047	1.24503
	Bra011460	NA	NA	851.787	122.617	134.673	71.001	1608	1735.3	1856.73	810.466	692.888	341.6	796.378	2770.51	-6.94673	-6.32485	-11.9968	1.8878	2.03725	-2.29094	-2.6797	-5.43539	-2.33147	1.49214	-2.17981
	Bra011542	AT4G34560	unknown protein; BEST Arabidopsis thaliana protein match is: unknown protein (TAIR:AT5G66440.1); Has 67 Blast hits to 66 proteins in 11 species: Archae - 0; Bacteria - 0; Metazoa - 0; Fungi - 0; Plants - 67; Viruses - 0; Other Eukaryotes - 0 (source: NCBI BLink). chr4:16507923-16508588 FORWARD LENGTH=221	2033.19	655.399	497.972	236.36	2004.86	1738.34	1999.36	332.971	484.552	290.296	446.954	1277.05	-3.10222	-4.08294	-8.60209	-1.01413	-1.16962	-6.00461	-4.1262	-6.88732	-4.4733	-1.56561	1.01692
	Bra011573	AT4G34950	Major facilitator superfamily protein chr4:16642544-16644759 REVERSE LENGTH=567	2239.73	804.944	496.076	573.896	2050.19	1824.96	2495.61	491.013	234.775	286.902	173.084	3242.82	-2.78247	-4.51489	-3.90268	-1.09245	-1.22728	-5.08257	-10.6298	-8.69848	-14.4185	1.29941	-1.11425
	Bra011618	AT4G35480	RHA3B RING-H2 finger A3B chr4:16852233-16852835 REVERSE LENGTH=200	2109.97	642.247	571.861	813.401	2676.46	2110.08	1495.1	477.402	475.915	282.619	587.991	1517.05	-3.28529	-3.68966	-2.59401	1.26848	1.00005	-3.13174	-3.14153	-5.29016	-2.54273	1.01468	1.41126
	Bra011715	AT4G37240	unknown protein; FUNCTIONS IN: molecular_function unknown; INVOLVED IN: N-terminal protein myristoylation; LOCATED IN: cellular_component unknown; EXPRESSED IN: 22 plant structures; EXPRESSED DURING: 13 growth stages; BEST Arabidopsis thaliana protein match is: unknown protein (TAIR:AT2G23690.1); Has 30201 Blast hits to 17322 proteins in 780 species: Archae - 12; Bacteria - 1396; Metazoa - 17338;…	7304.5	1937.15	1751.84	2942.08	7025.23	7322.61	8256.3	3516.99	3789	3556.35	4045.81	4826.02	-3.77075	-4.16962	-2.48277	-1.03975	1.00248	-2.34755	-2.17902	-2.32157	-2.0407	-1.71079	-1.1303
	Bra011955	AT2G28350	ARF10 auxin response factor 10 chr2:12114331-12116665 FORWARD LENGTH=693	1785.57	834.12	783.425	644.55	1877.3	1799.5	2301.55	872.676	860.929	618.898	981.667	1631.36	-2.14066	-2.27918	-2.77026	1.05137	1.0078	-2.63735	-2.67333	-3.71879	-2.34453	-1.41082	-1.28897
	Bra012298	AT1G21910	DREB26 Integrase-type DNA-binding superfamily protein chr1:7696655-7697347 FORWARD LENGTH=230	4591.15	1040.73	610.843	902.536	2475.02	2179.07	6696.73	1114.02	764.779	837.102	1410.09	2993.56	-4.41147	-7.51609	-5.08694	-1.855	-2.10693	-6.01132	-8.75643	-7.9999	-4.74915	-2.23705	-1.45862
	Bra012512	AT1G24440	RING/U-box superfamily protein chr1:8662340-8663777 FORWARD LENGTH=251	3175.16	601.852	778.803	546.885	4714.12	3991.05	3781.46	1657.01	1163.55	633.2	962.537	4337.25	-5.27565	-4.07697	-5.8059	1.48469	1.25696	-2.2821	-3.24993	-5.97198	-3.92864	1.14698	-1.19095
	Bra012845	AT3G51660	Tautomerase/MIF superfamily protein chr3:19164229-19165076 REVERSE LENGTH=112	1941.8	719.454	408.005	827.581	3347.89	3417.37	1158.91	466.037	483.916	255.769	399.889	3389.75	-2.69899	-4.75926	-2.34636	1.72412	1.7599	-2.48673	-2.39486	-4.53108	-2.89808	2.92495	1.67554
	Bra012959	AT5G61440	ACHT5 atypical CYS HIS rich thioredoxin 5 chr5:24707658-24708684 FORWARD LENGTH=245	6514.35	734.911	773.904	388.824	6219.52	6587.93	4211	1105.34	799.586	426.814	1454.8	4941.32	-8.86413	-8.41752	-16.754	-1.0474	1.0113	-3.80969	-5.26648	-9.86612	-2.89456	1.17343	1.54698
	Bra013026	AT5G23240	DNAJ heat shock N-terminal domain-containing protein chr5:7826857-7828534 REVERSE LENGTH=465	7432.09	1824.69	1101.75	719.17	6227.41	7860.06	10953.6	4428.81	3232.01	1755.65	2211.13	9414.07	-4.07307	-6.74571	-10.3343	-1.19345	1.05758	-2.47326	-3.3891	-6.23906	-4.95385	-1.16354	-1.47382
	Bra013648	AT4G22790	MATE efflux family protein chr4:11975153-11976628 REVERSE LENGTH=491	764.369	218.692	328.223	155.973	420.371	584.36	597.096	264.219	232.42	76.4444	215.711	347.565	-3.49519	-2.32881	-4.90065	-1.81832	-1.30804	-2.25985	-2.56904	-7.81085	-2.76804	-1.71794	1.28014
	Bra014401	AT3G62550	Adenine nucleotide alpha hydrolases-like superfamily protein chr3:23136194-23137074 FORWARD LENGTH=162	8319.38	2320.4	1654.89	1154.47	13188.6	11910.3	10447	3435.57	2665.28	1110.48	2662.86	12119.4	-3.58532	-5.02715	-7.20623	1.58529	1.43163	-3.04083	-3.91966	-9.40764	-3.92323	1.16008	-1.25574
	Bra015252	AT2G15960	unknown protein; Has 14 Blast hits to 14 proteins in 5 species: Archae - 0; Bacteria - 0; Metazoa - 0; Fungi - 0; Plants - 14; Viruses - 0; Other Eukaryotes - 0 (source: NCBI BLink). chr2:6947353-6947586 FORWARD LENGTH=77	7889.44	3661.29	2716.4	1756.96	7714.18	8257.16	7356.79	3618.76	3165.38	1614.11	3352.31	6475.76	-2.15483	-2.90437	-4.49039	-1.02272	1.04661	-2.03296	-2.32414	-4.5578	-2.19454	-1.13605	1.0724
	Bra015355	AT1G55030	RNI-like superfamily protein chr1:20530417-20531768 REVERSE LENGTH=422	1618.38	663.49	728.491	785.537	1677.84	1816.74	1389.02	455.945	448.11	425.405	545.764	1058.97	-2.43919	-2.22155	-2.06022	1.03674	1.12257	-3.04646	-3.09973	-3.26517	-2.54509	-1.31167	1.16512
	Bra015660	AT1G77640	Integrase-type DNA-binding superfamily protein chr1:29178796-29179530 FORWARD LENGTH=244	3324.14	383.978	644.557	1511.02	2655.72	2529.32	6227.22	779.928	990.31	543.865	2112.43	2749.48	-8.65711	-5.15725	-2.19993	-1.25169	-1.31424	-7.98435	-6.28815	-11.4499	-2.94789	-2.26487	-1.87333
	Bra016207	AT1G70520	CRK2 cysteine-rich RLK (RECEPTOR-like protein kinase) 2 chr1:26584888-26587334 REVERSE LENGTH=649	1180.26	549.61	555.897	566.972	1236.48	1164.88	898.02	331.065	396.497	366.69	400.435	771.86	-2.14745	-2.12316	-2.08169	1.04763	-1.0132	-2.71252	-2.26488	-2.44899	-2.24261	-1.16345	1.31429
	Bra016732	AT1G13360	unknown protein; BEST Arabidopsis thaliana protein match is: unknown protein (TAIR:AT3G25870.1); Has 69 Blast hits to 69 proteins in 16 species: Archae - 0; Bacteria - 0; Metazoa - 6; Fungi - 0; Plants - 63; Viruses - 0; Other Eukaryotes - 0 (source: NCBI BLink). chr1:4577229-4577813 REVERSE LENGTH=194	5768.57	2535.27	2819.35	2819.35	3365.33	3390.93	5501.57	2116.27	2655.13	2478.23	2448.09	2623.79	-2.27533	-2.04606	-2.04606	-1.71412	-1.70118	-2.59965	-2.07205	-2.21996	-2.24729	-2.0968	1.04853
	Bra017035	AT2G40080	ELF4 Protein of unknown function (DUF1313) chr2:16734545-16734880 REVERSE LENGTH=111	2326.31	354.282	117.537	562.542	2536.3	2725.11	2594.31	428.786	210.38	517.165	789.11	1922.82	-6.56627	-19.7922	-4.13535	1.09027	1.17143	-6.05036	-12.3315	-5.01641	-3.28764	-1.34922	-1.1152
	Bra017093	AT2G38940	ATPT2, PHT1;4 phosphate transporter 1;4 chr2:16258500-16260104 FORWARD LENGTH=534	7855.68	2516.82	3123.44	1328.64	9429.05	6963.69	4475.65	1895.88	2112.55	2132.03	1332.57	4435.57	-3.12127	-2.51507	-5.91257	1.20028	-1.12809	-2.36072	-2.1186	-2.09924	-3.35866	-1.00904	1.7552
	Bra018474	AT4G12370	unknown protein; BEST Arabidopsis thaliana protein match is: unknown protein (TAIR:AT4G00893.1); Has 118 Blast hits to 113 proteins in 12 species: Archae - 0; Bacteria - 0; Metazoa - 0; Fungi - 0; Plants - 118; Viruses - 0; Other Eukaryotes - 0 (source: NCBI BLink). chr4:7331972-7332874 FORWARD LENGTH=300	645.533	180.371	285	274.332	385.611	293.028	521.815	219.556	212.114	118.813	196.518	200.592	-3.57892	-2.26503	-2.35311	-1.67405	-2.20297	-2.37668	-2.46007	-4.3919	-2.6553	-2.60137	1.23709
	Bra018475	AT4G12390	PME1 pectin methylesterase inhibitor 1 chr4:7336553-7337173 FORWARD LENGTH=206	5419.15	2000.63	1767.61	1461.37	5574.58	5103.48	8038.56	2650.49	2480.02	1501.07	2258.47	4194.87	-2.70872	-3.06581	-3.70827	1.02868	-1.06185	-3.03286	-3.24133	-5.35522	-3.55929	-1.91628	-1.48336
	Bra018645	AT1G08180	unknown protein; Has 53 Blast hits to 53 proteins in 9 species: Archae - 0; Bacteria - 0; Metazoa - 1; Fungi - 0; Plants - 52; Viruses - 0; Other Eukaryotes - 0 (source: NCBI BLink). chr1:2564741-2565076 REVERSE LENGTH=111	3411.11	1015.29	827.426	667.969	4716.5	5518.82	3406.07	1657.55	1362.68	876.777	1417.97	5335.46	-3.35974	-4.12256	-5.10669	1.38269	1.6179	-2.05488	-2.49954	-3.88476	-2.40207	1.56646	1.00148
	Bra019130	AT4G26020	unknown protein; Has 17652 Blast hits to 12460 proteins in 982 species: Archae - 248; Bacteria - 2077; Metazoa - 7446; Fungi - 1455; Plants - 656; Viruses - 34; Other Eukaryotes - 5736 (source: NCBI BLink). chr4:13202249-13204028 REVERSE LENGTH=247	1069.01	521.212	512.018	395.324	943.417	893.492	1086.08	485.76	339.159	380.767	306.527	752.083	-2.05101	-2.08784	-2.70414	-1.13313	-1.19644	-2.23584	-3.20227	-2.85235	-3.54318	-1.4441	-1.01597
	Bra019262	AT4G23870	unknown protein; BEST Arabidopsis thaliana protein match is: unknown protein (TAIR:AT4G11020.1); Has 12 Blast hits to 12 proteins in 4 species: Archae - 0; Bacteria - 0; Metazoa - 0; Fungi - 0; Plants - 12; Viruses - 0; Other Eukaryotes - 0 (source: NCBI BLink). chr4:12414409-12414759 FORWARD LENGTH=116	790.371	193.901	284.821	197.666	631.186	635.055	785.509	254.282	273.439	145.371	247.49	445.26	-4.07616	-2.77497	-3.99852	-1.2522	-1.24457	-3.08913	-2.8727	-5.40348	-3.1739	-1.76416	1.00619
	Bra020421	AT5G57685	ATGDU3, GDU3, LSB1 glutamine dumper 3 chr5:23366356-23366802 REVERSE LENGTH=148	1383.52	347.864	237.555	321.288	1041.46	1043.2	1073.51	349.556	257.985	272.038	300.855	418.658	-3.97719	-5.824	-4.30617	-1.32844	-1.32623	-3.07107	-4.16113	-3.94618	-3.5682	-2.56417	1.28878
	Bra020422	AT5G57685	ATGDU3, GDU3, LSB1 glutamine dumper 3 chr5:23366356-23366802 REVERSE LENGTH=148	1649.05	479.734	452.113	452.692	1187.99	1276.81	1417.77	646.527	379.651	600.09	583.935	577.24	-3.43743	-3.64743	-3.64276	-1.3881	-1.29154	-2.1929	-3.7344	-2.3626	-2.42796	-2.45612	1.16313
	Bra020423	AT5G57685	ATGDU3, GDU3, LSB1 glutamine dumper 3 chr5:23366356-23366802 REVERSE LENGTH=148	1253.6	299.14	317.073	398.092	1117.23	990.022	1049.18	250.114	326.728	314.082	397.024	432.599	-4.19068	-3.95366	-3.14902	-1.12206	-1.26623	-4.19481	-3.21117	-3.34047	-2.64261	-2.42529	1.19484
	Bra020689	AT3G07270	GTP cyclohydrolase I chr3:2314005-2317059 FORWARD LENGTH=466	824.997	229.88	212.278	108.165	2198.41	1668.43	1474.58	544.548	399.387	236.384	394.748	1542.74	-3.58882	-3.8864	-7.62721	2.66475	2.02235	-2.7079	-3.69211	-6.23807	-3.7355	1.04622	-1.78738
[truncated: 3,864 more rows]

## Sheet: Table S5B
Table S5B. Repressed- genes over 2-fold in Chiifu by cold-treatments. C and K indicate Chiifu and Kenshin, respectively. Number 1 to 6 indicate the sample: 1 = control condition (22℃), 2 = 4℃ treatment, 3 = 0℃ treatment, 4 = -2℃ treatment, 5 = -4℃ treatment, 6 = 24h recovery stage after all treatments.
[truncated: 741 more rows]

[truncated: 4 more sheets: Table S5C, Table S5D, Table S5E, Table S5F]
