# Supplementary material for: Genome-Wide Transcriptome Analysis of Two Contrasting Brassica rapa Doubled Haploid Lines under Cold-Stresses Using Br135K Oligomeric Chip
Source: PLoS One. 2014 Aug 28;9(8):e106069. doi: 10.1371/journal.pone.0106069 (PMC4148347; doi:10.1371/journal.pone.0106069)
Supplement: Table S6 — Functional classification of genotype-specific expressed genes/C and K indicate Chiifu and Kenshin, respectively. Number 1 to 6 indicates the sample: 1 = control condition (22°C), 2 = 4°C treatment, 3 = 0°C treatment, 4 = −2°C treatment, 5 = −4°C treatment, 6 = 24 h recovery stage after all treatments. (XLSX) [file pone.0106069.s011.xlsx]

## Sheet: Table S6
Table S6. Functional calssification of genotype-specific expressed genes/ C and K indicate Chiifu and Kenshin, respectively. Number 1 to 6 indicate the sample: 1 = control condition (22℃), 2 = 4℃ treatment, 3 = 0℃ treatment, 4 = -2℃ treatment, 5 = -4℃ treatment, 6 = 24h recovery stage after all treatments.
Classification	Br_ID	At_ID	Gene Description	Chiifu-PI value						Kenshin-PI value
				C1	C2	C3	C4	C5	C6	K1	K2	K3	K4	K5	K6
Chiifu-specific	Chloroplast/mitochondrion
	Bra012331	AT1G22510	RING/U-box protein with domain of unknown function (DUF 1232) chr1:7951003-7952597 REVERSE LENGTH=185	5586.43	4814.69	4980.93	5206.63	5183.75	6882.02	156.9	211.473	169.926	133.897	72.4842	114.134
	Bra007209	AT3G56030	Tetratricopeptide repeat (TPR)-like superfamily protein chr3:20791259-20792314 FORWARD LENGTH=351	1872.3	4933.66	4323.56	6267.69	2410.79	2289.45	97.015	74.3535	318.991	102.74	106.252	179.085
	Bra037230	AT5G28237	Pyridoxal-5'-phosphate-dependent enzyme family protein chr5:10207477-10213542 REVERSE LENGTH=465	8970.73	8964.12	7845.73	6337.63	7608.77	7373.71	499.203	315.656	261.142	257.241	390.852	315.184
	Bra010662	AT4G39740	Thioredoxin superfamily protein chr4:18435586-18437095 REVERSE LENGTH=276	3475.47	3984.39	3194.99	3675.32	3663.68	3734.54	240.598	283.156	295.766	267.555	314.902	331.64
	Bra030776	AT1G09420	G6PD4 glucose-6-phosphate dehydrogenase 4 chr1:3038640-3041715 REVERSE LENGTH=625	1529.06	1286.17	1076.78	1059.8	1180.83	1184.21	166.741	54.5066	99.2084	52.3195	365.443	242.328
	Bra025201	AT3G26360	Ribosomal protein S21 family protein chr3:9655963-9656373 REVERSE LENGTH=101	1551.28	1343.48	1722.74	1155.74	1345.42	1252.97	204.063	137.054	257.731	119.624	192.274	184.408
	Bra007732	AT3G63170	Chalcone-flavanone isomerase family protein chr3:23334675-23335993 FORWARD LENGTH=279	1132.71	1080.93	1223.01	1057.93	1249.48	1128.15	165.127	87.5308	163.686	91.8602	387.207	177.136
	Bra016829	AT5G28237	Pyridoxal-5'-phosphate-dependent enzyme family protein chr5:10207477-10213542 REVERSE LENGTH=465	1206.37	1962.01	1367.14	2048.71	1213.73	1416.31	220.018	129.143	194.24	256.825	218.685	202.999
	Developmental processes
	Bra001548	AT4G29410	Ribosomal L28e protein family chr4:14468439-14469964 REVERSE LENGTH=143	1772.3	2901.37	2491.23	3443.87	2134.87	2822.62	26.8312	53.5243	37.124	58.496	30.4531	80.6444
	Bra023965	AT4G32040	KNAT5 KNOTTED1-like homeobox gene 5 chr4:15494127-15496009 FORWARD LENGTH=383	6013.17	6363.57	7983.81	8370.93	4267.72	4566.04	260.371	213.843	302.128	187.351	179.481	146.16
	Bra020784	AT3G06035	Glycoprotein membrane precursor GPI-anchored chr3:1823172-1824110 REVERSE LENGTH=200	5948.72	5333.08	5885.41	7778.83	4129.16	4902.53	326.258	209.241	375.889	403.978	231.278	317.01
	Bra020152	AT5G21150	AGO9 Argonaute family protein chr5:7193472-7198113 FORWARD LENGTH=896	3225.17	3131.67	3115.28	2914.73	1872.03	1637.86	243.269	283.026	372.731	397.215	283.287	272.917
	Bra040403	AT3G04760	Pentatricopeptide repeat (PPR-like) superfamily protein chr3:1303884-1305692 REVERSE LENGTH=602	2790.89	3976.95	3400.44	3505.63	4161.96	4747.68	249.51	484.146	327.787	328.436	289.065	333.836
	Bra040375	AT3G07390	AIR12 auxin-responsive family protein chr3:2365452-2366273 FORWARD LENGTH=273	3873.01	3136.21	2443.15	3746.43	2632.65	2188.52	434.277	213.12	362.99	290.51	283.287	122.866
	Bra007278	AT3G56870	unknown protein; Has 204 Blast hits to 201 proteins in 58 species: Archae - 0; Bacteria - 10; Metazoa - 72; Fungi - 8; Plants - 41; Viruses - 0; Other Eukaryotes - 73 (source: NCBI BLink). chr3:21053077-21055518 FORWARD LENGTH=700	2514.86	4525.66	5147.92	4860.08	2828.19	2735.6	307.54	401.38	285.495	274.907	424.142	394.755
	Bra038782	AT4G21190	emb1417 Pentatricopeptide repeat (PPR) superfamily protein chr4:11292493-11293763 REVERSE LENGTH=307	1361.74	1490.89	1426.81	1133.47	2527.95	2519.47	175.767	62.2238	134.759	197.024	172.36	104.277
	Hydrolase activity
	Bra004101	AT4G26690	SHV3, MRH5, GPDL2 PLC-like phosphodiesterase family protein chr4:13456793-13459890 REVERSE LENGTH=759	7573.61	5708.85	6802.55	4421	7483.93	6958.07	79.8432	132.167	218.536	123.762	385.832	231.88
	Bra017243	AT4G19210	ATRLI2, RLI2 RNAse l inhibitor protein 2 chr4:10501906-10504776 FORWARD LENGTH=605	5867.84	4768.56	4860.02	2453.29	3243.49	3048.19	100.948	78.8926	109.425	120.687	48.1545	91.7417
	Bra009310	AT5G07830	AtGUS2, GUS2 glucuronidase 2 chr5:2504168-2506567 FORWARD LENGTH=543	1188.87	1404.83	1483.32	1748.25	1219.49	1349.39	108.973	93.0049	129.484	77.146	67.547	69.6576
	Bra002728	AT5G57440	GS1, GPP2 Haloacid dehalogenase-like hydrolase (HAD) superfamily protein chr5:23271518-23272900 REVERSE LENGTH=240	1955.04	2007.65	2311.82	1941.86	2471.9	2592.72	452.796	434.584	240.234	243.818	299.334	441.407
	Oxidoreductase activity
	Bra031486	AT1G60750	NAD(P)-linked oxidoreductase superfamily protein chr1:22362293-22363854 REVERSE LENGTH=330	4577.76	2910.92	3415.03	2495.8	2494.78	1911.68	146.132	112.102	136.247	51.0924	147.812	75.3911
	Protein phosphorylation
	Bra008687	AT4G18250	receptor serine/threonine kinase, putative chr4:10087343-10091963 REVERSE LENGTH=853	1262.63	3151.06	3695.23	3697.44	1818.26	1487.74	39.3388	108.197	82.2979	70.0509	355.323	84.1964
	Bra019852	AT1G11440	BEST Arabidopsis thaliana protein match is: glycine-rich protein (TAIR:AT3G29075.1); Has 19337 Blast hits to 8589 proteins in 488 species: Archae - 26; Bacteria - 641; Metazoa - 7852; Fungi - 2167; Plants - 955; Viruses - 616; Other Eukaryotes - 7080 (source: NCBI BLink). chr1:3849418-3850509 FORWARD LENGTH=363	6906.12	4900.84	3875.56	3287.67	7233.77	7071.54	308.12	259.083	158.858	191.814	112.326	201.519
	Bra029470	AT4G04540	CRK39 cysteine-rich RLK (RECEPTOR-like protein kinase) 39 chr4:2259580-2262138 FORWARD LENGTH=659	2947.56	4381.83	5684.71	4965.32	5197.65	5163.05	468.295	351.362	321.861	306.546	252.38	624.258
	Bra029318	AT5G61560	U-box domain-containing protein kinase family protein chr5:24753476-24756506 FORWARD LENGTH=796	3658.08	2767.04	2722.83	2034.71	2792.11	2621.95	294.342	319.222	177.092	108.184	139.32	169.837
	Response to stress
	Bra034729	AT3G12780	PGK1 phosphoglycerate kinase 1 chr3:4061127-4063140 REVERSE LENGTH=481	5852.54	6043.64	5891.13	4122.33	10069.9	8840.37	29.1274	22.8339	48.4545	276.066	95.1523	44.8295
	Bra019217	AT3G03960	TCP-1/cpn60 chaperonin family protein	3863.83	3557.02	3465.03	2509.11	3487.2	3749.26	24.2445	33.393	100.161	35.5639	103.497	44.7315
	Bra016782	AT1G12220	RPS5 Disease resistance protein (CC-NBS-LRR class) family chr1:4145011-4147680 FORWARD LENGTH=889	1679.69	1710.71	1520.77	1157.4	2483.09	2224.27	25.4007	63.5248	44.7074	47.4839	41.1973	21.9152
	Bra012540	AT4G19500	nucleoside-triphosphatases;transmembrane receptors;nucleotide binding;ATP binding chr4:10625787-10630140 FORWARD LENGTH=1309	2104.98	1614.53	1715.92	1192.43	1715.98	1534.42	66.2337	133.287	193.858	54.8645	123.479	175.956
	Bra036874	AT4G13810	AtRLP47, RLP47 receptor like protein 47 chr4:8005062-8007287 REVERSE LENGTH=741	2182.59	5307	6051.52	6551.75	1153.2	1293.85	74.5468	135.411	96.5688	131.2	94.2603	127.166
	Bra027510	AT5G11250	Disease resistance protein (TIR-NBS-LRR class) chr5:3587978-3591960 REVERSE LENGTH=1189	3523.68	6458.76	6481.61	6058.52	2518.07	2503.75	129.182	226.53	142.976	224.998	158.139	153.462
	Bra040208	AT5G11250	Disease resistance protein (TIR-NBS-LRR class) chr5:3587978-3591960 REVERSE LENGTH=1189	5155.13	3453.31	4468.02	4614.33	3667.29	4636.7	211.87	170.155	248.316	177.379	228.405	242.26
	Bra020355	AT5G58760	DDB2 damaged DNA binding 2 chr5:23730741-23733606 REVERSE LENGTH=557	1875.24	1450.69	1735.3	1505.86	1983.72	2049.16	92.8622	91.1886	35.8709	96.0948	31.9324	104.909
	Bra005842	AT5G05140	Transcription elongation factor (TFIIS) family protein chr5:1520353-1522297 FORWARD LENGTH=436	4877.01	4050.33	3407.03	3087.18	5110.21	5317.23	266.777	121.34	359.575	232.463	153.787	277.833
	Bra019095	AT4G26640	WRKY20, AtWRKY20 WRKY family transcription factor family protein chr4:13437298-13440693 REVERSE LENGTH=557	3558.64	1847.45	1922.27	1364.57	1812.22	1621.96	216.781	212.24	293.068	392.684	336.231	262.426
	Bra000064	AT2G38470	WRKY33, ATWRKY33 WRKY DNA-binding protein 33 chr2:16108476-16110539 FORWARD LENGTH=519	6245.72	4482.42	6533.12	5538.26	2403.25	2703.29	401.333	243.139	287.222	363.85	93.6427	191.064
	Bra000137	AT1G73260	ATKTI1, KTI1 kunitz trypsin inhibitor 1 chr1:27547410-27548057 REVERSE LENGTH=215	2726.15	1216.56	3719.58	2892.61	4584.09	4615.53	180.2	282.135	40.6341	48.1342	111.201	34.1479
	Bra035661	AT2G28910	CXIP4 CAX interacting protein 4 chr2:12415992-12416990 REVERSE LENGTH=332	3370.06	3711.05	4272.57	3940.97	3714.04	3281.94	240.749	182.962	341.167	298.861	333.222	332.972
	Bra007468	AT3G59660	C2 domain-containing protein / GRAM domain-containing protein chr3:22034426-22038484 REVERSE LENGTH=594	5738.11	5276.81	4839.44	4409.32	5794.52	6590.08	418.537	288.265	463.37	330.194	197.575	323.371
	Bra006543	AT5G20150	ATSPX1, SPX1 SPX domain gene 1 chr5:6802429-6803367 FORWARD LENGTH=256	1735.33	5306.14	3582.92	3640.3	1506.5	1615.95	130.127	456.002	157.919	125.085	61.5293	101.394
	Bra012794	AT4G15400	HXXXD-type acyl-transferase family protein chr4:8812121-8813428 REVERSE LENGTH=435	4207.81	3594.64	4677.88	3927.28	4266.86	4307.05	318.351	73.1569	131.631	213.188	88.2348	303.508
	Bra009080	AT5G09830	BolA-like family protein chr5:3057816-3058769 REVERSE LENGTH=93	1728.29	1568.28	2036.3	1751.56	2345.17	2039.3	136.382	138.499	121.838	131.755	85.4307	93.983
	Bra031729	AT1G11270	F-box and associated interaction domains-containing protein chr1:3785715-3786653 REVERSE LENGTH=312	1088.56	1346.67	1185.94	1493.02	1102.3	1225.87	91.9695	40.3467	28.3407	20.0254	33.1421	189.546
	Bra019188	AT4G25120	SRS2, ATSRS2 P-loop containing nucleoside triphosphate hydrolases superfamily protein chr4:12890694-12898309 FORWARD LENGTH=1149	3174.21	2234.92	2914.73	1965.45	3501.21	2521.09	337.741	287.879	303.693	349.675	169.416	235.325
	Bra030159	AT1G29690	CAD1 MAC/Perforin domain-containing protein chr1:10379310-10381861 REVERSE LENGTH=561	2458.69	1583.35	2000.72	1804.69	1638.43	1752.96	281.454	214.186	67.5034	100.701	171.057	234.135
	Bra041093	AT3G12550	XH/XS domain-containing protein chr3:3978669-3981372 FORWARD LENGTH=638	2562.41	1669.88	1595.12	1349.97	2840.94	2910.01	320.584	81.2666	94.7166	270.675	142.807	27.3644
	Bra031730	AT1G11270	F-box and associated interaction domains-containing protein chr1:3785715-3786653 REVERSE LENGTH=312	1274.08	1421.29	1586.14	1499.88	1350.89	1242.24	165.157	242.305	39.7952	63.702	171.167	221.111
	Bra040920	AT5G23960	ATTPS21, TPS21 terpene synthase 21 chr5:8092969-8095128 FORWARD LENGTH=547	1505.36	2455.45	1924.06	2593.96	2991.23	6126.83	213.991	440.735	208.022	291.041	213.753	491.642
	Bra023501	AT5G15020	SNL2 SIN3-like 2 chr5:4859408-4865569 REVERSE LENGTH=1355	1559.14	1242.61	1382.77	1131.18	1741.87	1704.43	224.398	194.74	195.036	114.615	286.52	536.789
	Bra008711	AT5G15250	FTSH6, ATFTSH6 FTSH protease 6 chr5:4950411-4952777 REVERSE LENGTH=688	2015.99	1795.76	1605.55	1634.67	2539.42	2549.46	399.046	474.905	497.12	372.269	449.527	399.037
	Bra031728	AT1G11270	F-box and associated interaction domains-containing protein chr1:3785715-3786653 REVERSE LENGTH=312	1445.74	1362.83	1572.21	1944.82	1437.7	1388.96	299.555	383.544	126.609	28.1822	146.326	231.637
	Bra023631	AT5G17680	disease resistance protein (TIR-NBS-LRR class), putative chr5:5822999-5827153 FORWARD LENGTH=1294	1599.04	1389.86	1377.96	1343.83	1446.29	1430.87	347.11	344.217	277.811	412.26	318.981	418.892
	Bra030158	AT5G17680	disease resistance protein (TIR-NBS-LRR class), putative chr5:5822999-5827153 FORWARD LENGTH=1294	1483.73	1414.18	1386.76	1046.76	1350.25	1253.79	324.193	195.342	230.426	156.258	148.058	333.138
	Bra023632	AT5G17680	disease resistance protein (TIR-NBS-LRR class), putative chr5:5822999-5827153 FORWARD LENGTH=1294	1365.05	1641.6	1184.24	1231.92	1407.55	1065.97	364.966	268.259	409.047	181.172	343.057	454.653
	Bra006559	AT5G20400	2-oxoglutarate (2OG) and Fe(II)-dependent oxygenase superfamily protein chr5:6894871-6896185 FORWARD LENGTH=348	3092.68	4318.89	4872.09	5264.95	2289.21	1937.07	123.353	184.156	98.7788	66.4704	84.5631	470.867
	Bra006910	AT3G52200	LTA3 Dihydrolipoamide acetyltransferase, long form protein chr3:19360317-19366091 FORWARD LENGTH=637	1406.03	1883.23	1555.96	1864.41	2336.73	2189.97	65.2873	308.153	175.481	103.979	129.074	81.1812
	Bra023735	AT5G51250	Galactose oxidase/kelch repeat superfamily protein chr5:20830743-20831849 FORWARD LENGTH=368	2440.74	2033.54	1872.98	2481.1	1914.6	2053.9	144.521	110.284	95.4465	91.3384	73.7955	121.246
	Bra015590	AT3G03920	H/ACA ribonucleoprotein complex, subunit Gar1/Naf1 protein chr3:1009123-1010379 REVERSE LENGTH=202	2088.68	2237.27	2026.33	2069.59	2397.64	2473.34	163.316	83.715	57.3228	284.348	190.76	242.118
	Bra007008	AT3G53530	NAKR3 Chloroplast-targeted copper chaperone protein chr3:19845199-19846583 FORWARD LENGTH=247	1111.15	1213.4	1366.58	1074.65	1789.04	2110.08	278.639	187.893	216.23	220.643	290.008	158.558
	Other
	Bra014561	AT3G58660	Ribosomal protein L1p/L10e family chr3:21701574-21702914 FORWARD LENGTH=446	5087.64	6345.82	7855.51	4827.24	4835.26	4993.57	41.4316	40.4727	51.5929	159.074	128.68	170.852
	Bra019671	AT1G48870	Transducin/WD40 repeat-like superfamily protein chr1:18072325-18074457 REVERSE LENGTH=593	3204.93	1655.28	2155.06	1734.14	2486.11	2670.8	65.944	73.375	48.5968	40.7055	39.4115	26.7769
	Bra018154	AT5G15150	ATHB-3, HAT7, ATHB3, HB-3 homeobox 3 chr5:4913951-4915609 REVERSE LENGTH=314	11085	8360.66	8889.42	6584.02	9020.95	9443.38	290.25	471.426	419.111	364.051	350.868	441.564
	Bra008915	AT5G12110	Glutathione S-transferase, C-terminal-like;Translation elongation factor EF1B/ribosomal protein S6 chr5:3914483-3915732 FORWARD LENGTH=228	7692.73	5397.28	6993.25	5136.73	4435.3	4094.08	214.393	371.12	342.871	190.064	222.913	239.027
	Bra024391	AT2G24700	Transcriptional factor B3 family protein chr2:10513049-10515288 REVERSE LENGTH=555	2967.6	3510.38	2944.15	2972.18	2445.27	2601.34	91.3681	165.426	136.785	92.315	226.314	215.615
	Bra018155	AT5G15150	ATHB-3, HAT7, ATHB3, HB-3 homeobox 3 chr5:4913951-4915609 REVERSE LENGTH=314	8377.73	8587.29	5821	7924.24	7720.04	9182.1	416.25	382.685	415.519	382.88	290.195	295.239
	Bra020020	AT1G09480	NAD(P)-binding Rossmann-fold superfamily protein chr1:3057975-3060661 FORWARD LENGTH=369	1131.28	3330.4	3923.12	4037.14	2689.4	2031.78	59.4632	34.5721	130.5	149.096	21.4494	23.7335
	Bra015128	AT3G25470	bacterial hemolysin-related chr3:9233039-9235022 FORWARD LENGTH=301	2168.17	1823.56	1468.88	1529.53	1907.66	1964.17	248.648	374.786	389.574	303.88	214.036	587.388
	Bra013980	AT5G17410	Spc97 / Spc98 family of spindle pole body (SBP) component chr5:5730651-5736415 FORWARD LENGTH=679	1232.92	1900.19	1499.13	1548.13	1661.6	1866.59	166.952	51.016	90.7788	150.475	72.2397	176.895
	Unknown biological processes
	Bra008697	AT3G58220	TRAF-like family protein chr3:21564677-21566435 REVERSE LENGTH=453	10979.7	12750	14228.5	9670.12	8778.69	8379.64	138.912	141.088	188.188	132.241	183.852	88.9483
	Bra027440	AT4G19390	Uncharacterised protein family (UPF0114) chr4:10574903-10576355 REVERSE LENGTH=273	5318.7	4454.88	3208.31	6331.74	1769.61	1800.92	70.0474	123.374	96.2987	229.537	44.6602	153.918
	Bra010649	AT2G21950	SKIP6 SKP1 interacting partner 6 chr2:9353526-9354644 REVERSE LENGTH=372	4331.62	5739.74	5195.65	6046.83	4227.18	3988.35	58.9221	198.047	298.217	137.872	79.8539	84.5576
	Bra011809	AT5G49000	Galactose oxidase/kelch repeat superfamily protein chr5:19864527-19865645 FORWARD LENGTH=372	7236.69	5973.33	5353.44	6264.75	4465.4	5408.33	127.1	78.8926	42.3663	50.7432	88.7401	42.1191
	Bra026697	AT1G16940	F-box/RNI-like/FBD-like domains-containing protein chr1:5791983-5793491 FORWARD LENGTH=434	2731.22	3150.74	4251.05	3289.36	2195.03	2243.52	53.1304	123.096	91.8602	65.5959	119.126	99.5747
	Bra006846	AT1G63205	Cystatin/monellin superfamily protein chr1:23437689-23438677 REVERSE LENGTH=189	4640.28	3574.14	5213.32	6769.59	5443.47	5056.48	133.779	231.249	90.1174	73.3826	149.39	90.1991
	Bra006936	AT5G04220	SYTC, ATSYTC, NTMC2TYPE1.3, NTMC2T1.3, SYT3 Calcium-dependent lipid-binding (CaLB domain) family protein chr5:1155985-1158620 REVERSE LENGTH=540	2092.21	1913.06	2161.94	1792.25	1499.23	1512.61	61.5547	119.175	83.2005	67.0354	145.706	30.8711
	Bra006843	AT5G56920	Cystatin/monellin superfamily protein chr5:23025000-23025765 FORWARD LENGTH=227	4840.33	6284.65	4372.05	5383.27	7555.29	6361.12	195.273	160.694	228.911	173.231	175.556	185.556
	Bra020316	AT5G59470	Mannose-P-dolichol utilization defect 1 protein chr5:23978611-23979414 FORWARD LENGTH=239	2320.34	1765.47	1961.71	1764.29	3176.06	2688.68	98.847	99.6059	89.0912	62.571	69.5298	89.5457
	Bra015949	AT1G73970	unknown protein; Has 34 Blast hits to 33 proteins in 15 species: Archae - 0; Bacteria - 0; Metazoa - 0; Fungi - 0; Plants - 32; Viruses - 0; Other Eukaryotes - 2 (source: NCBI BLink). chr1:27817140-27819963 FORWARD LENGTH=803	2381.27	2011.11	2672.61	2342.05	2397.55	2383.95	144.28	305.711	265.375	248.51	198.768	200
	Bra006063	AT2G03460	Galactose oxidase/kelch repeat superfamily protein chr2:1043729-1044594 REVERSE LENGTH=257	1557.98	1403.2	1460.23	1133.94	1274.86	1106.17	99.4285	57.1674	67.7856	49.625	44.1668	63.6437
	Bra038995	AT2G19350	Eukaryotic protein of unknown function (DUF872) chr2:8376329-8377097 FORWARD LENGTH=103	3779.8	4048.58	2666.97	3466.15	5142.52	4439.87	295.981	132.047	248.482	107.025	175.046	141.458
	Bra031755	AT1G14315	F-box and associated interaction domains-containing protein chr1:4886861-4887933 REVERSE LENGTH=303	1547.55	1473.64	1876.39	1445.63	1547.28	1136.89	122.127	23.1758	56.7608	53.559	436.101	217.232
	Bra035787	AT3G20370	TRAF-like family protein chr3:7105481-7107079 FORWARD LENGTH=379	3479.27	2314.08	4339.76	2620.55	5140.32	5536.65	348.323	424.983	317.13	262.518	436.268	281.997
	Bra040560	AT1G53860	Remorin family protein chr1:20107165-20109458 REVERSE LENGTH=442	1963.78	1872.14	1620.27	1222.23	1178.35	1322.39	411.487	298.859	354.354	282.514	293.527	212.633
	Bra006356	AT5G16460	Putative adipose-regulatory protein (Seipin) chr5:5377085-5378533 REVERSE LENGTH=368	1179.06	1344.41	1513.43	1501.72	1389.95	1184.73	259.692	268.87	432.566	356.195	300.502	234.879
	Bra004253	AT3G26100	Regulator of chromosome condensation (RCC1) family protein chr3:9538063-9540149 FORWARD LENGTH=532	2083.09	1471.38	1079.24	1032.03	1968.35	1663.45	488.259	234.628	264.851	222.415	259.051	434.092
	Bra006337	AT5G16030	unknown protein; BEST Arabidopsis thaliana protein match is: unknown protein (TAIR:AT3G02500.1); Has 30201 Blast hits to 17322 proteins in 780 species: Archae - 12; Bacteria - 1396; Metazoa - 17338; Fungi - 3422; Plants - 5037; Viruses - 0; Other Eukaryotes - 2996 (source: NCBI BLink). chr5:5238242-5240578 FORWARD LENGTH=339	1091.29	1409.01	1147.4	1343.15	1177.48	1246.75	277.277	267.737	295.364	304.964	449.527	256.023
	Not_hit
	Bra035638	NHF	NHF	24710.8	27524.6	23652.2	26723.1	22482.8	21036.9	200.139	251.658	301.57	513.896	603.824	294.158
	Bra026915	NHF	NHF	11267.6	14476.2	11985.4	10887.2	11006.7	13048.5	101.783	114.881	137.58	165.407	122.432	99.6656
	Bra024653	NHF	NHF	19778.7	24252.1	18308.5	18457.2	15239.5	13055.2	186.262	87.4959	206.195	101.608	94.1243	127.459
	Bra022239	NHF	NHF	3873.16	3097.92	3777.72	3841.86	3353.83	2411.08	37.9886	43.2006	22.5209	234.119	46.8767	167.195
	Bra006643	NHF	NHF	1901.76	1228.06	1242.33	1351.31	1809.82	1960.75	23.4822	32.8813	81.0305	29.0614	422.415	74.1255
	Bra041149	NHF	NHF	6578.87	5251.56	4082.04	4263.67	3641.75	4661.23	90.1816	84.024	35.2877	19.9075	58.6087	26.5841
	Bra040268	NHF	NHF	1804.55	2662.61	2666.41	2367.49	2977.19	2643.83	26.8834	25.0868	26.9012	23.7685	20.3942	35.3578
	Bra014621	NHF	NHF	3381.03	4991.27	4891.58	4045.69	2362.2	2929.84	50.9923	105.599	132.038	385.653	111.47	422.862
	Bra021319	NHF	NHF	2437	7587.56	9619.09	4665.01	3817.91	3036.13	37.3444	89.0515	43.1897	388.075	85.9593	183.955
	Bra012403	NHF	NHF	5281.22	3594.59	3471.73	3266.95	6148.42	6120.24	81.6347	246.018	310.25	195.247	105.599	37.2837
	Bra037554	NHF	NHF	5150.2	6389.53	6005.54	5563.95	3871.53	3476.4	96.1864	291.741	112.289	137.811	50.5267	53.2243
	Bra030914	NHF	NHF	1465.58	1383.39	1655.85	1755.82	1259.51	1220.38	27.9914	22.5814	54.749	29.6195	194.551	73.6911
	Bra038822	NHF	NHF	1842.43	1854.44	1853.74	2028.72	1801.73	1812.42	39.641	59.5274	73.3496	79.9852	199.863	54.4599
	Bra034730	NHF	NHF	1420.37	1451.1	1462.02	1291.49	1341.53	1292.69	30.6162	17.3322	28.2854	33.7519	118.341	46.9712
	Bra029676	NHF	NHF	2460.97	2331.39	2588.76	2942.56	2448.22	2404.15	61.0719	111.912	143.814	190.547	315.917	136.288
	Bra018822	NHF	NHF	2460.28	2028.51	1889.6	2221.51	2898.49	2822.92	63.6176	69.7867	78.0852	244.342	117.537	123.957
	Bra012852	NHF	NHF	1894.41	1595.43	1721.3	2095.37	2076.36	2343.71	49.5134	66.6079	33.5453	171.157	36.1601	86.5279
	Bra007339	NHF	NHF	6978.66	8051.58	7271.04	8292.12	6688.41	8081.72	196.033	221.981	150.53	182.479	152.909	198.37
	Bra006426	NHF	NHF	2206.9	2848.33	2790.83	2892.94	1779.22	1545.28	63.9597	124.789	98.2677	50.0931	101.7	165.646
	Bra019400	NHF	NHF	14341.6	13871.1	17178.5	16792.4	9421.17	13606.4	415.767	358.703	367.138	458.259	316.156	299.351
	Bra015005	NHF	NHF	3280.44	2781.01	2898.5	1964.56	2898.72	2873.27	95.5582	99.5661	127.22	124.012	168.762	179.029
	Bra013078	NHF	NHF	2115.64	2368.68	1592.42	2753.22	1702.91	1365.01	62.6214	69.6478	70.5203	55.7972	30.5756	165.946
	Bra029286	NHF	NHF	1802.98	1842.97	1727.89	1792.08	2339.1	2756.84	78.0406	98.5934	51.4386	18.5971	25.6271	46.3154
	Bra016171	NHF	NHF	1426.17	1624.25	1533.56	1301.32	1355.04	1301.7	67.8981	53.4281	101.646	24.4679	28.1619	35.9737
	Bra010316	NHF	NHF	2294.22	1908.39	2051.58	1384.6	1773.53	2117.69	111.959	208.658	166.678	209.98	109.794	103.341
	Bra033470	NHF	NHF	1860.82	1061.49	1482.85	1407.02	1595.42	1720.84	94.0332	216.24	132.167	224.584	173.543	120.599
	Bra015212	NHF	NHF	2731.8	1779.17	2064.58	1702.2	2008.17	2016.53	148.593	74.6451	208.888	229.935	81.1352	80.2536
	Bra034932	NHF	NHF	3255.81	3444.9	3761.92	4135.58	2773.49	2538.9	178.842	325.409	212.993	264.935	178.546	180.907
	Bra015593	NHF	NHF	2047.47	1426.68	1825.05	1721.9	1981.29	1609.77	125.336	191.249	73.1047	33.5911	206.629	71.9533
	Bra010357	NHF	NHF	2298.61	1424.36	1663	1110.75	2088.15	2344.33	154.877	432.135	75.8327	51.342	35.6453	49.963
	Bra004922	NHF	NHF	1469.99	1179.13	1375.17	1359.31	1633.23	1272.03	101.654	182.481	110.245	195.87	138.209	183.306
	Bra021021	NHF	NHF	2090.17	2125.44	1480.07	1338.58	2491.63	2439.75	145.163	118.649	56.3532	100.82	24.6759	40.0408
	Bra031817	NHF	NHF	3059.74	1560.46	1633.53	1129.12	4853.55	3248.73	224.176	231.426	325.455	327.943	168.463	159.547
	Bra032950	NHF	NHF	1768.02	1260.69	2203.93	1604.27	1107.08	1070.14	135.672	203.463	133.415	127.486	118.996	104.525
	Bra023789	NHF	NHF	2092.77	1974.15	1809.9	2692.34	2029.85	2280.01	170.708	119.936	166.054	167.1	57.9386	72.7648
	Bra024962	NHF	NHF	2863.97	1465.75	1572.27	1380.39	2565.47	2313.02	235.511	304.515	347.638	164.239	430.25	299.438
	Bra002573	NHF	NHF	1185.41	1443.03	1164.6	1118.59	1267.78	1231.57	106.286	39.4042	25.1286	60.5989	215.538	33.5414
	Bra002663	NHF	NHF	1616.31	1642.98	1602.46	1787.97	2108.05	2264.81	158.491	143.828	40.7138	160.395	152.208	81.9771
	Bra029422	NHF	NHF	1456.69	1357.2	1918.57	1433.93	1271.63	1140.99	150.176	204.583	193.121	205.907	235.742	155.167
	Bra003165	NHF	NHF	2494.41	1626.83	1580.41	1867.34	2235.09	2489.84	275.468	303.852	248.685	328.347	248.348	227.816
	Bra032312	NHF	NHF	1482.29	1185.57	1296.99	1023.93	2352.71	2202.98	174.062	69.5609	234.41	92.2659	174.446	203.49
	Bra030413	NHF	NHF	3107.37	2415.56	3228.3	3251.69	5572.23	5801.6	373.305	464.944	472.6	445.241	233.313	416.305
	Bra020312	NHF	NHF	1359.36	1511.79	2998.29	2917.8	1258.35	1222.87	178.263	245.36	182.511	149.548	161.815	208.175
	Bra031837	NHF	NHF	1801.92	2263.29	1759.88	2317.57	1505.96	1202.41	266.675	422.415	347.594	488.972	369.11	352.944
	Bra039805	NHF	NHF	1567.39	1293.37	1396.74	1345.33	1481.65	1502.61	234.732	373.44	326.339	292.75	324.841	310.491
	Bra022948	NHF	NHF	2609.62	2367.23	2223.73	2237.76	2668.47	2437.34	434.121	265.22	212.818	149.813	209.437	367.754
	Bra025891	NHF	NHF	2574.79	1265.36	1218.34	1784.03	2438.05	2713.31	468.482	380.143	409.047	324.878	272.815	604.414
	Bra030493	NHF	NHF	1490.18	1939.84	1972.76	1892.86	2606.57	2874.44	375.835	306.799	392.33	274.78	305.793	267.727
Kenshin-specific	Chloroplast/mitochondrion
	Bra015549	AT1G07060	unknown protein; Has 30 Blast hits to 30 proteins in 10 species: Archae - 0; Bacteria - 0; Metazoa - 0; Fungi - 0; Plants - 30; Viruses - 0; Other Eukaryotes - 0 (source: NCBI BLink). chr1:2167138-2168397 REVERSE LENGTH=233	390.056	321.611	285.074	194.122	320.63	362.927	2149.87	2269.5	2233.91	1475.26	1664.8	2183.07
	Bra017622	AT4G34020	Class I glutamine amidotransferase-like superfamily protein chr4:16298553-16300897 REVERSE LENGTH=472	404.536	497.176	286.083	416.915	418.082	493.101	1482.85	1851.73	2131.97	1885.46	1693	2521.29
	Developmental processes
	Bra001115	AT3G04630	WDL1 WVD2-like 1 chr3:1259231-1260652 FORWARD LENGTH=286	46.7168	66.0546	56.1591	333.754	159.469	86.6088	2286.45	2632.44	2008.31	2055.84	2546.51	3384.21
	Bra020835	AT1G20960	emb1507 U5 small nuclear ribonucleoprotein helicase, putative chr1:7302591-7309914 REVERSE LENGTH=2171	152.252	164.712	164.53	121.62	190.791	87.6661	3169.08	3189.13	3630.01	3412.88	3813.29	2531.71
	Hydrolase activity
	Bra036841	AT3G51000	alpha/beta-Hydrolases superfamily protein chr3:18945258-18946499 REVERSE LENGTH=323	65.934	27.4557	39.5451	27.5188	21.0343	34.8136	4240.66	4189.7	4491.95	3934.17	3860.12	1777.65
	Bra006472	AT5G18670	BMY3, BAM9 beta-amylase 3 chr5:6226138-6227999 FORWARD LENGTH=536	32.0116	76.685	135.643	106.509	74.7853	183.398	1561.53	11959.7	12385.8	8349.96	13001.6	5461.78
	Bra025117	AT2G03550	alpha/beta-Hydrolases superfamily protein chr2:1077080-1078018 FORWARD LENGTH=312	76.0106	241.884	471.836	393.913	428.972	123.92	1120.67	4168.65	3380.98	2505.12	3534.05	1533.39
	Ion binding
	Bra021726	AT2G31510	ARI7, ATARI7 IBR domain-containing protein chr2:13416991-13421170 REVERSE LENGTH=562	295.548	173.446	260.137	200.389	379.38	144.983	7159.7	5997.65	5049.31	4478.43	5603.8	4933.21
	Oxidoreductase activity
	Bra019522	AT3G48000	ALDH2B4, ALDH2, ALDH2A aldehyde dehydrogenase 2B4 chr3:17717082-17719843 REVERSE LENGTH=538	193.341	147.704	274.926	170.314	209.762	254.173	4938.41	3753.12	3896.5	4014.8	3095.64	5938.24
	Protein phosphorylation
	Bra034245	AT3G26700	Protein kinase superfamily protein chr3:9810669-9812356 FORWARD LENGTH=380	180.945	108.421	168.947	108.931	241.018	305.934	9765.32	5480.56	4530.01	1725.08	3205.82	13653.4
	Bra024518	AT5G58350	WNK4, ZIK2 with no lysine (K) kinase 4 chr5:23585505-23587681 FORWARD LENGTH=571	394.067	625.591	477.277	711.62	620.334	428.508	15451.2	16769.2	16078.4	18259	17922.9	16248.4
	Bra019843	AT4G21380	ARK3, RK3 receptor kinase 3 chr4:11389219-11393090 REVERSE LENGTH=850	90.496	74.0887	242.51	317.569	144.512	151.527	1544.19	2136.37	2407.12	1855.49	2153.82	1744.51
	Bra038776	AT4G21410	CRK29 cysteine-rich RLK (RECEPTOR-like protein kinase) 29 chr4:11402463-11405025 REVERSE LENGTH=679	136.849	170.757	220.378	170.186	106.019	98.7187	2224.29	1617.19	1636.73	1399.54	1280.26	1898.19
	Bra020301	AT5G59680	Leucine-rich repeat protein kinase family protein chr5:24046792-24050801 FORWARD LENGTH=887	245.769	225.328	300.058	86.753	191.46	123.383	3368.92	2317.17	4244.19	3957.22	3808.63	1254.52
	Bra009325	AT5G08160	ATPK3, PK3 serine/threonine protein kinase 3 chr5:2625903-2627942 REVERSE LENGTH=347	405.055	472.064	451.093	431.832	381.679	354.223	1496.69	1602.37	1371.05	1462.05	1398.82	1627.69
	Protein ubiquitination
	Bra033219	AT1G02090	FUS5, CSN7, COP15, ATCSN7 Proteasome component (PCI) domain protein chr1:387479-389568 REVERSE LENGTH=260	363.98	292.962	401.258	384.037	430.433	454.074	2742	1606.71	2086.47	1579.69	1891.79	2496.36
	Bra037085	AT3G22110	PAC1 20S proteasome alpha subunit C1 chr3:7792819-7793571 REVERSE LENGTH=250	340.825	300.642	392.991	454.846	291.352	475.198	1612.62	1680.42	1434.58	1670.51	1467.97	1916.16
	Response to stress
	Bra025351	AT3G28740	CYP81D1 Cytochrome P450 superfamily protein chr3:10788764-10790552 REVERSE LENGTH=509	28.6017	38.5438	41.9745	91.1443	186.046	304.471	1425.4	1762.37	1631.5	1828.03	1573.29	2015.77
	Bra037254	AT1G45616	RLP6 receptor like protein 6	153.164	160.603	84.6752	105.702	75.5451	28.5016	5132.18	3973.91	3061.61	3096.26	1068.55	1602.17
	Bra019794	AT1G12860	SCRM2, ICE2 basic helix-loop-helix (bHLH) DNA-binding superfamily protein chr1:4384758-4386392 FORWARD LENGTH=450	85.5291	104.975	78.8215	216.505	116.625	59.562	1287.93	1907.3	2085.07	2158.26	2167.38	1479.7
	Transport process
	Bra037909	AT4G10140	unknown protein; FUNCTIONS IN: molecular_function unknown; INVOLVED IN: N-terminal protein myristoylation; EXPRESSED IN: 24 plant structures; EXPRESSED DURING: 15 growth stages; CONTAINS InterPro DOMAIN/s: Protein of unknown function DUF2062 (InterPro:IPR018639); BEST Arabidopsis thaliana protein match is: unknown protein (TAIR:AT1G33490.1); Has 30201 Blast hits to 17322 proteins in 780 species: …	183.592	114.013	98.1852	349.231	56.7786	136.943	4929.66	3524.81	3727.19	3915	3609.58	4173.5
	Bra015133	AT2G04100	MATE efflux family protein chr2:1377020-1379051 REVERSE LENGTH=483	84.2233	79.7987	139.189	85.5667	172.64	237.377	1986.17	2512.18	2045.53	2177.11	1771.6	2116.27
	Other
	Bra024872	AT2G01580	unknown protein; BEST Arabidopsis thaliana protein match is: unknown protein (TAIR:AT3G07510.2); Has 129 Blast hits to 129 proteins in 12 species: Archae - 0; Bacteria - 0; Metazoa - 0; Fungi - 0; Plants - 129; Viruses - 0; Other Eukaryotes - 0 (source: NCBI BLink). chr2:265181-265756 REVERSE LENGTH=191	330.88	114.963	169.667	56.6571	163.86	161	1494.17	1868.68	2148.85	1343.16	2275.48	1438.36
	Bra009842	AT5G25470	AP2/B3-like transcriptional factor family protein chr5:8865854-8867234 REVERSE LENGTH=280	456.906	489.562	400.635	356.028	294.12	320.787	1755.7	1054.62	1004.26	1271.15	1463.88	1146.61
	Unknown biological processes
	Bra020698	AT3G07460	Protein of unknown function, DUF538 chr3:2384837-2385617 REVERSE LENGTH=177	86.3467	98.6088	38.3469	38.2574	87.4468	58.0486	10343.5	9733.75	8394.67	7225.14	10021.8	7302.22
	Bra037767	AT5G64180	unknown protein; Has 1807 Blast hits to 1807 proteins in 277 species: Archae - 0; Bacteria - 0; Metazoa - 736; Fungi - 347; Plants - 385; Viruses - 0; Other Eukaryotes - 339 (source: NCBI BLink). chr5:25677163-25678204 FORWARD LENGTH=158	109.148	113.971	170.963	98.5414	63.9526	214.361	3546.95	3898.26	3860.84	4235.25	4056.38	3139.14
	Bra030614	AT1G05550	Protein of unknown function (DUF295) chr1:1641229-1643748 REVERSE LENGTH=385	52.7908	36.6762	65.408	72.0671	116.115	38.5038	1388.63	1069.07	1209.21	1480.44	1213.46	1079.64
	Bra029493	AT4G04470	PMP22 Peroxisomal membrane 22 kDa (Mpv17/PMP22) family protein chr4:2227963-2229226 REVERSE LENGTH=190	122.7	93.2478	119.542	186.648	130.65	265.795	2969.76	2529.16	2145.57	2071.79	2273.85	2584.24
	Bra034270	AT2G25800	Protein of unknown function (DUF810) chr2:11006138-11009728 REVERSE LENGTH=987	165.674	147.209	146.002	239.432	81.0787	36.9432	3786.83	3246.11	3906.45	3315.12	3590.34	2687.14
	Bra036023	AT2G43465	RNA-binding ASCH domain protein chr2:18047732-18049709 REVERSE LENGTH=388	137.767	102.167	189.101	208.952	121.56	194.067	2071.03	1115.13	1639.81	1923.15	1357.44	1715.38
	Bra030096	AT1G31660	CONTAINS InterPro DOMAIN/s: Bystin (InterPro:IPR007955); Has 475 Blast hits to 467 proteins in 210 species: Archae - 0; Bacteria - 9; Metazoa - 155; Fungi - 139; Plants - 55; Viruses - 0; Other Eukaryotes - 117 (source: NCBI BLink). chr1:11331176-11333440 REVERSE LENGTH=444	327.643	245.667	467.421	410.453	222.249	453.933	4486.07	4892.52	5686.2	5515.44	5581.13	5095.2
	Bra026215	AT1G14480	Ankyrin repeat family protein chr1:4956404-4957888 FORWARD LENGTH=441	320.129	273.657	327.952	356.592	300.491	356.13	4291.16	4140.35	5677.96	5137.21	4363.83	1144.32
	Bra003329	AT3G58270	Arabidopsis phospholipase-like protein (PEARLI 4) with TRAF-like domain chr3:21576033-21577655 REVERSE LENGTH=343	345.763	234.517	108.486	167.033	93.3382	193.702	4156.63	3383.55	3293.88	2683.67	2767.3	3770.96
	Bra011660	AT4G36090	oxidoreductase, 2OG-Fe(II) oxygenase family protein chr4:17078376-17080670 REVERSE LENGTH=520	236.072	69.4214	28.5714	17.741	109.398	17.0826	2366.18	1396.24	1983.89	1321.31	1604.86	1197.62
	Bra021211	AT3G16900	Protein of unknown function (DUF567) chr3:5772106-5772849 FORWARD LENGTH=185	197.848	206.205	132.598	115.914	213.324	150.631	1937.04	1866.37	1821.68	1315.62	2143.47	1501.42
	Bra004470	AT1G47920	RNI-like superfamily protein chr1:17661095-17662394 FORWARD LENGTH=379	451.176	305.01	382.231	355.35	382.991	447.397	3426.41	3920.55	3018.39	2716.8	3214.43	3485.58
	Bra026213	AT1G14500	Ankyrin repeat family protein chr1:4960375-4961780 FORWARD LENGTH=436	466.156	424.139	389.22	373.061	317.675	324.834	2488.33	6689.21	6940.68	6613.28	7582.68	3248.49
	Bra014995	AT1G31660	CONTAINS InterPro DOMAIN/s: Bystin (InterPro:IPR007955); Has 475 Blast hits to 467 proteins in 210 species: Archae - 0; Bacteria - 9; Metazoa - 155; Fungi - 139; Plants - 55; Viruses - 0; Other Eukaryotes - 117 (source: NCBI BLink). chr1:11331176-11333440 REVERSE LENGTH=444	280.546	203.96	131.41	228.188	122.254	142.104	1008.36	1312.23	1193.46	1475.3	1230.68	1307.95
	Not_hit
	Bra020439	NHF	NHF	34.6279	14.8644	31.6452	15.9027	56.9565	69.6478	3458.76	3670.52	4377.96	3677.85	3675.6	3501.68
	Bra020440	NHF	NHF	58.8037	48.2336	66.9721	44.5997	58.1278	53.27	2637.86	1974.66	2656.34	2298.24	2708.47	1834.29
	Bra024228	NHF	NHF	43.4939	58.15	65.9159	84.4158	52.096	47.4048	1368.59	1364.47	1302.83	1432.19	1165.22	2509.77
	Bra005072	NHF	NHF	97.8745	82.3286	129.808	174.129	131.945	131.908	2964.07	3234.29	2626.52	2765.38	3116.93	2028.34
	Bra024553	NHF	NHF	101.963	85.2759	76.4213	103.571	101.452	144.882	1708.63	1146.11	1415.72	1310.56	1196.93	2501.57
	Bra016685	NHF	NHF	358.25	427.76	336.25	325.64	284.887	325.296	5942.8	3010.49	3938.75	3658.65	4503.56	6621.85
	Bra007143	NHF	NHF	138.773	168.483	280.027	179.956	155.09	153.637	2203.96	1828.98	2268.32	2070.97	1987.77	2252.38
	Bra012220	NHF	NHF	117.815	340.916	75.8049	167.333	238.268	179.268	1531.27	1605.99	1463.56	1381.51	1667.51	2380.73
	Bra034440	NHF	NHF	325.491	333.949	473.465	217.225	406.883	396.161	4001.41	3777.84	3106.53	2241.16	2239.49	3578.19
	Bra036736	NHF	NHF	139.496	210.237	95.8388	211.537	246.906	133.875	1692.06	1621.17	1775.86	1815.8	1475.96	2041.23
	Bra035289	NHF	NHF	193.167	151.977	276.906	171.656	105.229	249.907	2259.31	1437.31	1610.83	1406.26	1282.07	1098.28
	Bra019292	NHF	NHF	156.108	151.985	89.7487	64.9458	168.592	97.585	1738.87	1979.35	1456.87	1229.05	1136.67	1273.19
	Bra017459	NHF	NHF	123.94	226.045	137.422	124.658	150.903	197.055	1354.42	1588.95	1598.86	1346.46	1459.94	1646.3
	Bra025778	NHF	NHF	114.989	122.563	45.517	130.765	85.6828	45.4742	1080.32	1445.22	1385.51	1397.23	1257.62	1098.98
	Bra016210	NHF	NHF	250.833	224.471	382.069	422.176	206.008	389.608	2133.12	2636.89	1623.41	1326.39	2292.86	2842.16
	Bra011984	NHF	NHF	360.648	425.917	393.679	429.82	308.417	445.027	2779.5	2265.75	2802.09	3116.12	2078.01	2366.44
	Bra023853	NHF	NHF	147.161	201.538	393.27	121.093	205.74	158.612	1020.6	1389.88	1301.97	1549.21	1305.63	1212.18
	Bra040349	NHF	NHF	431.621	156.408	422.463	176	471.926	235.787	2023.83	1441.12	1171.78	1000.5	1198.13	1481.56
