# Supplementary material for: Genome-Wide Transcriptome Analysis of Two Contrasting Brassica rapa Doubled Haploid Lines under Cold-Stresses Using Br135K Oligomeric Chip
Source: PLoS One. 2014 Aug 28;9(8):e106069. doi: 10.1371/journal.pone.0106069 (PMC4148347; doi:10.1371/journal.pone.0106069)
Supplement: Table S7 — Induced genes by −4°C treatment in Chiifu. C and K indicate Chiifu and Kenshin, respectively. Number 1 to 6 indicates the sample: 1 = control condition (22°C), 2 = 4°C treatment, 3 = 0°C treatment, 4 = −2°C treatment, 5 = −4°C treatment, 6 = 24 h recovery stage after all treatments. (XLSX) [file pone.0106069.s012.xlsx]

## Sheet: Table S7
Table S7. Induced genes by -4℃ treatment in Chiifu. C and K indicate Chiifu and Kenshin, respectively. Number 1 to 6 indicate the sample: 1 = control condition (22℃), 2 = 4℃ treatment, 3 = 0℃ treatment, 4 = -2℃ treatment, 5 = -4℃ treatment, 6 = 24h recovery stage after all treatments.
			PI values (Chiifu)						PI values (Kenshin)
Br SEQ_ID	A_thaliana_homologue	A_thaliana_homologue_Description	C1	C2	C3	C4	C5	C6	K1	K2	K3	K4	K5	K6
Bra020320	AT5G59350	unknown protein; FUNCTIONS IN: molecular_function unknown; INVOLVED IN: biological_process unknown; LOCATED IN: endomembrane system; EXPRESSED IN: 23 plant structures; EXPRESSED DURING: 13 growth stages; Has 1807 Blast hits to 1807 proteins in 277 species: Archae - 0; Bacteria - 0; Metazoa - 736; Fungi - 347; Plants - 385; Viruses - 0; Other Eukaryotes - 339 (source: NCBI BLink). chr5:23941132-23…	498.637	1009.21	1086.06	705.37	1114.02	1136.88	739.931	1314.92	1246.33	943.5	1492.75	1403.25
Bra039609	NA	NA	497.685	543.499	935.649	604.129	2391.32	2713.48	780.629	1198.33	834.379	840.853	773.89	2508.2
Bra039093	AT3G27090	DCD (Development and Cell Death) domain protein chr3:9990020-9991407 FORWARD LENGTH=296	497.207	411.291	655.211	664.497	2397.77	290.986	354.573	480.916	548.288	689.818	809.062	759.351
Bra034061	AT3G09270	ATGSTU8, GSTU8 glutathione S-transferase TAU 8 chr3:2848407-2849226 REVERSE LENGTH=224	496.763	337.163	649.794	283.555	3877.47	4284.79	1231.48	1388.29	1368.52	1402.25	506.379	5704.73
Bra008483	AT1G80290	Nucleotide-diphospho-sugar transferases superfamily protein chr1:30188585-30189574 FORWARD LENGTH=329	496.642	600.149	491.15	344.342	1063.97	872.398	519.02	420.13	353.702	325.801	368.731	509.477
Bra017008	AT2G40400	Protein of unknown function (DUF399 and DUF3411) chr2:16869363-16872569 FORWARD LENGTH=735	494.702	655.777	1358.29	1017.32	1039.47	991.861	740.026	1539.93	1691.79	1908.77	1384.19	1640.93
Bra040364	AT3G07160	ATGSL10, gsl10, CALS9 glucan synthase-like 10 chr3:2265142-2279383 REVERSE LENGTH=1890	490.954	567.453	1029.56	769.662	1011.3	842.54	136.489	96.2385	281.528	117.67	113.156	209.463
Bra016351	AT1G23340	Protein of Unknown Function (DUF239) chr1:8284158-8286528 REVERSE LENGTH=409	490.917	444.295	608.838	580.371	1011.9	906.796	408.643	328.41	304.471	426.277	268.766	830.108
Bra013297	AT4G18340	Glycosyl hydrolase superfamily protein chr4:10130245-10132019 REVERSE LENGTH=397	490.612	2806.96	2431.66	3390.65	1160.72	988.389	870.382	2565.14	1398.63	2703.59	1859.27	1017.21
Bra031108	AT3G59120	Cysteine/Histidine-rich C1 domain family protein chr3:21857876-21860221 REVERSE LENGTH=602	488.889	563.324	570.667	517.315	1194.17	642.314	492.777	708.914	504.003	314.058	423.513	1304.34
Bra020644	NA	NA	488.61	2283.47	5398.88	4259.16	1062.52	1028.97	5835.31	12154.6	10354.4	11807	10265.1	8520.45
Bra020775	AT3G06120	MUTE basic helix-loop-helix (bHLH) DNA-binding superfamily protein chr3:1846531-1848016 FORWARD LENGTH=202	485.027	362.313	259.249	343.24	1556.55	1270.77	555.716	426.018	413.49	382.231	475.493	860.194
Bra010117	AT5G62730	Major facilitator superfamily protein chr5:25197494-25200033 FORWARD LENGTH=589	484.715	1448.94	1725.69	980.574	2699.53	2571.91	1126	1293.88	864.629	446.991	772.732	1678.68
Bra038787	NA	NA	482.681	581.395	1657.11	5038.27	1616.87	1422.31	271.844	1290.68	1332.57	3554.64	2172.23	1995.65
Bra033008	AT3G27400	Pectin lyase-like superfamily protein chr3:10140323-10143023 FORWARD LENGTH=412	481.114	469.046	411.768	674.448	1804.36	1746.43	470.185	633.175	625.499	509.927	417.655	774.844
Bra011699	AT4G36670	Major facilitator superfamily protein chr4:17287680-17289483 REVERSE LENGTH=493	480.163	567.669	474.944	721.139	1899.7	1164.94	590.94	870.639	1003.33	384.763	648.162	1213.03
Bra028044	AT1G34245	EPF2 Putative membrane lipoprotein chr1:12472990-12473631 FORWARD LENGTH=120	473.958	441.45	359.583	418.821	1047.25	994.906	481.76	296.746	269.047	303.798	261.519	1054.71
Bra030417	AT1G51790	Leucine-rich repeat protein kinase family protein chr1:19206858-19210574 REVERSE LENGTH=882	472.363	291.741	352.184	267.296	1883.2	1501.33	401.333	416.045	386.152	330.898	281.352	1827.62
Bra003747	NA	NA	471.381	641.516	673.052	490.666	1151.15	1054.03	939.495	723.114	911.508	1039.11	868.119	1541.93
Bra033440	AT3G52360	unknown protein; FUNCTIONS IN: molecular_function unknown; INVOLVED IN: response to karrikin; LOCATED IN: endomembrane system; EXPRESSED IN: 23 plant structures; EXPRESSED DURING: 14 growth stages; BEST Arabidopsis thaliana protein match is: unknown protein (TAIR:AT2G35850.1); Has 34 Blast hits to 34 proteins in 10 species: Archae - 0; Bacteria - 0; Metazoa - 0; Fungi - 0; Plants - 34; Viruses - …	471.249	629.175	1101.81	1007.45	1539.93	1375.28	518.481	1190.01	1563.78	1431.62	1697.29	1287.69
Bra012362	AT5G28010	Polyketide cyclase/dehydrase and lipid transport superfamily protein chr5:10024813-10025382 FORWARD LENGTH=166	469.139	279.944	375.796	319.066	1410.56	1305.63	414	494.294	597.314	296.899	394.315	881.393
Bra009602	AT5G02260	ATEXPA9, EXP9, ATEXP9, ATHEXP ALPHA 1.10, EXPA9 expansin A9 chr5:463224-464840 FORWARD LENGTH=258	468.797	572.93	613.52	671.346	1613.73	1476.18	705.14	933.399	766.552	1079.11	1020.32	1439.24
Bra010230	NA	NA	468.611	385.914	429.128	498.48	1100.55	952.043	495.938	370.734	539.565	261.28	357.827	660.556
Bra026384	AT4G27030	FAD4, FADA fatty acid desaturase A chr4:13571951-13572922 FORWARD LENGTH=323	468.111	1632.69	1804.75	1715.88	1211.76	1071.35	759.695	1654.47	1403.84	1605.17	1034.85	1380.68
Bra031399	AT1G61760	Late embryogenesis abundant (LEA) hydroxyproline-rich glycoprotein family chr1:22807440-22808114 REVERSE LENGTH=224	464.036	907.101	969.484	1082.43	1130.91	1039.52	692.218	956.924	866.639	1120.84	1120.15	1095.66
Bra004095	AT1G67320	DNA primase, large subunit family chr1:25205520-25208966 REVERSE LENGTH=454	463.709	773.361	671.879	714.916	1328.84	1195.06	670.919	771.666	761.925	685.181	1510.23	1238.53
Bra000263	AT2G42530	COR15B cold regulated 15b chr2:17709191-17709873 REVERSE LENGTH=141	462.601	26109.4	31140.5	30938.3	3996.72	5489.25	1555.36	23759.4	26342.8	30391.2	24934.9	13161.5
Bra037007	AT4G33420	Peroxidase superfamily protein chr4:16084856-16086105 FORWARD LENGTH=325	457.064	268.516	212.225	100.142	4742.42	4768.69	1173.87	915.588	1066.23	550.815	756.651	3955.4
Bra028269	AT5G51680	hydroxyproline-rich glycoprotein family protein chr5:20997591-20998755 FORWARD LENGTH=343	456.976	541.731	659.709	476.016	3325.75	2468.66	117.045	185.176	198.465	163.222	284.882	1918.27
Bra015451	AT1G05760	RTM1 Mannose-binding lectin superfamily protein chr1:1723797-1724440 REVERSE LENGTH=174	456.405	477.612	637.295	555.195	1204.91	1013.06	969.617	740.268	728.615	925.232	813.118	1677.12
Bra025921	AT1G18265	Protein of unknown function, DUF593 chr1:6282338-6283180 REVERSE LENGTH=280	455.781	601.18	859.177	327.068	1140.22	1104.38	832.509	1299.17	1476.77	861.941	1894.66	1493.92
Bra038806	AT4G20325	FUNCTIONS IN: molecular_function unknown; INVOLVED IN: biological_process unknown; LOCATED IN: nucleus; CONTAINS InterPro DOMAIN/s: Ribonuclease H2, subunit B (InterPro:IPR019024); Has 30201 Blast hits to 17322 proteins in 780 species: Archae - 12; Bacteria - 1396; Metazoa - 17338; Fungi - 3422; Plants - 5037; Viruses - 0; Other Eukaryotes - 2996 (source: NCBI BLink). chr4:10980124-10982426 FORWA…	452.883	609.592	540.693	517.188	1039.19	1023.74	455.412	524.68	409.963	434.682	709.958	1026.53
Bra033328	AT1G02460	Pectin lyase-like superfamily protein chr1:504897-507099 REVERSE LENGTH=491	451.074	1843.53	3219.2	1740.61	1803.32	1754.58	426.073	1099.24	1036.18	1271.68	1108.87	986.815
Bra031795	AT1G11925	Stigma-specific Stig1 family protein chr1:4026195-4026617 REVERSE LENGTH=140	451	123.671	108.536	126.6	2397.98	2174.4	108.569	115.559	137.219	90.8342	140.736	4245.86
Bra019848	AT1G11500	Protein of unknown function (DUF1218) chr1:3870833-3871570 FORWARD LENGTH=184	449.165	415.767	459.841	451.471	1106.24	956.74	663.686	384.571	511.617	622.179	600.446	774.048
Bra025790	AT1G20070	unknown protein; FUNCTIONS IN: molecular_function unknown; INVOLVED IN: biological_process unknown; LOCATED IN: chloroplast; EXPRESSED IN: 20 plant structures; EXPRESSED DURING: 11 growth stages; Has 26 Blast hits to 26 proteins in 9 species: Archae - 0; Bacteria - 0; Metazoa - 0; Fungi - 2; Plants - 24; Viruses - 0; Other Eukaryotes - 0 (source: NCBI BLink). chr1:6958244-6958825 REVERSE LENGTH=1…	448.836	675.287	429.083	676.055	1058.75	939.58	607.731	1304.83	1041.34	1381.51	868.551	1880.65
Bra005164	NA	NA	448.091	404.026	244.278	550.555	1089.26	953.236	299.399	288.361	364.427	410.252	643.516	927.036
Bra029302	AT5G61890	Integrase-type DNA-binding superfamily protein chr5:24852639-24853744 REVERSE LENGTH=248	447.788	324.704	344.567	369.656	1308.93	1179.89	207.392	298.6	189.109	143.216	176.917	3697.45
Bra021528	AT3G14060	unknown protein; BEST Arabidopsis thaliana protein match is: unknown protein (TAIR:AT1G54120.1); Has 30 Blast hits to 30 proteins in 8 species: Archae - 0; Bacteria - 0; Metazoa - 0; Fungi - 0; Plants - 30; Viruses - 0; Other Eukaryotes - 0 (source: NCBI BLink). chr3:4657174-4657551 REVERSE LENGTH=125	446.489	414.769	571.202	208.194	1211.8	903.87	76.0821	179.065	166.982	193.093	144.523	115.639
Bra039588	NA	NA	446.149	303.619	301.009	440.483	1414.52	417.409	212.591	378.909	606.981	475.071	758.521	831.75
Bra038606	AT5G63090	LOB Lateral organ boundaries (LOB) domain family protein chr5:25308723-25309283 REVERSE LENGTH=186	444.15	431.851	456.623	501.146	1200.26	1012.93	494.385	431.888	583.717	334.73	430.228	383.321
Bra021734	AT2G31380	STH salt tolerance homologue chr2:13382150-13383302 FORWARD LENGTH=238	441.78	21014.9	22081.8	17477.5	3202.48	3304.71	318.582	14506.7	17254	18184.4	18463.9	6892.03
Bra038232	AT3G19800	Protein of unknown function (DUF177) chr3:6876153-6877471 FORWARD LENGTH=229	439.953	478.952	779.129	325.786	1144.55	1236.74	1671.03	1951.48	1918.34	1775.62	1847.3	2798.77
Bra004772	AT2G43620	Chitinase family protein chr2:18093954-18095025 REVERSE LENGTH=283	439.892	2009.06	3004.67	3404.99	3085.74	3255	641.478	2661.33	3297.05	3172.33	2419.81	3949.97
Bra034601	AT4G33930	Cupredoxin superfamily protein chr4:16264389-16265420 REVERSE LENGTH=343	439.226	657.146	537.925	718.448	1003.16	705.558	584.586	391.463	658.037	730.638	1001.56	691.304
Bra041080	NA	NA	439.011	554.524	564.305	585.77	1546.57	766.366	468.441	813.364	542.509	666.545	462.019	1420.17
Bra020019	AT1G09490	NAD(P)-binding Rossmann-fold superfamily protein chr1:3064172-3065815 FORWARD LENGTH=322	437.746	1885.23	2381.89	2401.69	1107.42	1234.97	1265.76	1708.6	1383.12	1457.03	1419.25	2001.28
Bra000791	AT4G04350	EMB2369 tRNA synthetase class I (I, L, M and V) family protein chr4:2128129-2133030 FORWARD LENGTH=973	437.712	532.796	678.788	423.121	1253.21	1259.76	776.214	717.958	619.316	720.925	507.479	1358.36
Bra027210	AT3G15720	Pectin lyase-like superfamily protein chr3:5325329-5327457 REVERSE LENGTH=456	435.296	186.473	334.141	167.143	2567.73	2477.76	707.953	172.916	244.99	132.659	478.735	1904.93
Bra027360	AT2G24700	Transcriptional factor B3 family protein chr2:10513049-10515288 REVERSE LENGTH=555	432.999	651.122	597.284	395.839	1030.83	873.695	562.373	431.941	571.342	522.104	654.583	689.772
Bra005738	AT5G03230	Protein of unknown function, DUF584 chr5:769636-770136 FORWARD LENGTH=166	432.018	204.242	251.483	437.786	1131.82	1100.84	483.027	417.787	398.407	603.609	697.315	926.418
Bra014615	NA	NA	432.018	447.857	539.714	578.193	1022.14	621.055	410.313	512.699	499.093	344.954	371.028	945.924
Bra022803	AT2G30490	ATC4H, C4H, CYP73A5, REF3 cinnamate-4-hydroxylase chr2:12993861-12995683 REVERSE LENGTH=505	426.991	1286.83	1415.13	1525.65	1506.91	1516.27	598.832	1387.45	1493.26	1783.76	1556.94	1465.89
Bra027957	AT1G54890	Late embryogenesis abundant (LEA) protein-related chr1:20463107-20464407 FORWARD LENGTH=347	426.792	868.258	1293.98	1845.58	2088.89	2293.8	142.99	490.973	685.11	874.866	615.864	2153.05
Bra027018	AT3G07250	nuclear transport factor 2 (NTF2) family protein / RNA recognition motif (RRM)-containing protein chr3:2300579-2308305 REVERSE LENGTH=1294	425.415	410.681	271.991	449.457	1682.25	1468.18	299.702	711.954	498.909	727.381	613.632	610.999
Bra034237	AT3G26290	CYP71B26 cytochrome P450, family 71, subfamily B, polypeptide 26 chr3:9632770-9634439 REVERSE LENGTH=500	422.36	961.714	1260.92	1163.82	1099.69	1155.81	735.685	2238.51	2209.57	3508.38	2508.48	1736.07
Bra004086	NA	NA	421.995	172.796	100.842	80.1633	6075.82	4671.11	86.8433	61.7016	173.389	70.8854	248.391	493.946
Bra035211	AT4G11600	ATGPX6, PHGPX, LSC803, GPX6 glutathione peroxidase 6 chr4:7010021-7011330 REVERSE LENGTH=232	421.229	340.017	466.961	1043.76	1589.63	1584.33	435.77	541.594	320.515	487.082	368.491	1760.38
Bra035623	AT5G56490	D-arabinono-1,4-lactone oxidase family protein chr5:22871507-22873420 FORWARD LENGTH=577	417.616	303.195	378.369	283.198	1213.52	1425.76	317.301	335.606	311.154	406.176	551.061	755.134
Bra010116	AT5G62720	Integral membrane HPP family protein chr5:25191969-25194845 FORWARD LENGTH=243	417.477	253.878	577.853	404.618	1545.22	1468.57	707.434	708.814	643.583	545.857	512.905	1672.63
Bra029641	AT3G07350	Protein of unknown function (DUF506) chr3:2347674-2348570 FORWARD LENGTH=298	417.04	128.061	255.693	470.103	1070.34	1003.98	193.684	170.946	327.096	525.249	771.139	1161.23
Bra009824	AT5G25190	Integrase-type DNA-binding superfamily protein chr5:8707007-8707655 REVERSE LENGTH=181	416.046	288.702	320.76	225.361	1938.35	2149.19	496.276	211.824	338.384	287.251	266.726	2387.23
Bra037295	AT2G16630	Pollen Ole e 1 allergen and extensin family protein chr2:7209286-7210872 FORWARD LENGTH=359	414.534	408.562	376.706	556.589	1800.69	1480.51	296.064	371.68	308.676	375.901	355.722	1391.62
Bra020682	AT5G48720	XRI, XRI1 x-ray induced transcript 1 chr5:19759233-19761621 FORWARD LENGTH=300	413.518	417.611	596.537	380.861	1041.28	388.944	1361.74	738.177	1746.21	993.101	1083.74	1124.58
Bra024427	AT5G65890	ACR1 ACT domain repeat 1 chr5:26355701-26357721 FORWARD LENGTH=477	413.237	944.401	1008.74	728.429	1027.63	815.796	465.685	406.616	631.87	775.414	786.074	1161.59
Bra021403	AT2G47550	Plant invertase/pectin methylesterase inhibitor superfamily chr2:19509024-19511604 FORWARD LENGTH=560	411.8	636.508	730.527	847.402	1472.8	1739	576.594	840.9	805.416	594.12	564.073	1400.74
Bra008127	AT1G74020	SS2 strictosidine synthase 2 chr1:27835289-27837277 REVERSE LENGTH=335	409.148	206.08	378.065	260.139	2522.11	2229.92	348.521	333.383	416.604	324.473	399.466	1986.49
Bra011804	AT4G38050	Xanthine/uracil permease family protein chr4:17869529-17872461 REVERSE LENGTH=709	409.039	289.257	389.172	353.972	1199.58	1115.59	413.965	383.188	449.056	460.277	511.092	1127.14
Bra035291	NA	NA	408.306	446.384	541.047	543.829	1347.18	994.29	454.515	673.687	423.552	535.62	369.255	1303.78
Bra014547	AT3G59220	PRN, PRN1, ATPIRIN1 pirin chr3:21894205-21895501 FORWARD LENGTH=287	408.267	229.686	390.158	333.657	15184.4	15039.1	274.048	243.985	277.458	281.203	276.219	8422.58
Bra001266	AT3G07800	Thymidine kinase chr3:2489944-2490935 REVERSE LENGTH=238	408.267	394.271	413.43	414.925	1029.38	898.018	357.408	347.751	355.033	288.248	334.673	560.38
Bra040382	NA	NA	406.268	378.286	439.778	280.372	1728.05	641.184	385.286	614.151	465.647	624.157	440.336	1411.25
Bra039244	NA	NA	402.704	457.668	764.452	373.623	1720.79	929.823	443.043	839.769	341.693	445.52	261.728	1863.05
Bra038867	AT3G50910	unknown protein; BEST Arabidopsis thaliana protein match is: unknown protein (TAIR:AT5G66480.1); Has 76 Blast hits to 75 proteins in 28 species: Archae - 0; Bacteria - 10; Metazoa - 7; Fungi - 2; Plants - 49; Viruses - 0; Other Eukaryotes - 8 (source: NCBI BLink). chr3:18920189-18921999 FORWARD LENGTH=447	401.719	426.195	475.84	441.657	1118.61	854.538	451.514	587.366	365.193	348.954	373.009	1128.63
Bra008207	AT1G75580	SAUR-like auxin-responsive protein family chr1:28377530-28377856 FORWARD LENGTH=108	401.333	926.418	1120.03	621.797	1143.38	1052.72	510.75	1015.57	732.821	508.415	494.739	2031.98
Bra008591	AT1G76680	OPR1, ATOPR1 12-oxophytodienoate reductase 1 chr1:28776982-28778271 FORWARD LENGTH=372	398.638	1060.01	1504.15	2872.39	7590.84	9348.06	50.5388	137.145	79.9677	196.165	45.0701	2082.17
Bra024672	AT1G26945	KDR basic helix-loop-helix (bHLH) DNA-binding superfamily protein chr1:9351571-9352474 FORWARD LENGTH=94	396.035	916.24	911.425	745.21	1537.8	1263.65	411.352	654.09	792.685	623.962	746.848	693.813
Bra030156	AT1G29670	GDSL-like Lipase/Acylhydrolase superfamily protein chr1:10375843-10377717 FORWARD LENGTH=363	395.227	222.025	264.735	197.576	2208.01	1972.77	715.353	311.748	314.477	193.462	351.445	3720.74
Bra021444	AT2G47880	Glutaredoxin family protein chr2:19605124-19605432 FORWARD LENGTH=102	393.591	351.362	419.528	720.925	2402.14	2300.29	1548.01	1663.87	597.518	754.266	561.034	1418.99
Bra029200	AT5G63800	MUM2, BGAL6 Glycosyl hydrolase family 35 protein chr5:25530323-25535678 FORWARD LENGTH=718	392.266	426.768	800.25	446.954	1315.98	1251.67	164.961	405.64	310.741	153.02	325.185	317.269
Bra004466	AT2G47260	WRKY23, ATWRKY23 WRKY DNA-binding protein 23 chr2:19405045-19406446 REVERSE LENGTH=337	387.225	499.527	818.434	645.536	1131.26	1159.24	617.945	638.79	664.795	705.4	517.229	856.481
Bra022813	AT2G30770	CYP71A13 cytochrome P450, family 71, subfamily A, polypeptide 13 chr2:13109909-13112006 REVERSE LENGTH=503	384.581	161.292	238.373	44.797	1505.3	1828.83	202.613	70.6169	272.108	116.619	123.799	171.106
Bra015440	NA	NA	383.481	261.943	763.646	387.505	1611.6	650.977	482.273	570.62	322.356	216.13	247.217	1371.59
Bra000312	AT2G43600	Chitinase family protein chr2:18086049-18087018 REVERSE LENGTH=273	383.24	650.736	859.557	899.919	1651.31	1400.73	627.149	831.111	722.11	853.483	1223.62	662.504
Bra009730	AT5G24080	Protein kinase superfamily protein chr5:8139334-8141014 REVERSE LENGTH=470	379.97	150.604	250.032	216.155	2904.68	3229.6	177.787	162.491	264.781	198.757	202.465	4037.31
Bra013765	AT4G24130	Protein of unknown function, DUF538 chr4:12527861-12528423 FORWARD LENGTH=157	379.195	632.177	548.944	782.221	1088.56	1050.26	985.332	802.258	1534.49	1226.55	1109.04	1272.37
Bra034660	AT4G34840	ATMTN2, ATMTAN2, MTN2, MTAN2 Phosphorylase superfamily protein chr4:16606299-16607748 FORWARD LENGTH=254	378.564	642.383	682.875	670.096	1005.11	741.038	554.097	497.097	481.23	564.675	363.575	633.162
Bra010560	AT2G18328	ATRL4, RL4 RAD-like 4 chr2:7964478-7964711 FORWARD LENGTH=77	369.245	588.677	641.508	437.733	1080.67	983.347	380.315	497.963	712.618	811.036	792.833	393.462
Bra010302	AT4G30180	sequence-specific DNA binding transcription factors;transcription regulators chr4:14769028-14769504 FORWARD LENGTH=158	366.852	492.555	442.844	257.516	1338.95	1319.97	383.725	460.099	372.481	329.325	466.176	978.046
Bra014658	AT3G56970	BHLH038, ORG2 basic helix-loop-helix (bHLH) DNA-binding superfamily protein chr3:21084204-21085094 REVERSE LENGTH=253	364.868	296.032	223.165	563.605	1874.42	1721.3	64.7134	261.748	295.907	141.491	259.75	199.214
Bra012563	AT4G18970	GDSL-like Lipase/Acylhydrolase superfamily protein chr4:10389308-10390808 REVERSE LENGTH=361	361.638	438.825	411.768	469.989	1191.73	1184.03	437.776	425.777	332.296	400.672	574.769	960.062
Bra035549	AT5G55050	GDSL-like Lipase/Acylhydrolase superfamily protein chr5:22337745-22339741 FORWARD LENGTH=376	359.747	598.192	882.956	1229.35	1245.78	1138.17	603.909	977.222	1110.05	992.461	882.093	1393.44
Bra039555	AT4G15390	HXXXD-type acyl-transferase family protein chr4:8792941-8794281 REVERSE LENGTH=446	358.758	431.828	850.264	257.201	2128.35	1938.86	738.289	490.118	1328.53	781.889	740.658	1692.95
Bra009798	AT5G24850	CRY3 cryptochrome 3 chr5:8535399-8538016 REVERSE LENGTH=526	358.529	598.795	2023.03	1564.6	1701.44	1568.54	69.4979	447.851	710.768	858.295	664.203	295.12
Bra009302	AT5G06980	unknown protein; FUNCTIONS IN: molecular_function unknown; INVOLVED IN: response to karrikin; LOCATED IN: cellular_component unknown; EXPRESSED IN: 21 plant structures; EXPRESSED DURING: 11 growth stages; BEST Arabidopsis thaliana protein match is: unknown protein (TAIR:AT3G12320.1). chr5:2167799-2169110 FORWARD LENGTH=279	357.108	6308.67	8694.85	9917.96	1178.26	958.332	290.645	4879.55	8825.11	12882.9	13714.4	2982.54
Bra000289	AT2G43120	RmlC-like cupins superfamily protein chr2:17927339-17928871 FORWARD LENGTH=321	357.1	417.611	774.499	531.968	2800.97	2495.6	599.675	572.175	596.353	405.593	360.916	1794.71
Bra003897	AT1G72130	Major facilitator superfamily protein chr1:27137201-27139223 FORWARD LENGTH=538	356.62	348.88	257.314	168.538	1233.96	989	682.973	778.731	552.286	432.33	359.241	1492.28
Bra033138	AT4G11650	ATOSM34, OSM34 osmotin 34 chr4:7025127-7026113 REVERSE LENGTH=244	356.508	136.559	688.084	220.426	1427.1	1071.27	254.388	363.363	686.666	172.528	666.778	1442.84
Bra016165	AT1G71020	ARM repeat superfamily protein chr1:26790825-26793105 REVERSE LENGTH=628	352.469	302.139	300.892	151.15	1241.64	1342.09	526.299	542.979	427.581	359.724	414.593	1019.6
Bra017616	NA	NA	348.903	233.287	357.61	288.214	1078.45	829.305	549.13	402.17	236.079	397.428	181.649	1439.15
Bra039531	AT3G47110	Leucine-rich repeat protein kinase family protein chr3:17347103-17350296 REVERSE LENGTH=1025	347.808	872.918	1488.13	640	1274.5	1007.09	152.284	244.296	311.5	354.499	295.359	576.164
Bra003515	AT3G62930	Thioredoxin superfamily protein chr3:23261538-23261846 REVERSE LENGTH=102	347.11	431.944	594.175	587.074	1715.94	1471.72	678.547	599.906	541.075	448.464	365.501	4136.53
Bra000469	AT2G29940	PDR3, ATPDR3 pleiotropic drug resistance 3 chr2:12760139-12766455 FORWARD LENGTH=1426	344.843	139.643	151.556	112.649	1289	1558.86	112.326	121.238	178.299	181.698	82.4718	1369.47
Bra038395	NA	NA	339.587	369.853	411.185	282.184	1678.42	546.943	352.017	552.634	321.268	362.848	272.935	1115.29
Bra037243	AT2G18010	SAUR-like auxin-responsive protein family chr2:7833902-7834240 FORWARD LENGTH=112	337.892	2743.35	3411.21	1397.01	1477.41	1352.14	106.923	733.372	892.324	661.824	1123.94	510.5
Bra025708	AT1G19050	ARR7 response regulator 7 chr1:6577919-6579078 REVERSE LENGTH=206	332.377	270.793	482.573	350.127	1192.59	907.317	284.307	439.259	447.055	491.692	503.046	1355.68
Bra011974	AT2G28140	Protein of unknown function (DUF1635) chr2:11995091-11995808 FORWARD LENGTH=211	332.017	298.288	368.44	449.619	1000.29	1073.17	198.166	167.045	142.642	180.928	226.203	760.579
Bra018578	AT1G09160	Protein phosphatase 2C family protein chr1:2953199-2955059 REVERSE LENGTH=428	330.838	1324.73	403.362	1567.82	1114.76	1078.94	1494.47	1227.56	1089.78	1012.49	1525.31	1792.21
Bra036109	AT5G27200	ACP5 acyl carrier protein 5 chr5:9571185-9571989 FORWARD LENGTH=139	326.462	296.406	317.729	297.615	1061.15	779.579	296.255	246.365	374.86	272.14	699.832	623.058
Bra031933	AT5G64120	Peroxidase superfamily protein chr5:25659551-25660946 REVERSE LENGTH=328	326.212	302.88	624.767	532.74	3377.11	2771.18	93.6148	150.618	339.665	374.296	313.88	800.658
Bra030263	NA	NA	323.099	678.769	1009.61	701.528	1408.61	1259.93	328.447	1106.2	1144.18	1610.92	1147.43	1155.78
Bra028769	AT3G44970	Cytochrome P450 superfamily protein chr3:16432443-16434848 FORWARD LENGTH=479	321.86	76.9443	206.468	144.833	4598.36	4866.96	98.8418	265.5	260.456	210.268	248.415	5647.39
Bra041119	AT2G15780	Cupredoxin superfamily protein chr2:6873666-6874701 REVERSE LENGTH=257	321.455	196.128	257.064	177.99	10932.6	14497.1	198.657	148.843	266.455	292.75	168.179	8930.33
Bra005596	AT2G32440	KAO2, CYP88A4, ATKAO2 ent-kaurenoic acid hydroxylase 2 chr2:13775668-13777783 FORWARD LENGTH=489	319.052	252.179	413.102	393.471	1209.77	1354.93	121.62	213.676	283.58	293.49	194.066	636.147
Bra005166	AT2G28700	AGL46 AGAMOUS-like 46 chr2:12317384-12318724 REVERSE LENGTH=329	316.343	181.925	149.118	205.046	1057.51	892.82	948.573	617.731	847.88	977.87	577.498	2201.35
Bra022710	AT5G54300	Protein of unknown function (DUF761) chr5:22054270-22055342 REVERSE LENGTH=326	313.114	321.466	280.434	250.193	1391.73	1495.05	548.916	608.694	340.445	385.277	378.048	1850.26
Bra005127	AT2G38250	Homeodomain-like superfamily protein chr2:16018384-16019500 FORWARD LENGTH=289	311.788	1216.4	2041.07	2601.64	1290.01	1135.37	534.329	1335.79	1656.61	3035.65	1497.74	1711.46
Bra004314	AT1G68500	unknown protein; BEST Arabidopsis thaliana protein match is: unknown protein (TAIR:AT1G25422.1); Has 16 Blast hits to 16 proteins in 6 species: Archae - 0; Bacteria - 0; Metazoa - 0; Fungi - 0; Plants - 16; Viruses - 0; Other Eukaryotes - 0 (source: NCBI BLink). chr1:25702041-25702322 FORWARD LENGTH=93	310.059	9839.78	7571.92	6088.53	3211.15	2613.67	686.295	4750.07	4419.8	3665.79	5108.54	6668.15
Bra024934	AT5G47560	ATTDT, ATSDAT, TDT tonoplast dicarboxylate transporter chr5:19287895-19290347 REVERSE LENGTH=540	307.009	1277.74	1494.17	1249.27	1158.96	934.652	215.73	1200.86	1925.07	1455.22	1315.9	1254.01
Bra019545	AT3G48460	GDSL-like Lipase/Acylhydrolase superfamily protein chr3:17949496-17951082 FORWARD LENGTH=381	306.865	391.637	530.926	570.704	1323.6	1022.35	409.194	423.832	445.226	855.566	1072.61	1207.54
Bra016917	AT2G41800	Protein of unknown function, DUF642 chr2:17436671-17438005 REVERSE LENGTH=370	306.72	181.167	253.381	275.683	1072.63	1155.77	120.471	99.422	87.0733	101.134	111.985	356.753
Bra039532	AT3G47110	Leucine-rich repeat protein kinase family protein chr3:17347103-17350296 REVERSE LENGTH=1025	305.382	760.552	1138.88	863.175	1401.09	1342.38	190.622	332.389	242.287	458.616	282.671	750.549
Bra008005	AT1G72060	serine-type endopeptidase inhibitors chr1:27118494-27118843 FORWARD LENGTH=81	303.54	182.058	453.963	205.962	1677.34	1348.06	289.833	306.509	441.303	247.259	394.185	1254.85
Bra033928	AT1G68500	unknown protein; BEST Arabidopsis thaliana protein match is: unknown protein (TAIR:AT1G25422.1); Has 16 Blast hits to 16 proteins in 6 species: Archae - 0; Bacteria - 0; Metazoa - 0; Fungi - 0; Plants - 16; Viruses - 0; Other Eukaryotes - 0 (source: NCBI BLink). chr1:25702041-25702322 FORWARD LENGTH=93	302.963	3493.07	3582.43	2798.12	1729.07	1089.36	479.87	2090.89	2135.25	2472.12	2390.23	2923.83
Bra006438	AT5G18030	SAUR-like auxin-responsive protein family chr5:5968527-5968793 FORWARD LENGTH=88	300.38	863.325	710.768	507.144	1113	1031.13	103.114	301.092	265.169	175.157	579.814	436.315
Bra035603	AT5G56100	glycine-rich protein / oleosin chr5:22717121-22717573 FORWARD LENGTH=150	298.029	374.43	81.8471	154.474	1432.97	1120.02	859.943	385.277	308.383	477.155	212.769	2516.03
Bra019431	AT3G44550	FAR5 fatty acid reductase 5 chr3:16138060-16141409 FORWARD LENGTH=496	289.602	244.693	313.539	253.444	1071.57	973.889	262.399	206.645	334.21	301.786	339.796	769.796
Bra026356	AT4G27360	Dynein light chain type 1 family protein chr4:13694032-13694517 FORWARD LENGTH=103	289.138	11572.4	14030.5	9177.56	2008.63	2081.71	842.408	17804.4	19085.7	16906.2	17466.6	9468.97
Bra009804	AT5G24920	AtGDU5, GDU5 glutamine dumper 5 chr5:8584665-8585060 FORWARD LENGTH=131	287.234	93.0148	95.7664	57.6204	1143.54	1150.64	397.435	136.125	91.3232	116.655	86.6966	904.876
Bra014195	AT1G49500	unknown protein; FUNCTIONS IN: molecular_function unknown; INVOLVED IN: biological_process unknown; LOCATED IN: endomembrane system; EXPRESSED IN: 19 plant structures; EXPRESSED DURING: 10 growth stages; BEST Arabidopsis thaliana protein match is: unknown protein (TAIR:AT3G19030.1); Has 24 Blast hits to 24 proteins in 2 species: Archae - 0; Bacteria - 0; Metazoa - 0; Fungi - 0; Plants - 24; Virus…	286.036	130.984	133.087	82.0799	1219.93	1016.4	478.926	244.842	293.796	177.12	259.689	2038.29
Bra040363	AT3G07130	ATPAP15, PAP15 purple acid phosphatase 15 chr3:2255763-2257981 REVERSE LENGTH=532	285.777	79.3253	287.99	376.038	1678.27	1616.66	105.624	80.8001	67.2265	43.6569	76.7248	216.685
Bra007437	AT3G59220	PRN, PRN1, ATPIRIN1 pirin chr3:21894205-21895501 FORWARD LENGTH=287	278.473	418.526	219.814	251.63	4834.34	4437.75	236.875	184.547	282.26	372.553	453.046	1203.12
Bra020085	AT5G20110	Dynein light chain type 1 family protein chr5:6791542-6793253 REVERSE LENGTH=209	277.04	717.902	1501.09	314.953	1505.53	1666	189.296	99.4285	102.973	91.4638	325.002	165.398
Bra037129	AT5G67050	alpha/beta-Hydrolases superfamily protein chr5:26759482-26761165 REVERSE LENGTH=477	275.815	362.456	591.073	306.489	1113.18	353.675	221.899	355.792	394.104	293.229	300.999	528.638
Bra017132	AT2G38240	2-oxoglutarate (2OG) and Fe(II)-dependent oxygenase superfamily protein chr2:16012723-16014666 REVERSE LENGTH=353	275.518	320.558	371.593	693.004	2915.11	3003.94	252.272	1236.88	825.473	792.49	1318.87	4711.19
Bra016945	AT2G41250	Haloacid dehalogenase-like hydrolase (HAD) superfamily protein chr2:17200862-17202551 REVERSE LENGTH=290	273.361	9562.37	8691.75	5912.12	1012.43	862.704	264.621	12432.7	9525.61	6477.62	10498	1939.87
Bra033549	AT4G16260	Glycosyl hydrolase superfamily protein chr4:9200180-9201441 REVERSE LENGTH=344	272.824	209.652	178.268	145.476	1594.44	1390.17	195.639	319.452	185.045	240.714	219.5	1139.4
Bra009237	AT5G06860	PGIP1, ATPGIP1 polygalacturonase inhibiting protein 1 chr5:2132373-2133434 FORWARD LENGTH=330	272.547	5250.98	6047.8	7757.44	1640.12	2116.9	344.244	3590.6	4578.18	5883.34	5457.39	2847.68
Bra011171	AT4G30180	sequence-specific DNA binding transcription factors;transcription regulators chr4:14769028-14769504 FORWARD LENGTH=158	271.974	314.715	453.769	199.95	1153.66	906.761	205.813	366.882	324.736	326.398	657.575	596.24
Bra040657	NA	NA	267.071	338.48	441.035	480.689	2544.58	259.23	322.545	381.361	389.279	260.953	216.24	296.796
Bra035798	AT3G20270	lipid-binding serum glycoprotein family protein chr3:7067779-7070866 FORWARD LENGTH=722	261.445	666.999	739.452	359.28	1038.34	646.993	748.805	899.647	437.96	809.804	2590.28	1134.95
Bra025274	AT3G27400	Pectin lyase-like superfamily protein chr3:10140323-10143023 FORWARD LENGTH=412	258.088	477.498	256.054	283.591	1151.56	1349.79	354.379	368.675	277.141	469.851	317.574	548.503
Bra037477	AT5G48570	ROF2, ATFKBP65, FKBP65 FKBP-type peptidyl-prolyl cis-trans isomerase family protein chr5:19690746-19693656 REVERSE LENGTH=578	255.907	216.138	364.129	1355.86	1060.95	1179.78	350.183	229.953	326.351	357.61	245.828	1039.25
Bra004300	AT1G68360	C2H2 and C2HC zinc fingers superfamily protein chr1:25621678-25622412 REVERSE LENGTH=244	255.315	220.656	290.943	204.953	1091.46	1168.42	215.211	262.861	203.106	126.35	239.747	525.268
Bra040659	NA	NA	254.581	292.777	357.843	267.157	1334.84	513.149	282.984	441.241	318.208	337.236	219.416	1282.54
Bra003850	AT1G73260	ATKTI1, KTI1 kunitz trypsin inhibitor 1 chr1:27547410-27548057 REVERSE LENGTH=215	252.461	213.878	178.588	114.355	1571.58	1096.73	98.4764	80.6456	90.8985	48.4444	138.061	2405.45
Bra014886	AT1G30720	FAD-binding Berberine family protein chr1:10898197-10899780 FORWARD LENGTH=527	252.445	125.327	111.487	102.386	2106	1856.15	203.104	237.02	155.537	135.803	218.425	2941.63
Bra016580	AT1G17860	Kunitz family trypsin and protease inhibitor protein chr1:6149343-6149933 FORWARD LENGTH=196	252.315	254.278	357.225	315.705	5064.82	4479.3	275.75	274.926	249.807	370.926	364.315	3945.14
Bra001957	NA	NA	251.446	153.955	225.346	89.1972	1038.07	899.036	223.721	326.998	258.973	175.296	331.006	666.837
Bra005843	AT3G44970	Cytochrome P450 superfamily protein chr3:16432443-16434848 FORWARD LENGTH=479	250.013	163.074	237.219	305.142	1090.77	1864.44	245.811	242.083	311.56	282.834	307.917	2297.31
Bra013486	AT4G20970	basic helix-loop-helix (bHLH) DNA-binding superfamily protein chr4:11215259-11216212 FORWARD LENGTH=190	249.603	292.093	253.579	271.628	2656.42	2654.66	252.432	349.339	230.227	358.296	307.841	2009.63
Bra011905	NA	NA	246.896	86.7257	496.674	149.337	1761.55	411.593	255.389	238.435	95.6008	135.803	78.4031	1564.5
Bra004704	NA	NA	244.324	349.325	242.948	480.805	1305.52	213.844	451.226	548.185	930.879	411.628	612.103	528.981
Bra031903	AT5G64750	ABR1 Integrase-type DNA-binding superfamily protein chr5:25891679-25893656 FORWARD LENGTH=391	243.639	938.474	1527.52	2308.7	1007.06	1002.41	166.284	383.936	534.435	1235.22	676.729	1729.86
Bra022838	AT2G31380	STH salt tolerance homologue chr2:13382150-13383302 FORWARD LENGTH=238	242.976	4014.62	3953.91	4172.72	1395.19	1452.59	185.874	5574.28	5638.19	4022.94	4529.35	2372.71
Bra004770	AT2G43520	ATTI2, TI2 trypsin inhibitor protein 2 chr2:18068611-18069037 FORWARD LENGTH=90	242.641	210.63	397.728	174.002	1945.23	1832.95	284.39	210.537	356.226	294.006	276.391	1429.03
Bra000309	AT2G43520	ATTI2, TI2 trypsin inhibitor protein 2 chr2:18068611-18069037 FORWARD LENGTH=90	239.102	181.002	152.778	193.121	14568.9	13477.3	257.945	251.137	351.562	244.517	178.842	10717.9
Bra007237	AT3G56330	N2,N2-dimethylguanosine tRNA methyltransferase chr3:20890250-20891933 FORWARD LENGTH=433	231.26	366.88	233.066	298.261	1021.09	868.175	233.591	184.264	307.226	242.721	550.01	1210.98
Bra033676	AT5G43360	PHT3, ATPT4, PHT1;3 phosphate transporter 1;3 chr5:17409524-17411214 FORWARD LENGTH=521	227.348	149.741	216.24	146.215	1131.59	870.335	295.087	150.013	222.529	150.371	141.821	793.71
Bra041038	ATCG00160	RPS2 ribosomal protein S2 chrC:15013-15723 REVERSE LENGTH=236	223.222	636.598	258.537	387.669	2657.34	302.83	285.037	665.601	1123.12	738.927	1639.4	782.248
Bra026181	AT1G14870	PCR2 PLANT CADMIUM RESISTANCE 2 chr1:5128591-5129458 REVERSE LENGTH=152	221.268	1695.11	4298.62	2290.97	1576.77	1595.82	319.787	292.962	331.575	239.639	139.431	472.765
Bra039206	AT2G23600	ACL, ATMES2, MES2, ATME8, ME8 acetone-cyanohydrin lyase chr2:10042325-10043641 REVERSE LENGTH=263	221.224	222.868	254.585	158.964	1046.91	934.527	569.736	796.5	587.67	463.639	504.176	932.504
Bra027219	AT3G15670	Late embryogenesis abundant protein (LEA) family protein chr3:5310141-5310901 REVERSE LENGTH=225	215.863	203.599	172.41	301.916	2640.27	2690.59	727.36	848.354	743.202	655.553	977.582	3898.54
Bra034899	NA	NA	213.77	287.362	602.093	305.469	2722.61	1193.64	408.156	730.334	243.897	275.111	127.22	2242.64
Bra016164	AT1G71030	ATMYBL2, MYBL2 MYB-like 2 chr1:26795383-26796226 REVERSE LENGTH=195	200.567	17.6545	25.8457	25.6894	1513.34	1392.73	243.049	111.856	63.053	37.2819	60.2702	1201.53
Bra031394	AT4G27370	VIIIB, ATVIIIB P-loop containing nucleoside triphosphate hydrolases superfamily protein chr4:13694881-13700780 REVERSE LENGTH=1134	194.893	204.058	231.779	326.422	1248.79	1078.82	372.922	441.599	603.148	644.11	872.805	1323.61
Bra033944	AT1G68360	C2H2 and C2HC zinc fingers superfamily protein chr1:25621678-25622412 REVERSE LENGTH=244	192.79	217.48	416.093	208.6	1127.79	896.478	212.24	114.605	194.824	186.87	217.62	341.473
Bra031161	AT2G21100	Disease resistance-responsive (dirigent-like protein) family protein chr2:9048687-9049336 REVERSE LENGTH=187	191.328	79.5336	111.397	43.4036	1031.63	1031.25	49.4788	159.947	135.416	74.9422	89.6722	442.862
Bra002642	AT5G58500	LSH5 Protein of unknown function (DUF640) chr5:23645535-23646083 REVERSE LENGTH=182	191.129	607.151	650.732	488.92	1037.5	1114.76	326.585	179.227	181.656	216.24	237.481	295.42
Bra000074	AT2G38600	HAD superfamily, subfamily IIIB acid phosphatase chr2:16145907-16146857 FORWARD LENGTH=251	177.631	139.054	191.915	175.185	1045.07	898.786	142.707	155.959	146.918	118.884	236.363	734.414
Bra002937	AT5G55050	GDSL-like Lipase/Acylhydrolase superfamily protein chr5:22337745-22339741 FORWARD LENGTH=376	176.952	355.341	387.879	244.695	2498.32	2529.82	233.805	307.712	493.594	484.329	430.295	695.305
Bra038089	AT4G15160	Bifunctional inhibitor/lipid-transfer protein/seed storage 2S albumin superfamily protein chr4:8646192-8647019 FORWARD LENGTH=275	174.239	314.722	334.778	249.062	4568.27	4139.06	268.014	204.492	230.084	414.769	430.713	1200.56
Bra017067	AT2G39518	Uncharacterised protein family (UPF0497) chr2:16496029-16496937 REVERSE LENGTH=174	171.796	183.73	80.3591	145.12	1639.75	1654	208.278	145.003	177.214	127.803	231.804	1658.27
Bra033811	NA	NA	169.942	115.091	118.425	95.9469	1672.46	1757.41	118.499	91.0527	97.1652	40.8734	39.0027	675.065
Bra001449	AT3G12320	unknown protein; BEST Arabidopsis thaliana protein match is: unknown protein (TAIR:AT5G06980.4); Has 102 Blast hits to 102 proteins in 16 species: Archae - 0; Bacteria - 0; Metazoa - 0; Fungi - 0; Plants - 98; Viruses - 0; Other Eukaryotes - 4 (source: NCBI BLink). chr3:3924034-3925262 FORWARD LENGTH=269	166.952	13377.6	16445	15646.1	1476.99	1378.97	77.4281	8867.04	11177.8	13163.2	15747.6	3461.18
Bra028838	AT5G03350	Legume lectin family protein chr5:815804-816628 REVERSE LENGTH=274	153.212	259.589	374.287	374.935	1064.41	1107.48	155.643	218.349	253.026	262.879	164.291	475.251
Bra038768	AT4G21650	Subtilase family protein chr4:11501314-11504656 REVERSE LENGTH=766	144.974	130.042	227.826	191.462	1170.29	211.755	159.931	81.2877	210.793	113.498	190.98	291.306
Bra035634	AT5G56870	BGAL4 beta-galactosidase 4 chr5:23004284-23008410 FORWARD LENGTH=724	141.651	147.724	105.71	88.7458	1842.16	1639.28	126.822	314.376	262.096	115.868	256.619	555.795
Bra004655	AT2G41850	PGAZAT, ADPG2 polygalacturonase abscission zone A. thaliana chr2:17461918-17464059 REVERSE LENGTH=433	140.195	131.331	149.682	227.02	2554.27	2177.61	207.5	224.374	309.121	379.952	263.286	1263.19
Bra004294	AT1G68290	ENDO 2 endonuclease 2 chr1:25596718-25598264 FORWARD LENGTH=290	138.325	181.757	273.729	191.911	1101.08	1130.86	156.788	148.825	136.785	191.084	229.103	435.423
Bra017491	AT5G47330	alpha/beta-Hydrolases superfamily protein chr5:19207170-19208711 FORWARD LENGTH=314	135.167	265.259	697.87	1086.52	2065.06	1793.27	184.651	219.436	246.15	277.335	200.472	2363.82
Bra005688	AT5G01380	Homeodomain-like superfamily protein chr5:155784-157451 REVERSE LENGTH=323	130.984	1435.36	2276.93	2432.76	1908.45	1640.47	182.5	784.648	1547.77	3858.76	1942.27	1037.15
Bra000045	AT2G38240	2-oxoglutarate (2OG) and Fe(II)-dependent oxygenase superfamily protein chr2:16012723-16014666 REVERSE LENGTH=353	124.538	40.2587	118.294	140.069	1032.66	998.648	2367.42	1577.18	1419.76	1268.58	1388.68	3512.56
Bra005113	AT2G38340	DREB19 Integrase-type DNA-binding superfamily protein chr2:16067447-16068181 REVERSE LENGTH=244	123.948	266.315	104.263	210.537	1043.52	1195.21	317.157	262.159	341.813	619.832	205.544	3798.16
Bra025012	AT5G46590	anac096, NAC096 NAC domain containing protein 96 chr5:18905679-18906811 FORWARD LENGTH=292	123.642	30.6993	59.5654	35.2873	1039.62	880.794	36.9007	23.2621	41.7942	22.1363	36.847	230.549
Bra038766	AT4G21650	Subtilase family protein chr4:11501314-11504656 REVERSE LENGTH=766	118.532	125.044	184.343	110.135	1226.79	1198.61	204.361	130.53	82.34	83.4772	77.7694	186.93
Bra009716	AT5G23940	EMB3009, PEL3, DCR HXXXD-type acyl-transferase family protein chr5:8076616-8079677 REVERSE LENGTH=484	116.834	4823.74	3079.97	4798	1744.56	1885.3	2137.68	1225.63	1650.28	1637.37	2670.42	1634.86
Bra017185	AT2G37460	nodulin MtN21 /EamA-like transporter family protein chr2:15726667-15729010 REVERSE LENGTH=380	104.102	53.7728	89.4117	280.72	9992.63	10437.2	186.702	703.89	63.3262	59.3305	57.3196	9405.86
Bra020114	AT5G20630	GLP3, GLP3A, GLP3B, ATGER3, GER3 germin 3 chr5:6975315-6975950 REVERSE LENGTH=211	93.7054	271.066	272.138	332.769	1490.32	1383.09	33.2093	41.8711	57.9481	59.9713	302.785	534.352
Bra014716	AT3G55970	ATJRG21, JRG21 jasmonate-regulated gene 21 chr3:20766970-20769264 REVERSE LENGTH=363	84.3831	71.8738	86.9632	58.228	1143.48	1066.38	73.68	69.9412	130.622	87.707	76.5128	237.227
Bra024795	AT2G02990	RNS1, ATRNS1 ribonuclease 1 chr2:873714-874667 FORWARD LENGTH=230	81.2733	491.026	1075.23	1827.95	3337.3	4095.06	178.893	401.656	540.395	1109.85	480.361	4300.1
Bra014407	AT3G62230	F-box family protein chr3:23031589-23032974 FORWARD LENGTH=461	81.1159	31.3612	112.938	355.858	1128	1131.15	70.5922	55.975	233.792	115.914	594.564	4867.55
Bra024530	AT1G22690	Gibberellin-regulated family protein chr1:8027328-8027961 FORWARD LENGTH=119	80.8248	91.1507	185.556	139.033	1389.37	1317.42	1101.33	649.703	689.159	901.629	1174.51	2813.57
Bra009142	AT5G05860	UGT76C2 UDP-glucosyl transferase 76C2 chr5:1765545-1767348 FORWARD LENGTH=450	78.2703	62.6468	111.055	56.6571	1223.35	1118.07	138.655	137.366	150.735	118.794	155.356	1090.93
Bra017184	AT4G02850	phenazine biosynthesis PhzC/PhzF family protein chr4:1266535-1268569 REVERSE LENGTH=306	60.425	21.2293	43.6691	22.7479	6684.81	6955.59	39.0936	22.8073	36.7718	63.6077	86.9733	5614.9
Bra031392	AT1G61820	BGLU46 beta glucosidase 46 chr1:22835452-22838444 FORWARD LENGTH=516	59.8836	44.2541	55.3235	47.9496	1941.26	1614.25	59.4207	56.2309	63.0017	140.787	46.893	1853.53
Bra016501	AT1G19610	LCR78, PDF1.4 Arabidopsis defensin-like protein chr1:6781674-6782024 REVERSE LENGTH=78	55.8654	83.5702	44.1897	79.9347	1287.1	1100.11	71.1441	68.4686	52.5607	111.396	50.8032	989.768
Bra027681	AT1G64160	Disease resistance-responsive (dirigent-like protein) family protein chr1:23814063-23814611 FORWARD LENGTH=182	44.7114	56.7404	46.4655	37.4985	1275.91	1113.12	60.2621	115.455	82.2576	51.7833	81.5032	1017.54
