# Supplementary material for: Genome-Wide Transcriptome Analysis of Two Contrasting Brassica rapa Doubled Haploid Lines under Cold-Stresses Using Br135K Oligomeric Chip
Source: PLoS One. 2014 Aug 28;9(8):e106069. doi: 10.1371/journal.pone.0106069 (PMC4148347; doi:10.1371/journal.pone.0106069)
Supplement: Table S8 — Induced genes by −4°C treatment in Kenshin. C and K indicate Chiifu and Kenshin, respectively. Number 1 to 6 indicates the sample: 1 = control condition (22°C), 2 = 4°C treatment, 3 = 0°C treatment, 4 = −2°C treatment, 5 = −4°C treatment, 6 = 24 h recovery stage after all treatments. (XLSX) [file pone.0106069.s013.xlsx]

## Sheet: Table S8
Table S8. Induced genes by -4℃ treatment in Kenshin. C and K indicate Chiifu and Kenshin, respectively. Number 1 to 6 indicate the sample: 1 = control condition (22℃), 2 = 4℃ treatment, 3 = 0℃ treatment, 4 = -2℃ treatment, 5 = -4℃ treatment, 6 = 24h recovery stage after all treatments.
Br SEQ_ID	A_thaliana_homologue	A_thaliana_homologue_Description	PI values (Chiifu)						PI values (Kenshin)
			C1	C2	C3	C4	C5	C6	K1	K2	K3	K4	K5	K6
Bra016286	AT1G26790	Dof-type zinc finger DNA-binding family protein chr1:9273857-9275312 REVERSE LENGTH=396	39.522	5056.85	3779.94	2313.96	163.364	157.157	21.1558	4796.12	3978.76	1828.87	5820.98	653.236
Bra001043	AT3G02380	COL2, ATCOL2 CONSTANS-like 2 chr3:487438-488624 REVERSE LENGTH=347	77.2241	8937.37	10994.2	7286.69	735.221	570.471	69.5842	11660.8	11660.3	7421.58	14872.1	2321.2
Bra010461	AT4G25480	DREB1A, CBF3, ATCBF3 dehydration response element B1A chr4:13018353-13019003 REVERSE LENGTH=216	24.4193	535.333	1686.89	2147.67	140.377	127.84	31.4694	1006.71	1776.41	1690.94	6539.28	366.009
Bra001449	AT3G12320	unknown protein; BEST Arabidopsis thaliana protein match is: unknown protein (TAIR:AT5G06980.4); Has 102 Blast hits to 102 proteins in 16 species: Archae - 0; Bacteria - 0; Metazoa - 0; Fungi - 0; Plants - 98; Viruses - 0; Other Eukaryotes - 4 (source: NCBI BLink). chr3:3924034-3925262 FORWARD LENGTH=269	166.952	13377.6	16445	15646.1	1476.99	1378.97	77.4281	8867.04	11177.8	13163.2	15747.6	3461.18
Bra021464	AT3G02380	COL2, ATCOL2 CONSTANS-like 2 chr3:487438-488624 REVERSE LENGTH=347	34.7084	9362.36	7125.42	4748.03	580.458	669.482	79.1129	8674.57	8384.54	4504.09	13278.5	2244.41
Bra039558	AT4G15248	B-box type zinc finger family protein chr4:8708881-8709234 FORWARD LENGTH=117	40.005	5290.34	5844.58	3184.31	309.774	244.37	28.9929	4199.79	5075.78	3325.78	4544.67	450.513
Bra010463	AT4G25490	CBF1, DREB1B, ATCBF1 C-repeat/DRE binding factor 1 chr4:13021921-13022562 REVERSE LENGTH=213	79.6019	2597.65	7233.86	5921.17	420.037	410.777	79.827	4819.87	7267.84	5112.22	10455.2	718.305
Bra013227	AT3G25180	CYP82G1 cytochrome P450, family 82, subfamily G, polypeptide 1 chr3:9167443-9169270 REVERSE LENGTH=515	27.9781	4345.25	4186.36	3997.99	132.148	53.2695	21.7658	1773.82	1978.33	3024.32	2011.47	449.484
Bra034762	AT3G12320	unknown protein; BEST Arabidopsis thaliana protein match is: unknown protein (TAIR:AT5G06980.4); Has 102 Blast hits to 102 proteins in 16 species: Archae - 0; Bacteria - 0; Metazoa - 0; Fungi - 0; Plants - 98; Viruses - 0; Other Eukaryotes - 4 (source: NCBI BLink). chr3:3924034-3925262 FORWARD LENGTH=269	98.474	4050.8	6312.81	8635.16	492.932	529.195	100.417	6053.84	7023.11	10447.9	8764.7	2225.15
Bra013892	AT4G25433	peptidoglycan-binding LysM domain-containing protein chr4:13001463-13001795 REVERSE LENGTH=110	57.2519	5293.56	7412.49	7701.74	314.971	203.357	98.5092	5186.51	8374.52	11619.7	8034.13	1475.66
Bra021734	AT2G31380	STH salt tolerance homologue chr2:13382150-13383302 FORWARD LENGTH=238	441.78	21014.9	22081.8	17477.5	3202.48	3304.71	318.582	14506.7	17254	18184.4	18463.9	6892.03
Bra004503	AT2G46830	CCA1 circadian clock associated 1 chr2:19246005-19248717 FORWARD LENGTH=608	263.063	9885.4	11138.2	6207.07	684.748	602.903	180.826	5160.37	8630.05	9162.25	9326.07	1757.99
Bra022722	AT5G54470	B-box type zinc finger family protein chr5:22114584-22115315 REVERSE LENGTH=215	410.909	16438.5	16478.7	16264	967.193	1002.67	339.973	11760.6	12317.7	10492.3	16556.6	2945.53
Bra010082	AT5G62430	CDF1 cycling DOF factor 1 chr5:25069298-25070787 REVERSE LENGTH=298	328.719	5683.22	6673.62	4394.77	595.166	599.662	116.051	5488.41	5175.72	2925.03	5544.32	1183.43
Bra009302	AT5G06980	unknown protein; FUNCTIONS IN: molecular_function unknown; INVOLVED IN: response to karrikin; LOCATED IN: cellular_component unknown; EXPRESSED IN: 21 plant structures; EXPRESSED DURING: 11 growth stages; BEST Arabidopsis thaliana protein match is: unknown protein (TAIR:AT3G12320.1). chr5:2167799-2169110 FORWARD LENGTH=279	357.108	6308.67	8694.85	9917.96	1178.26	958.332	290.645	4879.55	8825.11	12882.9	13714.4	2982.54
Bra023541	AT5G15850	COL1, ATCOL1 CONSTANS-like 1 chr5:5176297-5177473 REVERSE LENGTH=355	193.422	6613.66	4835.1	4342.52	310.926	367.102	244.543	9040.76	10902.1	8625.8	11034.6	1344.65
Bra003994	AT1G69570	Dof-type zinc finger DNA-binding family protein chr1:26161771-26163230 REVERSE LENGTH=399	504.23	9137.99	11079.7	6384.95	876.053	806.057	251.409	8006.91	9009.78	4569.06	11068.5	1730.93
Bra001685	NA	NA	84.8206	3538.95	4547.34	3443.24	240.054	203.584	115.5	2736.71	4487.57	5156.2	4919.27	399.36
Bra016945	AT2G41250	Haloacid dehalogenase-like hydrolase (HAD) superfamily protein chr2:17200862-17202551 REVERSE LENGTH=290	273.361	9562.37	8691.75	5912.12	1012.43	862.704	264.621	12432.7	9525.61	6477.62	10498	1939.87
Bra010460	AT4G25470	CBF2, DREB1C, FTQ4, ATCBF2 C-repeat/DRE binding factor 2 chr4:13015436-13016086 REVERSE LENGTH=216	28.0488	358.225	601.88	722.81	81.9634	61.1942	32.5719	366.144	763.356	388.537	1263.42	124.519
Bra020687	NA	NA	44.0193	151.98	120.009	146.495	116.585	41.406	27.621	180.317	262.576	192.294	1067	200.194
Bra029261	AT5G62430	CDF1 cycling DOF factor 1 chr5:25069298-25070787 REVERSE LENGTH=298	205.214	2692.43	3285.9	2815.27	402.695	336.751	78.5915	2170.28	2750.02	1553.17	2901.6	412.027
Bra013113	AT2G15020	unknown protein; BEST Arabidopsis thaliana protein match is: unknown protein (TAIR:AT5G64190.1); Has 72 Blast hits to 72 proteins in 10 species: Archae - 0; Bacteria - 0; Metazoa - 0; Fungi - 0; Plants - 72; Viruses - 0; Other Eukaryotes - 0 (source: NCBI BLink). chr2:6491706-6493286 REVERSE LENGTH=526	123.244	7204.14	8754.49	4408.43	446.084	509.687	348.24	9788.48	12705.5	7383.19	11672.9	1903.51
Bra023671	AT5G18370	Disease resistance protein (TIR-NBS-LRR class) family chr5:6085036-6088926 REVERSE LENGTH=1210	49.2643	102.455	324.532	140.199	102.487	95.1081	44.636	578.816	502.689	520.643	1470.02	293.676
Bra002986	AT5G54470	B-box type zinc finger family protein chr5:22114584-22115315 REVERSE LENGTH=215	194.11	2443.85	743.01	1892.09	287.879	215.473	166.15	3036.31	3637.07	2803.11	5390.48	1070.14
Bra018141	AT3G47500	CDF3 cycling DOF factor 3 chr3:17504276-17505964 REVERSE LENGTH=448	639.071	8898.04	6578.87	6185.73	1600.98	1402.58	274.926	6715.52	6370.83	4153.26	8478.27	2050.74
Bra025743	AT1G19490	Basic-leucine zipper (bZIP) transcription factor family protein chr1:6751953-6753959 REVERSE LENGTH=471	740.508	9789.85	10708.5	10029.3	1106.84	992.273	412.139	11178.7	10918.4	11658.4	12400.5	2182.16
Bra029769	AT3G09450	CONTAINS InterPro DOMAIN/s: Fusaric acid resistance protein, conserved region (InterPro:IPR006726); BEST Arabidopsis thaliana protein match is: unknown protein (TAIR:AT2G28780.1); Has 503 Blast hits to 494 proteins in 215 species: Archae - 0; Bacteria - 423; Metazoa - 0; Fungi - 0; Plants - 65; Viruses - 0; Other Eukaryotes - 15 (source: NCBI BLink). chr3:2907548-2910091 FORWARD LENGTH=775	132.355	3739.07	2146.37	1103.75	201.643	279.185	85.5452	2210.11	2279.38	1580.79	2570.34	382.721
Bra004110	AT1G65290	mtACP2 mitochondrial acyl carrier protein 2 chr1:24249088-24250366 REVERSE LENGTH=126	52.2507	55.2578	114.99	93.7704	77.3219	48.9099	43.6625	154.149	129.047	263.054	1283.25	111.78
Bra007843	AT2G24540	AFR Galactose oxidase/kelch repeat superfamily protein chr2:10426414-10427532 FORWARD LENGTH=372	443.219	4524.59	3451.72	2936.9	432.4	358.69	235.432	4882.16	3314.1	1735.45	6239.91	1157.33
Bra020126	AT5G20790	unknown protein; FUNCTIONS IN: molecular_function unknown; INVOLVED IN: biological_process unknown; LOCATED IN: endomembrane system; EXPRESSED IN: 11 plant structures; EXPRESSED DURING: LP.04 four leaves visible, 4 anthesis, petal differentiation and expansion stage; BEST Arabidopsis thaliana protein match is: unknown protein (TAIR:AT3G43110.1); Has 30201 Blast hits to 17322 proteins in 780 speci…	208.735	6079.1	5358.84	2341.53	289.794	213.967	207.703	3932.51	3298.37	1881	5476.7	515.38
Bra023857	AT3G21890	B-box type zinc finger family protein chr3:7709298-7709663 REVERSE LENGTH=121	251.681	4639.91	5581.53	5412.49	426.931	386.859	224.65	5152.87	5951.94	7347.65	5679.87	1286.84
Bra022838	AT2G31380	STH salt tolerance homologue chr2:13382150-13383302 FORWARD LENGTH=238	242.976	4014.62	3953.91	4172.72	1395.19	1452.59	185.874	5574.28	5638.19	4022.94	4529.35	2372.71
Bra033643	AT5G42760	Leucine carboxyl methyltransferase chr5:17148953-17150105 FORWARD LENGTH=348	88.904	3166.47	2742.27	1033.4	407.559	501.183	202.613	4260.47	3257.57	1190.98	4907.79	887.751
Bra006120	AT5G11830	Plant self-incompatibility protein S1 family chr5:3812520-3813044 REVERSE LENGTH=174	46.8769	62.5296	49.7157	80.9799	57.4479	74.3712	61.9021	126.758	91.8602	62.2954	1476.94	89.1735
Bra041022	AT5G48670	FEM111, AGL80 AGAMOUS-like 80 chr5:19738825-19739790 REVERSE LENGTH=321	211.932	770.045	2927.72	3247.44	330.033	405.39	224.722	2801.81	3873.51	8716.15	5318.7	2709.68
Bra027530	AT5G44110	ATPOP1, ATNAP2, POP1 P-loop containing nucleoside triphosphate hydrolases superfamily protein chr5:17754222-17755672 REVERSE LENGTH=282	400.879	4120.7	6912.59	4699.46	741.064	612.722	395.387	5951.05	7316.65	7386.61	8777.7	1253.18
Bra030496	AT1G01060	LHY, LHY1 Homeodomain-like superfamily protein chr1:33992-37061 REVERSE LENGTH=645	764.787	11519.4	11256.2	11506.6	1375.69	1448.53	460.449	10418.9	10927.9	12491.3	10088.1	3405.59
Bra027312	AT3G14770	SWEET2, AtSWEET2 Nodulin MtN3 family protein chr3:4957787-4959202 REVERSE LENGTH=236	923.353	7757.6	5266.67	5178.93	1274.12	1070.94	214.842	5353.46	3436.75	1539.06	4676.5	2738.01
Bra021258	AT3G17609	HYH HY5-homolog chr3:6023971-6024585 FORWARD LENGTH=149	480.156	6850.13	7996.84	6880.32	663.926	1407.34	476.925	5768.39	8937.72	7089.74	10053.2	1880.24
Bra021802	AT2G32660	AtRLP22, RLP22 receptor like protein 22 chr2:13853897-13855666 REVERSE LENGTH=589	833.578	8466.39	11946.8	7015.02	862.171	935.146	439.641	6109.4	7696.67	7226.48	8738.7	992.075
Bra005384	AT2G34890	CTP synthase family protein chr2:14718195-14721271 REVERSE LENGTH=597	393.105	980.668	2040.33	3547.08	93.1158	58.7797	112.949	1077.23	2065.41	3319.19	2178.59	50.914
Bra006575	AT5G20790	unknown protein; FUNCTIONS IN: molecular_function unknown; INVOLVED IN: biological_process unknown; LOCATED IN: endomembrane system; EXPRESSED IN: 11 plant structures; EXPRESSED DURING: LP.04 four leaves visible, 4 anthesis, petal differentiation and expansion stage; BEST Arabidopsis thaliana protein match is: unknown protein (TAIR:AT3G43110.1); Has 30201 Blast hits to 17322 proteins in 780 speci…	381.799	5701.24	3679.31	1907.69	635.275	460.123	275.575	4076.95	3026.45	1292.41	4737.23	599.036
Bra012487	NA	NA	260.169	613.62	1132.4	315.904	91.6659	82.1958	106.231	942.351	1499.2	750.198	1800.82	369.017
Bra001000	AT3G01590	Galactose mutarotase-like superfamily protein chr3:226647-228346 FORWARD LENGTH=306	109.007	131.644	201.901	168.148	176.414	58.0042	150.732	307.903	513.625	436.56	2519.24	440.023
Bra009237	AT5G06860	PGIP1, ATPGIP1 polygalacturonase inhibiting protein 1 chr5:2132373-2133434 FORWARD LENGTH=330	272.547	5250.98	6047.8	7757.44	1640.12	2116.9	344.244	3590.6	4578.18	5883.34	5457.39	2847.68
Bra015989	AT1G73480	alpha/beta-Hydrolases superfamily protein chr1:27629266-27632486 FORWARD LENGTH=463	179.564	1160.25	3846.69	3752.19	398.779	375.095	243.28	2072.75	4271.73	6482.14	3794.77	1073.17
Bra026361	AT4G27310	B-box type zinc finger family protein chr4:13675853-13676616 FORWARD LENGTH=223	410.496	3736.32	3947.06	3863.13	633.017	589.609	383.593	4858.15	4224.18	2965.27	5827.17	1246.43
Bra029778	AT3G09600	Homeodomain-like superfamily protein chr3:2946459-2948270 FORWARD LENGTH=298	417.738	3714.69	3037.26	3875.18	705.751	577.498	159.231	2699.41	2164.18	3276.9	2386.68	783.62
Bra012231	AT1G20470	SAUR-like auxin-responsive protein family chr1:7094325-7094765 FORWARD LENGTH=146	68.9675	945.511	896.193	543.51	320.395	225.786	113.709	1310.05	1635.32	1654.64	1690	313.81
Bra038788	NA	NA	164.493	675.915	1039.15	525.327	392.001	512.776	351.463	1485.94	1790.87	1183.44	4940.14	982.325
Bra010828	AT1G29450	SAUR-like auxin-responsive protein family chr1:10305981-10306406 REVERSE LENGTH=141	369.665	548	790.925	433.796	728.055	558.925	130.16	263.842	364.111	193.656	1744.85	419.203
Bra013974	AT3G03341	unknown protein; Has 30201 Blast hits to 17322 proteins in 780 species: Archae - 12; Bacteria - 1396; Metazoa - 17338; Fungi - 3422; Plants - 5037; Viruses - 0; Other Eukaryotes - 2996 (source: NCBI BLink). chr3:790338-790556 REVERSE LENGTH=72	348.82	4357.33	5887.24	5995.97	648.37	624.851	286.074	3585.45	4552.76	4730.18	3766.91	2183.8
Bra038558	AT2G18969	BEST Arabidopsis thaliana protein match is: sequence-specific DNA binding transcription factors;transcription regulators (TAIR:AT4G30180.1); Has 30201 Blast hits to 17322 proteins in 780 species: Archae - 12; Bacteria - 1396; Metazoa - 17338; Fungi - 3422; Plants - 5037; Viruses - 0; Other Eukaryotes - 2996 (source: NCBI BLink). chr2:8229047-8229574 REVERSE LENGTH=175	55.2798	575.945	715.221	309.675	442.777	407.415	83.6832	654.331	659.175	399.123	1095.98	443.019
Bra031708	AT1G10360	ATGSTU18, GST29, GSTU18 glutathione S-transferase TAU 18 chr1:3395738-3396806 REVERSE LENGTH=227	184.703	1148.81	1340.25	1303.77	562.083	423.48	130.497	1091.04	1216.62	1716.39	1697.26	753.077
Bra006435	AT5G18010	SAUR-like auxin-responsive protein family chr5:5963033-5963305 REVERSE LENGTH=90	1559.39	2378.36	1886.98	1971.69	2219.46	1388.13	352.165	1364.47	1512.28	1059.04	4491.43	1560.46
Bra008044	AT1G72720	Protein of unknown function (DUF3511) chr1:27376903-27377286 REVERSE LENGTH=127	227.336	294.479	280.935	310.323	260.017	229.588	136.794	192.194	253.915	294.901	1737.96	356.238
Bra019582	AT5G23970	HXXXD-type acyl-transferase family protein chr5:8096326-8097612 FORWARD LENGTH=428	126.503	515.305	919.426	519.833	102.826	152.235	140.459	1039.2	1161.97	1292.16	1766.08	165.128
Bra028437	AT5G39660	CDF2 cycling DOF factor 2 chr5:15878920-15880712 FORWARD LENGTH=457	240.737	1323.77	1967.03	1076.87	274.384	207.478	192.83	1671.74	1746.13	1365.34	2358.04	371.944
Bra013305	NA	NA	86.9966	131.696	137.056	154.112	204.625	211.537	143.928	360.333	527.704	399.09	1758.85	262.169
Bra010718	AT4G38960	B-box type zinc finger family protein chr4:18161576-18163045 FORWARD LENGTH=183	125.302	2240.58	2769.41	2209.4	291.996	470.165	393.264	3798.88	4030.23	3536.91	4731.92	737.323
Bra006433	AT5G18020	SAUR-like auxin-responsive protein family chr5:5966305-5966580 REVERSE LENGTH=91	717.037	1670.44	1358.22	1203.49	1245.39	1262.64	193.527	937.987	598.897	583.149	2287.21	965.548
Bra029764	AT3G09380	Protein of unknown function (DUF59) chr3:2885265-2886116 REVERSE LENGTH=156	337.353	154.4	72.9397	128.876	95.2263	75.9308	86.1815	645.957	584.387	264.435	1009.61	1578.17
Bra035353	AT3G55130	ATWBC19, WBC19 white-brown complex homolog 19 chr3:20434111-20436288 REVERSE LENGTH=725	199.222	924.342	1806.85	2523.29	483.547	445.26	118.44	1129.12	1484.64	2686.18	1300.54	788.357
Bra001343	AT3G08810	Galactose oxidase/kelch repeat superfamily protein chr3:2675631-2676662 REVERSE LENGTH=343	405.287	378.037	591.649	450.832	100.212	174.933	145.905	1034.66	1114.26	683.906	1592.1	240.246
Bra010405	AT5G24530	DMR6 2-oxoglutarate (2OG) and Fe(II)-dependent oxygenase superfamily protein chr5:8378964-8383154 FORWARD LENGTH=341	152.197	234.444	619.26	552.22	115.679	89.2661	144.142	536.611	1007.94	1234.06	1543.05	164.484
Bra005688	AT5G01380	Homeodomain-like superfamily protein chr5:155784-157451 REVERSE LENGTH=323	130.984	1435.36	2276.93	2432.76	1908.45	1640.47	182.5	784.648	1547.77	3858.76	1942.27	1037.15
Bra037243	AT2G18010	SAUR-like auxin-responsive protein family chr2:7833902-7834240 FORWARD LENGTH=112	337.892	2743.35	3411.21	1397.01	1477.41	1352.14	106.923	733.372	892.324	661.824	1123.94	510.5
Bra000212	AT2G40900	nodulin MtN21 /EamA-like transporter family protein chr2:17063396-17065514 REVERSE LENGTH=394	53.6465	166.065	281.519	121.47	151.973	73.634	96.6142	624.258	563.916	433.453	1009.03	170.45
Bra009156	AT5G05980	ATDFB, DFB, FPGS1 DHFS-FPGS homolog B chr5:1799738-1804441 REVERSE LENGTH=571	245.305	351.101	254.406	417.009	294.615	245.997	228.443	183.241	673.612	721.892	2385.04	278.444
Bra012074	AT3G47840	Tetratricopeptide repeat (TPR)-like superfamily protein chr3:17651912-17654032 FORWARD LENGTH=706	382.815	620.496	976.383	1096.78	721.116	323.602	399.046	685.488	1642.38	1764.98	4117.54	678.682
Bra005729	AT5G02540	NAD(P)-binding Rossmann-fold superfamily protein chr5:568609-570720 FORWARD LENGTH=331	96.075	218.68	210.964	149.712	96.3039	74.9422	107.943	237.902	581.304	572.481	1071.45	110.78
Bra035606	AT5G56150	UBC30 ubiquitin-conjugating enzyme 30 chr5:22729756-22730964 FORWARD LENGTH=148	324.505	357.861	319.148	407.806	421.5	363.962	246.599	511.516	631.472	472.408	2343.75	456.68
Bra016540	AT1G18810	phytochrome kinase substrate-related chr1:6485709-6486872 REVERSE LENGTH=387	211.749	1906.76	1637	658.713	419.521	307.969	171.619	1733.4	1547.27	733.507	1599.28	350.733
Bra024860	NA	NA	217.968	675.785	1271.25	664.555	344.101	295.993	219.625	1093.22	1518.48	950.08	2013.39	440.056
Bra001427	AT3G11930	Adenine nucleotide alpha hydrolases-like superfamily protein chr3:3776371-3777393 FORWARD LENGTH=200	7254.38	6327.35	6608.74	7596.08	3256.72	4241.35	156.304	482.824	902.12	1463.88	1426.22	307.4
Bra009280	AT5G07250	ATRBL3, RBL3 RHOMBOID-like protein 3 chr5:2274437-2275935 REVERSE LENGTH=346	122.558	330.721	379.516	302.523	93.5692	155.301	332.868	959.061	871.084	580.795	2992.38	349.13
Bra013351	AT3G17540	F-box and associated interaction domains-containing protein chr3:6002783-6003973 FORWARD LENGTH=396	173.351	289.98	584.4	635.068	178.268	183.138	231.917	472.157	755.224	1155.69	2062.62	319.15
Bra014525	AT3G59810	Small nuclear ribonucleoprotein family protein chr3:22096841-22097666 FORWARD LENGTH=91	294.629	316.415	167.128	160.408	172.593	140.966	302.311	2502.72	2585.62	2048.92	2686.68	469.483
Bra023656	AT5G18030	SAUR-like auxin-responsive protein family chr5:5968527-5968793 FORWARD LENGTH=88	269.379	666.332	681.073	773	729.592	825.143	126.525	350.592	277.796	309.27	1121.93	543.569
Bra031002	AT1G17710	Pyridoxal phosphate phosphatase-related protein chr1:6090763-6091975 REVERSE LENGTH=279	556.814	888.072	961.75	913.254	316.269	526.846	143.37	692.031	602.19	555.956	1266.08	372.908
Bra005447	AT2G34180	CIPK13, SnRK3.7, WL2, ATWL2 CBL-interacting protein kinase 13 chr2:14430761-14432269 REVERSE LENGTH=502	877.499	309.056	524.665	601.805	883.102	848.082	385.436	1275.42	2654.36	3466.15	3374.19	2030.74
Bra019466	AT3G44450	unknown protein; BEST Arabidopsis thaliana protein match is: unknown protein (TAIR:AT3G52740.1); Has 63 Blast hits to 63 proteins in 12 species: Archae - 0; Bacteria - 0; Metazoa - 0; Fungi - 0; Plants - 63; Viruses - 0; Other Eukaryotes - 0 (source: NCBI BLink). chr3:16074228-16074578 REVERSE LENGTH=116	268.592	2901.3	3537.1	2527.44	539.663	538.425	339.008	3221.48	3026.15	2803.81	2953.52	822.204
Bra002124	AT5G18080	SAUR-like auxin-responsive protein family chr5:5983840-5984112 FORWARD LENGTH=90	1323.43	2159.27	2349.34	1879.19	3126.81	2879.53	492.576	1306.22	1175.96	1178.72	4232.97	1821.58
Bra012605	NA	NA	214.305	273.044	1202.55	1856.96	369.691	343.459	183.878	515.666	872.75	1799.92	1571.3	381.654
Bra026270	AT4G28280	LLG3 LORELEI-LIKE-GPI ANCHORED PROTEIN 3 chr4:14010785-14011487 FORWARD LENGTH=160	977.591	1989	3257.02	1904.43	1424.87	1212.34	470.921	2322.48	2994.06	2545.7	3999.43	1586.9
Bra023657	AT5G18080	SAUR-like auxin-responsive protein family chr5:5983840-5984112 FORWARD LENGTH=90	1550.75	2760.61	2823.81	2952.25	2983.94	2861.85	481.279	1751.87	1409.8	1352.4	4082.12	1945.65
Bra009427	AT5G04830	Nuclear transport factor 2 (NTF2) family protein chr5:1402294-1403671 REVERSE LENGTH=178	196.531	1362.77	2014.26	1382.12	407.76	307.933	186.639	1393.69	1665.9	2194.74	1582.19	713.094
Bra027963	AT2G03750	P-loop containing nucleoside triphosphate hydrolases superfamily protein chr2:1147968-1149023 REVERSE LENGTH=351	672.309	5106.78	5493.95	4765.88	936.564	812.461	482.12	3128.56	3682.96	3283.92	4082.42	656.093
Bra026598	AT5G18020	SAUR-like auxin-responsive protein family chr5:5966305-5966580 REVERSE LENGTH=91	923.384	2147.94	1900.35	2063.11	1792.29	1918.52	346.305	1300.95	857.04	757.046	2888.78	1103.13
Bra011549	AT4G34650	SQS2 squalene synthase 2 chr4:16542377-16544915 FORWARD LENGTH=413	280.388	1619.19	3352.64	6041.69	694.838	656.009	176.192	391.463	1346.2	4009.57	1468.94	1200.86
Bra025657	AT5G39650	Protein of unknown function (DUF679) chr5:15875265-15875999 FORWARD LENGTH=244	582.204	705.991	871.513	694.851	291.165	215.275	182.888	1457.29	885.213	763.137	1510.63	298.02
Bra020997	AT4G18690	unknown protein; BEST Arabidopsis thaliana protein match is: unknown protein (TAIR:AT4G18680.1); Has 522 Blast hits to 522 proteins in 39 species: Archae - 0; Bacteria - 0; Metazoa - 9; Fungi - 0; Plants - 513; Viruses - 0; Other Eukaryotes - 0 (source: NCBI BLink). chr4:10282788-10283636 FORWARD LENGTH=282	39.3258	64.8185	187.027	67.0585	35.1676	63.9357	436.675	1980.32	1925.47	2143.19	3595.26	697.989
Bra030934	AT1G53470	MSL4 mechanosensitive channel of small conductance-like 4 chr1:19958587-19961578 FORWARD LENGTH=881	282.534	969.091	2160.49	2669.59	557.49	627.527	231.709	1314.11	1840.47	4903.57	1871.42	1478.79
Bra021043	AT4G17550	Major facilitator superfamily protein chr4:9777938-9779738 REVERSE LENGTH=544	327.575	1512.75	1654.56	2717.66	246.305	265.963	209.363	2354.54	2526.56	2297.81	1686.32	230.465
Bra009771	AT5G24530	DMR6 2-oxoglutarate (2OG) and Fe(II)-dependent oxygenase superfamily protein chr5:8378964-8383154 FORWARD LENGTH=341	303.042	383.167	730.865	890.144	255.835	183.081	156.35	701.815	958.543	1004.65	1249.41	162.612
Bra038787	NA	NA	482.681	581.395	1657.11	5038.27	1616.87	1422.31	271.844	1290.68	1332.57	3554.64	2172.23	1995.65
Bra002120	AT5G18030	SAUR-like auxin-responsive protein family chr5:5968527-5968793 FORWARD LENGTH=88	468.665	1350.78	988.266	804.612	803.606	918.286	195.092	631.734	553.375	352.805	1549.34	647.851
Bra020063	AT5G19790	RAP2.11 related to AP2 11 chr5:6689271-6690032 REVERSE LENGTH=253	43.847	424.057	458.936	439.75	230.527	138.566	134.529	1034.8	688.195	365.523	1060.14	468.601
Bra025302	AT1G64840	Protein of unknown function (DUF295) chr1:24094010-24095164 FORWARD LENGTH=384	328.665	2002.72	2947.82	3073.17	418.082	272.635	492.583	2765.2	4506.7	4150.36	3721.9	1151.51
Bra023654	AT5G18050	SAUR-like auxin-responsive protein family chr5:5974691-5974963 REVERSE LENGTH=90	769.156	1408.68	1208.37	1043.21	1473.02	1269.8	290.283	789.759	723.106	528.685	2185.9	854.083
Bra021753	NA	NA	211.101	285.248	551.377	507.351	188.796	146.735	309.047	538.606	802.552	608.118	2317.14	384.203
Bra004139	AT5G38890	Nucleic acid-binding, OB-fold-like protein chr5:15569507-15570898 FORWARD LENGTH=191	202.457	523.675	625.167	588.993	259.925	229.508	272.706	1430.95	1358.65	1670.39	2024.76	618.623
Bra004362	AT1G69160	unknown protein; BEST Arabidopsis thaliana protein match is: unknown protein (TAIR:AT3G13980.1); Has 173 Blast hits to 172 proteins in 54 species: Archae - 0; Bacteria - 0; Metazoa - 25; Fungi - 33; Plants - 84; Viruses - 2; Other Eukaryotes - 29 (source: NCBI BLink). chr1:26000315-26001280 FORWARD LENGTH=321	409.047	1426.21	2340.93	1859.55	593.629	639.032	348.887	1525.54	1729.07	1850.57	2558.97	513.924
Bra020786	AT3G06020	Protein of unknown function (DUF3049) chr3:1813267-1814169 FORWARD LENGTH=300	508.523	2354.74	2858.66	1914.19	605.956	431.222	419.207	1183.78	1460.47	1382.99	2979.92	539.187
Bra016952	AT2G41120	unknown protein; INVOLVED IN: biological_process unknown; LOCATED IN: chloroplast; EXPRESSED IN: 19 plant structures; EXPRESSED DURING: 10 growth stages; CONTAINS InterPro DOMAIN/s: Protein of unknown function DUF309 (InterPro:IPR005500); Has 349 Blast hits to 349 proteins in 112 species: Archae - 2; Bacteria - 189; Metazoa - 0; Fungi - 0; Plants - 31; Viruses - 0; Other Eukaryotes - 127 (source:…	236.881	1785.46	1841.95	1899.49	488.884	464.185	269.6	1886.11	2437.9	2755.97	1915.13	935.649
Bra004507	AT2G46790	APRR9, PRR9, TL1 pseudo-response regulator 9 chr2:19232874-19234901 FORWARD LENGTH=468	244.469	345.659	436.934	781.37	279.296	253.056	185.932	238.121	553.352	1343.16	1305.32	460.28
Bra037345	AT3G24495	MSH7, MSH6-2, ATMSH7 MUTS homolog 7 chr3:8912418-8918086 REVERSE LENGTH=1109	269.335	322.9	244.158	610.588	390.185	254.141	168.278	420.971	464.78	591.388	1171.79	340.665
Bra004592	AT2G40900	nodulin MtN21 /EamA-like transporter family protein chr2:17063396-17065514 REVERSE LENGTH=394	465.645	4327.41	4653.01	3909.38	914.898	907.574	259.704	1984.19	1761.09	2029.98	1805.44	323.869
Bra027348	NA	NA	182.712	222.964	210.51	351.864	210.022	259.23	304.509	331.889	425.12	353.702	2098.41	513.461
Bra002131	AT5G18030	SAUR-like auxin-responsive protein family chr5:5968527-5968793 FORWARD LENGTH=88	1369.66	2142.16	1644.24	1825.02	1937.53	1723.55	492.69	1059.7	1090.51	703.382	3327.11	900.298
Bra014500	AT3G60290	2-oxoglutarate (2OG) and Fe(II)-dependent oxygenase superfamily protein chr3:22282662-22284414 FORWARD LENGTH=357	170.288	1392.5	2692.05	2240.02	210.599	134.616	186.13	643.97	1282.07	565.971	1256.88	360.887
Bra006943	AT3G52740	unknown protein; BEST Arabidopsis thaliana protein match is: unknown protein (TAIR:AT3G44450.1); Has 65 Blast hits to 65 proteins in 13 species: Archae - 0; Bacteria - 0; Metazoa - 0; Fungi - 0; Plants - 65; Viruses - 0; Other Eukaryotes - 0 (source: NCBI BLink). chr3:19546446-19546868 REVERSE LENGTH=140	451.662	1527.77	1714.97	1944.12	427.625	478.6	393.38	2018.04	2073.89	2679.11	2637.32	1086.08
Bra026306	AT4G27790	Calcium-binding EF hand family protein chr4:13850066-13851488 FORWARD LENGTH=345	173.753	196.236	468.037	392.988	221.705	239.036	247.259	532.979	922.835	876.79	1616.66	462.559
Bra038325	AT1G69160	unknown protein; BEST Arabidopsis thaliana protein match is: unknown protein (TAIR:AT3G13980.1); Has 173 Blast hits to 172 proteins in 54 species: Archae - 0; Bacteria - 0; Metazoa - 25; Fungi - 33; Plants - 84; Viruses - 2; Other Eukaryotes - 29 (source: NCBI BLink). chr1:26000315-26001280 FORWARD LENGTH=321	250.055	1362.6	1757.82	1303.31	531.696	540.442	257.218	1223.62	1174.31	1098.62	1674.45	324.594
Bra004396	AT1G69570	Dof-type zinc finger DNA-binding family protein chr1:26161771-26163230 REVERSE LENGTH=399	1358.93	4541.31	4611.23	3728.54	1491.77	1606.71	394.031	1567.32	2445.36	1614.62	2557.5	681.667
Bra010501	AT4G36110	SAUR-like auxin-responsive protein family chr4:17090031-17090345 FORWARD LENGTH=104	599.459	2356.63	2277.03	1636.51	956.524	786.069	370.731	1936.54	1799.29	1406.07	2392.66	509.724
Bra014170	NA	NA	28.7997	47.7656	37.9631	141.07	37.3958	30.652	244.773	897.716	1766.11	3231.35	1563.98	500.2
Bra039358	AT3G12960	unknown protein; Has 44 Blast hits to 44 proteins in 14 species: Archae - 0; Bacteria - 0; Metazoa - 0; Fungi - 0; Plants - 44; Viruses - 0; Other Eukaryotes - 0 (source: NCBI BLink). chr3:4136546-4136806 FORWARD LENGTH=86	214.814	755.659	1181.66	1432.36	334.037	276.986	206.325	741.768	603.525	590.518	1315.2	338.48
Bra001826	AT3G21330	basic helix-loop-helix (bHLH) DNA-binding superfamily protein chr3:7507720-7508841 FORWARD LENGTH=373	379.269	522.276	930.879	989.685	96.6533	131.741	300.526	488.048	1537.31	3076.88	1911.47	587.934
Bra024410	AT5G65690	PCK2, PEPCK phosphoenolpyruvate carboxykinase 2 chr5:26266477-26269486 FORWARD LENGTH=670	213.77	188.38	305.167	409.833	597.848	562.278	389.778	1858.42	1639.42	790.213	2446.62	3252.96
Bra023776	NA	NA	105.822	96.8244	201.311	218.702	170.346	142.74	259.915	129.484	212.446	169.431	1625.23	221.124
Bra014186	AT1G49405	Uncharacterised protein family (UPF0497) chr1:18284335-18284947 REVERSE LENGTH=152	524.776	5442.73	6190.31	5927.43	727.674	921.352	305.971	2212.54	2410.67	3086.14	1910.19	344.095
Bra017225	NA	NA	237.288	316.94	439.267	217.311	75.6109	50.6592	168.555	605.099	883.102	439.648	1045.05	129.484
Bra033257	AT1G01520	Homeodomain-like superfamily protein chr1:190596-192139 FORWARD LENGTH=287	215.823	1015.85	1246.54	1206.45	151.275	150.008	237.443	1633.23	1812.4	2217.67	1463.41	309.902
Bra024934	AT5G47560	ATTDT, ATSDAT, TDT tonoplast dicarboxylate transporter chr5:19287895-19290347 REVERSE LENGTH=540	307.009	1277.74	1494.17	1249.27	1158.96	934.652	215.73	1200.86	1925.07	1455.22	1315.9	1254.01
Bra025494	AT5G41550	Disease resistance protein (TIR-NBS-LRR class) family chr5:16617232-16620785 REVERSE LENGTH=1085	437.584	846.343	982.65	950.169	395.103	393.149	420.168	1064.49	1166.82	909.093	2538.95	455.013
Bra017747	AT4G36110	SAUR-like auxin-responsive protein family chr4:17090031-17090345 FORWARD LENGTH=104	246.371	841.312	1157.25	907.481	427.48	543.883	177.376	941.584	938.618	767.462	1066.55	390.561
Bra023460	AT5G14360	Ubiquitin-like superfamily protein chr5:4631038-4631641 FORWARD LENGTH=163	709.145	2756.85	3261.81	2431.65	732.851	507.315	419.276	2959.93	2056.11	2539.91	2498.67	968.083
Bra034159	AT3G11020	DREB2B, DREB2 DRE/CRT-binding protein 2B chr3:3456009-3457001 FORWARD LENGTH=330	399.735	623.724	880.255	1343.86	379.749	388.029	360.043	645.778	789.322	684.666	2122.77	302.777
Bra002121	AT5G18080	SAUR-like auxin-responsive protein family chr5:5983840-5984112 FORWARD LENGTH=90	766.852	1198.53	1522.2	1183.77	1356.51	1257.89	278.304	532.37	656.425	437.518	1639.23	925.859
Bra025948	AT1G17790	DNA-binding bromodomain-containing protein chr1:6125532-6127276 REVERSE LENGTH=487	258.147	815.148	804.006	534.807	327.45	303.01	200.37	651.786	810.29	564.247	1180.15	394.296
Bra012972	AT5G61280	Remorin family protein chr5:24643625-24644910 REVERSE LENGTH=263	172.139	1352.05	2094.53	1819.95	318.447	310.426	370.897	2354.33	2033.66	2523.52	2180.09	621.591
Bra010823	AT1G29640	Protein of unknown function, DUF584 chr1:10355959-10356381 REVERSE LENGTH=140	405.419	630.36	747.863	908.093	463.242	372.702	186.434	856.037	927.104	1063.84	1094	791.089
Bra023662	NA	NA	569.325	899.944	1452.07	960.481	1079.24	813.402	263.714	454.502	489.849	456.575	1546.52	1196.28
Bra038174	AT1G56250	AtPP2-B14, PP2-B14 phloem protein 2-B14 chr1:21061746-21062844 REVERSE LENGTH=282	366.68	230.087	958.302	918.98	300.699	257.344	273.092	146.668	840.526	1179.98	1594.43	246.523
Bra017135	AT2G38160	unknown protein; BEST Arabidopsis thaliana protein match is: unknown protein (TAIR:AT2G40070.2); Has 972 Blast hits to 731 proteins in 211 species: Archae - 0; Bacteria - 236; Metazoa - 194; Fungi - 201; Plants - 218; Viruses - 32; Other Eukaryotes - 91 (source: NCBI BLink). chr2:15986643-15988464 REVERSE LENGTH=314	210.447	314.276	154.107	336.574	322.851	150.066	269.693	513.548	464.045	320.491	1556.68	237.839
Bra010678	AT1G47620	CYP96A8 cytochrome P450, family 96, subfamily A, polypeptide 8 chr1:17508116-17509678 REVERSE LENGTH=520	426.392	708.674	1380.82	936.779	852.849	606.611	269.725	1037.87	1080.05	623.305	1554.4	450
Bra041038	ATCG00160	RPS2 ribosomal protein S2 chrC:15013-15723 REVERSE LENGTH=236	223.222	636.598	258.537	387.669	2657.34	302.83	285.037	665.601	1123.12	738.927	1639.4	782.248
Bra002076	AT2G17660	RPM1-interacting protein 4 (RIN4) family protein chr2:7673359-7673568 FORWARD LENGTH=69	234.721	325.649	834.521	2499.14	195.87	199.453	250.128	212.294	619.027	1740.51	1429.82	385
Bra030162	AT1G29720	Leucine-rich repeat transmembrane protein kinase chr1:10393894-10399771 REVERSE LENGTH=1019	2839.11	1500.4	2305.06	1102.26	4200.07	3712.87	177.164	121.213	104.708	475.489	1004.05	119.948
Bra033292	AT1G01050	AtPPa1, PPa1 pyrophosphorylase 1 chr1:31382-32670 REVERSE LENGTH=212	110.908	248.062	302.138	204.885	264.768	200.871	203.702	316.702	298.325	214.499	1141.8	305.443
Bra026355	AT4G27370	VIIIB, ATVIIIB P-loop containing nucleoside triphosphate hydrolases superfamily protein chr4:13694881-13700780 REVERSE LENGTH=1134	237.408	445.061	441.787	487.66	441.657	552.82	317.884	625.815	758.398	597.907	1770.34	964.933
Bra038963	NA	NA	138.657	261.321	115.112	276.61	103.601	133.805	182.149	98.9935	320.042	273.628	1013.57	486.787
Bra036072	AT3G50340	unknown protein; BEST Arabidopsis thaliana protein match is: unknown protein (TAIR:AT5G67020.1); Has 128 Blast hits to 128 proteins in 39 species: Archae - 0; Bacteria - 46; Metazoa - 0; Fungi - 3; Plants - 76; Viruses - 0; Other Eukaryotes - 3 (source: NCBI BLink). chr3:18665333-18666544 REVERSE LENGTH=403	538.463	2533.53	4386.42	4647.09	829.214	493.77	304.813	1149.98	1522.33	2278.93	1666.31	490.638
Bra018861	AT1G50630	Protein of unknown function (DUF3537) chr1:18751654-18753569 REVERSE LENGTH=453	484.398	866.175	1034.34	1041.6	206.053	135.672	199.642	571.228	806.878	941.99	1090.68	206.523
Bra006430	AT5G18010	SAUR-like auxin-responsive protein family chr5:5963033-5963305 REVERSE LENGTH=90	826.009	1249.53	1430.7	1351.71	1655.11	1334.37	363.898	857.611	634.936	585.541	1980.12	985.111
Bra023661	AT5G18080	SAUR-like auxin-responsive protein family chr5:5983840-5984112 FORWARD LENGTH=90	468.111	730.56	721.272	946.102	852.044	859.258	230.086	493.685	469.164	425.898	1248.79	596.406
Bra023562	AT5G16370	AAE5 acyl activating enzyme 5 chr5:5356823-5358481 REVERSE LENGTH=552	297.115	977.935	393.15	1051.76	626.305	557.202	322.915	927.792	764.008	879.435	1740.34	505.84
Bra027568	AT5G44720	Molybdenum cofactor sulfurase family protein chr5:18043086-18045275 FORWARD LENGTH=308	186.889	174.546	251.971	256.76	335.518	309.75	358.165	348.981	428.084	342.999	1922.83	1287.53
Bra018909	AT1G51440	alpha/beta-Hydrolases superfamily protein chr1:19070971-19072554 FORWARD LENGTH=527	601.146	2668.19	2641.67	1673.7	466.445	394.665	283.812	1298.33	1100.08	919.52	1506.3	304.238
Bra018993	AT1G52830	IAA6, SHY1 indole-3-acetic acid 6 chr1:19672670-19673559 REVERSE LENGTH=189	156.509	260.865	233.38	448.79	179.861	216.994	214.907	342.444	310.284	378.741	1138.72	165.006
Bra017132	AT2G38240	2-oxoglutarate (2OG) and Fe(II)-dependent oxygenase superfamily protein chr2:16012723-16014666 REVERSE LENGTH=353	275.518	320.558	371.593	693.004	2915.11	3003.94	252.272	1236.88	825.473	792.49	1318.87	4711.19
Bra023663	AT5G18030	SAUR-like auxin-responsive protein family chr5:5968527-5968793 FORWARD LENGTH=88	1141.22	1563.71	2101.69	2058.32	1668.96	1469.87	347.009	871.607	860.877	670.467	1808.11	1211.05
Bra007453	AT1G47890	AtRLP7, RLP7 receptor like protein 7 chr1:17643976-17647035 FORWARD LENGTH=1019	255.676	793	1423.24	1474.55	432.406	400.732	251.658	388.992	890.924	2000.88	1306.52	260.399
Bra013850	AT4G24960	ATHVA22D, HVA22D HVA22 homologue D chr4:12828060-12828982 FORWARD LENGTH=135	700.741	3410.48	3039.71	3572.61	517.119	350.971	451.621	5081.38	4925.89	4204.97	2316.32	587.387
Bra009225	AT5G06760	LEA4-5 Late Embryogenesis Abundant 4-5 chr5:2089754-2090313 REVERSE LENGTH=158	583.814	524.446	642.706	999.511	1756.48	1406.66	302.315	447.305	1112.56	2475.23	1507.99	5092.05
Bra033928	AT1G68500	unknown protein; BEST Arabidopsis thaliana protein match is: unknown protein (TAIR:AT1G25422.1); Has 16 Blast hits to 16 proteins in 6 species: Archae - 0; Bacteria - 0; Metazoa - 0; Fungi - 0; Plants - 16; Viruses - 0; Other Eukaryotes - 0 (source: NCBI BLink). chr1:25702041-25702322 FORWARD LENGTH=93	302.963	3493.07	3582.43	2798.12	1729.07	1089.36	479.87	2090.89	2135.25	2472.12	2390.23	2923.83
Bra018160	AT3G47340	ASN1, DIN6, AT-ASN1 glutamine-dependent asparagine synthase 1 chr3:17438136-17441043 REVERSE LENGTH=584	742.74	608.401	911.5	402.19	752.484	664.084	467.075	2110.54	2082.5	1050.87	2316	1949.72
Bra001596	AT3G15500	ATNAC3, ANAC055, NAC055, NAC3 NAC domain containing protein 3 chr3:5234731-5235882 FORWARD LENGTH=317	221.638	98.8112	289.111	105.409	295.037	409.737	324.437	723.571	925.077	412.648	1595.04	592.538
Bra009044	AT5G10280	MYB92, ATMYB92, ATMYB64 myb domain protein 92 chr5:3232776-3233956 FORWARD LENGTH=334	314.731	493.763	454.601	539.666	317.675	507.907	368.82	374.019	802.982	723.541	1768.88	443.745
Bra014600	AT3G57890	Tubulin binding cofactor C domain-containing protein chr3:21438271-21441695 FORWARD LENGTH=609	304.754	430.713	890.788	1226.5	475.251	273.361	357.285	835.86	839.212	911.592	1672.52	455.164
Bra020746	AT2G21320	B-box zinc finger family protein chr2:9126502-9127652 FORWARD LENGTH=172	243.911	1858.86	1072.05	2259.13	228.909	311.215	471.321	1923.65	2468.13	2382.87	2170.86	986.573
Bra031078	AT1G19390	Wall-associated kinase family protein chr1:6700772-6703368 REVERSE LENGTH=788	47.2547	113.955	188.158	196.056	49.1981	49.878	349.112	1496.19	2287.09	2392.71	1599.86	344.259
Bra017111	AT2G38640	Protein of unknown function (DUF567) chr2:16157725-16158474 REVERSE LENGTH=196	217.536	2836.08	2477.72	1738.32	815.88	779.949	237.11	1337.19	987.626	995.695	1080.17	664.817
Bra009535	AT5G03310	SAUR-like auxin-responsive protein family chr5:799302-799646 REVERSE LENGTH=114	523.907	306.486	475.943	360.445	209.419	258.083	363.342	558.464	770.942	614.545	1650.57	365.879
Bra036487	AT4G31690	Transcriptional factor B3 family protein chr4:15343327-15345161 REVERSE LENGTH=461	412.659	492.73	641.765	1163.51	379.97	270.749	328.055	492.635	659.694	1320.07	1489.12	469.612
Bra001171	NA	NA	120.798	1178.26	1865.4	3329.45	198.972	240.712	497.972	1818.18	2772.86	4195.48	2249.36	713.442
Bra022853	AT2G31570	ATGPX2, GPX2 glutathione peroxidase 2 chr2:13438211-13439775 REVERSE LENGTH=169	242.389	127.947	195.931	307.73	339.008	296.345	355.158	750.49	800.241	1104.72	1602.76	793.601
Bra008317	AT1G77600	ARM repeat superfamily protein chr1:29152890-29162156 REVERSE LENGTH=1410	270.141	519.157	841.322	712.962	146.855	148.382	331.444	737.081	634.138	887.085	1493.09	457.213
Bra026233	AT4G17210	Plant protein of unknown function (DUF827) chr4:9652585-9654257 REVERSE LENGTH=527	537.907	500.167	608.133	527.218	529.201	270.72	304.241	405.771	930.542	597.419	1361.61	456.493
Bra003468	AT3G61750	Cytochrome b561/ferric reductase transmembrane with DOMON related domain chr3:22857897-22859254 REVERSE LENGTH=398	646.63	909.829	1193.4	980.074	837.736	927.156	437.991	1047.75	1133.06	1036.71	1930.06	713.185
Bra031586	AT1G07590	Tetratricopeptide repeat (TPR)-like superfamily protein chr1:2336649-2338481 REVERSE LENGTH=534	712.665	1253.92	2309.74	4492.28	1290.48	1483.74	303.378	434.648	372.158	471.666	1327.62	499.47
Bra001671	AT3G17609	HYH HY5-homolog chr3:6023971-6024585 FORWARD LENGTH=149	1302.3	7036.92	6471	4819.85	4584.34	3405.54	409.086	607.395	537.234	364.594	1788.77	548.875
Bra034138	NA	NA	280.285	449.907	697.382	901.358	212.61	177.557	317.97	527.798	734.685	952.166	1388.29	402.23
Bra030506	AT1G02630	Nucleoside transporter family protein chr1:561007-562382 REVERSE LENGTH=389	568.974	667.052	511.743	784.878	364.507	432.354	395.647	509.064	663.61	570.707	1720.88	478.73
Bra013153	AT2G12462	BEST Arabidopsis thaliana protein match is: Sterile alpha motif (SAM) domain-containing protein (TAIR:AT1G15760.1); Has 35333 Blast hits to 34131 proteins in 2444 species: Archae - 798; Bacteria - 22429; Metazoa - 974; Fungi - 991; Plants - 531; Viruses - 0; Other Eukaryotes - 9610 (source: NCBI BLink). chr2:5050583-5051585 REVERSE LENGTH=249	1819.59	4616.85	4234.36	2913.1	1173.06	905.768	337.481	814.973	1045.69	614.454	1431.48	692.888
Bra008615	AT5G16530	PIN5 Auxin efflux carrier family protein chr5:5400735-5402626 FORWARD LENGTH=351	440.097	1054.42	1460.01	1337.66	430.056	411.834	259.08	625.25	801.602	1262	1096.68	306.38
Bra005217	AT2G37100	protamine P1 family protein chr2:15591147-15592040 FORWARD LENGTH=297	494.147	847.705	1455.47	1153.56	405.159	306.56	315.978	820.039	976.898	1078.37	1336.75	320.893
Bra031666	AT1G09500	NAD(P)-binding Rossmann-fold superfamily protein chr1:3066811-3068484 FORWARD LENGTH=325	668.137	1638	1725.51	1673.18	309.288	315.998	379.809	1359.66	1742.16	1751.14	1604.86	646.184
Bra020189	AT5G22390	Protein of unknown function (DUF3049) chr5:7418383-7418991 REVERSE LENGTH=202	465.798	2040.69	1310.13	2283.6	550.965	574.664	441.695	2320.04	1911.18	2194.74	1850.52	1145.5
Bra006821	AT5G57410	Afadin/alpha-actinin-binding protein chr5:23265102-23267641 REVERSE LENGTH=373	191.192	284.156	391.251	297.425	464.619	201.449	274.926	733.931	793.16	833.324	1142.04	475.556
Bra030359	AT5G39050	HXXXD-type acyl-transferase family protein chr5:15634596-15636005 FORWARD LENGTH=469	236.332	1216.81	1587.57	1123.43	276.306	309.962	457.053	1377.76	1574.3	1579.97	1876.98	524.514
Bra002535	AT5G59760	Protein of unknown function (DUF1635) chr5:24075628-24076415 REVERSE LENGTH=232	482.815	278.815	337.793	385.936	332.855	328.306	424.629	423.444	405.296	574.906	1740.04	835.911
Bra032850	AT1G27840	ATCSA-1 Transducin/WD40 repeat-like superfamily protein chr1:9693332-9696257 REVERSE LENGTH=450	327.467	424.059	448.651	490.374	484.471	389.569	431.897	562.748	497.341	490.462	1769.77	566.181
Bra017666	AT4G34610	BLH6 BEL1-like homeodomain 6 chr4:16530546-16532498 REVERSE LENGTH=532	507.89	1362.04	1543.77	1124.8	813.267	807.943	443.858	1356.89	1273.86	1459.33	1783.54	1037.35
Bra036484	AT4G31690	Transcriptional factor B3 family protein chr4:15343327-15345161 REVERSE LENGTH=461	623.643	557.717	997.091	1060.05	469.323	263.154	352.752	516.797	1022.74	1483.1	1409.61	593.006
Bra036483	AT4G31690	Transcriptional factor B3 family protein chr4:15343327-15345161 REVERSE LENGTH=461	485.287	778.526	735.267	1302.02	480.263	372.241	369.224	739.064	716.177	1383.08	1467.8	610.536
Bra021998	AT5G45890	SAG12 senescence-associated gene 12 chr5:18613300-18614759 FORWARD LENGTH=346	6199.68	855.518	155.232	165.723	52.0884	51.5877	271.101	223.222	72.4351	61.8764	1076.99	175.231
Bra031848	AT5G65690	PCK2, PEPCK phosphoenolpyruvate carboxykinase 2 chr5:26266477-26269486 FORWARD LENGTH=670	388.281	384.793	212.137	417.741	612.787	708.997	486.852	1734.69	1208.6	885.158	1928.4	2660.82
Bra034303	NA	NA	187.629	173.166	172.351	240.592	288.484	184.137	497.948	745.318	779.288	673.475	1964.17	185.035
Bra008622	AT3G02700	NC domain-containing protein-related chr3:581727-582813 REVERSE LENGTH=252	268.047	362.843	372.194	622.426	319.285	209.166	354.13	290.286	346.993	447.562	1391.81	415.531
Bra017068	AT2G39510	nodulin MtN21 /EamA-like transporter family protein chr2:16491358-16493085 REVERSE LENGTH=374	155.605	82.4817	249.455	99.6205	155.601	183.241	303.427	186.073	681.465	859.055	1180.61	193.785
Bra017406	AT2G02950	PKS1 phytochrome kinase substrate 1 chr2:855149-856468 REVERSE LENGTH=439	708.37	1769.27	1981.66	2553.32	1153.56	1019.21	416.629	1249.76	1349.08	2330.44	1612.35	393.002
Bra037578	AT3G18560	unknown protein; BEST Arabidopsis thaliana protein match is: unknown protein (TAIR:AT1G49000.1); Has 95 Blast hits to 95 proteins in 13 species: Archae - 0; Bacteria - 0; Metazoa - 0; Fungi - 0; Plants - 95; Viruses - 0; Other Eukaryotes - 0 (source: NCBI BLink). chr3:6393984-6394571 FORWARD LENGTH=195	953.555	1799.07	1856.75	2032.69	1162.59	1190.7	490.552	1759.73	1670.37	1660.42	1877.02	1113.42
Bra010740	AT4G38550	Arabidopsis phospholipase-like protein (PEARLI 4) family chr4:18025886-18028546 FORWARD LENGTH=612	2430.57	8262.84	8149.38	9215.38	765.658	649.527	478.092	2776.09	2140.55	2910.56	1825.53	660.267
Bra025253	AT3G27170	CLC-B, ATCLC-B chloride channel B chr3:10024147-10026921 FORWARD LENGTH=780	647.492	843.684	1084.51	559.683	1625.75	1535.8	441.287	1151.19	1557.3	877.553	1681.01	597.055
Bra024499	AT2G17660	RPM1-interacting protein 4 (RIN4) family protein chr2:7673359-7673568 FORWARD LENGTH=69	380.4	437.981	1260.27	3451.75	443.963	274.589	271.48	175.22	337.426	888.279	1016.97	311.5
Bra035150	AT1G80820	CCR2, ATCCR2 cinnamoyl coa reductase chr1:30370646-30372460 FORWARD LENGTH=332	569.776	1582.65	2447.94	3420.04	1407.03	1711.13	397.983	870.968	1418.75	2920.61	1467.32	2306.77
Bra000109	AT2G38995	O-acyltransferase (WSD1-like) family protein chr2:16282139-16284700 FORWARD LENGTH=488	240.498	285.314	489.926	162.538	242.389	213.74	338.342	1728.85	947.333	543.699	1241.98	327.961
Bra011780	AT4G37730	AtbZIP7, bZIP7 basic leucine-zipper 7 chr4:17723800-17724717 FORWARD LENGTH=305	431.194	623.715	1002.13	1381.18	705.331	778.454	478.035	601.524	984.737	1392.24	1753.89	1534.83
Bra020294	AT5G59730	ATEXO70H7, EXO70H7 exocyst subunit exo70 family protein H7 chr5:24064100-24066004 REVERSE LENGTH=634	449.285	1816.61	1815.32	1753.07	491.074	468.015	349.173	1095.26	1145.77	836.926	1279.36	465.979
Bra011280	AT1G13080	CYP71B2 cytochrome P450, family 71, subfamily B, polypeptide 2 chr1:4459212-4460807 FORWARD LENGTH=502	279.325	808.7	1149.62	930.385	369.852	362.1	409.496	1087.62	1577.15	1310.13	1474.11	680.835
Bra002262	AT5G19790	RAP2.11 related to AP2 11 chr5:6689271-6690032 REVERSE LENGTH=253	273.977	260.257	571.138	467.375	317.457	231.186	299.232	790.21	759.955	437.167	1067.68	403.399
Bra036486	AT4G31690	Transcriptional factor B3 family protein chr4:15343327-15345161 REVERSE LENGTH=461	460.464	667.096	782.388	1301.87	408.583	327.191	394.574	710.006	718.833	1680.48	1405.4	569.731
Bra006518	AT5G19790	RAP2.11 related to AP2 11 chr5:6689271-6690032 REVERSE LENGTH=253	196.197	257.544	461.963	578.934	235.483	258.797	342.027	1239.56	623.449	501.48	1216.31	510.387
Bra036082	AT3G50410	OBP1 OBF binding protein 1 chr3:18709872-18710633 FORWARD LENGTH=253	579.185	4189.53	3530.58	3019.05	2036.47	1790.4	493.834	2956.47	2971.21	3148.56	1745.96	1465.44
Bra026261	AT4G28365	ENODL3, AtENODL3 early nodulin-like protein 3 chr4:14033012-14033688 REVERSE LENGTH=199	614.657	2576.99	3644.98	4180.73	348.555	315.202	444.344	2030.29	2210.82	3028.54	1565.48	335.101
Bra001716	AT3G18690	MKS1 MAP kinase substrate 1 chr3:6429755-6430423 REVERSE LENGTH=222	1386.4	1687.38	1979.22	1699.15	794.776	847.907	348.981	491.407	436.4	408.378	1221.89	431.619
Bra011710	AT4G36820	Protein of unknown function (DUF607) chr4:17346889-17347994 FORWARD LENGTH=338	315.388	351.993	632.58	872.461	464.148	433.833	320.815	446.661	498.13	772.572	1121.8	444.442
Bra030263	NA	NA	323.099	678.769	1009.61	701.528	1408.61	1259.93	328.447	1106.2	1144.18	1610.92	1147.43	1155.78
Bra008850	AT5G13170	SAG29, SWEET15, AtSWEET15 senescence-associated gene 29 chr5:4181331-4183171 REVERSE LENGTH=292	838.853	599.984	1554.71	796.051	5599.76	6275.75	364.08	463.592	790.138	1025.64	1271.75	3183.46
Bra023417	AT5G13500	unknown protein; FUNCTIONS IN: molecular_function unknown; INVOLVED IN: biological_process unknown; LOCATED IN: endomembrane system; EXPRESSED IN: 22 plant structures; EXPRESSED DURING: 13 growth stages; BEST Arabidopsis thaliana protein match is: unknown protein (TAIR:AT5G25265.1); Has 1807 Blast hits to 1807 proteins in 277 species: Archae - 0; Bacteria - 0; Metazoa - 736; Fungi - 347; Plants -…	345.861	601.135	695.37	953.074	262.53	536.845	467.382	819.139	862.111	850.489	1623.96	485.138
Bra000644	AT4G08210	Pentatricopeptide repeat (PPR-like) superfamily protein chr4:5183813-5185873 REVERSE LENGTH=686	398.734	304.07	603.4	384.3	395.268	364.036	419.695	425.506	788.565	696.478	1458.08	599.629
Bra004756	AT2G43330	ATINT1, INT1 inositol transporter 1 chr2:18001135-18003854 FORWARD LENGTH=509	1057.64	1050.86	1198.44	1874.28	955.229	889.732	470.945	579.25	1257.53	1664.21	1629.34	1248.65
Bra019002	AT3G15450	Aluminium induced protein with YGL and LRDR motifs chr3:5213050-5213998 FORWARD LENGTH=253	1540.06	1068.3	525.576	555.425	2113.3	1789.68	410.407	1211.52	1007.74	214.176	1403.87	3400.87
Bra025643	AT5G39785	Protein of unknown function (DUF1666) chr5:15929257-15932215 FORWARD LENGTH=606	745.267	1696.36	2220.07	2901.8	640.804	621.997	474.445	749.551	1134.54	2877.85	1605.42	1081.72
Bra003303	AT3G57890	Tubulin binding cofactor C domain-containing protein chr3:21438271-21441695 FORWARD LENGTH=573	265.61	574.745	527.815	584.757	528.63	281.653	431.572	816.902	614.586	988.266	1411.68	510.112
Bra000489	AT5G52940	Protein of unknown function (DUF295) chr5:21472301-21473389 FORWARD LENGTH=362	281.586	919.834	962.837	649.565	173.592	110.364	394.916	1866.81	1539.08	932.555	1250.03	289.916
Bra022770	AT4G25490	CBF1, DREB1B, ATCBF1 C-repeat/DRE binding factor 1 chr4:13021921-13022562 REVERSE LENGTH=213	117.744	305.879	487.046	358.44	727.963	500.304	370.731	623.157	649.786	248.639	1170.58	207.214
Bra004615	AT2G41310	ATRR3, ARR8, RR3 response regulator 3 chr2:17222280-17223536 FORWARD LENGTH=225	510.659	1298.32	1293.5	1092.61	647.538	613.963	363.85	1532.02	923.944	760.185	1146.15	859.303
Bra014672	AT3G56770	basic helix-loop-helix (bHLH) DNA-binding superfamily protein chr3:21029202-21030618 REVERSE LENGTH=230	101.168	435.778	476.305	563.533	328.87	218.777	318.074	685.981	654.544	483.704	999.969	342.386
Bra003760	AT1G75230	DNA glycosylase superfamily protein chr1:28234444-28235628 FORWARD LENGTH=394	474.064	580.193	740.491	679.985	337.741	467.009	439.444	852.915	764.871	921.315	1372.96	748.772
Bra008195	NA	NA	241.431	463.156	1118.16	2686.68	323.701	316.874	375.509	723.844	701.682	2113.02	1170.52	581.666
Bra000661	AT4G08960	phosphotyrosyl phosphatase activator (PTPA) family protein chr4:5746326-5747994 FORWARD LENGTH=392	462.11	1138.08	1283.36	1229.42	347.622	337.481	380.975	1165.89	972.935	982.928	1182.13	427.059
Bra007406	AT3G57590	F-box and associated interaction domains-containing protein chr3:21330182-21331396 REVERSE LENGTH=404	676.806	1663.68	1728.56	1783.48	330.768	286.221	328.861	771.01	707.217	696.586	1008.63	215.709
Bra016772	AT4G31690	Transcriptional factor B3 family protein chr4:15343327-15345161 REVERSE LENGTH=461	361.768	530.198	656.028	935.174	363.718	339.205	373.773	529.508	745.972	1264.18	1144.04	435.953
Bra023179	AT5G22540	Plant protein of unknown function (DUF247) chr5:7481546-7482868 REVERSE LENGTH=440	358.402	538.489	1058.9	833.731	84.0141	92.3594	442.169	1179.76	1747.44	2452.66	1347.41	327.1
Bra038044	NA	NA	319.5	764.075	1174.57	986.742	350.632	314.175	428.434	945.287	978.241	933.878	1281.43	260.934
Bra017824	NA	NA	278.723	177.777	174.036	107.183	164.192	194.462	359.593	396.39	492.693	364.584	1068.74	277.628
Bra030059	AT1G27700	Syntaxin/t-SNARE family protein chr1:9640394-9641752 REVERSE LENGTH=297	581.569	856.307	1156.37	901.184	484.469	388.633	443.84	733.678	859.136	735.301	1308.02	403.068
Bra016038	AT1G72720	Protein of unknown function (DUF3511) chr1:27376903-27377286 REVERSE LENGTH=127	432.626	251.85	364.844	206.563	444.852	347.453	367.744	364.006	367.731	333.536	1081.23	300.685
Bra013505	AT1G47620	CYP96A8 cytochrome P450, family 96, subfamily A, polypeptide 8 chr1:17508116-17509678 REVERSE LENGTH=520	319.909	479.177	974.862	687.973	466.767	433.453	361.456	854.606	759.955	436.268	1061.59	330.267
Bra016741	AT1G13080	CYP71B2 cytochrome P450, family 71, subfamily B, polypeptide 2 chr1:4459212-4460807 FORWARD LENGTH=502	180.75	300.802	436.638	289.648	84.0141	151.122	421.727	721.471	1181.56	1324.46	1237.41	243.787
Bra026927	AT1G13800	Tetratricopeptide repeat (TPR)-like superfamily protein chr1:4731056-4733707 REVERSE LENGTH=883	297.733	344.408	564.387	326.128	247.357	322.836	368.224	488.749	692.086	864.759	1080.15	218.98
Bra027233	AT3G15534	unknown protein; FUNCTIONS IN: molecular_function unknown; INVOLVED IN: biological_process unknown; LOCATED IN: cellular_component unknown; BEST Arabidopsis thaliana protein match is: unknown protein (TAIR:AT1G52855.1); Has 30201 Blast hits to 17322 proteins in 780 species: Archae - 12; Bacteria - 1396; Metazoa - 17338; Fungi - 3422; Plants - 5037; Viruses - 0; Other Eukaryotes - 2996 (source: NC…	632.036	849.812	1718.33	2379.76	630.033	643.492	466.796	713.388	1294.75	2312.42	1363.32	1219.99
Bra009101	AT5G05270	Chalcone-flavanone isomerase family protein chr5:1563492-1564827 FORWARD LENGTH=209	2710.1	3797.95	4242.67	4384.62	3803.32	3712.17	495.841	677.314	973.101	1807.24	1447.67	887.953
Bra000638	AT4G08150	KNAT1, BP, BP1 KNOTTED-like from Arabidopsis thaliana chr4:5147969-5150610 REVERSE LENGTH=398	1006.15	747.939	1219.94	783.004	943.237	1025.01	346.889	527.156	936.927	1119.93	1005.76	78.2435
Bra025879	AT1G21140	Vacuolar iron transporter (VIT) family protein chr1:7404464-7405066 FORWARD LENGTH=200	454.789	923.828	1203.37	1845.24	471.971	375.919	421.731	556.097	584.314	657.518	1215.26	110.639
Bra029900	AT3G48510	unknown protein; BEST Arabidopsis thaliana protein match is: unknown protein (TAIR:AT5G63350.1); Has 98 Blast hits to 98 proteins in 11 species: Archae - 0; Bacteria - 0; Metazoa - 0; Fungi - 0; Plants - 98; Viruses - 0; Other Eukaryotes - 0 (source: NCBI BLink). chr3:17967568-17968452 REVERSE LENGTH=294	916.316	1490.32	1526.73	2144.88	1414.09	1268	491.259	1184.16	1081.64	2269.27	1414.8	3019.2
Bra001441	AT2G22980	SCPL13 serine carboxypeptidase-like 13 chr2:9779029-9783078 FORWARD LENGTH=430	495.267	617.815	426.843	340.417	687.001	727.257	487.978	1569.54	1703.65	1010.82	1396.18	1256.94
Bra022198	AT3G17120	unknown protein; BEST Arabidopsis thaliana protein match is: unknown protein (TAIR:AT1G02380.1); Has 67 Blast hits to 67 proteins in 11 species: Archae - 0; Bacteria - 0; Metazoa - 0; Fungi - 0; Plants - 67; Viruses - 0; Other Eukaryotes - 0 (source: NCBI BLink). chr3:5842410-5843246 FORWARD LENGTH=219	1118.8	4470.6	3740.49	3791.15	1095.94	930.145	408.211	1216.03	1104.78	1436.48	1158.88	408.564
Bra028717	AT5G06800	myb-like HTH transcriptional regulator family protein chr5:2103374-2105680 FORWARD LENGTH=375	442.366	393.029	599.138	408.643	646.143	467.967	433.43	796.578	1132.43	759.75	1222.85	853.961
Bra005617	AT2G31940	unknown protein; INVOLVED IN: biological_process unknown; LOCATED IN: endomembrane system; EXPRESSED IN: 16 plant structures; EXPRESSED DURING: 6 growth stages; BEST Arabidopsis thaliana protein match is: unknown protein (TAIR:AT5G19875.1); Has 227 Blast hits to 227 proteins in 13 species: Archae - 0; Bacteria - 0; Metazoa - 0; Fungi - 0; Plants - 227; Viruses - 0; Other Eukaryotes - 0 (source: N…	299.247	1246.92	1172.98	2313.73	309.213	381.074	410.407	1264.41	907.184	2263.5	1137.99	484.832
Bra022157	AT3G16400	ATMLP-470, NSP1, ATNSP1 nitrile specifier protein 1 chr3:5566516-5568330 FORWARD LENGTH=470	327.62	434.526	483.202	550.555	272.87	315.508	446.701	1061.22	918.438	683.958	1206.84	317.266
Bra025665	AT5G39520	Protein of unknown function (DUF1997) chr5:15823920-15825416 REVERSE LENGTH=230	1027.98	373.294	996.019	476.416	223.74	262.306	450.64	463.925	1206.51	646.675	1208.95	907.345
Bra030065	AT1G27880	DEAD/DEAH box RNA helicase family protein chr1:9708940-9713901 FORWARD LENGTH=911	500.633	653.471	730.669	566.99	930.391	856.608	405.368	674.645	710.772	744.079	1082.35	860.828
Bra019545	AT3G48460	GDSL-like Lipase/Acylhydrolase superfamily protein chr3:17949496-17951082 FORWARD LENGTH=381	306.865	391.637	530.926	570.704	1323.6	1022.35	409.194	423.832	445.226	855.566	1072.61	1207.54
Bra002329	AT5G20790	unknown protein; FUNCTIONS IN: molecular_function unknown; INVOLVED IN: biological_process unknown; LOCATED IN: endomembrane system; EXPRESSED IN: 11 plant structures; EXPRESSED DURING: LP.04 four leaves visible, 4 anthesis, petal differentiation and expansion stage; BEST Arabidopsis thaliana protein match is: unknown protein (TAIR:AT3G43110.1); Has 30201 Blast hits to 17322 proteins in 780 speci…	399.161	1059.7	739.74	630.481	380.596	326.506	478.092	1292.59	1123.66	948.856	1247.77	504.221
Bra033328	AT1G02460	Pectin lyase-like superfamily protein chr1:504897-507099 REVERSE LENGTH=491	451.074	1843.53	3219.2	1740.61	1803.32	1754.58	426.073	1099.24	1036.18	1271.68	1108.87	986.815
Bra026572	AT2G02950	PKS1 phytochrome kinase substrate 1 chr2:855149-856468 REVERSE LENGTH=439	676.44	1810.83	1467.61	885.565	1037.74	1333.36	448.491	1678.08	968.472	781.21	1155.09	1018.07
Bra034152	AT3G10910	RING/U-box superfamily protein chr3:3413068-3413613 REVERSE LENGTH=181	544.621	1431.8	1376.98	1410.46	880.494	812.246	461.286	1214.1	1014.64	1265.5	1187.51	877.84
Bra039566	AT4G15080	DHHC-type zinc finger family protein chr4:8609085-8612229 REVERSE LENGTH=718	308.54	374.546	807.516	679.397	446.463	399.059	409.323	587.074	826.797	599.776	1053.29	354.009
Bra005574	AT2G32235	unknown protein; Has 38 Blast hits to 38 proteins in 14 species: Archae - 0; Bacteria - 4; Metazoa - 11; Fungi - 11; Plants - 11; Viruses - 0; Other Eukaryotes - 1 (source: NCBI BLink). chr2:13682823-13684199 REVERSE LENGTH=310	918	860.986	797.646	770.724	689.764	683.722	454.362	1019.74	679.713	673.934	1166.55	518.162
Bra016591	AT1G17710	Pyridoxal phosphate phosphatase-related protein chr1:6090763-6091975 REVERSE LENGTH=279	826.175	2358.15	3107.92	3023.16	315.67	415.565	461.371	1115.24	542.333	1452.12	1165.06	403.245
Bra018071	AT3G48240	Octicosapeptide/Phox/Bem1p family protein chr3:17867381-17868007 FORWARD LENGTH=180	500.899	1351.94	1561.05	1892.29	653.905	640.203	431.768	426.695	557.723	1258.4	1088.96	476.305
Bra009022	AT5G10570	basic helix-loop-helix (bHLH) DNA-binding superfamily protein chr5:3341357-3342877 FORWARD LENGTH=315	489.718	2377.37	1741.48	1628.03	405.98	417.476	464.026	912.797	1271.32	1740.07	1167.75	613.197
Bra036485	AT4G31690	Transcriptional factor B3 family protein chr4:15343327-15345161 REVERSE LENGTH=461	439.262	620.857	955.13	1317.12	401.823	399.314	437.289	700.276	781.92	1377.72	1089.26	429.722
Bra023977	NA	NA	465.005	453.315	752.212	620.343	198.23	155.982	465.426	522.78	602.444	454.538	1156.95	334.73
Bra035235	AT4G11290	Peroxidase superfamily protein chr4:6869993-6871476 FORWARD LENGTH=326	377.833	305.101	579.878	525.791	629.678	664.889	454.331	589.25	745.416	595.961	1125.64	1146.02
Bra015395	AT1G05170	Galactosyltransferase family protein chr1:1491460-1493931 REVERSE LENGTH=407	382.154	348.61	417.498	358.033	285.987	310.195	411.626	426.36	502.935	563.499	1015.21	324.194
Bra016302	AT1G27000	Protein of unknown function (DUF1664) chr1:9374068-9376422 FORWARD LENGTH=304	311.481	604.428	885.191	962.708	167.524	155.38	422.415	649.96	684.445	947.278	1019.62	319.895
Bra000079	AT2G38640	Protein of unknown function (DUF567) chr2:16157725-16158474 REVERSE LENGTH=196	222.741	1127.14	1037.01	943.627	282.546	374.173	468.484	869.008	852.12	1024.38	1110.98	319.015
Bra000812	AT4G05030	Copper transport protein family chr4:2576790-2577974 REVERSE LENGTH=110	314.5	232.582	264.602	745.175	386.334	470.961	432.296	465.954	683.962	2074.32	1011.81	1576.63
Bra016566	AT1G18190	GC2 golgin candidate 2 chr1:6257963-6261325 REVERSE LENGTH=668	538.969	518.76	473.031	631.425	349.175	365.838	438.825	670.595	604.551	426.148	1004.24	275.375
Bra026255	AT4G17460	HAT1 Homeobox-leucine zipper protein 4 (HB-4) / HD-ZIP protein chr4:9739862-9740983 FORWARD LENGTH=282	709.24	1669.32	1554.99	1217	672.171	625.305	486.409	945.265	1062.5	1085.56	1110.82	786.319
Bra023612	AT5G17330	GAD, GAD1 glutamate decarboxylase chr5:5711141-5714839 FORWARD LENGTH=502	288.701	437.066	553.04	944.639	982.796	1256.25	492.184	732.576	1048.1	1173.12	1088.43	744.037
Bra036657	NA	NA	5315.36	7807.35	6245.93	5252.61	10006.9	10152.7	487.604	424.181	617.985	450.389	1072.29	369.679
Bra029918	NA	NA	762.336	976.496	684.757	1150.63	967.916	618.586	481.771	1881.59	989.054	1667.53	1028.36	1311.1
