# Supplementary material for: Genome-Wide Transcriptome Analysis of Two Contrasting Brassica rapa Doubled Haploid Lines under Cold-Stresses Using Br135K Oligomeric Chip
Source: PLoS One. 2014 Aug 28;9(8):e106069. doi: 10.1371/journal.pone.0106069 (PMC4148347; doi:10.1371/journal.pone.0106069)
Supplement: Table S9 — Induced genes by −2°C treatment in Chiifu. C and K indicate Chiifu and Kenshin, respectively. Number 1 to 6 indicates the sample: 1 = control condition (22°C), 2 = 4°C treatment, 3 = 0°C treatment, 4 = −2°C treatment, 5 = −4°C treatment, 6 = 24 h recovery stage after all treatments. (XLSX) [file pone.0106069.s014.xlsx]

## Sheet: Table S9
Table S9. Induced genes by -2℃ treatment in Chiifu. C and K indicate Chiifu and Kenshin, respectively. Number 1 to 6 indicate the sample: 1 = control condition (22℃), 2 = 4℃ treatment, 3 = 0℃ treatment, 4 = -2℃ treatment, 5 = -4℃ treatment, 6 = 24h recovery stage after all treatments.
Br SEQ_ID	A_thaliana_homologue	A_thaliana_homologue_Description	PI values (Chiifu)						PI values (Kenshin)
			C1	C2	C3	C4	C5	C6	K1	K2	K3	K4	K5	K6
Bra013227	AT3G25180	CYP82G1 cytochrome P450, family 82, subfamily G, polypeptide 1 chr3:9167443-9169270 REVERSE LENGTH=515	27.9781	4345.25	4186.36	3997.99	132.148	53.2695	21.7658	1773.82	1978.33	3024.32	2011.47	449.484
Bra021464	AT3G02380	COL2, ATCOL2 CONSTANS-like 2 chr3:487438-488624 REVERSE LENGTH=347	34.7084	9362.36	7125.42	4748.03	580.458	669.482	79.1129	8674.57	8384.54	4504.09	13278.5	2244.41
Bra013892	AT4G25433	peptidoglycan-binding LysM domain-containing protein chr4:13001463-13001795 REVERSE LENGTH=110	57.2519	5293.56	7412.49	7701.74	314.971	203.357	98.5092	5186.51	8374.52	11619.7	8034.13	1475.66
Bra001043	AT3G02380	COL2, ATCOL2 CONSTANS-like 2 chr3:487438-488624 REVERSE LENGTH=347	77.2241	8937.37	10994.2	7286.69	735.221	570.471	69.5842	11660.8	11660.3	7421.58	14872.1	2321.2
Bra001449	AT3G12320	unknown protein; BEST Arabidopsis thaliana protein match is: unknown protein (TAIR:AT5G06980.4); Has 102 Blast hits to 102 proteins in 16 species: Archae - 0; Bacteria - 0; Metazoa - 0; Fungi - 0; Plants - 98; Viruses - 0; Other Eukaryotes - 4 (source: NCBI BLink). chr3:3924034-3925262 FORWARD LENGTH=269	166.952	13377.6	16445	15646.1	1476.99	1378.97	77.4281	8867.04	11177.8	13163.2	15747.6	3461.18
Bra010461	AT4G25480	DREB1A, CBF3, ATCBF3 dehydration response element B1A chr4:13018353-13019003 REVERSE LENGTH=216	24.4193	535.333	1686.89	2147.67	140.377	127.84	31.4694	1006.71	1776.41	1690.94	6539.28	366.009
Bra034762	AT3G12320	unknown protein; BEST Arabidopsis thaliana protein match is: unknown protein (TAIR:AT5G06980.4); Has 102 Blast hits to 102 proteins in 16 species: Archae - 0; Bacteria - 0; Metazoa - 0; Fungi - 0; Plants - 98; Viruses - 0; Other Eukaryotes - 4 (source: NCBI BLink). chr3:3924034-3925262 FORWARD LENGTH=269	98.474	4050.8	6312.81	8635.16	492.932	529.195	100.417	6053.84	7023.11	10447.9	8764.7	2225.15
Bra039558	AT4G15248	B-box type zinc finger family protein chr4:8708881-8709234 FORWARD LENGTH=117	40.005	5290.34	5844.58	3184.31	309.774	244.37	28.9929	4199.79	5075.78	3325.78	4544.67	450.513
Bra010463	AT4G25490	CBF1, DREB1B, ATCBF1 C-repeat/DRE binding factor 1 chr4:13021921-13022562 REVERSE LENGTH=213	79.6019	2597.65	7233.86	5921.17	420.037	410.777	79.827	4819.87	7267.84	5112.22	10455.2	718.305
Bra000263	AT2G42530	COR15B cold regulated 15b chr2:17709191-17709873 REVERSE LENGTH=141	462.601	26109.4	31140.5	30938.3	3996.72	5489.25	1555.36	23759.4	26342.8	30391.2	24934.9	13161.5
Bra035649	AT5G57110	ACA8, AT-ACA8 autoinhibited Ca2+ -ATPase, isoform 8 chr5:23109729-23116857 REVERSE LENGTH=1074	30.9188	755.896	1621.4	1971.81	84.7089	60.4217	41.6992	1665.28	2715.18	5121.61	875.01	267.972
Bra016286	AT1G26790	Dof-type zinc finger DNA-binding family protein chr1:9273857-9275312 REVERSE LENGTH=396	39.522	5056.85	3779.94	2313.96	163.364	157.157	21.1558	4796.12	3978.76	1828.87	5820.98	653.236
Bra012828	AT3G51910	AT-HSFA7A, HSFA7A heat shock transcription factor A7A chr3:19265294-19266619 FORWARD LENGTH=272	64.1616	52.905	334.802	3090.13	246.06	220.042	110.917	141.801	136.676	221.99	76.7436	123.355
Bra001886	AT3G22840	ELIP1, ELIP Chlorophyll A-B binding family protein chr3:8084628-8085445 REVERSE LENGTH=195	244.111	6363.17	8739.87	10411.3	334.221	313.055	4797.42	8646.77	13406.1	16285.8	16119.2	5296.59
Bra009716	AT5G23940	EMB3009, PEL3, DCR HXXXD-type acyl-transferase family protein chr5:8076616-8079677 REVERSE LENGTH=484	116.834	4823.74	3079.97	4798	1744.56	1885.3	2137.68	1225.63	1650.28	1637.37	2670.42	1634.86
Bra001685	NA	NA	84.8206	3538.95	4547.34	3443.24	240.054	203.584	115.5	2736.71	4487.57	5156.2	4919.27	399.36
Bra022722	AT5G54470	B-box type zinc finger family protein chr5:22114584-22115315 REVERSE LENGTH=215	410.909	16438.5	16478.7	16264	967.193	1002.67	339.973	11760.6	12317.7	10492.3	16556.6	2945.53
Bra021734	AT2G31380	STH salt tolerance homologue chr2:13382150-13383302 FORWARD LENGTH=238	441.78	21014.9	22081.8	17477.5	3202.48	3304.71	318.582	14506.7	17254	18184.4	18463.9	6892.03
Bra038652	AT5G63650	SNRK2-5, SNRK2.5, SRK2H SNF1-related protein kinase 2.5 chr5:25481631-25483495 REVERSE LENGTH=360	325.64	7819.03	11081.2	11666.9	469.667	637.898	624.083	5407.28	8535.54	12603.2	7769.12	1180.61
Bra013113	AT2G15020	unknown protein; BEST Arabidopsis thaliana protein match is: unknown protein (TAIR:AT5G64190.1); Has 72 Blast hits to 72 proteins in 10 species: Archae - 0; Bacteria - 0; Metazoa - 0; Fungi - 0; Plants - 72; Viruses - 0; Other Eukaryotes - 0 (source: NCBI BLink). chr2:6491706-6493286 REVERSE LENGTH=526	123.244	7204.14	8754.49	4408.43	446.084	509.687	348.24	9788.48	12705.5	7383.19	11672.9	1903.51
Bra015329	AT1G04570	Major facilitator superfamily protein chr1:1246859-1248600 REVERSE LENGTH=542	496.38	14685.9	14616.3	17013.9	703.931	575.233	723.042	7648.85	7174.95	11863.7	4660.13	1046.87
Bra033468	AT3G51910	AT-HSFA7A, HSFA7A heat shock transcription factor A7A chr3:19265294-19266619 FORWARD LENGTH=272	78.5815	56.9184	187.198	2692.92	190.268	226.111	197.881	371.23	239.111	664.372	725.934	228.927
Bra026356	AT4G27360	Dynein light chain type 1 family protein chr4:13694032-13694517 FORWARD LENGTH=103	289.138	11572.4	14030.5	9177.56	2008.63	2081.71	842.408	17804.4	19085.7	16906.2	17466.6	9468.97
Bra009237	AT5G06860	PGIP1, ATPGIP1 polygalacturonase inhibiting protein 1 chr5:2132373-2133434 FORWARD LENGTH=330	272.547	5250.98	6047.8	7757.44	1640.12	2116.9	344.244	3590.6	4578.18	5883.34	5457.39	2847.68
Bra009302	AT5G06980	unknown protein; FUNCTIONS IN: molecular_function unknown; INVOLVED IN: response to karrikin; LOCATED IN: cellular_component unknown; EXPRESSED IN: 21 plant structures; EXPRESSED DURING: 11 growth stages; BEST Arabidopsis thaliana protein match is: unknown protein (TAIR:AT3G12320.1). chr5:2167799-2169110 FORWARD LENGTH=279	357.108	6308.67	8694.85	9917.96	1178.26	958.332	290.645	4879.55	8825.11	12882.9	13714.4	2982.54
Bra001171	NA	NA	120.798	1178.26	1865.4	3329.45	198.972	240.712	497.972	1818.18	2772.86	4195.48	2249.36	713.442
Bra013226	AT3G25190	Vacuolar iron transporter (VIT) family protein chr3:9174505-9175614 FORWARD LENGTH=219	78.1991	2506.57	2967.58	2010.04	197.267	162.582	35.1244	404.562	433.156	567.804	989.829	60.3255
Bra004503	AT2G46830	CCA1 circadian clock associated 1 chr2:19246005-19248717 FORWARD LENGTH=608	263.063	9885.4	11138.2	6207.07	684.748	602.903	180.826	5160.37	8630.05	9162.25	9326.07	1757.99
Bra024795	AT2G02990	RNS1, ATRNS1 ribonuclease 1 chr2:873714-874667 FORWARD LENGTH=230	81.2733	491.026	1075.23	1827.95	3337.3	4095.06	178.893	401.656	540.395	1109.85	480.361	4300.1
Bra023541	AT5G15850	COL1, ATCOL1 CONSTANS-like 1 chr5:5176297-5177473 REVERSE LENGTH=355	193.422	6613.66	4835.1	4342.52	310.926	367.102	244.543	9040.76	10902.1	8625.8	11034.6	1344.65
Bra016197	AT1G70640	octicosapeptide/Phox/Bem1p (PB1) domain-containing protein chr1:26636255-26636887 FORWARD LENGTH=174	410.158	8154.38	9722.3	8874.19	864.675	808.74	510.375	6527.74	5638.76	7407.25	5318.57	1385.64
Bra016945	AT2G41250	Haloacid dehalogenase-like hydrolase (HAD) superfamily protein chr2:17200862-17202551 REVERSE LENGTH=290	273.361	9562.37	8691.75	5912.12	1012.43	862.704	264.621	12432.7	9525.61	6477.62	10498	1939.87
Bra011549	AT4G34650	SQS2 squalene synthase 2 chr4:16542377-16544915 FORWARD LENGTH=413	280.388	1619.19	3352.64	6041.69	694.838	656.009	176.192	391.463	1346.2	4009.57	1468.94	1200.86
Bra023857	AT3G21890	B-box type zinc finger family protein chr3:7709298-7709663 REVERSE LENGTH=121	251.681	4639.91	5581.53	5412.49	426.931	386.859	224.65	5152.87	5951.94	7347.65	5679.87	1286.84
Bra015989	AT1G73480	alpha/beta-Hydrolases superfamily protein chr1:27629266-27632486 FORWARD LENGTH=463	179.564	1160.25	3846.69	3752.19	398.779	375.095	243.28	2072.75	4271.73	6482.14	3794.77	1073.17
Bra004314	AT1G68500	unknown protein; BEST Arabidopsis thaliana protein match is: unknown protein (TAIR:AT1G25422.1); Has 16 Blast hits to 16 proteins in 6 species: Archae - 0; Bacteria - 0; Metazoa - 0; Fungi - 0; Plants - 16; Viruses - 0; Other Eukaryotes - 0 (source: NCBI BLink). chr1:25702041-25702322 FORWARD LENGTH=93	310.059	9839.78	7571.92	6088.53	3211.15	2613.67	686.295	4750.07	4419.8	3665.79	5108.54	6668.15
Bra005688	AT5G01380	Homeodomain-like superfamily protein chr5:155784-157451 REVERSE LENGTH=323	130.984	1435.36	2276.93	2432.76	1908.45	1640.47	182.5	784.648	1547.77	3858.76	1942.27	1037.15
Bra010718	AT4G38960	B-box type zinc finger family protein chr4:18161576-18163045 FORWARD LENGTH=183	125.302	2240.58	2769.41	2209.4	291.996	470.165	393.264	3798.88	4030.23	3536.91	4731.92	737.323
Bra021165	AT3G16160	Tesmin/TSO1-like CXC domain-containing protein chr3:5473366-5475090 REVERSE LENGTH=368	127.758	2229.42	1708.69	2248.78	267.576	426.498	92.3893	103.212	55.6744	198.173	120.363	70.8897
Bra013974	AT3G03341	unknown protein; Has 30201 Blast hits to 17322 proteins in 780 species: Archae - 12; Bacteria - 1396; Metazoa - 17338; Fungi - 3422; Plants - 5037; Viruses - 0; Other Eukaryotes - 2996 (source: NCBI BLink). chr3:790338-790556 REVERSE LENGTH=72	348.82	4357.33	5887.24	5995.97	648.37	624.851	286.074	3585.45	4552.76	4730.18	3766.91	2183.8
Bra022838	AT2G31380	STH salt tolerance homologue chr2:13382150-13383302 FORWARD LENGTH=238	242.976	4014.62	3953.91	4172.72	1395.19	1452.59	185.874	5574.28	5638.19	4022.94	4529.35	2372.71
Bra036465	AT2G20340	Pyridoxal phosphate (PLP)-dependent transferases superfamily protein chr2:8779804-8782490 FORWARD LENGTH=490	203.048	2246.09	3196.71	3325.41	196.895	224.31	134.752	57.8439	48.499	81.0536	54.7867	38.1999
Bra023610	AT5G17300	RVE1 Homeodomain-like superfamily protein chr5:5690435-5692435 REVERSE LENGTH=387	256.396	6471.14	5492.8	4037.36	505.897	539.425	207.5	596.971	1037.19	482.685	846.314	491.315
Bra018363	AT2G29740	UGT71C2 UDP-glucosyl transferase 71C2 chr2:12706747-12708171 FORWARD LENGTH=474	135.037	1637.14	1851.07	2103.25	164.12	178.682	44.2266	1008.82	774.416	732.13	576.837	232.667
Bra015328	AT1G04560	AWPM-19-like family protein chr1:1245070-1245888 FORWARD LENGTH=186	170.898	1159.32	2521.81	2661.07	501.777	476.259	492.465	657.398	1325.81	1565.44	950.547	518.192
Bra041022	AT5G48670	FEM111, AGL80 AGAMOUS-like 80 chr5:19738825-19739790 REVERSE LENGTH=321	211.932	770.045	2927.72	3247.44	330.033	405.39	224.722	2801.81	3873.51	8716.15	5318.7	2709.68
Bra037110	NA	NA	187.629	2664.52	2301.95	2825.04	290.796	227.62	102.047	621.3	1027.51	1571.05	666.913	375.046
Bra000546	AT1G64840	Protein of unknown function (DUF295) chr1:24094010-24095164 FORWARD LENGTH=384	494.577	5210.36	9541.92	7254.28	512.776	431.994	582.369	6405.39	8772.31	10663.6	9369.38	2163.87
Bra028845	AT5G03220	Mediator complex, subunit Med7 chr5:767617-768584 REVERSE LENGTH=168	170.975	374.472	479.438	2464.36	206.473	411.836	350.212	130.53	284.897	2789.78	374.147	239.75
Bra021258	AT3G17609	HYH HY5-homolog chr3:6023971-6024585 FORWARD LENGTH=149	480.156	6850.13	7996.84	6880.32	663.926	1407.34	476.925	5768.39	8937.72	7089.74	10053.2	1880.24
Bra040724	AT1G13640	Phosphatidylinositol 3- and 4-kinase family protein chr1:4677276-4679144 REVERSE LENGTH=622	412.953	5317.97	5735.08	5817.64	819.981	653.173	652.546	5444.99	4933.78	5735.03	6203.57	1367.71
Bra029261	AT5G62430	CDF1 cycling DOF factor 1 chr5:25069298-25070787 REVERSE LENGTH=298	205.214	2692.43	3285.9	2815.27	402.695	336.751	78.5915	2170.28	2750.02	1553.17	2901.6	412.027
Bra010082	AT5G62430	CDF1 cycling DOF factor 1 chr5:25069298-25070787 REVERSE LENGTH=298	328.719	5683.22	6673.62	4394.77	595.166	599.662	116.051	5488.41	5175.72	2925.03	5544.32	1183.43
Bra014500	AT3G60290	2-oxoglutarate (2OG) and Fe(II)-dependent oxygenase superfamily protein chr3:22282662-22284414 FORWARD LENGTH=357	170.288	1392.5	2692.05	2240.02	210.599	134.616	186.13	643.97	1282.07	565.971	1256.88	360.887
Bra006560	AT5G20480	EFR EF-TU receptor chr5:6922497-6925679 FORWARD LENGTH=1031	272.704	1191.03	2507.62	3578	275.031	250.239	29.9035	98.5956	372.601	528.334	72.8427	87.6296
Bra012345	AT1G22810	Integrase-type DNA-binding superfamily protein chr1:8074535-8074969 REVERSE LENGTH=144	89.2661	118.415	291.371	1139.51	160.047	141.358	160.676	48.0607	111.06	80.2784	173.732	130.973
Bra035353	AT3G55130	ATWBC19, WBC19 white-brown complex homolog 19 chr3:20434111-20436288 REVERSE LENGTH=725	199.222	924.342	1806.85	2523.29	483.547	445.26	118.44	1129.12	1484.64	2686.18	1300.54	788.357
Bra035561	AT5G55180	O-Glycosyl hydrolases family 17 protein chr5:22388834-22390550 FORWARD LENGTH=460	96.9835	391.046	746.054	1157.25	520.416	542.358	122.087	365.57	849.498	1364.39	774.633	1324.79
Bra040489	AT5G50800	SWEET13, AtSWEET13 Nodulin MtN3 family protein chr5:20665280-20667140 REVERSE LENGTH=294	141.799	509.687	825.409	1679.52	139.873	80.1954	74.8815	206.343	330.203	892.824	394.315	69.6576
Bra027530	AT5G44110	ATPOP1, ATNAP2, POP1 P-loop containing nucleoside triphosphate hydrolases superfamily protein chr5:17754222-17755672 REVERSE LENGTH=282	400.879	4120.7	6912.59	4699.46	741.064	612.722	395.387	5951.05	7316.65	7386.61	8777.7	1253.18
Bra033643	AT5G42760	Leucine carboxyl methyltransferase chr5:17148953-17150105 FORWARD LENGTH=348	88.904	3166.47	2742.27	1033.4	407.559	501.183	202.613	4260.47	3257.57	1190.98	4907.79	887.751
Bra007886	AT1G69870	NRT1.7 nitrate transporter 1.7 chr1:26316208-26320097 FORWARD LENGTH=620	390.426	2627.3	2414.86	4505.85	808.169	894.602	651.527	1278.39	1000.9	2235.89	459.897	1029.43
Bra020126	AT5G20790	unknown protein; FUNCTIONS IN: molecular_function unknown; INVOLVED IN: biological_process unknown; LOCATED IN: endomembrane system; EXPRESSED IN: 11 plant structures; EXPRESSED DURING: LP.04 four leaves visible, 4 anthesis, petal differentiation and expansion stage; BEST Arabidopsis thaliana protein match is: unknown protein (TAIR:AT3G43110.1); Has 30201 Blast hits to 17322 proteins in 780 speci…	208.735	6079.1	5358.84	2341.53	289.794	213.967	207.703	3932.51	3298.37	1881	5476.7	515.38
Bra008195	NA	NA	241.431	463.156	1118.16	2686.68	323.701	316.874	375.509	723.844	701.682	2113.02	1170.52	581.666
Bra002856	AT5G55970	RING/U-box superfamily protein chr5:22668019-22669312 FORWARD LENGTH=343	326.212	1689.2	3248.48	3597.82	261.354	281.834	127.22	2245.71	2521.81	3106	427.565	162.028
Bra003958	NA	NA	473.412	2306.55	3563.12	5153.96	117.808	140.101	16.9484	78.1648	21.7225	25.7346	94.0733	21.6697
Bra002076	AT2G17660	RPM1-interacting protein 4 (RIN4) family protein chr2:7673359-7673568 FORWARD LENGTH=69	234.721	325.649	834.521	2499.14	195.87	199.453	250.128	212.294	619.027	1740.51	1429.82	385
Bra012972	AT5G61280	Remorin family protein chr5:24643625-24644910 REVERSE LENGTH=263	172.139	1352.05	2094.53	1819.95	318.447	310.426	370.897	2354.33	2033.66	2523.52	2180.09	621.591
Bra038787	NA	NA	482.681	581.395	1657.11	5038.27	1616.87	1422.31	271.844	1290.68	1332.57	3554.64	2172.23	1995.65
Bra026181	AT1G14870	PCR2 PLANT CADMIUM RESISTANCE 2 chr1:5128591-5129458 REVERSE LENGTH=152	221.268	1695.11	4298.62	2290.97	1576.77	1595.82	319.787	292.962	331.575	239.639	139.431	472.765
Bra033303	AT1G02250	anac005, NAC005 NAC domain containing protein 5 chr1:437951-439559 REVERSE LENGTH=362	166.297	1586.23	2192.77	1673.29	124.668	208.416	162.926	1229.42	985.545	1073.39	487.249	273.751
Bra007816	AT2G25140	HSP98.7, CLPB-M, CLPB4 casein lytic proteinase B4 chr2:10697877-10701998 REVERSE LENGTH=964	305.703	289.833	1009.57	3053.16	326.757	234.232	252.888	173.907	212.619	1411.59	220.018	381.277
Bra021202	AT3G16800	Protein phosphatase 2C family protein chr3:5721294-5722923 FORWARD LENGTH=351	319.222	4649.07	4634.13	3134.93	297.721	329.315	645.418	4995.21	4105.99	2692.87	5201.16	888.194
Bra010377	NA	NA	236.223	2585.85	3512.37	2316.47	785.037	671.135	1323.75	11031.5	12130.6	10645.3	13240.5	4074.59
Bra002986	AT5G54470	B-box type zinc finger family protein chr5:22114584-22115315 REVERSE LENGTH=215	194.11	2443.85	743.01	1892.09	287.879	215.473	166.15	3036.31	3637.07	2803.11	5390.48	1070.14
Bra005681	AT5G01540	LECRKA4.1 lectin receptor kinase a4.1 chr5:211285-213333 REVERSE LENGTH=682	196.128	1476.44	1914.89	1898.84	263.828	313.338	246.22	1539.61	1384.43	2135.86	938.277	494.231
Bra031903	AT5G64750	ABR1 Integrase-type DNA-binding superfamily protein chr5:25891679-25893656 FORWARD LENGTH=391	243.639	938.474	1527.52	2308.7	1007.06	1002.41	166.284	383.936	534.435	1235.22	676.729	1729.86
Bra030934	AT1G53470	MSL4 mechanosensitive channel of small conductance-like 4 chr1:19958587-19961578 FORWARD LENGTH=881	282.534	969.091	2160.49	2669.59	557.49	627.527	231.709	1314.11	1840.47	4903.57	1871.42	1478.79
Bra026361	AT4G27310	B-box type zinc finger family protein chr4:13675853-13676616 FORWARD LENGTH=223	410.496	3736.32	3947.06	3863.13	633.017	589.609	383.593	4858.15	4224.18	2965.27	5827.17	1246.43
Bra019466	AT3G44450	unknown protein; BEST Arabidopsis thaliana protein match is: unknown protein (TAIR:AT3G52740.1); Has 63 Blast hits to 63 proteins in 12 species: Archae - 0; Bacteria - 0; Metazoa - 0; Fungi - 0; Plants - 63; Viruses - 0; Other Eukaryotes - 0 (source: NCBI BLink). chr3:16074228-16074578 REVERSE LENGTH=116	268.592	2901.3	3537.1	2527.44	539.663	538.425	339.008	3221.48	3026.15	2803.81	2953.52	822.204
Bra002538	AT5G59730	ATEXO70H7, EXO70H7 exocyst subunit exo70 family protein H7 chr5:24064100-24066004 REVERSE LENGTH=634	139.651	701.704	604.982	1306.39	327.534	386.163	255.989	1079.47	1066.71	935.545	973.935	480.435
Bra025302	AT1G64840	Protein of unknown function (DUF295) chr1:24094010-24095164 FORWARD LENGTH=384	328.665	2002.72	2947.82	3073.17	418.082	272.635	492.583	2765.2	4506.7	4150.36	3721.9	1151.51
Bra029778	AT3G09600	Homeodomain-like superfamily protein chr3:2946459-2948270 FORWARD LENGTH=298	417.738	3714.69	3037.26	3875.18	705.751	577.498	159.231	2699.41	2164.18	3276.9	2386.68	783.62
Bra020746	AT2G21320	B-box zinc finger family protein chr2:9126502-9127652 FORWARD LENGTH=172	243.911	1858.86	1072.05	2259.13	228.909	311.215	471.321	1923.65	2468.13	2382.87	2170.86	986.573
Bra033928	AT1G68500	unknown protein; BEST Arabidopsis thaliana protein match is: unknown protein (TAIR:AT1G25422.1); Has 16 Blast hits to 16 proteins in 6 species: Archae - 0; Bacteria - 0; Metazoa - 0; Fungi - 0; Plants - 16; Viruses - 0; Other Eukaryotes - 0 (source: NCBI BLink). chr1:25702041-25702322 FORWARD LENGTH=93	302.963	3493.07	3582.43	2798.12	1729.07	1089.36	479.87	2090.89	2135.25	2472.12	2390.23	2923.83
Bra028571	AT3G28600	P-loop containing nucleoside triphosphate hydrolases superfamily protein chr3:10722437-10723870 FORWARD LENGTH=477	247.436	637.332	1593.44	2270.41	698.654	620.115	644.525	854.779	2243.97	3684.15	5373.35	1631.89
Bra009220	AT5G06720	ATPA2, PA2 peroxidase 2 chr5:2077567-2078857 REVERSE LENGTH=335	441.236	1688.68	3069.34	4026.36	380.204	329.703	157.833	100.902	60.749	215.176	76.6956	82.5899
Bra024499	AT2G17660	RPM1-interacting protein 4 (RIN4) family protein chr2:7673359-7673568 FORWARD LENGTH=69	380.4	437.981	1260.27	3451.75	443.963	274.589	271.48	175.22	337.426	888.279	1016.97	311.5
Bra005384	AT2G34890	CTP synthase family protein chr2:14718195-14721271 REVERSE LENGTH=597	393.105	980.668	2040.33	3547.08	93.1158	58.7797	112.949	1077.23	2065.41	3319.19	2178.59	50.914
Bra040837	AT4G27890	HSP20-like chaperones superfamily protein chr4:13886033-13887220 FORWARD LENGTH=293	305.139	424.139	697.399	2734.67	280.632	232.796	472.769	282.649	417.093	2312.51	337.481	544.786
Bra030064	AT4G22100	BGLU3 beta glucosidase 2 chr4:11707370-11709932 REVERSE LENGTH=507	281.736	1456.36	2347.23	2506.67	388.216	538.47	691.536	3771.27	4188.46	4319.47	5321.59	1195.87
Bra019058	AT4G27310	B-box type zinc finger family protein chr4:13675853-13676616 FORWARD LENGTH=223	497.898	4806.93	5070.49	4413.61	571.129	716.335	522.292	4507.48	5254.71	3746.96	8118.6	1193.32
Bra020644	NA	NA	488.61	2283.47	5398.88	4259.16	1062.52	1028.97	5835.31	12154.6	10354.4	11807	10265.1	8520.45
Bra012605	NA	NA	214.305	273.044	1202.55	1856.96	369.691	343.459	183.878	515.666	872.75	1799.92	1571.3	381.654
Bra009096	AT5G05220	unknown protein; Has 30201 Blast hits to 17322 proteins in 780 species: Archae - 12; Bacteria - 1396; Metazoa - 17338; Fungi - 3422; Plants - 5037; Viruses - 0; Other Eukaryotes - 2996 (source: NCBI BLink). chr5:1550273-1550821 FORWARD LENGTH=182	149.703	362.695	780.391	1291.58	512.463	540.883	219.068	607.397	395.591	1473.09	472.721	1127.22
Bra004592	AT2G40900	nodulin MtN21 /EamA-like transporter family protein chr2:17063396-17065514 REVERSE LENGTH=394	465.645	4327.41	4653.01	3909.38	914.898	907.574	259.704	1984.19	1761.09	2029.98	1805.44	323.869
Bra022199	AT3G17130	Plant invertase/pectin methylesterase inhibitor superfamily protein chr3:5844495-5845046 REVERSE LENGTH=183	130.581	750.703	996.338	1094.19	67.4704	75.204	124.816	452.018	333.259	585.13	398.426	206.764
Bra005127	AT2G38250	Homeodomain-like superfamily protein chr2:16018384-16019500 FORWARD LENGTH=289	311.788	1216.4	2041.07	2601.64	1290.01	1135.37	534.329	1335.79	1656.61	3035.65	1497.74	1711.46
Bra029769	AT3G09450	CONTAINS InterPro DOMAIN/s: Fusaric acid resistance protein, conserved region (InterPro:IPR006726); BEST Arabidopsis thaliana protein match is: unknown protein (TAIR:AT2G28780.1); Has 503 Blast hits to 494 proteins in 215 species: Archae - 0; Bacteria - 423; Metazoa - 0; Fungi - 0; Plants - 65; Viruses - 0; Other Eukaryotes - 15 (source: NCBI BLink). chr3:2907548-2910091 FORWARD LENGTH=775	132.355	3739.07	2146.37	1103.75	201.643	279.185	85.5452	2210.11	2279.38	1580.79	2570.34	382.721
Bra021043	AT4G17550	Major facilitator superfamily protein chr4:9777938-9779738 REVERSE LENGTH=544	327.575	1512.75	1654.56	2717.66	246.305	265.963	209.363	2354.54	2526.56	2297.81	1686.32	230.465
Bra031435	AT1G61340	F-box family protein chr1:22628526-22629741 FORWARD LENGTH=185	419.221	1393.57	3167.95	3398.91	561.159	431.998	550.483	1152.41	2195.21	2961	2381.55	795.962
Bra017491	AT5G47330	alpha/beta-Hydrolases superfamily protein chr5:19207170-19208711 FORWARD LENGTH=314	135.167	265.259	697.87	1086.52	2065.06	1793.27	184.651	219.436	246.15	277.335	200.472	2363.82
Bra016952	AT2G41120	unknown protein; INVOLVED IN: biological_process unknown; LOCATED IN: chloroplast; EXPRESSED IN: 19 plant structures; EXPRESSED DURING: 10 growth stages; CONTAINS InterPro DOMAIN/s: Protein of unknown function DUF309 (InterPro:IPR005500); Has 349 Blast hits to 349 proteins in 112 species: Archae - 2; Bacteria - 189; Metazoa - 0; Fungi - 0; Plants - 31; Viruses - 0; Other Eukaryotes - 127 (source:…	236.881	1785.46	1841.95	1899.49	488.884	464.185	269.6	1886.11	2437.9	2755.97	1915.13	935.649
Bra017111	AT2G38640	Protein of unknown function (DUF567) chr2:16157725-16158474 REVERSE LENGTH=196	217.536	2836.08	2477.72	1738.32	815.88	779.949	237.11	1337.19	987.626	995.695	1080.17	664.817
Bra004772	AT2G43620	Chitinase family protein chr2:18093954-18095025 REVERSE LENGTH=283	439.892	2009.06	3004.67	3404.99	3085.74	3255	641.478	2661.33	3297.05	3172.33	2419.81	3949.97
Bra005617	AT2G31940	unknown protein; INVOLVED IN: biological_process unknown; LOCATED IN: endomembrane system; EXPRESSED IN: 16 plant structures; EXPRESSED DURING: 6 growth stages; BEST Arabidopsis thaliana protein match is: unknown protein (TAIR:AT5G19875.1); Has 227 Blast hits to 227 proteins in 13 species: Archae - 0; Bacteria - 0; Metazoa - 0; Fungi - 0; Plants - 227; Viruses - 0; Other Eukaryotes - 0 (source: N…	299.247	1246.92	1172.98	2313.73	309.213	381.074	410.407	1264.41	907.184	2263.5	1137.99	484.832
Bra008408	AT1G79360	ATOCT2, OCT2, 2-Oct organic cation/carnitine transporter 2 chr1:29854140-29855723 REVERSE LENGTH=527	406.32	2080.87	3175.76	3107.05	410.915	451.038	613.914	2158.97	2621.29	3674.54	2990.45	714.435
Bra009658	NA	NA	198.164	200.815	621.263	1472.86	99.0907	110.622	77.3138	115.874	80.2355	101.142	52.957	58.2249
Bra008591	AT1G76680	OPR1, ATOPR1 12-oxophytodienoate reductase 1 chr1:28776982-28778271 FORWARD LENGTH=372	398.638	1060.01	1504.15	2872.39	7590.84	9348.06	50.5388	137.145	79.9677	196.165	45.0701	2082.17
Bra031708	AT1G10360	ATGSTU18, GST29, GSTU18 glutathione S-transferase TAU 18 chr1:3395738-3396806 REVERSE LENGTH=227	184.703	1148.81	1340.25	1303.77	562.083	423.48	130.497	1091.04	1216.62	1716.39	1697.26	753.077
Bra009427	AT5G04830	Nuclear transport factor 2 (NTF2) family protein chr5:1402294-1403671 REVERSE LENGTH=178	196.531	1362.77	2014.26	1382.12	407.76	307.933	186.639	1393.69	1665.9	2194.74	1582.19	713.094
Bra013297	AT4G18340	Glycosyl hydrolase superfamily protein chr4:10130245-10132019 REVERSE LENGTH=397	490.612	2806.96	2431.66	3390.65	1160.72	988.389	870.382	2565.14	1398.63	2703.59	1859.27	1017.21
Bra026485	AT5G23730	RUP2 Transducin/WD40 repeat-like superfamily protein chr5:8005286-8006392 FORWARD LENGTH=368	461.858	2803.88	4074.1	3174.23	951.461	795.137	737.648	3002.03	3121.63	3791.78	3514.5	1269.61
Bra019959	AT1G10155	ATPP2-A10, PP2-A10 phloem protein 2-A10 chr1:3327637-3328448 REVERSE LENGTH=184	303.846	2266.45	3168.34	2045.84	803.982	617.519	688.031	1986.95	2390.86	2863.55	3161.08	1644.46
Bra039358	AT3G12960	unknown protein; Has 44 Blast hits to 44 proteins in 14 species: Archae - 0; Bacteria - 0; Metazoa - 0; Fungi - 0; Plants - 44; Viruses - 0; Other Eukaryotes - 0 (source: NCBI BLink). chr3:4136546-4136806 FORWARD LENGTH=86	214.814	755.659	1181.66	1432.36	334.037	276.986	206.325	741.768	603.525	590.518	1315.2	338.48
Bra007843	AT2G24540	AFR Galactose oxidase/kelch repeat superfamily protein chr2:10426414-10427532 FORWARD LENGTH=372	443.219	4524.59	3451.72	2936.9	432.4	358.69	235.432	4882.16	3314.1	1735.45	6239.91	1157.33
Bra015866	AT1G75100	JAC1 J-domain protein required for chloroplast accumulation response 1 chr1:28191108-28193769 REVERSE LENGTH=651	329.343	1613.47	1959.18	2176.51	546.04	489.474	560.581	1684.63	1986.48	2039.62	2243.69	636.352
Bra003670	AT1G77760	NIA1, GNR1, NR1 nitrate reductase 1 chr1:29236005-29239367 REVERSE LENGTH=917	405.414	3044.7	2704.86	2665.57	378.415	253.776	507.694	3498.34	3304.49	3818.01	2771.86	688.021
Bra026608	AT2G02240	MEE66 F-box family protein chr2:592359-593602 REVERSE LENGTH=320	176.973	372.358	534.723	1154.21	268.757	264.378	285.083	387.482	496.775	893.11	735.944	372.078
Bra021561	NA	NA	186.441	277.845	198.296	1209.74	254.435	194.324	277.278	199.105	313.121	264.774	273.367	235.642
Bra020300	AT5G59670	Leucine-rich repeat protein kinase family protein chr5:24041538-24045478 FORWARD LENGTH=868	210.956	261.497	611.709	1368.74	269.435	531.279	1698.6	750.551	580.72	278.022	699.834	412.7
Bra026121	NA	NA	284.739	555.973	685.076	1803.03	259.713	416.814	3064.51	3282.21	3082.07	2570.23	3016.71	3803.32
Bra028884	NA	NA	306.143	1900.83	1563.69	1894.17	936.104	886.929	732.046	1334.35	1650.73	2891.29	1962.35	1047.51
Bra037794	AT5G64750	ABR1 Integrase-type DNA-binding superfamily protein chr5:25891679-25893656 FORWARD LENGTH=391	171.225	333.978	1154.92	1053.82	794.575	1426.1	132.3	213.881	420.505	236.101	267.822	1104.89
Bra008734	AT5G14860	UDP-Glycosyltransferase superfamily protein chr5:4805887-4807759 FORWARD LENGTH=492	217.286	778.709	727.308	1332.81	279.11	236.472	221.09	256.76	307.634	564.073	503.184	236.724
Bra012603	AT4G18350	NCED2, ATNCED2 nine-cis-epoxycarotenoid dioxygenase 2 chr4:10142672-10144423 FORWARD LENGTH=583	193.287	1261.75	107.54	1170.47	135.638	172.097	190.281	92.7301	202.23	165.288	308.112	102.22
Bra017685	AT4G34990	AtMYB32, MYB32 myb domain protein 32 chr4:16661370-16662289 REVERSE LENGTH=274	167.617	1052.9	906.924	1009.68	163.251	142.04	147.077	617.583	729.74	1103.46	805.046	230.603
Bra017371	AT2G03760	ST, ATST1, RAR047, ST1, AtSOT1, AtSOT12, SOT12 sulphotransferase 12 chr2:1149475-1150455 REVERSE LENGTH=326	310.527	2987.06	2064.24	1846.15	352.666	282.844	393.074	243.677	424.851	323.368	263.469	131.894
Bra001419	AT3G11740	Protein of unknown function (DUF567) chr3:3712427-3713389 FORWARD LENGTH=194	446.945	1530.98	1290.48	2630.56	672.663	614.424	952.253	1486.13	1884.87	3170.23	2398.97	1551.16
Bra001168	AT3G05800	AIF1 AtBS1(activation-tagged BRI1 suppressor 1)-interacting factor 1 chr3:1727476-1728111 FORWARD LENGTH=211	344.138	1375.69	1750.93	2006.99	473.878	452.027	203.76	567.944	558.276	522.37	298.637	298.326
Bra007453	AT1G47890	AtRLP7, RLP7 receptor like protein 7 chr1:17643976-17647035 FORWARD LENGTH=1019	255.676	793	1423.24	1474.55	432.406	400.732	251.658	388.992	890.924	2000.88	1306.52	260.399
Bra023741	AT1G65660	SMP1 Pre-mRNA splicing Prp18-interacting factor chr1:24418295-24421231 REVERSE LENGTH=535	256.19	110.337	277.284	1470.95	247.557	280.379	479.669	170.305	248.579	731.424	133.884	488.04
Bra035271	AT5G49690	UDP-Glycosyltransferase superfamily protein chr5:20189968-20191350 REVERSE LENGTH=460	264.139	1956.43	1347.29	1491.77	274.471	448.861	384.926	410.851	278.13	348.073	317.288	344.601
Bra017306	NA	NA	329.546	459.454	670.175	1855.29	290.426	443.013	415.519	634.023	596.589	818.431	552.163	384.637
Bra014614	AT3G57650	LPAT2 lysophosphatidyl acyltransferase 2 chr3:21349751-21352839 FORWARD LENGTH=389	214.863	312.119	338.296	1204.73	137.431	206.638	311.583	315.638	245.045	523.676	391.552	385.919
Bra033257	AT1G01520	Homeodomain-like superfamily protein chr1:190596-192139 FORWARD LENGTH=287	215.823	1015.85	1246.54	1206.45	151.275	150.008	237.443	1633.23	1812.4	2217.67	1463.41	309.902
Bra020019	AT1G09490	NAD(P)-binding Rossmann-fold superfamily protein chr1:3064172-3065815 FORWARD LENGTH=322	437.746	1885.23	2381.89	2401.69	1107.42	1234.97	1265.76	1708.6	1383.12	1457.03	1419.25	2001.28
Bra005539	AT2G32970	unknown protein; FUNCTIONS IN: molecular_function unknown; INVOLVED IN: biological_process unknown; LOCATED IN: cellular_component unknown; EXPRESSED IN: 24 plant structures; EXPRESSED DURING: 15 growth stages. chr2:13991744-13995065 REVERSE LENGTH=690	302.485	324.819	675.833	1638.6	209.036	206.334	556.416	205.629	1722.66	1400.96	1929.78	351.324
Bra022686	AT5G53970	Tyrosine transaminase family protein chr5:21910676-21912594 FORWARD LENGTH=414	303.647	1184.27	1353.62	1640.59	376.689	348.473	238.583	660.977	709.542	816.195	655.736	342.322
Bra024137	AT4G29720	ATPAO5, PAO5 polyamine oxidase 5 chr4:14553456-14555057 REVERSE LENGTH=533	494.679	2371.26	2700.1	2670.68	733.884	643.045	545.657	1820.12	2364.9	2906.27	3346.2	665.279
Bra037477	AT5G48570	ROF2, ATFKBP65, FKBP65 FKBP-type peptidyl-prolyl cis-trans isomerase family protein chr5:19690746-19693656 REVERSE LENGTH=578	255.907	216.138	364.129	1355.86	1060.95	1179.78	350.183	229.953	326.351	357.61	245.828	1039.25
Bra023090	AT2G36985	ROT4, DVL16 DVL family protein chr2:15534943-15535104 REVERSE LENGTH=53	337.654	821.806	909.573	1782.58	318.797	453.175	361.166	295.981	605.245	595.629	677.971	287.62
Bra015556	AT1G07150	MAPKKK13 mitogen-activated protein kinase kinase kinase 13 chr1:2194279-2195778 REVERSE LENGTH=499	457.417	881.315	768.145	2384.95	501.018	579.814	700.082	1683.67	1499.39	1606.68	1280.34	1000.59
Bra038325	AT1G69160	unknown protein; BEST Arabidopsis thaliana protein match is: unknown protein (TAIR:AT3G13980.1); Has 173 Blast hits to 172 proteins in 54 species: Archae - 0; Bacteria - 0; Metazoa - 25; Fungi - 33; Plants - 84; Viruses - 2; Other Eukaryotes - 29 (source: NCBI BLink). chr1:26000315-26001280 FORWARD LENGTH=321	250.055	1362.6	1757.82	1303.31	531.696	540.442	257.218	1223.62	1174.31	1098.62	1674.45	324.594
Bra004629	NA	NA	255.426	706.585	921.443	1328.7	157.285	297.633	692.254	1446.66	1965.84	1806.26	4795.2	652.352
Bra013495	NA	NA	380.074	419.841	1202.8	1965.91	334.508	251.012	450.954	902.038	1294.01	2361.75	918.887	431.066
Bra013356	NA	NA	197.954	238.962	171.286	1019.83	120.788	120.561	101.573	145.278	162.214	217.309	197.704	190.543
Bra028825	AT5G03620	Subtilisin-like serine endopeptidase family protein chr5:918738-921874 FORWARD LENGTH=766	194.815	677.464	704.629	1002.55	414.611	221.384	180.868	402.156	425.777	329.399	577.909	234.849
Bra040359	AT3G07080	EamA-like transporter family chr3:2241360-2242934 FORWARD LENGTH=438	429.786	784.957	1122.3	2149.99	443.222	386.381	644.91	561.128	483.93	748.964	1116.32	789.093
Bra006575	AT5G20790	unknown protein; FUNCTIONS IN: molecular_function unknown; INVOLVED IN: biological_process unknown; LOCATED IN: endomembrane system; EXPRESSED IN: 11 plant structures; EXPRESSED DURING: LP.04 four leaves visible, 4 anthesis, petal differentiation and expansion stage; BEST Arabidopsis thaliana protein match is: unknown protein (TAIR:AT3G43110.1); Has 30201 Blast hits to 17322 proteins in 780 speci…	381.799	5701.24	3679.31	1907.69	635.275	460.123	275.575	4076.95	3026.45	1292.41	4737.23	599.036
Bra022788	AT2G30300	Major facilitator superfamily protein chr2:12919401-12921222 FORWARD LENGTH=500	311.073	746.028	1064.01	1552.05	309.509	298.333	423.296	459.593	600.721	514.583	528.166	504.148
Bra020189	AT5G22390	Protein of unknown function (DUF3049) chr5:7418383-7418991 REVERSE LENGTH=202	465.798	2040.69	1310.13	2283.6	550.965	574.664	441.695	2320.04	1911.18	2194.74	1850.52	1145.5
Bra033350	AT1G02820	Late embryogenesis abundant 3 (LEA3) family protein chr1:623933-624304 REVERSE LENGTH=91	468.111	1499.96	3844.43	2268.85	861.229	620.229	612.787	1595.59	2933.99	1810.59	3357.57	998.305
Bra015532	AT1G06830	Glutaredoxin family protein chr1:2097189-2097488 FORWARD LENGTH=99	361.502	906.199	1436.72	1741.12	498.26	528.59	673.5	684.248	719.037	1108.3	1349.75	840.05
Bra030359	AT5G39050	HXXXD-type acyl-transferase family protein chr5:15634596-15636005 FORWARD LENGTH=469	236.332	1216.81	1587.57	1123.43	276.306	309.962	457.053	1377.76	1574.3	1579.97	1876.98	524.514
Bra018578	AT1G09160	Protein phosphatase 2C family protein chr1:2953199-2955059 REVERSE LENGTH=428	330.838	1324.73	403.362	1567.82	1114.76	1078.94	1494.47	1227.56	1089.78	1012.49	1525.31	1792.21
Bra007430	AT3G59060	PIL6, PIF5 phytochrome interacting factor 3-like 6 chr3:21828189-21829895 REVERSE LENGTH=442	499.31	2601.62	2727.07	2363.69	658.139	586.222	504.597	2759.65	3513.11	3629.78	3958.36	1331.29
Bra004798	AT2G44000	Late embryogenesis abundant (LEA) hydroxyproline-rich glycoprotein family chr2:18214627-18215256 FORWARD LENGTH=209	342.029	554.823	798.381	1605.42	657.587	515.31	32.3235	58.8408	38.1559	68.012	175.539	163.223
Bra030621	AT1G05690	BT3 BTB and TAZ domain protein 3 chr1:1707809-1709132 FORWARD LENGTH=364	334.422	2489.07	2091.92	1558.47	298.759	276.523	872.357	5620.91	4830.56	3085.74	4608.94	1180.45
Bra004362	AT1G69160	unknown protein; BEST Arabidopsis thaliana protein match is: unknown protein (TAIR:AT3G13980.1); Has 173 Blast hits to 172 proteins in 54 species: Archae - 0; Bacteria - 0; Metazoa - 25; Fungi - 33; Plants - 84; Viruses - 2; Other Eukaryotes - 29 (source: NCBI BLink). chr1:26000315-26001280 FORWARD LENGTH=321	409.047	1426.21	2340.93	1859.55	593.629	639.032	348.887	1525.54	1729.07	1850.57	2558.97	513.924
Bra013234	AT4G22100	BGLU3 beta glucosidase 2 chr4:11707370-11709932 REVERSE LENGTH=507	316.897	964.62	1354.37	1424.25	405.439	427.156	190.667	207.426	311.184	470.121	217.851	229.038
Bra028437	AT5G39660	CDF2 cycling DOF factor 2 chr5:15878920-15880712 FORWARD LENGTH=457	240.737	1323.77	1967.03	1076.87	274.384	207.478	192.83	1671.74	1746.13	1365.34	2358.04	371.944
Bra017662	AT4G34570	THY-2 thymidylate synthase 2 chr4:16511129-16514110 REVERSE LENGTH=565	327.465	320.76	731.909	1438.36	529.66	510.053	895.36	924.214	960.916	754.208	914.681	1581.07
Bra026188	AT1G14780	MAC/Perforin domain-containing protein chr1:5091020-5093873 FORWARD LENGTH=627	242.042	398.68	750.31	1059.85	772.807	565.435	698.444	655.241	836.52	2107.36	1013.91	1071.19
Bra031897	AT5G64850	FUNCTIONS IN: molecular_function unknown; INVOLVED IN: biological_process unknown; LOCATED IN: plasma membrane; EXPRESSED IN: 22 plant structures; EXPRESSED DURING: 13 growth stages; CONTAINS InterPro DOMAIN/s: RPM1-interacting protein 4, defence response (InterPro:IPR008700); BEST Arabidopsis thaliana protein match is: unknown protein (TAIR:AT5G09960.1); Has 30201 Blast hits to 17322 proteins in…	253.686	1598.31	1927.8	1109.91	422.317	439.676	760.002	7940.67	7065.88	4107.15	6360.4	1885.86
Bra009798	AT5G24850	CRY3 cryptochrome 3 chr5:8535399-8538016 REVERSE LENGTH=526	358.529	598.795	2023.03	1564.6	1701.44	1568.54	69.4979	447.851	710.768	858.295	664.203	295.12
Bra027957	AT1G54890	Late embryogenesis abundant (LEA) protein-related chr1:20463107-20464407 FORWARD LENGTH=347	426.792	868.258	1293.98	1845.58	2088.89	2293.8	142.99	490.973	685.11	874.866	615.864	2153.05
Bra006943	AT3G52740	unknown protein; BEST Arabidopsis thaliana protein match is: unknown protein (TAIR:AT3G44450.1); Has 65 Blast hits to 65 proteins in 13 species: Archae - 0; Bacteria - 0; Metazoa - 0; Fungi - 0; Plants - 65; Viruses - 0; Other Eukaryotes - 0 (source: NCBI BLink). chr3:19546446-19546868 REVERSE LENGTH=140	451.662	1527.77	1714.97	1944.12	427.625	478.6	393.38	2018.04	2073.89	2679.11	2637.32	1086.08
Bra008664	AT5G15890	TBL21 TRICHOME BIREFRINGENCE-LIKE 21 chr5:5187687-5189348 REVERSE LENGTH=526	373.965	2505.63	2930.02	1597.43	602.039	548.435	893.659	5352.39	4907.74	2558.39	4314.53	1365.3
Bra003036	NA	NA	317.776	1328.8	920.103	1357.13	372.111	460.35	18.4979	26.4202	107.893	92.1882	49.8954	161.392
Bra032301	AT1G29290	unknown protein; FUNCTIONS IN: molecular_function unknown; INVOLVED IN: biological_process unknown; LOCATED IN: endomembrane system; Has 18 Blast hits to 18 proteins in 5 species: Archae - 0; Bacteria - 0; Metazoa - 0; Fungi - 0; Plants - 18; Viruses - 0; Other Eukaryotes - 0 (source: NCBI BLink). chr1:10245055-10245378 FORWARD LENGTH=107	286.653	675.239	851.323	1224.17	923.832	786.406	366.418	632.288	502.885	606.389	335.879	525.414
Bra027326	AT3G14590	NTMC2TYPE6.2, NTMC2T6.2 Calcium-dependent lipid-binding (CaLB domain) family protein chr3:4904448-4907741 REVERSE LENGTH=737	367.905	394.753	723.397	1559.11	259.487	235.899	243.686	326.22	419.234	1626.6	644.261	417.768
Bra015509	AT1G06540	unknown protein; BEST Arabidopsis thaliana protein match is: unknown protein (TAIR:AT2G30930.1); Has 16 Blast hits to 16 proteins in 3 species: Archae - 0; Bacteria - 0; Metazoa - 0; Fungi - 0; Plants - 16; Viruses - 0; Other Eukaryotes - 0 (source: NCBI BLink). chr1:2002908-2003393 REVERSE LENGTH=125	358.25	1228.4	837.131	1514.72	472.248	435.939	245.954	382.971	415.519	419.091	586.646	304.92
Bra010777	AT1G30320	Remorin family protein chr1:10680348-10682852 FORWARD LENGTH=509	473.518	2182.97	1568.22	1999.72	949.606	822.273	731.064	1213.03	1262.28	1308.36	1328.1	1276.62
Bra036002	AT5G43890	YUC5, SUPER1 Flavin-binding monooxygenase family protein chr5:17648857-17650131 REVERSE LENGTH=424	275.535	587.421	991.508	1142.77	371.722	432.046	537.337	462.538	875.806	1684.72	738.37	492.139
Bra037243	AT2G18010	SAUR-like auxin-responsive protein family chr2:7833902-7834240 FORWARD LENGTH=112	337.892	2743.35	3411.21	1397.01	1477.41	1352.14	106.923	733.372	892.324	661.824	1123.94	510.5
Bra037035	AT4G32920	glycine-rich protein chr4:15888153-15896006 REVERSE LENGTH=1432	374.756	881.196	1080.1	1548.47	493.244	543.287	522.612	1053.63	1060.57	1567.42	1004.24	818.259
Bra031744	AT1G10865	FUNCTIONS IN: molecular_function unknown; INVOLVED IN: biological_process unknown; LOCATED IN: cellular_component unknown; CONTAINS InterPro DOMAIN/s: Cytochrome c oxidase assembly protein PET191, N-terminal (InterPro:IPR018793); Has 241 Blast hits to 241 proteins in 124 species: Archae - 0; Bacteria - 0; Metazoa - 100; Fungi - 94; Plants - 38; Viruses - 0; Other Eukaryotes - 9 (source: NCBI BLin…	434.508	1009.12	894.712	1776.96	614.415	705.6	238.407	160.652	219.677	249.038	126.795	182.935
Bra024786	AT2G03210	FUT2, ATFUT2 fucosyltransferase 2 chr2:968335-970018 REVERSE LENGTH=539	281.369	483.483	600.646	1149.41	357.762	475.25	667.41	552.592	508.369	686.78	1237.44	731.314
Bra024934	AT5G47560	ATTDT, ATSDAT, TDT tonoplast dicarboxylate transporter chr5:19287895-19290347 REVERSE LENGTH=540	307.009	1277.74	1494.17	1249.27	1158.96	934.652	215.73	1200.86	1925.07	1455.22	1315.9	1254.01
Bra025879	AT1G21140	Vacuolar iron transporter (VIT) family protein chr1:7404464-7405066 FORWARD LENGTH=200	454.789	923.828	1203.37	1845.24	471.971	375.919	421.731	556.097	584.314	657.518	1215.26	110.639
Bra014600	AT3G57890	Tubulin binding cofactor C domain-containing protein chr3:21438271-21441695 FORWARD LENGTH=609	304.754	430.713	890.788	1226.5	475.251	273.361	357.285	835.86	839.212	911.592	1672.52	455.164
Bra009461	AT5G04360	ATPU1, ATLDA, PU1, LDA limit dextrinase chr5:1221566-1228399 FORWARD LENGTH=965	399.611	639.071	862.693	1606.71	424.685	1048.83	525.285	513.737	396.874	768.578	524.497	910.62
Bra024208	AT4G28365	ENODL3, AtENODL3 early nodulin-like protein 3 chr4:14033012-14033688 REVERSE LENGTH=199	421.036	938.924	1011.49	1677.77	296.502	236.183	339.03	811.955	1086.69	1308.06	540.51	317.42
Bra010846	AT1G05550	Protein of unknown function (DUF295) chr1:1641229-1643748 REVERSE LENGTH=385	262.063	411.483	289.438	1038.3	309.668	281.833	699.607	329.595	451.241	424.611	423.44	483.206
Bra031906	AT4G19590	Chaperone DnaJ-domain superfamily protein chr4:10671199-10672290 FORWARD LENGTH=345	308.101	839.295	931.426	1207.98	298.47	447.345	501.284	1030.2	704.707	980.473	2400.11	431.136
Bra013398	AT4G19450	Major facilitator superfamily protein chr4:10606538-10609218 FORWARD LENGTH=572	452.147	1573.97	2426.6	1771.82	852.156	938.573	565.135	2340.49	3059.18	2620.28	3092.54	1527.14
Bra020294	AT5G59730	ATEXO70H7, EXO70H7 exocyst subunit exo70 family protein H7 chr5:24064100-24066004 REVERSE LENGTH=634	449.285	1816.61	1815.32	1753.07	491.074	468.015	349.173	1095.26	1145.77	836.926	1279.36	465.979
Bra013072	AT2G16430	PAP10, ATPAP10 purple acid phosphatase 10 chr2:7120502-7122772 REVERSE LENGTH=468	420.978	1513.92	2192	1642.08	358.685	526.971	598.694	1836.45	1428.24	2424.4	1394.97	602.981
Bra033328	AT1G02460	Pectin lyase-like superfamily protein chr1:504897-507099 REVERSE LENGTH=491	451.074	1843.53	3219.2	1740.61	1803.32	1754.58	426.073	1099.24	1036.18	1271.68	1108.87	986.815
Bra027002	AT1G12630	Integrase-type DNA-binding superfamily protein chr1:4298897-4299475 FORWARD LENGTH=192	291.989	579.962	555.75	1114.02	643.573	807.249	820.963	868.838	475.466	269.766	743.651	1457.16
Bra002841	AT5G56160	Sec14p-like phosphatidylinositol transfer family protein chr5:22732444-22735380 FORWARD LENGTH=577	347.531	583.597	977.663	1324.37	210.907	319.237	375.934	871.427	1095.71	1607.59	584.473	441.092
Bra030446	AT1G51340	MATE efflux family protein chr1:19032021-19034681 FORWARD LENGTH=515	338.025	1193.91	1618.4	1266.14	460.96	369.836	201.62	764.97	729.836	732.955	762.616	407.387
Bra028766	NA	NA	307.556	336.887	551.351	1151.66	423.712	457.183	347.347	482.426	421.971	455.028	422.66	289.395
Bra015583	NA	NA	345.574	825.409	1036.66	1289.35	406.1	501.963	564.51	526.578	713.425	404.026	340.065	337.879
Bra024824	AT2G02230	AtPP2-B1, PP2-B1 phloem protein 2-B1 chr2:590393-591595 REVERSE LENGTH=336	308.464	224.814	691.069	1150.79	346.714	247.788	214.62	207.964	293.796	418.335	429.335	302.664
Bra038035	AT1G56060	unknown protein; BEST Arabidopsis thaliana protein match is: unknown protein (TAIR:AT2G32210.1); Has 180 Blast hits to 180 proteins in 22 species: Archae - 0; Bacteria - 0; Metazoa - 0; Fungi - 10; Plants - 170; Viruses - 0; Other Eukaryotes - 0 (source: NCBI BLink). chr1:20966737-20967133 REVERSE LENGTH=71	328.362	169.907	897.722	1213.87	429.441	250.156	190.358	190.174	727.062	1926.61	707.61	1046.07
Bra026384	AT4G27030	FAD4, FADA fatty acid desaturase A chr4:13571951-13572922 FORWARD LENGTH=323	468.111	1632.69	1804.75	1715.88	1211.76	1071.35	759.695	1654.47	1403.84	1605.17	1034.85	1380.68
Bra007980	AT1G19910	AVA-P2, AVA-2PE, ATVHA-C2 ATPase, F0/V0 complex, subunit C protein chr1:6913317-6914322 FORWARD LENGTH=165	296.331	725.934	619.916	1076.23	279.296	503.634	550.906	580.454	541.314	435.956	428.279	457.784
Bra026594	NA	NA	291.018	445.063	305.095	1054.12	314.102	355.571	330.944	454.203	461.61	425.881	419.074	402.556
Bra025662	NA	NA	280.507	514.246	975.568	1007.3	377.747	385.231	984.294	1168.87	1473.17	2213.89	2759.26	706.036
Bra022803	AT2G30490	ATC4H, C4H, CYP73A5, REF3 cinnamate-4-hydroxylase chr2:12993861-12995683 REVERSE LENGTH=505	426.991	1286.83	1415.13	1525.65	1506.91	1516.27	598.832	1387.45	1493.26	1783.76	1556.94	1465.89
Bra023562	AT5G16370	AAE5 acyl activating enzyme 5 chr5:5356823-5358481 REVERSE LENGTH=552	297.115	977.935	393.15	1051.76	626.305	557.202	322.915	927.792	764.008	879.435	1740.34	505.84
Bra033083	AT3G29090	PME31, ATPME31 pectin methylesterase 31 chr3:11073804-11075335 FORWARD LENGTH=317	383.434	928.944	1081.44	1352.87	241.763	271.453	1140.63	1011.22	845.139	922.805	687.499	486.395
Bra035478	NA	NA	465.111	1236.47	1668.83	1629.47	686.2	735.981	599.342	3304.27	3927.94	1925.09	8768.7	1706.42
Bra017531	AT4G17900	PLATZ transcription factor family protein chr4:9946046-9947697 FORWARD LENGTH=227	491.499	1519.16	2076.2	1717.67	945.971	862.787	638.919	1519.27	1603.84	1852.28	2300.05	1055.7
Bra012998	AT4G23160	CRK8 cysteine-rich RLK (RECEPTOR-like protein kinase) 8 chr4:12129485-12134086 FORWARD LENGTH=1262	449.404	1042.91	628.657	1566.87	471.81	444.773	977.629	1912.72	1848.37	1699.21	1378.64	941.118
Bra000266	AT2G42560	late embryogenesis abundant domain-containing protein / LEA domain-containing protein chr2:17714813-17716821 REVERSE LENGTH=635	300.38	411.514	292.687	1031.79	252.098	348.418	313.953	449.037	479.483	631.591	641.594	320.957
Bra035549	AT5G55050	GDSL-like Lipase/Acylhydrolase superfamily protein chr5:22337745-22339741 FORWARD LENGTH=376	359.747	598.192	882.956	1229.35	1245.78	1138.17	603.909	977.222	1110.05	992.461	882.093	1393.44
Bra038527	NA	NA	333.306	1141.46	751.781	1138.78	375.258	610.861	1186.16	1730.88	1299.59	1102.82	1462.69	744.259
Bra034159	AT3G11020	DREB2B, DREB2 DRE/CRT-binding protein 2B chr3:3456009-3457001 FORWARD LENGTH=330	399.735	623.724	880.255	1343.86	379.749	388.029	360.043	645.778	789.322	684.666	2122.77	302.777
Bra017195	AT2G37320	Tetratricopeptide repeat (TPR)-like superfamily protein chr2:15667223-15668725 FORWARD LENGTH=500	342.581	489.454	707.111	1140.53	467.536	386.065	547.319	482.233	553.56	955.024	745.318	533.685
Bra009022	AT5G10570	basic helix-loop-helix (bHLH) DNA-binding superfamily protein chr5:3341357-3342877 FORWARD LENGTH=315	489.718	2377.37	1741.48	1628.03	405.98	417.476	464.026	912.797	1271.32	1740.07	1167.75	613.197
Bra026472	AT5G23970	HXXXD-type acyl-transferase family protein chr5:8096326-8097612 FORWARD LENGTH=428	310.754	166.99	290.468	1030.56	177.844	168.815	433.131	368.269	473.454	304.655	440.846	1482.77
Bra005485	AT2G33560	BUBR1 BUB1-related (BUB1: budding uninhibited by benzymidazol 1) chr2:14213810-14215918 REVERSE LENGTH=395	325.913	1463.14	1292.72	1068.01	468.935	770.631	768.148	1385.29	1638.64	1546.83	1633.94	424.582
Bra011780	AT4G37730	AtbZIP7, bZIP7 basic leucine-zipper 7 chr4:17723800-17724717 FORWARD LENGTH=305	431.194	623.715	1002.13	1381.18	705.331	778.454	478.035	601.524	984.737	1392.24	1753.89	1534.83
Bra037768	AT5G64210	AOX2 alternative oxidase 2 chr5:25683965-25685664 REVERSE LENGTH=353	440.676	651.294	571.202	1395.1	618.481	508.89	477.861	421.221	991.443	809	565.329	734.38
Bra032222	NA	NA	444.702	871.308	1542.9	1404.13	875.065	900.032	771.288	878.658	1291.42	1160.22	1018.43	1127.8
Bra040795	NA	NA	460.5	951.77	1747.85	1444.28	950.343	905.03	884.407	876.201	1382.56	1377.28	1326.84	964.865
Bra001402	AT3G11420	Protein of unknown function (DUF604) chr3:3591834-3594323 FORWARD LENGTH=505	347.362	739.146	1110.13	1084.31	156.814	126.844	159.76	203.454	279.463	394.498	252.546	166.951
Bra023126	AT1G30730	FAD-binding Berberine family protein chr1:10900854-10902434 FORWARD LENGTH=526	498.411	643.263	1408.17	1555.36	623.689	547.564	545.842	1095.49	1120.8	1389.84	2137.46	789.487
Bra028756	AT5G05500	Pollen Ole e 1 allergen and extensin family protein chr5:1629716-1630267 FORWARD LENGTH=183	358.869	353.195	337.25	1119.37	390.999	478.908	511.987	620.601	614.394	429.991	510.611	433.963
Bra017368	AT2G03760	ST, ATST1, RAR047, ST1, AtSOT1, AtSOT12, SOT12 sulphotransferase 12 chr2:1149475-1150455 REVERSE LENGTH=326	344.702	1610.6	1145.37	1067.54	259.578	282.574	543.212	162.536	260.715	842.611	168.093	287.204
Bra041147	AT5G13930	CHS, TT4, ATCHS Chalcone and stilbene synthase family protein chr5:4488762-4490035 FORWARD LENGTH=395	327.943	683.159	455.657	1012.46	322.175	412.536	257.147	493.991	527.426	822.277	271.907	387.916
Bra009265	AT1G69940	ATPPME1, PPME1 Pectin lyase-like superfamily protein chr1:26343549-26344971 REVERSE LENGTH=361	429.392	554.823	449.682	1323.73	357.075	410.851	684.981	826.445	848.527	692.068	709.259	509.799
Bra013630	AT4G22620	SAUR-like auxin-responsive protein family chr4:11907631-11908113 FORWARD LENGTH=160	387.361	661.463	1142.83	1183.43	126.881	132.531	330.384	1153.07	1232.31	1193.5	776.99	118.269
Bra008615	AT5G16530	PIN5 Auxin efflux carrier family protein chr5:5400735-5402626 FORWARD LENGTH=351	440.097	1054.42	1460.01	1337.66	430.056	411.834	259.08	625.25	801.602	1262	1096.68	306.38
Bra041047	NA	NA	461.555	640.412	709.565	1395.13	576.052	499.505	405.185	567.508	443.085	536.308	361.81	621.105
Bra001552	AT3G14440	NCED3, ATNCED3, STO1, SIS7 nine-cis-epoxycarotenoid dioxygenase 3 chr3:4831678-4833477 REVERSE LENGTH=599	493.888	473.638	849.443	1489.95	571.188	508.233	540.919	446.318	890.516	1730.59	683.864	462.306
Bra037662	AT2G44190	EDE1, QWRF5 Family of unknown function (DUF566) chr2:18272346-18274332 FORWARD LENGTH=474	439.549	743.341	791.611	1320.17	430.489	560.745	556.269	530.736	761.979	711.739	669.347	532.675
Bra036485	AT4G31690	Transcriptional factor B3 family protein chr4:15343327-15345161 REVERSE LENGTH=461	439.262	620.857	955.13	1317.12	401.823	399.314	437.289	700.276	781.92	1377.72	1089.26	429.722
Bra004368	AT1G69260	AFP1 ABI five binding protein chr1:26039314-26040570 FORWARD LENGTH=345	344.702	437.074	572.912	1026.77	255.464	185.847	454.304	389.453	811.043	810.75	397.889	360.916
Bra017180	AT2G37540	NAD(P)-binding Rossmann-fold superfamily protein chr2:15751695-15753820 REVERSE LENGTH=321	378.082	770.618	1038.18	1113.41	697.559	623.493	509.489	1082.99	1128.84	1464.99	1009.77	1399.63
Bra006531	AT5G20030	Plant Tudor-like RNA-binding protein chr5:6764971-6766036 REVERSE LENGTH=326	425.305	784.018	1067.73	1245.86	354.333	422.752	883.471	441.75	330.065	484.886	538.648	1124.02
Bra021054	AT4G17330	ATG2484-1, G2484-1 G2484-1 protein chr4:9689263-9697172 REVERSE LENGTH=2037	362.037	715.684	393.416	1058.23	299.036	621.377	670.667	374.328	1818.56	1141.75	727.421	671.331
Bra023434	AT5G13770	Pentatricopeptide repeat (PPR-like) superfamily protein chr5:4445461-4447290 FORWARD LENGTH=609	425.559	1289.67	1169.09	1240.37	784.057	681.692	508.167	1169.38	1430.99	1467.75	1383.04	658.145
Bra034409	AT1G31150	Domain of unknown function (DUF1985) chr1:11120097-11122412 FORWARD LENGTH=673	408.132	698.568	359.88	1174.95	510.597	730.08	659.044	543.098	503.658	587.06	313.454	573.046
Bra012074	AT3G47840	Tetratricopeptide repeat (TPR)-like superfamily protein chr3:17651912-17654032 FORWARD LENGTH=706	382.815	620.496	976.383	1096.78	721.116	323.602	399.046	685.488	1642.38	1764.98	4117.54	678.682
Bra036486	AT4G31690	Transcriptional factor B3 family protein chr4:15343327-15345161 REVERSE LENGTH=461	460.464	667.096	782.388	1301.87	408.583	327.191	394.574	710.006	718.833	1680.48	1405.4	569.731
Bra036487	AT4G31690	Transcriptional factor B3 family protein chr4:15343327-15345161 REVERSE LENGTH=461	412.659	492.73	641.765	1163.51	379.97	270.749	328.055	492.635	659.694	1320.07	1489.12	469.612
Bra019732	AT1G11990	O-fucosyltransferase family protein chr1:4046246-4049060 REVERSE LENGTH=590	392.771	458.78	541.371	1104.92	529.325	475.83	446.688	428.383	456.157	335.097	425.405	426.662
Bra020528	AT5G26700	RmlC-like cupins superfamily protein chr5:9308439-9309548 REVERSE LENGTH=213	415.565	1206.93	912.536	1150.97	683.537	511.926	522.083	1745.03	953.708	860.606	1435.59	789.157
Bra036895	AT1G14800	Nucleic acid-binding, OB-fold-like protein chr1:5099572-5102558 FORWARD LENGTH=384	453.398	1146.31	1436.27	1251.03	237.62	443.918	284.39	357.889	378.926	239.915	168.829	384.445
Bra034237	AT3G26290	CYP71B26 cytochrome P450, family 71, subfamily B, polypeptide 26 chr3:9632770-9634439 REVERSE LENGTH=500	422.36	961.714	1260.92	1163.82	1099.69	1155.81	735.685	2238.51	2209.57	3508.38	2508.48	1736.07
Bra014280	NA	NA	452.151	613.461	616.489	1245.27	350.558	630.753	952.88	994.925	898.398	1310.17	746.714	796.202
Bra036483	AT4G31690	Transcriptional factor B3 family protein chr4:15343327-15345161 REVERSE LENGTH=461	485.287	778.526	735.267	1302.02	480.263	372.241	369.224	739.064	716.177	1383.08	1467.8	610.536
Bra035679	AT2G28680	RmlC-like cupins superfamily protein chr2:12303118-12304747 REVERSE LENGTH=356	485.982	791.907	596.86	1293.55	678.185	687.286	725.366	876.044	1239.93	601.639	839.695	611.511
Bra000661	AT4G08960	phosphotyrosyl phosphatase activator (PTPA) family protein chr4:5746326-5747994 FORWARD LENGTH=392	462.11	1138.08	1283.36	1229.42	347.622	337.481	380.975	1165.89	972.935	982.928	1182.13	427.059
Bra039316	AT2G45760	BAP2, BAL BON association protein 2 chr2:18847125-18847748 REVERSE LENGTH=207	456.634	428.759	1883.73	1212.48	352.544	227.02	973.611	1151.46	2070.51	3350.26	1032.77	428.945
Bra033109	NA	NA	424.723	555.103	670.406	1101.54	389.962	568.009	1158.98	1742.3	1354.9	1503.5	1233.98	1607.25
Bra032597	NA	NA	424.601	959.203	536.767	1098.47	551.389	440.806	529.74	639.438	676.912	729.206	965.486	570.323
Bra001801	AT3G20750	GATA29 GATA transcription factor 29 chr3:7255016-7256140 FORWARD LENGTH=208	423.274	531.487	388.557	1080.51	341.416	444.807	478.843	596.351	636.795	557.039	393.203	585.536
Bra007502	NA	NA	426.991	669.427	904.995	1086.94	525.164	559.611	904.945	726.815	869.145	692.341	630.02	859.518
Bra037236	AT1G56360	PAP6, ATPAP6 purple acid phosphatase 6 chr1:21098603-21100842 REVERSE LENGTH=466	439.129	812.769	510.957	1108.42	539.738	545.957	648.813	917.67	1094.65	1074.99	941.612	734.755
Bra036695	AT2G13100	Major facilitator superfamily protein chr2:5390206-5391764 FORWARD LENGTH=493	403.202	362.851	311.781	1016.97	437.77	574.184	897.355	274.51	2056.38	1457.81	1029.36	461.628
Bra018711	AT1G45063	copper ion binding;electron carriers chr1:17034068-17034886 REVERSE LENGTH=272	462.805	549.591	569.334	1165.66	301.924	473.361	726.12	983.009	1034.47	2579.96	626.904	638.75
Bra018998	AT1G52890	ANAC019, NAC019 NAC domain containing protein 19 chr1:19697292-19698444 REVERSE LENGTH=317	416.325	1030.13	960.87	1040.14	828.582	760.628	544.018	1472.52	2004.46	1305.62	5961.78	1381.65
Bra013059	AT2G16660	Major facilitator superfamily protein chr2:7218930-7221592 REVERSE LENGTH=546	420.13	1142.4	707.822	1046.8	400.606	620.92	1003.57	1178.59	652.807	642.85	736.061	1114.85
Bra036843	NA	NA	492.381	1080.62	472.641	1223.45	621.339	727.559	938.531	961.661	736.728	733.086	776.146	851.847
Bra031298	NA	NA	487.12	1121.32	1166.83	1209.35	572.736	663.241	336.509	182.703	199.01	290.379	182.25	150.041
Bra035211	AT4G11600	ATGPX6, PHGPX, LSC803, GPX6 glutathione peroxidase 6 chr4:7010021-7011330 REVERSE LENGTH=232	421.229	340.017	466.961	1043.76	1589.63	1584.33	435.77	541.594	320.515	487.082	368.491	1760.38
Bra036851	AT3G50900	unknown protein; BEST Arabidopsis thaliana protein match is: unknown protein (TAIR:AT5G66490.1); Has 45 Blast hits to 45 proteins in 7 species: Archae - 0; Bacteria - 0; Metazoa - 0; Fungi - 0; Plants - 45; Viruses - 0; Other Eukaryotes - 0 (source: NCBI BLink). chr3:18918122-18918466 FORWARD LENGTH=114	415.026	582.433	462.709	1026.33	427.387	582.733	588.084	705.423	706.613	775.034	633.47	559.805
Bra024529	AT1G22670	Protease-associated (PA) RING/U-box zinc finger family protein chr1:8021854-8023516 REVERSE LENGTH=422	451.566	716.5	1153.15	1111.26	450.571	488.14	587.588	1473.01	1325.7	1198.08	1564.44	552.274
Bra038694	AT5G06670	P-loop containing nucleoside triphosphate hydrolases superfamily protein chr5:2048243-2055019 REVERSE LENGTH=986	420.315	636.326	419.074	1027.47	446.274	467.396	602.936	636.147	882.755	672.646	962.3	765.435
Bra003832	AT1G73700	MATE efflux family protein chr1:27717554-27719630 REVERSE LENGTH=476	448.361	898.879	1317.28	1092.02	351.735	521.893	354.693	235.82	618.481	487.148	829.888	573.962
Bra009793	AT5G24800	ATBZIP9, BZO2H2, BZIP9 basic leucine zipper 9 chr5:8515259-8516541 FORWARD LENGTH=277	465.111	842.368	1183.64	1119.27	997.232	999.389	789.982	875.373	1000.55	1565.22	1312.86	1711.01
Bra019200	AT4G24960	ATHVA22D, HVA22D HVA22 homologue D chr4:12828060-12828982 FORWARD LENGTH=135	477.166	789.11	826.716	1142.4	409.23	381.13	462.317	987.546	1144.68	1698.2	541.5	396.092
Bra006656	AT5G60490	FLA12 FASCICLIN-like arabinogalactan-protein 12 chr5:24325916-24326665 REVERSE LENGTH=249	472.351	417.054	476.862	1119.68	537.742	566.99	740.567	538.149	515.518	622.832	476.843	509.361
Bra013763	AT4G24110	unknown protein; Has 76 Blast hits to 76 proteins in 13 species: Archae - 0; Bacteria - 0; Metazoa - 1; Fungi - 0; Plants - 75; Viruses - 0; Other Eukaryotes - 0 (source: NCBI BLink). chr4:12520010-12520762 REVERSE LENGTH=250	441.195	410.093	633.531	1033.24	325.306	252.685	543.861	378.527	743.024	596.777	639.09	199.01
Bra022713	NA	NA	458.497	685.709	514.583	1073.23	541.706	618.605	650.027	659.674	747.818	815.439	1230.35	809.463
Bra005217	AT2G37100	protamine P1 family protein chr2:15591147-15592040 FORWARD LENGTH=297	494.147	847.705	1455.47	1153.56	405.159	306.56	315.978	820.039	976.898	1078.37	1336.75	320.893
Bra031399	AT1G61760	Late embryogenesis abundant (LEA) hydroxyproline-rich glycoprotein family chr1:22807440-22808114 REVERSE LENGTH=224	464.036	907.101	969.484	1082.43	1130.91	1039.52	692.218	956.924	866.639	1120.84	1120.15	1095.66
Bra019477	AT3G46080	C2H2-type zinc finger family protein chr3:16922753-16923247 REVERSE LENGTH=164	455.657	728.507	1160.24	1037.62	498.244	458.798	1053.07	716.518	1404.26	1860.01	1569.89	1091.84
Bra011721	AT4G37170	Pentatricopeptide repeat (PPR) superfamily protein chr4:17498580-17500655 REVERSE LENGTH=691	443.241	509.02	357.861	1000.85	416.028	439.606	521.117	490.746	795.026	648.407	832.321	575.592
Bra033252	AT1G01580	FRO2, FRD1, ATFRO2 ferric reduction oxidase 2 chr1:209395-212810 FORWARD LENGTH=725	496.646	1051.53	1009.66	1118.02	508.74	545.842	595.919	696.463	899.944	957.968	689.776	667.71
Bra018861	AT1G50630	Protein of unknown function (DUF3537) chr1:18751654-18753569 REVERSE LENGTH=453	484.398	866.175	1034.34	1041.6	206.053	135.672	199.642	571.228	806.878	941.99	1090.68	206.523
Bra033440	AT3G52360	unknown protein; FUNCTIONS IN: molecular_function unknown; INVOLVED IN: response to karrikin; LOCATED IN: endomembrane system; EXPRESSED IN: 23 plant structures; EXPRESSED DURING: 14 growth stages; BEST Arabidopsis thaliana protein match is: unknown protein (TAIR:AT2G35850.1); Has 34 Blast hits to 34 proteins in 10 species: Archae - 0; Bacteria - 0; Metazoa - 0; Fungi - 0; Plants - 34; Viruses - …	471.249	629.175	1101.81	1007.45	1539.93	1375.28	518.481	1190.01	1563.78	1431.62	1697.29	1287.69
Bra020111	AT5G20570	ROC1, RBX1, HRT1, ATRBX1 RING-box 1 chr5:6956905-6958221 REVERSE LENGTH=118	499.203	826.832	858.185	1059.26	639.666	754.509	733.556	810.883	824.55	767.403	770.702	676.97
Bra017832	AT4G12040	A20/AN1-like zinc finger family protein chr4:7215341-7215868 FORWARD LENGTH=175	481.906	663.505	461.351	1020.32	397.822	474.02	502.945	590.452	771.711	1012.24	730.724	514.74
Bra017008	AT2G40400	Protein of unknown function (DUF399 and DUF3411) chr2:16869363-16872569 FORWARD LENGTH=735	494.702	655.777	1358.29	1017.32	1039.47	991.861	740.026	1539.93	1691.79	1908.77	1384.19	1640.93
Bra036307	AT5G13930	CHS, TT4, ATCHS Chalcone and stilbene synthase family protein chr5:4488762-4490035 FORWARD LENGTH=395	497.471	652.028	688.13	1007.64	478.982	509.163	366.306	545.201	784.018	845.935	887.203	447.17
				>20,000
				14,000-19,999
				8,000-13,999
				4,000-7,999
				2,000-3999
				1,000-1,999
				500-999
				100-499
				<99
