# Supplementary material for: Genome-Wide Transcriptome Analysis of Two Contrasting Brassica rapa Doubled Haploid Lines under Cold-Stresses Using Br135K Oligomeric Chip
Source: PLoS One. 2014 Aug 28;9(8):e106069. doi: 10.1371/journal.pone.0106069 (PMC4148347; doi:10.1371/journal.pone.0106069)
Supplement: Table S10 — Induced genes by −2°C treatment in Kenshin. C and K indicate Chiifu and Kenshin, respectively. Number 1 to 6 indicates the sample: 1 = control condition (22°C), 2 = 4°C treatment, 3 = 0°C treatment, 4 = −2°C treatment, 5 = −4°C treatment, 6 = 24 h recovery stage after all treatments. (XLSX) [file pone.0106069.s015.xlsx]

## Sheet: Table S10
Table S10. Induced genes by -2℃ treatment in Kenshin. C and K indicate Chiifu and Kenshin, respectively. Number 1 to 6 indicate the sample: 1 = control condition (22℃), 2 = 4℃ treatment, 3 = 0℃ treatment, 4 = -2℃ treatment, 5 = -4℃ treatment, 6 = 24h recovery stage after all treatments.
SEQ_ID	A_thaliana_homologue	A_thaliana_homologue_Description	PI values (Chiifu)						PI values (Kenshin)
			C1	C2	C3	C4	C5	C6	K1	K2	K3	K4	K5	K6
Bra001171	NA	NA	120.798	1178.26	1865.4	3329.45	198.972	240.712	497.972	1818.18	2772.86	4195.48	2249.36	713.442
Bra036082	AT3G50410	OBP1 OBF binding protein 1 chr3:18709872-18710633 FORWARD LENGTH=253	579.185	4189.53	3530.58	3019.05	2036.47	1790.4	493.834	2956.47	2971.21	3148.56	1745.96	1465.44
Bra025302	AT1G64840	Protein of unknown function (DUF295) chr1:24094010-24095164 FORWARD LENGTH=384	328.665	2002.72	2947.82	3073.17	418.082	272.635	492.583	2765.2	4506.7	4150.36	3721.9	1151.51
Bra015328	AT1G04560	AWPM-19-like family protein chr1:1245070-1245888 FORWARD LENGTH=186	170.898	1159.32	2521.81	2661.07	501.777	476.259	492.465	657.398	1325.81	1565.44	950.547	518.192
Bra023612	AT5G17330	GAD, GAD1 glutamate decarboxylase chr5:5711141-5714839 FORWARD LENGTH=502	288.701	437.066	553.04	944.639	982.796	1256.25	492.184	732.576	1048.1	1173.12	1088.43	744.037
Bra015388	AT1G05100	MAPKKK18 mitogen-activated protein kinase kinase kinase 18 chr1:1469679-1470698 FORWARD LENGTH=339	987.925	1140.75	955.37	2283.97	3611.02	3470.91	491.343	1213.42	850.435	1515.3	945.101	5758.29
Bra029900	AT3G48510	unknown protein; BEST Arabidopsis thaliana protein match is: unknown protein (TAIR:AT5G63350.1); Has 98 Blast hits to 98 proteins in 11 species: Archae - 0; Bacteria - 0; Metazoa - 0; Fungi - 0; Plants - 98; Viruses - 0; Other Eukaryotes - 0 (source: NCBI BLink). chr3:17967568-17968452 REVERSE LENGTH=294	916.316	1490.32	1526.73	2144.88	1414.09	1268	491.259	1184.16	1081.64	2269.27	1414.8	3019.2
Bra037578	AT3G18560	unknown protein; BEST Arabidopsis thaliana protein match is: unknown protein (TAIR:AT1G49000.1); Has 95 Blast hits to 95 proteins in 13 species: Archae - 0; Bacteria - 0; Metazoa - 0; Fungi - 0; Plants - 95; Viruses - 0; Other Eukaryotes - 0 (source: NCBI BLink). chr3:6393984-6394571 FORWARD LENGTH=195	953.555	1799.07	1856.75	2032.69	1162.59	1190.7	490.552	1759.73	1670.37	1660.42	1877.02	1113.42
Bra003715	AT1G76590	PLATZ transcription factor family protein chr1:28740875-28741894 FORWARD LENGTH=245	259.09	1112.03	1221.51	537.211	269.961	77.9923	489.797	2344.9	1964.74	1274.48	529.67	212.591
Bra009238	AT5G06860	PGIP1, ATPGIP1 polygalacturonase inhibiting protein 1 chr5:2132373-2133434 FORWARD LENGTH=330	611.733	1999.53	1854.06	1670.57	2874.04	2398.73	487.213	805.283	1091.09	1325.9	983.795	2609.29
Bra011032	AT5G46090	Protein of unknown function (DUF679) chr5:18693485-18694129 FORWARD LENGTH=214	413.881	513.169	362.628	876.423	408.267	486.824	483.47	408.705	438.416	1512.43	557.695	701.473
Bra027963	AT2G03750	P-loop containing nucleoside triphosphate hydrolases superfamily protein chr2:1147968-1149023 REVERSE LENGTH=351	672.309	5106.78	5493.95	4765.88	936.564	812.461	482.12	3128.56	3682.96	3283.92	4082.42	656.093
Bra033928	AT1G68500	unknown protein; BEST Arabidopsis thaliana protein match is: unknown protein (TAIR:AT1G25422.1); Has 16 Blast hits to 16 proteins in 6 species: Archae - 0; Bacteria - 0; Metazoa - 0; Fungi - 0; Plants - 16; Viruses - 0; Other Eukaryotes - 0 (source: NCBI BLink). chr1:25702041-25702322 FORWARD LENGTH=93	302.963	3493.07	3582.43	2798.12	1729.07	1089.36	479.87	2090.89	2135.25	2472.12	2390.23	2923.83
Bra010740	AT4G38550	Arabidopsis phospholipase-like protein (PEARLI 4) family chr4:18025886-18028546 FORWARD LENGTH=612	2430.57	8262.84	8149.38	9215.38	765.658	649.527	478.092	2776.09	2140.55	2910.56	1825.53	660.267
Bra011780	AT4G37730	AtbZIP7, bZIP7 basic leucine-zipper 7 chr4:17723800-17724717 FORWARD LENGTH=305	431.194	623.715	1002.13	1381.18	705.331	778.454	478.035	601.524	984.737	1392.24	1753.89	1534.83
Bra021258	AT3G17609	HYH HY5-homolog chr3:6023971-6024585 FORWARD LENGTH=149	480.156	6850.13	7996.84	6880.32	663.926	1407.34	476.925	5768.39	8937.72	7089.74	10053.2	1880.24
Bra025643	AT5G39785	Protein of unknown function (DUF1666) chr5:15929257-15932215 FORWARD LENGTH=606	745.267	1696.36	2220.07	2901.8	640.804	621.997	474.445	749.551	1134.54	2877.85	1605.42	1081.72
Bra031661	AT1G09320	agenet domain-containing protein chr1:3010270-3012228 REVERSE LENGTH=517	359.63	927.295	1096.69	916.332	378.226	349.796	473.628	915.231	1018.86	1064.21	982.325	523.573
Bra019549	AT3G48510	unknown protein; BEST Arabidopsis thaliana protein match is: unknown protein (TAIR:AT5G63350.1); Has 98 Blast hits to 98 proteins in 11 species: Archae - 0; Bacteria - 0; Metazoa - 0; Fungi - 0; Plants - 98; Viruses - 0; Other Eukaryotes - 0 (source: NCBI BLink). chr3:17967568-17968452 REVERSE LENGTH=294	604.803	965.579	1060.5	1654.34	801.888	831.851	473.472	598.267	681.297	1293.37	723.057	1152.36
Bra040837	AT4G27890	HSP20-like chaperones superfamily protein chr4:13886033-13887220 FORWARD LENGTH=293	305.139	424.139	697.399	2734.67	280.632	232.796	472.769	282.649	417.093	2312.51	337.481	544.786
Bra020746	AT2G21320	B-box zinc finger family protein chr2:9126502-9127652 FORWARD LENGTH=172	243.911	1858.86	1072.05	2259.13	228.909	311.215	471.321	1923.65	2468.13	2382.87	2170.86	986.573
Bra026042	AT1G16530	LBD3, ASL9 ASYMMETRIC LEAVES 2-like 9 chr1:5651470-5652839 REVERSE LENGTH=165	525.721	920.605	861.975	1239.68	691.561	588.807	469.148	697.763	922.61	1355.31	942.581	696.815
Bra000079	AT2G38640	Protein of unknown function (DUF567) chr2:16157725-16158474 REVERSE LENGTH=196	222.741	1127.14	1037.01	943.627	282.546	374.173	468.484	869.008	852.12	1024.38	1110.98	319.015
Bra027233	AT3G15534	unknown protein; FUNCTIONS IN: molecular_function unknown; INVOLVED IN: biological_process unknown; LOCATED IN: cellular_component unknown; BEST Arabidopsis thaliana protein match is: unknown protein (TAIR:AT1G52855.1); Has 30201 Blast hits to 17322 proteins in 780 species: Archae - 12; Bacteria - 1396; Metazoa - 17338; Fungi - 3422; Plants - 5037; Viruses - 0; Other Eukaryotes - 2996 (source: NC…	632.036	849.812	1718.33	2379.76	630.033	643.492	466.796	713.388	1294.75	2312.42	1363.32	1219.99
Bra023047	AT2G36010	E2F3, ATE2FA E2F transcription factor 3 chr2:15119688-15122893 FORWARD LENGTH=483	971.062	2051.17	2257.05	3201.58	1225.88	1161.34	464.332	855.146	1037.88	1442.16	990.575	825.443
Bra009022	AT5G10570	basic helix-loop-helix (bHLH) DNA-binding superfamily protein chr5:3341357-3342877 FORWARD LENGTH=315	489.718	2377.37	1741.48	1628.03	405.98	417.476	464.026	912.797	1271.32	1740.07	1167.75	613.197
Bra019200	AT4G24960	ATHVA22D, HVA22D HVA22 homologue D chr4:12828060-12828982 FORWARD LENGTH=135	477.166	789.11	826.716	1142.4	409.23	381.13	462.317	987.546	1144.68	1698.2	541.5	396.092
Bra016591	AT1G17710	Pyridoxal phosphate phosphatase-related protein chr1:6090763-6091975 REVERSE LENGTH=279	826.175	2358.15	3107.92	3023.16	315.67	415.565	461.371	1115.24	542.333	1452.12	1165.06	403.245
Bra034152	AT3G10910	RING/U-box superfamily protein chr3:3413068-3413613 REVERSE LENGTH=181	544.621	1431.8	1376.98	1410.46	880.494	812.246	461.286	1214.1	1014.64	1265.5	1187.51	877.84
Bra030496	AT1G01060	LHY, LHY1 Homeodomain-like superfamily protein chr1:33992-37061 REVERSE LENGTH=645	764.787	11519.4	11256.2	11506.6	1375.69	1448.53	460.449	10418.9	10927.9	12491.3	10088.1	3405.59
Bra030359	AT5G39050	HXXXD-type acyl-transferase family protein chr5:15634596-15636005 FORWARD LENGTH=469	236.332	1216.81	1587.57	1123.43	276.306	309.962	457.053	1377.76	1574.3	1579.97	1876.98	524.514
Bra011678	AT4G36380	ROT3 Cytochrome P450 superfamily protein chr4:17187973-17192202 REVERSE LENGTH=524	268.397	411.237	745.597	931.322	646.54	527.382	456.418	508.621	863.556	1254.96	595.056	688.296
Bra013850	AT4G24960	ATHVA22D, HVA22D HVA22 homologue D chr4:12828060-12828982 FORWARD LENGTH=135	700.741	3410.48	3039.71	3572.61	517.119	350.971	451.621	5081.38	4925.89	4204.97	2316.32	587.387
Bra013495	NA	NA	380.074	419.841	1202.8	1965.91	334.508	251.012	450.954	902.038	1294.01	2361.75	918.887	431.066
Bra016114	AT1G71810	Protein kinase superfamily protein chr1:27002602-27007964 REVERSE LENGTH=692	297.75	825.46	936.908	740.639	483.082	488.311	449.079	1201.69	1115.72	1212.8	917.074	659.592
Bra009898	AT5G26667	PYR6 P-loop containing nucleoside triphosphate hydrolases superfamily protein chr5:9276659-9278091 FORWARD LENGTH=202	791.361	1352.14	1604.93	1891.07	286.492	292.546	445.407	4053.72	3297.73	4462.18	923.637	852.143
Bra026261	AT4G28365	ENODL3, AtENODL3 early nodulin-like protein 3 chr4:14033012-14033688 REVERSE LENGTH=199	614.657	2576.99	3644.98	4180.73	348.555	315.202	444.344	2030.29	2210.82	3028.54	1565.48	335.101
Bra017666	AT4G34610	BLH6 BEL1-like homeodomain 6 chr4:16530546-16532498 REVERSE LENGTH=532	507.89	1362.04	1543.77	1124.8	813.267	807.943	443.858	1356.89	1273.86	1459.33	1783.54	1037.35
Bra023179	AT5G22540	Plant protein of unknown function (DUF247) chr5:7481546-7482868 REVERSE LENGTH=440	358.402	538.489	1058.9	833.731	84.0141	92.3594	442.169	1179.76	1747.44	2452.66	1347.41	327.1
Bra020189	AT5G22390	Protein of unknown function (DUF3049) chr5:7418383-7418991 REVERSE LENGTH=202	465.798	2040.69	1310.13	2283.6	550.965	574.664	441.695	2320.04	1911.18	2194.74	1850.52	1145.5
Bra021802	AT2G32660	AtRLP22, RLP22 receptor like protein 22 chr2:13853897-13855666 REVERSE LENGTH=589	833.578	8466.39	11946.8	7015.02	862.171	935.146	439.641	6109.4	7696.67	7226.48	8738.7	992.075
Bra036485	AT4G31690	Transcriptional factor B3 family protein chr4:15343327-15345161 REVERSE LENGTH=461	439.262	620.857	955.13	1317.12	401.823	399.314	437.289	700.276	781.92	1377.72	1089.26	429.722
Bra000046	AT2G38250	Homeodomain-like superfamily protein chr2:16018384-16019500 FORWARD LENGTH=289	514.917	660.059	667.26	1172.73	1033.19	1171.2	433.666	740.221	996.706	1345.04	793.457	1398.09
Bra000812	AT4G05030	Copper transport protein family chr4:2576790-2577974 REVERSE LENGTH=110	314.5	232.582	264.602	745.175	386.334	470.961	432.296	465.954	683.962	2074.32	1011.81	1576.63
Bra018071	AT3G48240	Octicosapeptide/Phox/Bem1p family protein chr3:17867381-17868007 FORWARD LENGTH=180	500.899	1351.94	1561.05	1892.29	653.905	640.203	431.768	426.695	557.723	1258.4	1088.96	476.305
Bra033328	AT1G02460	Pectin lyase-like superfamily protein chr1:504897-507099 REVERSE LENGTH=491	451.074	1843.53	3219.2	1740.61	1803.32	1754.58	426.073	1099.24	1036.18	1271.68	1108.87	986.815
Bra023460	AT5G14360	Ubiquitin-like superfamily protein chr5:4631038-4631641 FORWARD LENGTH=163	709.145	2756.85	3261.81	2431.65	732.851	507.315	419.276	2959.93	2056.11	2539.91	2498.67	968.083
Bra020786	AT3G06020	Protein of unknown function (DUF3049) chr3:1813267-1814169 FORWARD LENGTH=300	508.523	2354.74	2858.66	1914.19	605.956	431.222	419.207	1183.78	1460.47	1382.99	2979.92	539.187
Bra017406	AT2G02950	PKS1 phytochrome kinase substrate 1 chr2:855149-856468 REVERSE LENGTH=439	708.37	1769.27	1981.66	2553.32	1153.56	1019.21	416.629	1249.76	1349.08	2330.44	1612.35	393.002
Bra025743	AT1G19490	Basic-leucine zipper (bZIP) transcription factor family protein chr1:6751953-6753959 REVERSE LENGTH=471	740.508	9789.85	10708.5	10029.3	1106.84	992.273	412.139	11178.7	10918.4	11658.4	12400.5	2182.16
Bra005617	AT2G31940	unknown protein; INVOLVED IN: biological_process unknown; LOCATED IN: endomembrane system; EXPRESSED IN: 16 plant structures; EXPRESSED DURING: 6 growth stages; BEST Arabidopsis thaliana protein match is: unknown protein (TAIR:AT5G19875.1); Has 227 Blast hits to 227 proteins in 13 species: Archae - 0; Bacteria - 0; Metazoa - 0; Fungi - 0; Plants - 227; Viruses - 0; Other Eukaryotes - 0 (source: N…	299.247	1246.92	1172.98	2313.73	309.213	381.074	410.407	1264.41	907.184	2263.5	1137.99	484.832
Bra011280	AT1G13080	CYP71B2 cytochrome P450, family 71, subfamily B, polypeptide 2 chr1:4459212-4460807 FORWARD LENGTH=502	279.325	808.7	1149.62	930.385	369.852	362.1	409.496	1087.62	1577.15	1310.13	1474.11	680.835
Bra022198	AT3G17120	unknown protein; BEST Arabidopsis thaliana protein match is: unknown protein (TAIR:AT1G02380.1); Has 67 Blast hits to 67 proteins in 11 species: Archae - 0; Bacteria - 0; Metazoa - 0; Fungi - 0; Plants - 67; Viruses - 0; Other Eukaryotes - 0 (source: NCBI BLink). chr3:5842410-5843246 FORWARD LENGTH=219	1118.8	4470.6	3740.49	3791.15	1095.94	930.145	408.211	1216.03	1104.78	1436.48	1158.88	408.564
Bra012074	AT3G47840	Tetratricopeptide repeat (TPR)-like superfamily protein chr3:17651912-17654032 FORWARD LENGTH=706	382.815	620.496	976.383	1096.78	721.116	323.602	399.046	685.488	1642.38	1764.98	4117.54	678.682
Bra035150	AT1G80820	CCR2, ATCCR2 cinnamoyl coa reductase chr1:30370646-30372460 FORWARD LENGTH=332	569.776	1582.65	2447.94	3420.04	1407.03	1711.13	397.983	870.968	1418.75	2920.61	1467.32	2306.77
Bra005911	AT5G06760	LEA4-5 Late Embryogenesis Abundant 4-5 chr5:2089754-2090313 REVERSE LENGTH=158	1000.78	517.06	615.253	1992.95	597.146	419.977	395.647	491.231	430.887	1673.15	867.139	1646.52
Bra027530	AT5G44110	ATPOP1, ATNAP2, POP1 P-loop containing nucleoside triphosphate hydrolases superfamily protein chr5:17754222-17755672 REVERSE LENGTH=282	400.879	4120.7	6912.59	4699.46	741.064	612.722	395.387	5951.05	7316.65	7386.61	8777.7	1253.18
Bra036486	AT4G31690	Transcriptional factor B3 family protein chr4:15343327-15345161 REVERSE LENGTH=461	460.464	667.096	782.388	1301.87	408.583	327.191	394.574	710.006	718.833	1680.48	1405.4	569.731
Bra004396	AT1G69570	Dof-type zinc finger DNA-binding family protein chr1:26161771-26163230 REVERSE LENGTH=399	1358.93	4541.31	4611.23	3728.54	1491.77	1606.71	394.031	1567.32	2445.36	1614.62	2557.5	681.667
Bra006943	AT3G52740	unknown protein; BEST Arabidopsis thaliana protein match is: unknown protein (TAIR:AT3G44450.1); Has 65 Blast hits to 65 proteins in 13 species: Archae - 0; Bacteria - 0; Metazoa - 0; Fungi - 0; Plants - 65; Viruses - 0; Other Eukaryotes - 0 (source: NCBI BLink). chr3:19546446-19546868 REVERSE LENGTH=140	451.662	1527.77	1714.97	1944.12	427.625	478.6	393.38	2018.04	2073.89	2679.11	2637.32	1086.08
Bra010718	AT4G38960	B-box type zinc finger family protein chr4:18161576-18163045 FORWARD LENGTH=183	125.302	2240.58	2769.41	2209.4	291.996	470.165	393.264	3798.88	4030.23	3536.91	4731.92	737.323
Bra002409	AT5G22390	Protein of unknown function (DUF3049) chr5:7418383-7418991 REVERSE LENGTH=202	536.726	1636.17	1289.91	1220.77	403.57	353.835	386.084	1212.67	945.074	1001.91	738.938	432.046
Bra026361	AT4G27310	B-box type zinc finger family protein chr4:13675853-13676616 FORWARD LENGTH=223	410.496	3736.32	3947.06	3863.13	633.017	589.609	383.593	4858.15	4224.18	2965.27	5827.17	1246.43
Bra031666	AT1G09500	NAD(P)-binding Rossmann-fold superfamily protein chr1:3066811-3068484 FORWARD LENGTH=325	668.137	1638	1725.51	1673.18	309.288	315.998	379.809	1359.66	1742.16	1751.14	1604.86	646.184
Bra031981	AT3G03650	EDA5 Exostosin family protein chr3:884298-886166 REVERSE LENGTH=499	1220.02	3534.91	3684.27	3930.31	467.323	409.954	376.827	767.935	1098.17	2082.57	870.141	170.629
Bra002841	AT5G56160	Sec14p-like phosphatidylinositol transfer family protein chr5:22732444-22735380 FORWARD LENGTH=577	347.531	583.597	977.663	1324.37	210.907	319.237	375.934	871.427	1095.71	1607.59	584.473	441.092
Bra008195	NA	NA	241.431	463.156	1118.16	2686.68	323.701	316.874	375.509	723.844	701.682	2113.02	1170.52	581.666
Bra021686	AT2G30990	Protein of unknown function (DUF688) chr2:13187776-13189761 REVERSE LENGTH=593	858.511	3059.77	2820.08	2232.28	362.29	401.869	374.505	1970.47	1834.27	1817.89	723.795	384.751
Bra016772	AT4G31690	Transcriptional factor B3 family protein chr4:15343327-15345161 REVERSE LENGTH=461	361.768	530.198	656.028	935.174	363.718	339.205	373.773	529.508	745.972	1264.18	1144.04	435.953
Bra030189	AT1G30190	unknown protein; BEST Arabidopsis thaliana protein match is: unknown protein (TAIR:AT2G34610.1); Has 56 Blast hits to 56 proteins in 13 species: Archae - 0; Bacteria - 0; Metazoa - 0; Fungi - 0; Plants - 44; Viruses - 0; Other Eukaryotes - 12 (source: NCBI BLink). chr1:10618966-10619802 FORWARD LENGTH=278	719.751	1339.41	3910.71	2178.79	201.534	213.028	372.626	1877.76	1826	2460.31	627.388	151.299
Bra024273	AT5G64170	dentin sialophosphoprotein-related chr5:25672904-25675934 REVERSE LENGTH=616	406.732	329.928	421.257	882.505	790.179	697.249	371.717	483.331	638.154	1798.46	940.442	829.539
Bra012972	AT5G61280	Remorin family protein chr5:24643625-24644910 REVERSE LENGTH=263	172.139	1352.05	2094.53	1819.95	318.447	310.426	370.897	2354.33	2033.66	2523.52	2180.09	621.591
Bra010501	AT4G36110	SAUR-like auxin-responsive protein family chr4:17090031-17090345 FORWARD LENGTH=104	599.459	2356.63	2277.03	1636.51	956.524	786.069	370.731	1936.54	1799.29	1406.07	2392.66	509.724
Bra036483	AT4G31690	Transcriptional factor B3 family protein chr4:15343327-15345161 REVERSE LENGTH=461	485.287	778.526	735.267	1302.02	480.263	372.241	369.224	739.064	716.177	1383.08	1467.8	610.536
Bra020199	AT5G22730	F-box/RNI-like/FBD-like domains-containing protein chr5:7551632-7553219 REVERSE LENGTH=466	628.75	1653.36	1674.82	1889.66	392.149	412.984	358.777	699.273	836.937	1159.13	830.073	347.733
Bra025324	AT3G28210	PMZ, SAP12 zinc finger (AN1-like) family protein chr3:10520585-10521223 FORWARD LENGTH=186	277.245	242.168	774.295	992.36	987.305	945.287	356.936	417.592	1062.33	2756.85	724.49	2259.56
Bra038788	NA	NA	164.493	675.915	1039.15	525.327	392.001	512.776	351.463	1485.94	1790.87	1183.44	4940.14	982.325
Bra028845	AT5G03220	Mediator complex, subunit Med7 chr5:767617-768584 REVERSE LENGTH=168	170.975	374.472	479.438	2464.36	206.473	411.836	350.212	130.53	284.897	2789.78	374.147	239.75
Bra031078	AT1G19390	Wall-associated kinase family protein chr1:6700772-6703368 REVERSE LENGTH=788	47.2547	113.955	188.158	196.056	49.1981	49.878	349.112	1496.19	2287.09	2392.71	1599.86	344.259
Bra004362	AT1G69160	unknown protein; BEST Arabidopsis thaliana protein match is: unknown protein (TAIR:AT3G13980.1); Has 173 Blast hits to 172 proteins in 54 species: Archae - 0; Bacteria - 0; Metazoa - 25; Fungi - 33; Plants - 84; Viruses - 2; Other Eukaryotes - 29 (source: NCBI BLink). chr1:26000315-26001280 FORWARD LENGTH=321	409.047	1426.21	2340.93	1859.55	593.629	639.032	348.887	1525.54	1729.07	1850.57	2558.97	513.924
Bra013113	AT2G15020	unknown protein; BEST Arabidopsis thaliana protein match is: unknown protein (TAIR:AT5G64190.1); Has 72 Blast hits to 72 proteins in 10 species: Archae - 0; Bacteria - 0; Metazoa - 0; Fungi - 0; Plants - 72; Viruses - 0; Other Eukaryotes - 0 (source: NCBI BLink). chr2:6491706-6493286 REVERSE LENGTH=526	123.244	7204.14	8754.49	4408.43	446.084	509.687	348.24	9788.48	12705.5	7383.19	11672.9	1903.51
Bra009237	AT5G06860	PGIP1, ATPGIP1 polygalacturonase inhibiting protein 1 chr5:2132373-2133434 FORWARD LENGTH=330	272.547	5250.98	6047.8	7757.44	1640.12	2116.9	344.244	3590.6	4578.18	5883.34	5457.39	2847.68
Bra022722	AT5G54470	B-box type zinc finger family protein chr5:22114584-22115315 REVERSE LENGTH=215	410.909	16438.5	16478.7	16264	967.193	1002.67	339.973	11760.6	12317.7	10492.3	16556.6	2945.53
Bra007890	AT1G69930	ATGSTU11, GSTU11 glutathione S-transferase TAU 11 chr1:26337735-26338690 REVERSE LENGTH=234	507.957	1489.31	710.911	1581.84	941.581	2883.75	339.218	941.836	1038.67	1342.47	720.973	1221.81
Bra038960	AT4G13990	Exostosin family protein chr4:8084395-8085960 FORWARD LENGTH=521	646.143	1186.72	1273.22	1737.96	886.777	763.009	339.174	681.34	833.813	1165.85	933.807	670.054
Bra024208	AT4G28365	ENODL3, AtENODL3 early nodulin-like protein 3 chr4:14033012-14033688 REVERSE LENGTH=199	421.036	938.924	1011.49	1677.77	296.502	236.183	339.03	811.955	1086.69	1308.06	540.51	317.42
Bra019466	AT3G44450	unknown protein; BEST Arabidopsis thaliana protein match is: unknown protein (TAIR:AT3G52740.1); Has 63 Blast hits to 63 proteins in 12 species: Archae - 0; Bacteria - 0; Metazoa - 0; Fungi - 0; Plants - 63; Viruses - 0; Other Eukaryotes - 0 (source: NCBI BLink). chr3:16074228-16074578 REVERSE LENGTH=116	268.592	2901.3	3537.1	2527.44	539.663	538.425	339.008	3221.48	3026.15	2803.81	2953.52	822.204
Bra028667	AT5G08200	peptidoglycan-binding LysM domain-containing protein chr5:2638385-2640508 FORWARD LENGTH=409	730.035	1389.4	2129.94	3038.47	1056.61	1271.04	338.665	774.499	1385.73	1768.11	971.471	1114.26
Bra004593	AT2G40970	MYBC1 Homeodomain-like superfamily protein chr2:17097772-17098518 REVERSE LENGTH=248	150.955	316.897	573.324	503.334	147	182.181	332.978	540.832	876.637	1262.67	751.018	321.195
Bra013630	AT4G22620	SAUR-like auxin-responsive protein family chr4:11907631-11908113 FORWARD LENGTH=160	387.361	661.463	1142.83	1183.43	126.881	132.531	330.384	1153.07	1232.31	1193.5	776.99	118.269
Bra013048	AT2G16770	bZIP23 Basic-leucine zipper (bZIP) transcription factor family protein chr2:7279859-7280817 FORWARD LENGTH=249	197.23	687.669	611.179	697.596	293.181	234.232	329.51	899.175	677.277	1130.62	406.077	516.541
Bra030263	NA	NA	323.099	678.769	1009.61	701.528	1408.61	1259.93	328.447	1106.2	1144.18	1610.92	1147.43	1155.78
Bra036487	AT4G31690	Transcriptional factor B3 family protein chr4:15343327-15345161 REVERSE LENGTH=461	412.659	492.73	641.765	1163.51	379.97	270.749	328.055	492.635	659.694	1320.07	1489.12	469.612
Bra021734	AT2G31380	STH salt tolerance homologue chr2:13382150-13383302 FORWARD LENGTH=238	441.78	21014.9	22081.8	17477.5	3202.48	3304.71	318.582	14506.7	17254	18184.4	18463.9	6892.03
Bra005217	AT2G37100	protamine P1 family protein chr2:15591147-15592040 FORWARD LENGTH=297	494.147	847.705	1455.47	1153.56	405.159	306.56	315.978	820.039	976.898	1078.37	1336.75	320.893
Bra014186	AT1G49405	Uncharacterised protein family (UPF0497) chr1:18284335-18284947 REVERSE LENGTH=152	524.776	5442.73	6190.31	5927.43	727.674	921.352	305.971	2212.54	2410.67	3086.14	1910.19	344.095
Bra036072	AT3G50340	unknown protein; BEST Arabidopsis thaliana protein match is: unknown protein (TAIR:AT5G67020.1); Has 128 Blast hits to 128 proteins in 39 species: Archae - 0; Bacteria - 46; Metazoa - 0; Fungi - 3; Plants - 76; Viruses - 0; Other Eukaryotes - 3 (source: NCBI BLink). chr3:18665333-18666544 REVERSE LENGTH=403	538.463	2533.53	4386.42	4647.09	829.214	493.77	304.813	1149.98	1522.33	2278.93	1666.31	490.638
Bra001826	AT3G21330	basic helix-loop-helix (bHLH) DNA-binding superfamily protein chr3:7507720-7508841 FORWARD LENGTH=373	379.269	522.276	930.879	989.685	96.6533	131.741	300.526	488.048	1537.31	3076.88	1911.47	587.934
Bra009302	AT5G06980	unknown protein; FUNCTIONS IN: molecular_function unknown; INVOLVED IN: response to karrikin; LOCATED IN: cellular_component unknown; EXPRESSED IN: 21 plant structures; EXPRESSED DURING: 11 growth stages; BEST Arabidopsis thaliana protein match is: unknown protein (TAIR:AT3G12320.1). chr5:2167799-2169110 FORWARD LENGTH=279	357.108	6308.67	8694.85	9917.96	1178.26	958.332	290.645	4879.55	8825.11	12882.9	13714.4	2982.54
Bra013974	AT3G03341	unknown protein; Has 30201 Blast hits to 17322 proteins in 780 species: Archae - 12; Bacteria - 1396; Metazoa - 17338; Fungi - 3422; Plants - 5037; Viruses - 0; Other Eukaryotes - 2996 (source: NCBI BLink). chr3:790338-790556 REVERSE LENGTH=72	348.82	4357.33	5887.24	5995.97	648.37	624.851	286.074	3585.45	4552.76	4730.18	3766.91	2183.8
Bra012614	AT4G18170	WRKY28, ATWRKY28 WRKY DNA-binding protein 28 chr4:10061508-10062691 FORWARD LENGTH=318	824.008	2061.92	2046.31	2089.56	2283.48	2066.3	286.074	1071.39	601.403	1074.68	671.48	2183.71
Bra006575	AT5G20790	unknown protein; FUNCTIONS IN: molecular_function unknown; INVOLVED IN: biological_process unknown; LOCATED IN: endomembrane system; EXPRESSED IN: 11 plant structures; EXPRESSED DURING: LP.04 four leaves visible, 4 anthesis, petal differentiation and expansion stage; BEST Arabidopsis thaliana protein match is: unknown protein (TAIR:AT3G43110.1); Has 30201 Blast hits to 17322 proteins in 780 speci…	381.799	5701.24	3679.31	1907.69	635.275	460.123	275.575	4076.95	3026.45	1292.41	4737.23	599.036
Bra018141	AT3G47500	CDF3 cycling DOF factor 3 chr3:17504276-17505964 REVERSE LENGTH=448	639.071	8898.04	6578.87	6185.73	1600.98	1402.58	274.926	6715.52	6370.83	4153.26	8478.27	2050.74
Bra029040	AT5G54165	unknown protein; FUNCTIONS IN: molecular_function unknown; INVOLVED IN: biological_process unknown; LOCATED IN: cellular_component unknown; Has 30201 Blast hits to 17322 proteins in 780 species: Archae - 12; Bacteria - 1396; Metazoa - 17338; Fungi - 3422; Plants - 5037; Viruses - 0; Other Eukaryotes - 2996 (source: NCBI BLink). chr5:21984620-21984868 FORWARD LENGTH=82	399.871	268.172	646.086	908.61	293.892	205.776	274.896	392.121	509.493	1272.23	220.972	486.436
Bra038174	AT1G56250	AtPP2-B14, PP2-B14 phloem protein 2-B14 chr1:21061746-21062844 REVERSE LENGTH=282	366.68	230.087	958.302	918.98	300.699	257.344	273.092	146.668	840.526	1179.98	1594.43	246.523
Bra004139	AT5G38890	Nucleic acid-binding, OB-fold-like protein chr5:15569507-15570898 FORWARD LENGTH=191	202.457	523.675	625.167	588.993	259.925	229.508	272.706	1430.95	1358.65	1670.39	2024.76	618.623
Bra038787	NA	NA	482.681	581.395	1657.11	5038.27	1616.87	1422.31	271.844	1290.68	1332.57	3554.64	2172.23	1995.65
Bra016952	AT2G41120	unknown protein; INVOLVED IN: biological_process unknown; LOCATED IN: chloroplast; EXPRESSED IN: 19 plant structures; EXPRESSED DURING: 10 growth stages; CONTAINS InterPro DOMAIN/s: Protein of unknown function DUF309 (InterPro:IPR005500); Has 349 Blast hits to 349 proteins in 112 species: Archae - 2; Bacteria - 189; Metazoa - 0; Fungi - 0; Plants - 31; Viruses - 0; Other Eukaryotes - 127 (source:…	236.881	1785.46	1841.95	1899.49	488.884	464.185	269.6	1886.11	2437.9	2755.97	1915.13	935.649
Bra016945	AT2G41250	Haloacid dehalogenase-like hydrolase (HAD) superfamily protein chr2:17200862-17202551 REVERSE LENGTH=290	273.361	9562.37	8691.75	5912.12	1012.43	862.704	264.621	12432.7	9525.61	6477.62	10498	1939.87
Bra004592	AT2G40900	nodulin MtN21 /EamA-like transporter family protein chr2:17063396-17065514 REVERSE LENGTH=394	465.645	4327.41	4653.01	3909.38	914.898	907.574	259.704	1984.19	1761.09	2029.98	1805.44	323.869
Bra008615	AT5G16530	PIN5 Auxin efflux carrier family protein chr5:5400735-5402626 FORWARD LENGTH=351	440.097	1054.42	1460.01	1337.66	430.056	411.834	259.08	625.25	801.602	1262	1096.68	306.38
Bra038325	AT1G69160	unknown protein; BEST Arabidopsis thaliana protein match is: unknown protein (TAIR:AT3G13980.1); Has 173 Blast hits to 172 proteins in 54 species: Archae - 0; Bacteria - 0; Metazoa - 25; Fungi - 33; Plants - 84; Viruses - 2; Other Eukaryotes - 29 (source: NCBI BLink). chr1:26000315-26001280 FORWARD LENGTH=321	250.055	1362.6	1757.82	1303.31	531.696	540.442	257.218	1223.62	1174.31	1098.62	1674.45	324.594
Bra007816	AT2G25140	HSP98.7, CLPB-M, CLPB4 casein lytic proteinase B4 chr2:10697877-10701998 REVERSE LENGTH=964	305.703	289.833	1009.57	3053.16	326.757	234.232	252.888	173.907	212.619	1411.59	220.018	381.277
Bra007453	AT1G47890	AtRLP7, RLP7 receptor like protein 7 chr1:17643976-17647035 FORWARD LENGTH=1019	255.676	793	1423.24	1474.55	432.406	400.732	251.658	388.992	890.924	2000.88	1306.52	260.399
Bra003994	AT1G69570	Dof-type zinc finger DNA-binding family protein chr1:26161771-26163230 REVERSE LENGTH=399	504.23	9137.99	11079.7	6384.95	876.053	806.057	251.409	8006.91	9009.78	4569.06	11068.5	1730.93
Bra002076	AT2G17660	RPM1-interacting protein 4 (RIN4) family protein chr2:7673359-7673568 FORWARD LENGTH=69	234.721	325.649	834.521	2499.14	195.87	199.453	250.128	212.294	619.027	1740.51	1429.82	385
Bra005681	AT5G01540	LECRKA4.1 lectin receptor kinase a4.1 chr5:211285-213333 REVERSE LENGTH=682	196.128	1476.44	1914.89	1898.84	263.828	313.338	246.22	1539.61	1384.43	2135.86	938.277	494.231
Bra014170	NA	NA	28.7997	47.7656	37.9631	141.07	37.3958	30.652	244.773	897.716	1766.11	3231.35	1563.98	500.2
Bra023541	AT5G15850	COL1, ATCOL1 CONSTANS-like 1 chr5:5176297-5177473 REVERSE LENGTH=355	193.422	6613.66	4835.1	4342.52	310.926	367.102	244.543	9040.76	10902.1	8625.8	11034.6	1344.65
Bra027326	AT3G14590	NTMC2TYPE6.2, NTMC2T6.2 Calcium-dependent lipid-binding (CaLB domain) family protein chr3:4904448-4907741 REVERSE LENGTH=737	367.905	394.753	723.397	1559.11	259.487	235.899	243.686	326.22	419.234	1626.6	644.261	417.768
Bra015989	AT1G73480	alpha/beta-Hydrolases superfamily protein chr1:27629266-27632486 FORWARD LENGTH=463	179.564	1160.25	3846.69	3752.19	398.779	375.095	243.28	2072.75	4271.73	6482.14	3794.77	1073.17
Bra033257	AT1G01520	Homeodomain-like superfamily protein chr1:190596-192139 FORWARD LENGTH=287	215.823	1015.85	1246.54	1206.45	151.275	150.008	237.443	1633.23	1812.4	2217.67	1463.41	309.902
Bra007843	AT2G24540	AFR Galactose oxidase/kelch repeat superfamily protein chr2:10426414-10427532 FORWARD LENGTH=372	443.219	4524.59	3451.72	2936.9	432.4	358.69	235.432	4882.16	3314.1	1735.45	6239.91	1157.33
Bra013351	AT3G17540	F-box and associated interaction domains-containing protein chr3:6002783-6003973 FORWARD LENGTH=396	173.351	289.98	584.4	635.068	178.268	183.138	231.917	472.157	755.224	1155.69	2062.62	319.15
Bra030934	AT1G53470	MSL4 mechanosensitive channel of small conductance-like 4 chr1:19958587-19961578 FORWARD LENGTH=881	282.534	969.091	2160.49	2669.59	557.49	627.527	231.709	1314.11	1840.47	4903.57	1871.42	1478.79
Bra005058	AT2G39220	PLP6, PLA IIB PATATIN-like protein 6 chr2:16375055-16376663 REVERSE LENGTH=499	177.926	183.953	499.935	563.888	194.504	256.491	230.063	438.573	516.592	1001.06	839.464	264.892
Bra032747	AT4G13880	AtRLP48, RLP48 receptor like protein 48 chr4:8026151-8028614 FORWARD LENGTH=725	304.945	482.503	925.24	867.666	334.778	240.671	227.918	386.015	625.794	1227.56	794.662	269.776
Bra041022	AT5G48670	FEM111, AGL80 AGAMOUS-like 80 chr5:19738825-19739790 REVERSE LENGTH=321	211.932	770.045	2927.72	3247.44	330.033	405.39	224.722	2801.81	3873.51	8716.15	5318.7	2709.68
Bra023857	AT3G21890	B-box type zinc finger family protein chr3:7709298-7709663 REVERSE LENGTH=121	251.681	4639.91	5581.53	5412.49	426.931	386.859	224.65	5152.87	5951.94	7347.65	5679.87	1286.84
Bra009096	AT5G05220	unknown protein; Has 30201 Blast hits to 17322 proteins in 780 species: Archae - 12; Bacteria - 1396; Metazoa - 17338; Fungi - 3422; Plants - 5037; Viruses - 0; Other Eukaryotes - 2996 (source: NCBI BLink). chr5:1550273-1550821 FORWARD LENGTH=182	149.703	362.695	780.391	1291.58	512.463	540.883	219.068	607.397	395.591	1473.09	472.721	1127.22
Bra024934	AT5G47560	ATTDT, ATSDAT, TDT tonoplast dicarboxylate transporter chr5:19287895-19290347 REVERSE LENGTH=540	307.009	1277.74	1494.17	1249.27	1158.96	934.652	215.73	1200.86	1925.07	1455.22	1315.9	1254.01
Bra027312	AT3G14770	SWEET2, AtSWEET2 Nodulin MtN3 family protein chr3:4957787-4959202 REVERSE LENGTH=236	923.353	7757.6	5266.67	5178.93	1274.12	1070.94	214.842	5353.46	3436.75	1539.06	4676.5	2738.01
Bra021043	AT4G17550	Major facilitator superfamily protein chr4:9777938-9779738 REVERSE LENGTH=544	327.575	1512.75	1654.56	2717.66	246.305	265.963	209.363	2354.54	2526.56	2297.81	1686.32	230.465
Bra020126	AT5G20790	unknown protein; FUNCTIONS IN: molecular_function unknown; INVOLVED IN: biological_process unknown; LOCATED IN: endomembrane system; EXPRESSED IN: 11 plant structures; EXPRESSED DURING: LP.04 four leaves visible, 4 anthesis, petal differentiation and expansion stage; BEST Arabidopsis thaliana protein match is: unknown protein (TAIR:AT3G43110.1); Has 30201 Blast hits to 17322 proteins in 780 speci…	208.735	6079.1	5358.84	2341.53	289.794	213.967	207.703	3932.51	3298.37	1881	5476.7	515.38
Bra033643	AT5G42760	Leucine carboxyl methyltransferase chr5:17148953-17150105 FORWARD LENGTH=348	88.904	3166.47	2742.27	1033.4	407.559	501.183	202.613	4260.47	3257.57	1190.98	4907.79	887.751
Bra018702	AT1G36160	ACC1, AT-ACC1, EMB22, GK, PAS3 acetyl-CoA carboxylase 1 chr1:13534196-13543773 FORWARD LENGTH=2254	211.064	220.536	567.464	761.302	280.677	249.239	199.139	495.686	570.709	1573.8	251.566	559.425
Bra028437	AT5G39660	CDF2 cycling DOF factor 2 chr5:15878920-15880712 FORWARD LENGTH=457	240.737	1323.77	1967.03	1076.87	274.384	207.478	192.83	1671.74	1746.13	1365.34	2358.04	371.944
Bra038035	AT1G56060	unknown protein; BEST Arabidopsis thaliana protein match is: unknown protein (TAIR:AT2G32210.1); Has 180 Blast hits to 180 proteins in 22 species: Archae - 0; Bacteria - 0; Metazoa - 0; Fungi - 10; Plants - 170; Viruses - 0; Other Eukaryotes - 0 (source: NCBI BLink). chr1:20966737-20967133 REVERSE LENGTH=71	328.362	169.907	897.722	1213.87	429.441	250.156	190.358	190.174	727.062	1926.61	707.61	1046.07
Bra009427	AT5G04830	Nuclear transport factor 2 (NTF2) family protein chr5:1402294-1403671 REVERSE LENGTH=178	196.531	1362.77	2014.26	1382.12	407.76	307.933	186.639	1393.69	1665.9	2194.74	1582.19	713.094
Bra010823	AT1G29640	Protein of unknown function, DUF584 chr1:10355959-10356381 REVERSE LENGTH=140	405.419	630.36	747.863	908.093	463.242	372.702	186.434	856.037	927.104	1063.84	1094	791.089
Bra004507	AT2G46790	APRR9, PRR9, TL1 pseudo-response regulator 9 chr2:19232874-19234901 FORWARD LENGTH=468	244.469	345.659	436.934	781.37	279.296	253.056	185.932	238.121	553.352	1343.16	1305.32	460.28
Bra022838	AT2G31380	STH salt tolerance homologue chr2:13382150-13383302 FORWARD LENGTH=238	242.976	4014.62	3953.91	4172.72	1395.19	1452.59	185.874	5574.28	5638.19	4022.94	4529.35	2372.71
Bra012605	NA	NA	214.305	273.044	1202.55	1856.96	369.691	343.459	183.878	515.666	872.75	1799.92	1571.3	381.654
Bra005688	AT5G01380	Homeodomain-like superfamily protein chr5:155784-157451 REVERSE LENGTH=323	130.984	1435.36	2276.93	2432.76	1908.45	1640.47	182.5	784.648	1547.77	3858.76	1942.27	1037.15
Bra004503	AT2G46830	CCA1 circadian clock associated 1 chr2:19246005-19248717 FORWARD LENGTH=608	263.063	9885.4	11138.2	6207.07	684.748	602.903	180.826	5160.37	8630.05	9162.25	9326.07	1757.99
Bra024795	AT2G02990	RNS1, ATRNS1 ribonuclease 1 chr2:873714-874667 FORWARD LENGTH=230	81.2733	491.026	1075.23	1827.95	3337.3	4095.06	178.893	401.656	540.395	1109.85	480.361	4300.1
Bra011549	AT4G34650	SQS2 squalene synthase 2 chr4:16542377-16544915 FORWARD LENGTH=413	280.388	1619.19	3352.64	6041.69	694.838	656.009	176.192	391.463	1346.2	4009.57	1468.94	1200.86
Bra031903	AT5G64750	ABR1 Integrase-type DNA-binding superfamily protein chr5:25891679-25893656 FORWARD LENGTH=391	243.639	938.474	1527.52	2308.7	1007.06	1002.41	166.284	383.936	534.435	1235.22	676.729	1729.86
Bra002986	AT5G54470	B-box type zinc finger family protein chr5:22114584-22115315 REVERSE LENGTH=215	194.11	2443.85	743.01	1892.09	287.879	215.473	166.15	3036.31	3637.07	2803.11	5390.48	1070.14
Bra033303	AT1G02250	anac005, NAC005 NAC domain containing protein 5 chr1:437951-439559 REVERSE LENGTH=362	166.297	1586.23	2192.77	1673.29	124.668	208.416	162.926	1229.42	985.545	1073.39	487.249	273.751
Bra029778	AT3G09600	Homeodomain-like superfamily protein chr3:2946459-2948270 FORWARD LENGTH=298	417.738	3714.69	3037.26	3875.18	705.751	577.498	159.231	2699.41	2164.18	3276.9	2386.68	783.62
Bra009771	AT5G24530	DMR6 2-oxoglutarate (2OG) and Fe(II)-dependent oxygenase superfamily protein chr5:8378964-8383154 FORWARD LENGTH=341	303.042	383.167	730.865	890.144	255.835	183.081	156.35	701.815	958.543	1004.65	1249.41	162.612
Bra017685	AT4G34990	AtMYB32, MYB32 myb domain protein 32 chr4:16661370-16662289 REVERSE LENGTH=274	167.617	1052.9	906.924	1009.68	163.251	142.04	147.077	617.583	729.74	1103.46	805.046	230.603
Bra010405	AT5G24530	DMR6 2-oxoglutarate (2OG) and Fe(II)-dependent oxygenase superfamily protein chr5:8378964-8383154 FORWARD LENGTH=341	152.197	234.444	619.26	552.22	115.679	89.2661	144.142	536.611	1007.94	1234.06	1543.05	164.484
Bra019582	AT5G23970	HXXXD-type acyl-transferase family protein chr5:8096326-8097612 FORWARD LENGTH=428	126.503	515.305	919.426	519.833	102.826	152.235	140.459	1039.2	1161.97	1292.16	1766.08	165.128
Bra031708	AT1G10360	ATGSTU18, GST29, GSTU18 glutathione S-transferase TAU 18 chr1:3395738-3396806 REVERSE LENGTH=227	184.703	1148.81	1340.25	1303.77	562.083	423.48	130.497	1091.04	1216.62	1716.39	1697.26	753.077
Bra002856	AT5G55970	RING/U-box superfamily protein chr5:22668019-22669312 FORWARD LENGTH=343	326.212	1689.2	3248.48	3597.82	261.354	281.834	127.22	2245.71	2521.81	3106	427.565	162.028
Bra035561	AT5G55180	O-Glycosyl hydrolases family 17 protein chr5:22388834-22390550 FORWARD LENGTH=460	96.9835	391.046	746.054	1157.25	520.416	542.358	122.087	365.57	849.498	1364.39	774.633	1324.79
Bra035353	AT3G55130	ATWBC19, WBC19 white-brown complex homolog 19 chr3:20434111-20436288 REVERSE LENGTH=725	199.222	924.342	1806.85	2523.29	483.547	445.26	118.44	1129.12	1484.64	2686.18	1300.54	788.357
Bra010082	AT5G62430	CDF1 cycling DOF factor 1 chr5:25069298-25070787 REVERSE LENGTH=298	328.719	5683.22	6673.62	4394.77	595.166	599.662	116.051	5488.41	5175.72	2925.03	5544.32	1183.43
Bra001685	NA	NA	84.8206	3538.95	4547.34	3443.24	240.054	203.584	115.5	2736.71	4487.57	5156.2	4919.27	399.36
Bra012231	AT1G20470	SAUR-like auxin-responsive protein family chr1:7094325-7094765 FORWARD LENGTH=146	68.9675	945.511	896.193	543.51	320.395	225.786	113.709	1310.05	1635.32	1654.64	1690	313.81
Bra005384	AT2G34890	CTP synthase family protein chr2:14718195-14721271 REVERSE LENGTH=597	393.105	980.668	2040.33	3547.08	93.1158	58.7797	112.949	1077.23	2065.41	3319.19	2178.59	50.914
Bra013893	AT4G25434	ATNUDT10, NUDT10 nudix hydrolase homolog 10 chr4:13004043-13005771 REVERSE LENGTH=277	168.02	224.066	655.367	403.962	191	197.018	104.827	288.719	452.018	1229.13	225.394	172.359
Bra037110	NA	NA	187.629	2664.52	2301.95	2825.04	290.796	227.62	102.047	621.3	1027.51	1571.05	666.913	375.046
Bra034762	AT3G12320	unknown protein; BEST Arabidopsis thaliana protein match is: unknown protein (TAIR:AT5G06980.4); Has 102 Blast hits to 102 proteins in 16 species: Archae - 0; Bacteria - 0; Metazoa - 0; Fungi - 0; Plants - 98; Viruses - 0; Other Eukaryotes - 4 (source: NCBI BLink). chr3:3924034-3925262 FORWARD LENGTH=269	98.474	4050.8	6312.81	8635.16	492.932	529.195	100.417	6053.84	7023.11	10447.9	8764.7	2225.15
Bra013892	AT4G25433	peptidoglycan-binding LysM domain-containing protein chr4:13001463-13001795 REVERSE LENGTH=110	57.2519	5293.56	7412.49	7701.74	314.971	203.357	98.5092	5186.51	8374.52	11619.7	8034.13	1475.66
Bra029769	AT3G09450	CONTAINS InterPro DOMAIN/s: Fusaric acid resistance protein, conserved region (InterPro:IPR006726); BEST Arabidopsis thaliana protein match is: unknown protein (TAIR:AT2G28780.1); Has 503 Blast hits to 494 proteins in 215 species: Archae - 0; Bacteria - 423; Metazoa - 0; Fungi - 0; Plants - 65; Viruses - 0; Other Eukaryotes - 15 (source: NCBI BLink). chr3:2907548-2910091 FORWARD LENGTH=775	132.355	3739.07	2146.37	1103.75	201.643	279.185	85.5452	2210.11	2279.38	1580.79	2570.34	382.721
Bra010463	AT4G25490	CBF1, DREB1B, ATCBF1 C-repeat/DRE binding factor 1 chr4:13021921-13022562 REVERSE LENGTH=213	79.6019	2597.65	7233.86	5921.17	420.037	410.777	79.827	4819.87	7267.84	5112.22	10455.2	718.305
Bra021464	AT3G02380	COL2, ATCOL2 CONSTANS-like 2 chr3:487438-488624 REVERSE LENGTH=347	34.7084	9362.36	7125.42	4748.03	580.458	669.482	79.1129	8674.57	8384.54	4504.09	13278.5	2244.41
Bra029261	AT5G62430	CDF1 cycling DOF factor 1 chr5:25069298-25070787 REVERSE LENGTH=298	205.214	2692.43	3285.9	2815.27	402.695	336.751	78.5915	2170.28	2750.02	1553.17	2901.6	412.027
Bra001449	AT3G12320	unknown protein; BEST Arabidopsis thaliana protein match is: unknown protein (TAIR:AT5G06980.4); Has 102 Blast hits to 102 proteins in 16 species: Archae - 0; Bacteria - 0; Metazoa - 0; Fungi - 0; Plants - 98; Viruses - 0; Other Eukaryotes - 4 (source: NCBI BLink). chr3:3924034-3925262 FORWARD LENGTH=269	166.952	13377.6	16445	15646.1	1476.99	1378.97	77.4281	8867.04	11177.8	13163.2	15747.6	3461.18
Bra001043	AT3G02380	COL2, ATCOL2 CONSTANS-like 2 chr3:487438-488624 REVERSE LENGTH=347	77.2241	8937.37	10994.2	7286.69	735.221	570.471	69.5842	11660.8	11660.3	7421.58	14872.1	2321.2
Bra021225	AT3G17130	Plant invertase/pectin methylesterase inhibitor superfamily protein chr3:5844495-5845046 REVERSE LENGTH=183	76.9611	514.891	534.51	987.307	85.1164	84.1878	64.0677	290.342	448.74	1156.77	317.624	178.416
Bra035649	AT5G57110	ACA8, AT-ACA8 autoinhibited Ca2+ -ATPase, isoform 8 chr5:23109729-23116857 REVERSE LENGTH=1074	30.9188	755.896	1621.4	1971.81	84.7089	60.4217	41.6992	1665.28	2715.18	5121.61	875.01	267.972
Bra010461	AT4G25480	DREB1A, CBF3, ATCBF3 dehydration response element B1A chr4:13018353-13019003 REVERSE LENGTH=216	24.4193	535.333	1686.89	2147.67	140.377	127.84	31.4694	1006.71	1776.41	1690.94	6539.28	366.009
Bra039558	AT4G15248	B-box type zinc finger family protein chr4:8708881-8709234 FORWARD LENGTH=117	40.005	5290.34	5844.58	3184.31	309.774	244.37	28.9929	4199.79	5075.78	3325.78	4544.67	450.513
Bra013227	AT3G25180	CYP82G1 cytochrome P450, family 82, subfamily G, polypeptide 1 chr3:9167443-9169270 REVERSE LENGTH=515	27.9781	4345.25	4186.36	3997.99	132.148	53.2695	21.7658	1773.82	1978.33	3024.32	2011.47	449.484
Bra016286	AT1G26790	Dof-type zinc finger DNA-binding family protein chr1:9273857-9275312 REVERSE LENGTH=396	39.522	5056.85	3779.94	2313.96	163.364	157.157	21.1558	4796.12	3978.76	1828.87	5820.98	653.236
