# Supplementary material for: Genome-Wide Transcriptome Analysis of Two Contrasting Brassica rapa Doubled Haploid Lines under Cold-Stresses Using Br135K Oligomeric Chip
Source: PLoS One. 2014 Aug 28;9(8):e106069. doi: 10.1371/journal.pone.0106069 (PMC4148347; doi:10.1371/journal.pone.0106069)
Supplement: Table S11 — Genes up-regulated over 4-fold in Chiifu by −4°C treatment. C and K indicate Chiifu and Kenshin, respectively. Number 1 to 6 indicates the sample: 1 = control condition (22°C), 2 = 4°C treatment, 3 = 0°C treatment, 4 = −2°C treatment, 5 = −4°C treatment, 6 = 24 h recovery stage after all treatments. (XLSX) [file pone.0106069.s016.xlsx]

## Sheet: Table S11
Table S11. Genes up-regulated over 4-fold in Chiifu by -4℃ treatment. C and K indicate Chiifu and Kenshin, respectively. Number 1 to 6 indicate the sample: 1 = control condition (22℃), 2 = 4℃ treatment, 3 = 0℃ treatment, 4 = -2℃ treatment, 5 = -4℃ treatment, 6 = 24h recovery stage after all treatments.
Br_ID	At_ID	Gene Description	PI values (Chiifu)						PI values (Kenshin)						Fold change
			C1	C2	C3	C4	C5	C6	K1	K2	K3	K4	K5	K6	C2/C1	C3/C1	C4/C1	C5/C1	C6/C1	K2/K1	K3/K1	K4/K1	K5/K1	K6/K1
Bra009716	AT5G23940	PEL3 (Permeable leaves 3, putative acyl-transferase family protein)	116.834	4823.74	3079.97	4798	1744.56	1885.3	2137.68	1225.63	1650.28	1637.37	2670.42	1634.86	41.2871	26.3619	41.0668	14.932	16.1366	-1.74415	-1.29534	-1.30556	1.24921	-1.30756
Bra026181	AT1G14870	PCR2 (PLANT CADMIUM RESISTANCE 2)	221.268	1695.11	4298.62	2290.97	1576.77	1595.82	319.787	292.962	331.575	239.639	139.431	472.765	14.5087	19.4272	10.3538	7.12606	7.21216	-1.09156	1.03686	-1.33445	-2.29351	1.47837
Bra033985	AT1G72260	THI2.1 (Thionin 2.1)	809.804	8924.29	9858.55	5990.48	1496.51	1255.13	118.221	236.069	167.406	177.175	140.519	176.31	76.3844	12.174	7.39744	1.84799	1.54992	1.99684	1.41604	1.49868	1.18861	1.49136
Bra029055	AT5G53870	ENODL1 (Early nodulin-like protein 1)	1013.09	2936.58	4656.8	6383.51	1721.77	1602.82	1247.23	1550.94	2027.99	2111.34	2272.73	1726.72	25.1346	4.59663	6.30103	1.69952	1.58211	1.24351	1.626	1.69282	1.82222	1.38444
Bra017371	AT2G03760	ST1 (Sulphotransferase 1)	310.527	2987.06	2064.24	1846.15	352.666	282.844	393.074	243.677	424.851	323.368	263.469	131.894	25.5667	6.64754	5.94522	1.1357	-1.09787	-1.61309	1.08084	-1.21556	-1.49192	-2.98023
Bra036465	AT2G20340	AAS (Aromatic aldehyde synthase)	203.048	2246.09	3196.71	3325.41	196.895	224.31	134.752	57.8439	48.499	81.0536	54.7867	38.1999	19.2246	15.7436	16.3775	-1.03125	1.10471	-2.32958	-2.77845	-1.6625	-2.45958	-3.52755
Bra003958	NA	NA	473.412	2306.55	3563.12	5153.96	117.808	140.101	16.9484	78.1648	21.7225	25.7346	94.0733	21.6697	19.7421	7.52647	10.8868	-4.0185	-3.37908	4.61193	1.28168	1.51841	5.55057	1.27857
Bra009220	AT5G06720	PA2 (Peroxidase 2)	441.236	1688.68	3069.34	4026.36	380.204	329.703	157.833	100.902	60.749	215.176	76.6956	82.5899	14.4537	6.95623	9.12518	-1.16052	-1.33828	-1.56422	-2.59812	1.36331	-2.05791	-1.91104
Bra019973	AT1G09950	RAS1 (RESPONSE TO ABA AND SALT 1)	664.644	2423.08	4157.88	5245.22	621.194	499.165	533.131	1048.7	1114.1	871.812	673.686	501.808	20.7395	6.2558	7.89177	-1.06995	-1.33151	1.96706	2.08973	1.63527	1.26364	-1.06242
Bra003883	AT1G72360	ERF73 (Ethyle response factor 73)	750.798	4102.42	4044.89	3549.92	663.414	580.547	1310.4	1745.2	1943.44	1563.45	2351.54	1000.72	35.1132	5.38745	4.7282	-1.13172	-1.29326	1.33181	1.48309	1.19311	1.79452	-1.30946
Bra020865	AT4G21870	HSP20-like chaperones superfamily protein	980.808	7110.72	5493.71	4565.9	801.057	872.555	770.803	1381.73	918.166	942.949	660.1	821.806	60.8617	5.60121	4.65524	-1.22439	-1.12406	1.79259	1.19118	1.22333	-1.16771	1.06617
Bra026797	AT1G14860	NUDT18 (Nudix hydrolase homolog 18)	4255.19	13174.1	16269.8	18399.6	9311.43	10388.6	8721.3	9024.3	12299.1	16720.4	12234.5	9828.6	112.759	3.82352	4.32404	2.18825	2.4414	1.03474	1.41024	1.91719	1.40283	1.12697
Bra014072	NA	NA	1413.74	5245.76	5060.35	6111.45	1365.76	1335.99	822.037	828.176	873.249	946.607	1142.61	673.496	44.8993	3.57941	4.3229	-1.03513	-1.0582	1.00747	1.0623	1.15154	1.38997	-1.22055
Bra031586	AT1G07590	Tetratricopeptide repeat (TPR)-like superfamily protein	712.665	1253.92	2309.74	4492.28	1290.48	1483.74	303.378	434.648	372.158	471.666	1327.62	499.47	10.7325	3.24099	6.30349	1.81078	2.08196	1.43269	1.22671	1.55471	4.37612	1.64636
	>20,000
	14,000-19,999
	8,000-13,999
	4,000-7,999
	2,000-3999
	1,000-1,999
	500-999
	100-499
	<99
