# Supplementary material for: Genome-Wide Transcriptome Analysis of Two Contrasting Brassica rapa Doubled Haploid Lines under Cold-Stresses Using Br135K Oligomeric Chip
Source: PLoS One. 2014 Aug 28;9(8):e106069. doi: 10.1371/journal.pone.0106069 (PMC4148347; doi:10.1371/journal.pone.0106069)
Supplement: Table S12 — Genes induced by Chilling (4°C) in both Chiifu and Kenshin. C and K indicate Chiifu and Kenshin, respectively. Number 1 to 6 indicates the sample: 1 = control condition (22°C), 2 = 4°C treatment, 3 = 0°C treatment, 4 = −2°C treatment, 5 = −4°C treatment, 6 = 24 h recovery stage after all treatments. (XLSX) [file pone.0106069.s017.xlsx]

## Sheet: Table S12
Table S12. Genes induced by Chilling (4°C) in both Chiifu and Kenshin. C and K indicate Chiifu and Kenshin, respectively. Number 1 to 6 indicate the sample: 1 = control condition (22℃), 2 = 4℃ treatment, 3 = 0℃ treatment, 4 = -2℃ treatment, 5 = -4℃ treatment, 6 = 24h recovery stage after all treatments.
Genotype	Br SEQ_ID	A_thaliana_homologue	A_thaliana_homologue_Description	PI values (Chiifu)						PI vlaues (Kenshin)
				C1	C2	C3	C4	C5	C6	K1	K2	K3	K4	K5	K6
Chiifu (174 genes)	Bra013227	AT3G25180	CYP82G1 cytochrome P450, family 82, subfamily G, polypeptide 1 chr3:9167443-9169270 REVERSE LENGTH=515	27.9781	4345.25	4186.36	3997.99	132.148	53.2695	21.7658	1773.82	1978.33	3024.32	2011.47	449.484
	Bra021464	AT3G02380	COL2, ATCOL2 CONSTANS-like 2 chr3:487438-488624 REVERSE LENGTH=347	34.7084	9362.36	7125.42	4748.03	580.458	669.482	79.1129	8674.57	8384.54	4504.09	13278.5	2244.41
	Bra016286	AT1G26790	Dof-type zinc finger DNA-binding family protein chr1:9273857-9275312 REVERSE LENGTH=396	39.522	5056.85	3779.94	2313.96	163.364	157.157	21.1558	4796.12	3978.76	1828.87	5820.98	653.236
	Bra039558	AT4G15248	B-box type zinc finger family protein chr4:8708881-8709234 FORWARD LENGTH=117	40.005	5290.34	5844.58	3184.31	309.774	244.37	28.9929	4199.79	5075.78	3325.78	4544.67	450.513
	Bra013892	AT4G25433	peptidoglycan-binding LysM domain-containing protein chr4:13001463-13001795 REVERSE LENGTH=110	57.2519	5293.56	7412.49	7701.74	314.971	203.357	98.5092	5186.51	8374.52	11619.7	8034.13	1475.66
	Bra001043	AT3G02380	COL2, ATCOL2 CONSTANS-like 2 chr3:487438-488624 REVERSE LENGTH=347	77.2241	8937.37	10994.2	7286.69	735.221	570.471	69.5842	11660.8	11660.3	7421.58	14872.1	2321.2
	Bra013226	AT3G25190	Vacuolar iron transporter (VIT) family protein chr3:9174505-9175614 FORWARD LENGTH=219	78.1991	2506.57	2967.58	2010.04	197.267	162.582	35.1244	404.562	433.156	567.804	989.829	60.3255
	Bra010463	AT4G25490	CBF1, DREB1B, ATCBF1 C-repeat/DRE binding factor 1 chr4:13021921-13022562 REVERSE LENGTH=213	79.6019	2597.65	7233.86	5921.17	420.037	410.777	79.827	4819.87	7267.84	5112.22	10455.2	718.305
	Bra001685	NA	NA	84.8206	3538.95	4547.34	3443.24	240.054	203.584	115.5	2736.71	4487.57	5156.2	4919.27	399.36
	Bra033643	AT5G42760	Leucine carboxyl methyltransferase chr5:17148953-17150105 FORWARD LENGTH=348	88.904	3166.47	2742.27	1033.4	407.559	501.183	202.613	4260.47	3257.57	1190.98	4907.79	887.751
	Bra034762	AT3G12320	unknown protein; BEST Arabidopsis thaliana protein match is: unknown protein (TAIR:AT5G06980.4); Has 102 Blast hits to 102 proteins in 16 species: Archae - 0; Bacteria - 0; Metazoa - 0; Fungi - 0; Plants - 98; Viruses - 0; Other Eukaryotes - 4 (source: NCBI BLink). chr3:3924034-3925262 FORWARD LENGTH=269	98.474	4050.8	6312.81	8635.16	492.932	529.195	100.417	6053.84	7023.11	10447.9	8764.7	2225.15
	Bra009716	AT5G23940	EMB3009, PEL3, DCR HXXXD-type acyl-transferase family protein chr5:8076616-8079677 REVERSE LENGTH=484	116.834	4823.74	3079.97	4798	1744.56	1885.3	2137.68	1225.63	1650.28	1637.37	2670.42	1634.86
	Bra001171	NA	NA	120.798	1178.26	1865.4	3329.45	198.972	240.712	497.972	1818.18	2772.86	4195.48	2249.36	713.442
	Bra013113	AT2G15020	unknown protein; BEST Arabidopsis thaliana protein match is: unknown protein (TAIR:AT5G64190.1); Has 72 Blast hits to 72 proteins in 10 species: Archae - 0; Bacteria - 0; Metazoa - 0; Fungi - 0; Plants - 72; Viruses - 0; Other Eukaryotes - 0 (source: NCBI BLink). chr2:6491706-6493286 REVERSE LENGTH=526	123.244	7204.14	8754.49	4408.43	446.084	509.687	348.24	9788.48	12705.5	7383.19	11672.9	1903.51
	Bra010718	AT4G38960	B-box type zinc finger family protein chr4:18161576-18163045 FORWARD LENGTH=183	125.302	2240.58	2769.41	2209.4	291.996	470.165	393.264	3798.88	4030.23	3536.91	4731.92	737.323
	Bra001178	AT3G06020	Protein of unknown function (DUF3049) chr3:1813267-1814169 FORWARD LENGTH=300	127.321	1025.61	1058.15	644.955	97.4181	143.106	65.0738	119.099	179.556	216.462	250.193	87.222
	Bra021165	AT3G16160	Tesmin/TSO1-like CXC domain-containing protein chr3:5473366-5475090 REVERSE LENGTH=368	127.758	2229.42	1708.69	2248.78	267.576	426.498	92.3893	103.212	55.6744	198.173	120.363	70.8897
	Bra005688	AT5G01380	Homeodomain-like superfamily protein chr5:155784-157451 REVERSE LENGTH=323	130.984	1435.36	2276.93	2432.76	1908.45	1640.47	182.5	784.648	1547.77	3858.76	1942.27	1037.15
	Bra029769	AT3G09450	CONTAINS InterPro DOMAIN/s: Fusaric acid resistance protein, conserved region (InterPro:IPR006726); BEST Arabidopsis thaliana protein match is: unknown protein (TAIR:AT2G28780.1); Has 503 Blast hits to 494 proteins in 215 species: Archae - 0; Bacteria - 423; Metazoa - 0; Fungi - 0; Plants - 65; Viruses - 0; Other Eukaryotes - 15 (source: NCBI BLink). chr3:2907548-2910091 FORWARD LENGTH=775	132.355	3739.07	2146.37	1103.75	201.643	279.185	85.5452	2210.11	2279.38	1580.79	2570.34	382.721
	Bra018363	AT2G29740	UGT71C2 UDP-glucosyl transferase 71C2 chr2:12706747-12708171 FORWARD LENGTH=474	135.037	1637.14	1851.07	2103.25	164.12	178.682	44.2266	1008.82	774.416	732.13	576.837	232.667
	Bra033303	AT1G02250	anac005, NAC005 NAC domain containing protein 5 chr1:437951-439559 REVERSE LENGTH=362	166.297	1586.23	2192.77	1673.29	124.668	208.416	162.926	1229.42	985.545	1073.39	487.249	273.751
	Bra001449	AT3G12320	unknown protein; BEST Arabidopsis thaliana protein match is: unknown protein (TAIR:AT5G06980.4); Has 102 Blast hits to 102 proteins in 16 species: Archae - 0; Bacteria - 0; Metazoa - 0; Fungi - 0; Plants - 98; Viruses - 0; Other Eukaryotes - 4 (source: NCBI BLink). chr3:3924034-3925262 FORWARD LENGTH=269	166.952	13377.6	16445	15646.1	1476.99	1378.97	77.4281	8867.04	11177.8	13163.2	15747.6	3461.18
	Bra017685	AT4G34990	AtMYB32, MYB32 myb domain protein 32 chr4:16661370-16662289 REVERSE LENGTH=274	167.617	1052.9	906.924	1009.68	163.251	142.04	147.077	617.583	729.74	1103.46	805.046	230.603
	Bra014500	AT3G60290	2-oxoglutarate (2OG) and Fe(II)-dependent oxygenase superfamily protein chr3:22282662-22284414 FORWARD LENGTH=357	170.288	1392.5	2692.05	2240.02	210.599	134.616	186.13	643.97	1282.07	565.971	1256.88	360.887
	Bra015328	AT1G04560	AWPM-19-like family protein chr1:1245070-1245888 FORWARD LENGTH=186	170.898	1159.32	2521.81	2661.07	501.777	476.259	492.465	657.398	1325.81	1565.44	950.547	518.192
	Bra012972	AT5G61280	Remorin family protein chr5:24643625-24644910 REVERSE LENGTH=263	172.139	1352.05	2094.53	1819.95	318.447	310.426	370.897	2354.33	2033.66	2523.52	2180.09	621.591
	Bra015989	AT1G73480	alpha/beta-Hydrolases superfamily protein chr1:27629266-27632486 FORWARD LENGTH=463	179.564	1160.25	3846.69	3752.19	398.779	375.095	243.28	2072.75	4271.73	6482.14	3794.77	1073.17
	Bra031708	AT1G10360	ATGSTU18, GST29, GSTU18 glutathione S-transferase TAU 18 chr1:3395738-3396806 REVERSE LENGTH=227	184.703	1148.81	1340.25	1303.77	562.083	423.48	130.497	1091.04	1216.62	1716.39	1697.26	753.077
	Bra033665	AT5G43160	QWRF9 Family of unknown function (DUF566) chr5:17329275-17330736 FORWARD LENGTH=261	185.319	1333.57	875.637	353.798	532.721	60.2858	240.264	503.966	430.262	218.287	274.926	249.75
	Bra037110	NA	NA	187.629	2664.52	2301.95	2825.04	290.796	227.62	102.047	621.3	1027.51	1571.05	666.913	375.046
	Bra012603	AT4G18350	NCED2, ATNCED2 nine-cis-epoxycarotenoid dioxygenase 2 chr4:10142672-10144423 FORWARD LENGTH=583	193.287	1261.75	107.54	1170.47	135.638	172.097	190.281	92.7301	202.23	165.288	308.112	102.22
	Bra023541	AT5G15850	COL1, ATCOL1 CONSTANS-like 1 chr5:5176297-5177473 REVERSE LENGTH=355	193.422	6613.66	4835.1	4342.52	310.926	367.102	244.543	9040.76	10902.1	8625.8	11034.6	1344.65
	Bra002986	AT5G54470	B-box type zinc finger family protein chr5:22114584-22115315 REVERSE LENGTH=215	194.11	2443.85	743.01	1892.09	287.879	215.473	166.15	3036.31	3637.07	2803.11	5390.48	1070.14
	Bra005681	AT5G01540	LECRKA4.1 lectin receptor kinase a4.1 chr5:211285-213333 REVERSE LENGTH=682	196.128	1476.44	1914.89	1898.84	263.828	313.338	246.22	1539.61	1384.43	2135.86	938.277	494.231
	Bra009427	AT5G04830	Nuclear transport factor 2 (NTF2) family protein chr5:1402294-1403671 REVERSE LENGTH=178	196.531	1362.77	2014.26	1382.12	407.76	307.933	186.639	1393.69	1665.9	2194.74	1582.19	713.094
	Bra036465	AT2G20340	Pyridoxal phosphate (PLP)-dependent transferases superfamily protein chr2:8779804-8782490 FORWARD LENGTH=490	203.048	2246.09	3196.71	3325.41	196.895	224.31	134.752	57.8439	48.499	81.0536	54.7867	38.1999
	Bra029261	AT5G62430	CDF1 cycling DOF factor 1 chr5:25069298-25070787 REVERSE LENGTH=298	205.214	2692.43	3285.9	2815.27	402.695	336.751	78.5915	2170.28	2750.02	1553.17	2901.6	412.027
	Bra020126	AT5G20790	unknown protein; FUNCTIONS IN: molecular_function unknown; INVOLVED IN: biological_process unknown; LOCATED IN: endomembrane system; EXPRESSED IN: 11 plant structures; EXPRESSED DURING: LP.04 four leaves visible, 4 anthesis, petal differentiation and expansion stage; BEST Arabidopsis thaliana protein match is: unknown protein (TAIR:AT3G43110.1); Has 30201 Blast hits to 17322 proteins in 780 speci…	208.735	6079.1	5358.84	2341.53	289.794	213.967	207.703	3932.51	3298.37	1881	5476.7	515.38
	Bra016540	AT1G18810	phytochrome kinase substrate-related chr1:6485709-6486872 REVERSE LENGTH=387	211.749	1906.76	1637	658.713	419.521	307.969	171.619	1733.4	1547.27	733.507	1599.28	350.733
	Bra033257	AT1G01520	Homeodomain-like superfamily protein chr1:190596-192139 FORWARD LENGTH=287	215.823	1015.85	1246.54	1206.45	151.275	150.008	237.443	1633.23	1812.4	2217.67	1463.41	309.902
	Bra017111	AT2G38640	Protein of unknown function (DUF567) chr2:16157725-16158474 REVERSE LENGTH=196	217.536	2836.08	2477.72	1738.32	815.88	779.949	237.11	1337.19	987.626	995.695	1080.17	664.817
	Bra026181	AT1G14870	PCR2 PLANT CADMIUM RESISTANCE 2 chr1:5128591-5129458 REVERSE LENGTH=152	221.268	1695.11	4298.62	2290.97	1576.77	1595.82	319.787	292.962	331.575	239.639	139.431	472.765
	Bra000079	AT2G38640	Protein of unknown function (DUF567) chr2:16157725-16158474 REVERSE LENGTH=196	222.741	1127.14	1037.01	943.627	282.546	374.173	468.484	869.008	852.12	1024.38	1110.98	319.015
	Bra010377	NA	NA	236.223	2585.85	3512.37	2316.47	785.037	671.135	1323.75	11031.5	12130.6	10645.3	13240.5	4074.59
	Bra030359	AT5G39050	HXXXD-type acyl-transferase family protein chr5:15634596-15636005 FORWARD LENGTH=469	236.332	1216.81	1587.57	1123.43	276.306	309.962	457.053	1377.76	1574.3	1579.97	1876.98	524.514
	Bra016952	AT2G41120	unknown protein; INVOLVED IN: biological_process unknown; LOCATED IN: chloroplast; EXPRESSED IN: 19 plant structures; EXPRESSED DURING: 10 growth stages; CONTAINS InterPro DOMAIN/s: Protein of unknown function DUF309 (InterPro:IPR005500); Has 349 Blast hits to 349 proteins in 112 species: Archae - 2; Bacteria - 189; Metazoa - 0; Fungi - 0; Plants - 31; Viruses - 0; Other Eukaryotes - 127 (source:…	236.881	1785.46	1841.95	1899.49	488.884	464.185	269.6	1886.11	2437.9	2755.97	1915.13	935.649
	Bra003520	AT3G63010	ATGID1B, GID1B alpha/beta-Hydrolases superfamily protein chr3:23289717-23290998 FORWARD LENGTH=358	237.732	1179.36	815.435	830.439	150.176	159.908	196.941	303.392	323.31	433.329	273.554	168.472
	Bra028437	AT5G39660	CDF2 cycling DOF factor 2 chr5:15878920-15880712 FORWARD LENGTH=457	240.737	1323.77	1967.03	1076.87	274.384	207.478	192.83	1671.74	1746.13	1365.34	2358.04	371.944
	Bra022838	AT2G31380	STH salt tolerance homologue chr2:13382150-13383302 FORWARD LENGTH=238	242.976	4014.62	3953.91	4172.72	1395.19	1452.59	185.874	5574.28	5638.19	4022.94	4529.35	2372.71
	Bra020746	AT2G21320	B-box zinc finger family protein chr2:9126502-9127652 FORWARD LENGTH=172	243.911	1858.86	1072.05	2259.13	228.909	311.215	471.321	1923.65	2468.13	2382.87	2170.86	986.573
	Bra001886	AT3G22840	ELIP1, ELIP Chlorophyll A-B binding family protein chr3:8084628-8085445 REVERSE LENGTH=195	244.111	6363.17	8739.87	10411.3	334.221	313.055	4797.42	8646.77	13406.1	16285.8	16119.2	5296.59
	Bra038325	AT1G69160	unknown protein; BEST Arabidopsis thaliana protein match is: unknown protein (TAIR:AT3G13980.1); Has 173 Blast hits to 172 proteins in 54 species: Archae - 0; Bacteria - 0; Metazoa - 25; Fungi - 33; Plants - 84; Viruses - 2; Other Eukaryotes - 29 (source: NCBI BLink). chr1:26000315-26001280 FORWARD LENGTH=321	250.055	1362.6	1757.82	1303.31	531.696	540.442	257.218	1223.62	1174.31	1098.62	1674.45	324.594
	Bra023857	AT3G21890	B-box type zinc finger family protein chr3:7709298-7709663 REVERSE LENGTH=121	251.681	4639.91	5581.53	5412.49	426.931	386.859	224.65	5152.87	5951.94	7347.65	5679.87	1286.84
	Bra031897	AT5G64850	FUNCTIONS IN: molecular_function unknown; INVOLVED IN: biological_process unknown; LOCATED IN: plasma membrane; EXPRESSED IN: 22 plant structures; EXPRESSED DURING: 13 growth stages; CONTAINS InterPro DOMAIN/s: RPM1-interacting protein 4, defence response (InterPro:IPR008700); BEST Arabidopsis thaliana protein match is: unknown protein (TAIR:AT5G09960.1); Has 30201 Blast hits to 17322 proteins in…	253.686	1598.31	1927.8	1109.91	422.317	439.676	760.002	7940.67	7065.88	4107.15	6360.4	1885.86
	Bra023610	AT5G17300	RVE1 Homeodomain-like superfamily protein chr5:5690435-5692435 REVERSE LENGTH=387	256.396	6471.14	5492.8	4037.36	505.897	539.425	207.5	596.971	1037.19	482.685	846.314	491.315
	Bra003715	AT1G76590	PLATZ transcription factor family protein chr1:28740875-28741894 FORWARD LENGTH=245	259.09	1112.03	1221.51	537.211	269.961	77.9923	489.797	2344.9	1964.74	1274.48	529.67	212.591
	Bra004503	AT2G46830	CCA1 circadian clock associated 1 chr2:19246005-19248717 FORWARD LENGTH=608	263.063	9885.4	11138.2	6207.07	684.748	602.903	180.826	5160.37	8630.05	9162.25	9326.07	1757.99
	Bra035271	AT5G49690	UDP-Glycosyltransferase superfamily protein chr5:20189968-20191350 REVERSE LENGTH=460	264.139	1956.43	1347.29	1491.77	274.471	448.861	384.926	410.851	278.13	348.073	317.288	344.601
	Bra019466	AT3G44450	unknown protein; BEST Arabidopsis thaliana protein match is: unknown protein (TAIR:AT3G52740.1); Has 63 Blast hits to 63 proteins in 12 species: Archae - 0; Bacteria - 0; Metazoa - 0; Fungi - 0; Plants - 63; Viruses - 0; Other Eukaryotes - 0 (source: NCBI BLink). chr3:16074228-16074578 REVERSE LENGTH=116	268.592	2901.3	3537.1	2527.44	539.663	538.425	339.008	3221.48	3026.15	2803.81	2953.52	822.204
	Bra009237	AT5G06860	PGIP1, ATPGIP1 polygalacturonase inhibiting protein 1 chr5:2132373-2133434 FORWARD LENGTH=330	272.547	5250.98	6047.8	7757.44	1640.12	2116.9	344.244	3590.6	4578.18	5883.34	5457.39	2847.68
	Bra006560	AT5G20480	EFR EF-TU receptor chr5:6922497-6925679 FORWARD LENGTH=1031	272.704	1191.03	2507.62	3578	275.031	250.239	29.9035	98.5956	372.601	528.334	72.8427	87.6296
	Bra016945	AT2G41250	Haloacid dehalogenase-like hydrolase (HAD) superfamily protein chr2:17200862-17202551 REVERSE LENGTH=290	273.361	9562.37	8691.75	5912.12	1012.43	862.704	264.621	12432.7	9525.61	6477.62	10498	1939.87
	Bra040389	NA	NA	274.368	1091.24	330.667	756.815	631.366	307.381	261.491	765.166	679.231	693.51	626.451	594.413
	Bra011549	AT4G34650	SQS2 squalene synthase 2 chr4:16542377-16544915 FORWARD LENGTH=413	280.388	1619.19	3352.64	6041.69	694.838	656.009	176.192	391.463	1346.2	4009.57	1468.94	1200.86
	Bra030064	AT4G22100	BGLU3 beta glucosidase 2 chr4:11707370-11709932 REVERSE LENGTH=507	281.736	1456.36	2347.23	2506.67	388.216	538.47	691.536	3771.27	4188.46	4319.47	5321.59	1195.87
	Bra012894	AT3G50630	KRP2, ICK2 KIP-related protein 2 chr3:18800508-18801366 FORWARD LENGTH=209	283.601	1145.9	537.282	409.889	467.322	561.943	438.704	365.76	167.065	289.449	324.474	263.842
	Bra030941	AT1G53330	Pentatricopeptide repeat (PPR) superfamily protein chr1:19896027-19897442 FORWARD LENGTH=471	288.075	1000.9	191.821	235.083	134.469	116.421	168.712	271.637	73.7718	120.774	188.782	162.27
	Bra026356	AT4G27360	Dynein light chain type 1 family protein chr4:13694032-13694517 FORWARD LENGTH=103	289.138	11572.4	14030.5	9177.56	2008.63	2081.71	842.408	17804.4	19085.7	16906.2	17466.6	9468.97
	Bra034094	AT3G10120	unknown protein; BEST Arabidopsis thaliana protein match is: unknown protein (TAIR:AT5G03890.1); Has 57 Blast hits to 57 proteins in 10 species: Archae - 0; Bacteria - 0; Metazoa - 0; Fungi - 0; Plants - 57; Viruses - 0; Other Eukaryotes - 0 (source: NCBI BLink). chr3:3130155-3130676 FORWARD LENGTH=173	293.811	1447.89	1177.81	992.733	316.079	356.29	275.575	435.895	210.09	263.981	597.849	427.422
	Bra005617	AT2G31940	unknown protein; INVOLVED IN: biological_process unknown; LOCATED IN: endomembrane system; EXPRESSED IN: 16 plant structures; EXPRESSED DURING: 6 growth stages; BEST Arabidopsis thaliana protein match is: unknown protein (TAIR:AT5G19875.1); Has 227 Blast hits to 227 proteins in 13 species: Archae - 0; Bacteria - 0; Metazoa - 0; Fungi - 0; Plants - 227; Viruses - 0; Other Eukaryotes - 0 (source: N…	299.247	1246.92	1172.98	2313.73	309.213	381.074	410.407	1264.41	907.184	2263.5	1137.99	484.832
	Bra003983	AT1G66590	ATCOX19-1, COX19-1 cytochrome c oxidase 19-1 chr1:24841191-24842157 FORWARD LENGTH=98	300.277	1083.82	245.852	438.808	509.153	436.915	371.208	384.287	359.354	704.565	456.926	510.465
	Bra033928	AT1G68500	unknown protein; BEST Arabidopsis thaliana protein match is: unknown protein (TAIR:AT1G25422.1); Has 16 Blast hits to 16 proteins in 6 species: Archae - 0; Bacteria - 0; Metazoa - 0; Fungi - 0; Plants - 16; Viruses - 0; Other Eukaryotes - 0 (source: NCBI BLink). chr1:25702041-25702322 FORWARD LENGTH=93	302.963	3493.07	3582.43	2798.12	1729.07	1089.36	479.87	2090.89	2135.25	2472.12	2390.23	2923.83
	Bra022686	AT5G53970	Tyrosine transaminase family protein chr5:21910676-21912594 FORWARD LENGTH=414	303.647	1184.27	1353.62	1640.59	376.689	348.473	238.583	660.977	709.542	816.195	655.736	342.322
	Bra019959	AT1G10155	ATPP2-A10, PP2-A10 phloem protein 2-A10 chr1:3327637-3328448 REVERSE LENGTH=184	303.846	2266.45	3168.34	2045.84	803.982	617.519	688.031	1986.95	2390.86	2863.55	3161.08	1644.46
	Bra028884	NA	NA	306.143	1900.83	1563.69	1894.17	936.104	886.929	732.046	1334.35	1650.73	2891.29	1962.35	1047.51
	Bra024934	AT5G47560	ATTDT, ATSDAT, TDT tonoplast dicarboxylate transporter chr5:19287895-19290347 REVERSE LENGTH=540	307.009	1277.74	1494.17	1249.27	1158.96	934.652	215.73	1200.86	1925.07	1455.22	1315.9	1254.01
	Bra004314	AT1G68500	unknown protein; BEST Arabidopsis thaliana protein match is: unknown protein (TAIR:AT1G25422.1); Has 16 Blast hits to 16 proteins in 6 species: Archae - 0; Bacteria - 0; Metazoa - 0; Fungi - 0; Plants - 16; Viruses - 0; Other Eukaryotes - 0 (source: NCBI BLink). chr1:25702041-25702322 FORWARD LENGTH=93	310.059	9839.78	7571.92	6088.53	3211.15	2613.67	686.295	4750.07	4419.8	3665.79	5108.54	6668.15
	Bra017371	AT2G03760	ST, ATST1, RAR047, ST1, AtSOT1, AtSOT12, SOT12 sulphotransferase 12 chr2:1149475-1150455 REVERSE LENGTH=326	310.527	2987.06	2064.24	1846.15	352.666	282.844	393.074	243.677	424.851	323.368	263.469	131.894
	Bra005127	AT2G38250	Homeodomain-like superfamily protein chr2:16018384-16019500 FORWARD LENGTH=289	311.788	1216.4	2041.07	2601.64	1290.01	1135.37	534.329	1335.79	1656.61	3035.65	1497.74	1711.46
	Bra003036	NA	NA	317.776	1328.8	920.103	1357.13	372.111	460.35	18.4979	26.4202	107.893	92.1882	49.8954	161.392
	Bra021202	AT3G16800	Protein phosphatase 2C family protein chr3:5721294-5722923 FORWARD LENGTH=351	319.222	4649.07	4634.13	3134.93	297.721	329.315	645.418	4995.21	4105.99	2692.87	5201.16	888.194
	Bra011662	AT4G36110	SAUR-like auxin-responsive protein family chr4:17090031-17090345 FORWARD LENGTH=104	321.935	1255.02	1925.2	401.51	768.424	625.678	196.552	1014.26	909.64	846.841	982.66	352.119
	Bra006161	AT5G12420	O-acyltransferase (WSD1-like) family protein chr5:4024568-4026715 REVERSE LENGTH=480	323.482	1090.87	914.174	684.753	494.748	493.315	297.374	591.084	625.591	379.952	695.611	582.907
	Bra038652	AT5G63650	SNRK2-5, SNRK2.5, SRK2H SNF1-related protein kinase 2.5 chr5:25481631-25483495 REVERSE LENGTH=360	325.64	7819.03	11081.2	11666.9	469.667	637.898	624.083	5407.28	8535.54	12603.2	7769.12	1180.61
	Bra005485	AT2G33560	BUBR1 BUB1-related (BUB1: budding uninhibited by benzymidazol 1) chr2:14213810-14215918 REVERSE LENGTH=395	325.913	1463.14	1292.72	1068.01	468.935	770.631	768.148	1385.29	1638.64	1546.83	1633.94	424.582
	Bra002856	AT5G55970	RING/U-box superfamily protein chr5:22668019-22669312 FORWARD LENGTH=343	326.212	1689.2	3248.48	3597.82	261.354	281.834	127.22	2245.71	2521.81	3106	427.565	162.028
	Bra021043	AT4G17550	Major facilitator superfamily protein chr4:9777938-9779738 REVERSE LENGTH=544	327.575	1512.75	1654.56	2717.66	246.305	265.963	209.363	2354.54	2526.56	2297.81	1686.32	230.465
	Bra025302	AT1G64840	Protein of unknown function (DUF295) chr1:24094010-24095164 FORWARD LENGTH=384	328.665	2002.72	2947.82	3073.17	418.082	272.635	492.583	2765.2	4506.7	4150.36	3721.9	1151.51
	Bra010082	AT5G62430	CDF1 cycling DOF factor 1 chr5:25069298-25070787 REVERSE LENGTH=298	328.719	5683.22	6673.62	4394.77	595.166	599.662	116.051	5488.41	5175.72	2925.03	5544.32	1183.43
	Bra015866	AT1G75100	JAC1 J-domain protein required for chloroplast accumulation response 1 chr1:28191108-28193769 REVERSE LENGTH=651	329.343	1613.47	1959.18	2176.51	546.04	489.474	560.581	1684.63	1986.48	2039.62	2243.69	636.352
	Bra018578	AT1G09160	Protein phosphatase 2C family protein chr1:2953199-2955059 REVERSE LENGTH=428	330.838	1324.73	403.362	1567.82	1114.76	1078.94	1494.47	1227.56	1089.78	1012.49	1525.31	1792.21
	Bra038527	NA	NA	333.306	1141.46	751.781	1138.78	375.258	610.861	1186.16	1730.88	1299.59	1102.82	1462.69	744.259
	Bra030621	AT1G05690	BT3 BTB and TAZ domain protein 3 chr1:1707809-1709132 FORWARD LENGTH=364	334.422	2489.07	2091.92	1558.47	298.759	276.523	872.357	5620.91	4830.56	3085.74	4608.94	1180.45
	Bra037243	AT2G18010	SAUR-like auxin-responsive protein family chr2:7833902-7834240 FORWARD LENGTH=112	337.892	2743.35	3411.21	1397.01	1477.41	1352.14	106.923	733.372	892.324	661.824	1123.94	510.5
	Bra030446	AT1G51340	MATE efflux family protein chr1:19032021-19034681 FORWARD LENGTH=515	338.025	1193.91	1618.4	1266.14	460.96	369.836	201.62	764.97	729.836	732.955	762.616	407.387
	Bra001168	AT3G05800	AIF1 AtBS1(activation-tagged BRI1 suppressor 1)-interacting factor 1 chr3:1727476-1728111 FORWARD LENGTH=211	344.138	1375.69	1750.93	2006.99	473.878	452.027	203.76	567.944	558.276	522.37	298.637	298.326
	Bra017368	AT2G03760	ST, ATST1, RAR047, ST1, AtSOT1, AtSOT12, SOT12 sulphotransferase 12 chr2:1149475-1150455 REVERSE LENGTH=326	344.702	1610.6	1145.37	1067.54	259.578	282.574	543.212	162.536	260.715	842.611	168.093	287.204
	Bra013974	AT3G03341	unknown protein; Has 30201 Blast hits to 17322 proteins in 780 species: Archae - 12; Bacteria - 1396; Metazoa - 17338; Fungi - 3422; Plants - 5037; Viruses - 0; Other Eukaryotes - 2996 (source: NCBI BLink). chr3:790338-790556 REVERSE LENGTH=72	348.82	4357.33	5887.24	5995.97	648.37	624.851	286.074	3585.45	4552.76	4730.18	3766.91	2183.8
	Bra009302	AT5G06980	unknown protein; FUNCTIONS IN: molecular_function unknown; INVOLVED IN: response to karrikin; LOCATED IN: cellular_component unknown; EXPRESSED IN: 21 plant structures; EXPRESSED DURING: 11 growth stages; BEST Arabidopsis thaliana protein match is: unknown protein (TAIR:AT3G12320.1). chr5:2167799-2169110 FORWARD LENGTH=279	357.108	6308.67	8694.85	9917.96	1178.26	958.332	290.645	4879.55	8825.11	12882.9	13714.4	2982.54
	Bra015509	AT1G06540	unknown protein; BEST Arabidopsis thaliana protein match is: unknown protein (TAIR:AT2G30930.1); Has 16 Blast hits to 16 proteins in 3 species: Archae - 0; Bacteria - 0; Metazoa - 0; Fungi - 0; Plants - 16; Viruses - 0; Other Eukaryotes - 0 (source: NCBI BLink). chr1:2002908-2003393 REVERSE LENGTH=125	358.25	1228.4	837.131	1514.72	472.248	435.939	245.954	382.971	415.519	419.091	586.646	304.92
	Bra034719	AT3G12910	NAC (No Apical Meristem) domain transcriptional regulator superfamily protein chr3:4109417-4110648 FORWARD LENGTH=303	370.101	1013.51	384.079	575.491	259.076	443.446	436.455	623.425	489.884	521.284	398.425	515.478
	Bra008664	AT5G15890	TBL21 TRICHOME BIREFRINGENCE-LIKE 21 chr5:5187687-5189348 REVERSE LENGTH=526	373.965	2505.63	2930.02	1597.43	602.039	548.435	893.659	5352.39	4907.74	2558.39	4314.53	1365.3
	Bra001485	AT3G13050	Major facilitator superfamily protein chr3:4176866-4178868 FORWARD LENGTH=500	376.388	1290.61	1179.98	808	395.268	499.221	647.851	3077	3811.78	1669.47	3429.16	1101.54
	Bra038457	AT4G16410	unknown protein; CONTAINS InterPro DOMAIN/s: Protein of unknown function DUF751 (InterPro:IPR008470); Has 30201 Blast hits to 17322 proteins in 780 species: Archae - 12; Bacteria - 1396; Metazoa - 17338; Fungi - 3422; Plants - 5037; Viruses - 0; Other Eukaryotes - 2996 (source: NCBI BLink). chr4:9262019-9262576 REVERSE LENGTH=185	380.352	1118.76	625.379	759.675	673.48	631.907	712.099	273.291	239.337	194.372	196.954	1251.43
	Bra030085	NA	NA	381.412	1122.65	410.707	854.576	576.847	368.868	489.646	452.935	422.982	461.819	675.778	491.502
	Bra006575	AT5G20790	unknown protein; FUNCTIONS IN: molecular_function unknown; INVOLVED IN: biological_process unknown; LOCATED IN: endomembrane system; EXPRESSED IN: 11 plant structures; EXPRESSED DURING: LP.04 four leaves visible, 4 anthesis, petal differentiation and expansion stage; BEST Arabidopsis thaliana protein match is: unknown protein (TAIR:AT3G43110.1); Has 30201 Blast hits to 17322 proteins in 780 speci…	381.799	5701.24	3679.31	1907.69	635.275	460.123	275.575	4076.95	3026.45	1292.41	4737.23	599.036
	Bra007886	AT1G69870	NRT1.7 nitrate transporter 1.7 chr1:26316208-26320097 FORWARD LENGTH=620	390.426	2627.3	2414.86	4505.85	808.169	894.602	651.527	1278.39	1000.9	2235.89	459.897	1029.43
	Bra008591	AT1G76680	OPR1, ATOPR1 12-oxophytodienoate reductase 1 chr1:28776982-28778271 FORWARD LENGTH=372	398.638	1060.01	1504.15	2872.39	7590.84	9348.06	50.5388	137.145	79.9677	196.165	45.0701	2082.17
	Bra002329	AT5G20790	unknown protein; FUNCTIONS IN: molecular_function unknown; INVOLVED IN: biological_process unknown; LOCATED IN: endomembrane system; EXPRESSED IN: 11 plant structures; EXPRESSED DURING: LP.04 four leaves visible, 4 anthesis, petal differentiation and expansion stage; BEST Arabidopsis thaliana protein match is: unknown protein (TAIR:AT3G43110.1); Has 30201 Blast hits to 17322 proteins in 780 speci…	399.161	1059.7	739.74	630.481	380.596	326.506	478.092	1292.59	1123.66	948.856	1247.77	504.221
	Bra027530	AT5G44110	ATPOP1, ATNAP2, POP1 P-loop containing nucleoside triphosphate hydrolases superfamily protein chr5:17754222-17755672 REVERSE LENGTH=282	400.879	4120.7	6912.59	4699.46	741.064	612.722	395.387	5951.05	7316.65	7386.61	8777.7	1253.18
	Bra003670	AT1G77760	NIA1, GNR1, NR1 nitrate reductase 1 chr1:29236005-29239367 REVERSE LENGTH=917	405.414	3044.7	2704.86	2665.57	378.415	253.776	507.694	3498.34	3304.49	3818.01	2771.86	688.021
	Bra008408	AT1G79360	ATOCT2, OCT2, 2-Oct organic cation/carnitine transporter 2 chr1:29854140-29855723 REVERSE LENGTH=527	406.32	2080.87	3175.76	3107.05	410.915	451.038	613.914	2158.97	2621.29	3674.54	2990.45	714.435
	Bra031596	AT1G07870	Protein kinase superfamily protein chr1:2429933-2431843 REVERSE LENGTH=423	406.923	1012.16	579.234	743.717	428.305	388.044	270.147	288.285	755.25	687.951	684.723	729.721
	Bra004362	AT1G69160	unknown protein; BEST Arabidopsis thaliana protein match is: unknown protein (TAIR:AT3G13980.1); Has 173 Blast hits to 172 proteins in 54 species: Archae - 0; Bacteria - 0; Metazoa - 25; Fungi - 33; Plants - 84; Viruses - 2; Other Eukaryotes - 29 (source: NCBI BLink). chr1:26000315-26001280 FORWARD LENGTH=321	409.047	1426.21	2340.93	1859.55	593.629	639.032	348.887	1525.54	1729.07	1850.57	2558.97	513.924
	Bra016197	AT1G70640	octicosapeptide/Phox/Bem1p (PB1) domain-containing protein chr1:26636255-26636887 FORWARD LENGTH=174	410.158	8154.38	9722.3	8874.19	864.675	808.74	510.375	6527.74	5638.76	7407.25	5318.57	1385.64
	Bra026361	AT4G27310	B-box type zinc finger family protein chr4:13675853-13676616 FORWARD LENGTH=223	410.496	3736.32	3947.06	3863.13	633.017	589.609	383.593	4858.15	4224.18	2965.27	5827.17	1246.43
	Bra022722	AT5G54470	B-box type zinc finger family protein chr5:22114584-22115315 REVERSE LENGTH=215	410.909	16438.5	16478.7	16264	967.193	1002.67	339.973	11760.6	12317.7	10492.3	16556.6	2945.53
	Bra040724	AT1G13640	Phosphatidylinositol 3- and 4-kinase family protein chr1:4677276-4679144 REVERSE LENGTH=622	412.953	5317.97	5735.08	5817.64	819.981	653.173	652.546	5444.99	4933.78	5735.03	6203.57	1367.71
	Bra019118	AT4G26150	CGA1, GATA22, GNL cytokinin-responsive gata factor 1 chr4:13253210-13254659 FORWARD LENGTH=352	414.741	1191.17	773	347.758	512.896	542.601	513.269	755.658	435.953	353.37	582.01	993.201
	Bra020528	AT5G26700	RmlC-like cupins superfamily protein chr5:9308439-9309548 REVERSE LENGTH=213	415.565	1206.93	912.536	1150.97	683.537	511.926	522.083	1745.03	953.708	860.606	1435.59	789.157
	Bra018998	AT1G52890	ANAC019, NAC019 NAC domain containing protein 19 chr1:19697292-19698444 REVERSE LENGTH=317	416.325	1030.13	960.87	1040.14	828.582	760.628	544.018	1472.52	2004.46	1305.62	5961.78	1381.65
	Bra029778	AT3G09600	Homeodomain-like superfamily protein chr3:2946459-2948270 FORWARD LENGTH=298	417.738	3714.69	3037.26	3875.18	705.751	577.498	159.231	2699.41	2164.18	3276.9	2386.68	783.62
	Bra004981	AT2G40170	ATEM6, GEA6, EM6 Stress induced protein chr2:16779792-16780167 REVERSE LENGTH=92	418.064	1033.94	389.983	409.582	726.584	385.894	536.993	199.906	490.276	398.925	630.944	1056.09
	Bra016993	AT2G40460	Major facilitator superfamily protein chr2:16897123-16901171 FORWARD LENGTH=583	419.063	1083.38	994.88	499	520.289	432.483	368.018	528.797	364.933	304.361	483.1	263
	Bra031435	AT1G61340	F-box family protein chr1:22628526-22629741 FORWARD LENGTH=185	419.221	1393.57	3167.95	3398.91	561.159	431.998	550.483	1152.41	2195.21	2961	2381.55	795.962
	Bra013059	AT2G16660	Major facilitator superfamily protein chr2:7218930-7221592 REVERSE LENGTH=546	420.13	1142.4	707.822	1046.8	400.606	620.92	1003.57	1178.59	652.807	642.85	736.061	1114.85
	Bra013072	AT2G16430	PAP10, ATPAP10 purple acid phosphatase 10 chr2:7120502-7122772 REVERSE LENGTH=468	420.978	1513.92	2192	1642.08	358.685	526.971	598.694	1836.45	1428.24	2424.4	1394.97	602.981
	Bra023434	AT5G13770	Pentatricopeptide repeat (PPR-like) superfamily protein chr5:4445461-4447290 FORWARD LENGTH=609	425.559	1289.67	1169.09	1240.37	784.057	681.692	508.167	1169.38	1430.99	1467.75	1383.04	658.145
	Bra022803	AT2G30490	ATC4H, C4H, CYP73A5, REF3 cinnamate-4-hydroxylase chr2:12993861-12995683 REVERSE LENGTH=505	426.991	1286.83	1415.13	1525.65	1506.91	1516.27	598.832	1387.45	1493.26	1783.76	1556.94	1465.89
	Bra031744	AT1G10865	FUNCTIONS IN: molecular_function unknown; INVOLVED IN: biological_process unknown; LOCATED IN: cellular_component unknown; CONTAINS InterPro DOMAIN/s: Cytochrome c oxidase assembly protein PET191, N-terminal (InterPro:IPR018793); Has 241 Blast hits to 241 proteins in 124 species: Archae - 0; Bacteria - 0; Metazoa - 100; Fungi - 94; Plants - 38; Viruses - 0; Other Eukaryotes - 9 (source: NCBI BLin…	434.508	1009.12	894.712	1776.96	614.415	705.6	238.407	160.652	219.677	249.038	126.795	182.935
	Bra020019	AT1G09490	NAD(P)-binding Rossmann-fold superfamily protein chr1:3064172-3065815 FORWARD LENGTH=322	437.746	1885.23	2381.89	2401.69	1107.42	1234.97	1265.76	1708.6	1383.12	1457.03	1419.25	2001.28
	Bra004772	AT2G43620	Chitinase family protein chr2:18093954-18095025 REVERSE LENGTH=283	439.892	2009.06	3004.67	3404.99	3085.74	3255	641.478	2661.33	3297.05	3172.33	2419.81	3949.97
	Bra008615	AT5G16530	PIN5 Auxin efflux carrier family protein chr5:5400735-5402626 FORWARD LENGTH=351	440.097	1054.42	1460.01	1337.66	430.056	411.834	259.08	625.25	801.602	1262	1096.68	306.38
	Bra009220	AT5G06720	ATPA2, PA2 peroxidase 2 chr5:2077567-2078857 REVERSE LENGTH=335	441.236	1688.68	3069.34	4026.36	380.204	329.703	157.833	100.902	60.749	215.176	76.6956	82.5899
	Bra021734	AT2G31380	STH salt tolerance homologue chr2:13382150-13383302 FORWARD LENGTH=238	441.78	21014.9	22081.8	17477.5	3202.48	3304.71	318.582	14506.7	17254	18184.4	18463.9	6892.03
	Bra007843	AT2G24540	AFR Galactose oxidase/kelch repeat superfamily protein chr2:10426414-10427532 FORWARD LENGTH=372	443.219	4524.59	3451.72	2936.9	432.4	358.69	235.432	4882.16	3314.1	1735.45	6239.91	1157.33
	Bra001419	AT3G11740	Protein of unknown function (DUF567) chr3:3712427-3713389 FORWARD LENGTH=194	446.945	1530.98	1290.48	2630.56	672.663	614.424	952.253	1486.13	1884.87	3170.23	2398.97	1551.16
	Bra020294	AT5G59730	ATEXO70H7, EXO70H7 exocyst subunit exo70 family protein H7 chr5:24064100-24066004 REVERSE LENGTH=634	449.285	1816.61	1815.32	1753.07	491.074	468.015	349.173	1095.26	1145.77	836.926	1279.36	465.979
	Bra012998	AT4G23160	CRK8 cysteine-rich RLK (RECEPTOR-like protein kinase) 8 chr4:12129485-12134086 FORWARD LENGTH=1262	449.404	1042.91	628.657	1566.87	471.81	444.773	977.629	1912.72	1848.37	1699.21	1378.64	941.118
	Bra033328	AT1G02460	Pectin lyase-like superfamily protein chr1:504897-507099 REVERSE LENGTH=491	451.074	1843.53	3219.2	1740.61	1803.32	1754.58	426.073	1099.24	1036.18	1271.68	1108.87	986.815
	Bra006943	AT3G52740	unknown protein; BEST Arabidopsis thaliana protein match is: unknown protein (TAIR:AT3G44450.1); Has 65 Blast hits to 65 proteins in 13 species: Archae - 0; Bacteria - 0; Metazoa - 0; Fungi - 0; Plants - 65; Viruses - 0; Other Eukaryotes - 0 (source: NCBI BLink). chr3:19546446-19546868 REVERSE LENGTH=140	451.662	1527.77	1714.97	1944.12	427.625	478.6	393.38	2018.04	2073.89	2679.11	2637.32	1086.08
	Bra013398	AT4G19450	Major facilitator superfamily protein chr4:10606538-10609218 FORWARD LENGTH=572	452.147	1573.97	2426.6	1771.82	852.156	938.573	565.135	2340.49	3059.18	2620.28	3092.54	1527.14
	Bra036895	AT1G14800	Nucleic acid-binding, OB-fold-like protein chr1:5099572-5102558 FORWARD LENGTH=384	453.398	1146.31	1436.27	1251.03	237.62	443.918	284.39	357.889	378.926	239.915	168.829	384.445
	Bra026485	AT5G23730	RUP2 Transducin/WD40 repeat-like superfamily protein chr5:8005286-8006392 FORWARD LENGTH=368	461.858	2803.88	4074.1	3174.23	951.461	795.137	737.648	3002.03	3121.63	3791.78	3514.5	1269.61
	Bra000661	AT4G08960	phosphotyrosyl phosphatase activator (PTPA) family protein chr4:5746326-5747994 FORWARD LENGTH=392	462.11	1138.08	1283.36	1229.42	347.622	337.481	380.975	1165.89	972.935	982.928	1182.13	427.059
	Bra000263	AT2G42530	COR15B cold regulated 15b chr2:17709191-17709873 REVERSE LENGTH=141	462.601	26109.4	31140.5	30938.3	3996.72	5489.25	1555.36	23759.4	26342.8	30391.2	24934.9	13161.5
	Bra035478	NA	NA	465.111	1236.47	1668.83	1629.47	686.2	735.981	599.342	3304.27	3927.94	1925.09	8768.7	1706.42
	Bra004592	AT2G40900	nodulin MtN21 /EamA-like transporter family protein chr2:17063396-17065514 REVERSE LENGTH=394	465.645	4327.41	4653.01	3909.38	914.898	907.574	259.704	1984.19	1761.09	2029.98	1805.44	323.869
	Bra020189	AT5G22390	Protein of unknown function (DUF3049) chr5:7418383-7418991 REVERSE LENGTH=202	465.798	2040.69	1310.13	2283.6	550.965	574.664	441.695	2320.04	1911.18	2194.74	1850.52	1145.5
	Bra026384	AT4G27030	FAD4, FADA fatty acid desaturase A chr4:13571951-13572922 FORWARD LENGTH=323	468.111	1632.69	1804.75	1715.88	1211.76	1071.35	759.695	1654.47	1403.84	1605.17	1034.85	1380.68
	Bra033350	AT1G02820	Late embryogenesis abundant 3 (LEA3) family protein chr1:623933-624304 REVERSE LENGTH=91	468.111	1499.96	3844.43	2268.85	861.229	620.229	612.787	1595.59	2933.99	1810.59	3357.57	998.305
	Bra002120	AT5G18030	SAUR-like auxin-responsive protein family chr5:5968527-5968793 FORWARD LENGTH=88	468.665	1350.78	988.266	804.612	803.606	918.286	195.092	631.734	553.375	352.805	1549.34	647.851
	Bra003958	NA	NA	473.412	2306.55	3563.12	5153.96	117.808	140.101	16.9484	78.1648	21.7225	25.7346	94.0733	21.6697
	Bra010777	AT1G30320	Remorin family protein chr1:10680348-10682852 FORWARD LENGTH=509	473.518	2182.97	1568.22	1999.72	949.606	822.273	731.064	1213.03	1262.28	1308.36	1328.1	1276.62
	Bra026461	AT4G26150	CGA1, GATA22, GNL cytokinin-responsive gata factor 1 chr4:13253210-13254659 FORWARD LENGTH=352	477.861	1086.69	898.635	318.463	891.776	900.269	657.92	903.565	269.663	396.222	422.105	1702.82
	Bra021258	AT3G17609	HYH HY5-homolog chr3:6023971-6024585 FORWARD LENGTH=149	480.156	6850.13	7996.84	6880.32	663.926	1407.34	476.925	5768.39	8937.72	7089.74	10053.2	1880.24
	Bra013679	AT4G23290	CRK21 cysteine-rich RLK (RECEPTOR-like protein kinase) 21 chr4:12177910-12180810 REVERSE LENGTH=690	481.888	1035.31	1290.2	730.599	339.535	292.862	134.859	428.176	295.276	295.045	323.685	251.37
	Bra004644	AT2G41730	unknown protein; BEST Arabidopsis thaliana protein match is: unknown protein (TAIR:AT5G24640.1); Has 25 Blast hits to 25 proteins in 5 species: Archae - 0; Bacteria - 0; Metazoa - 0; Fungi - 0; Plants - 25; Viruses - 0; Other Eukaryotes - 0 (source: NCBI BLink). chr2:17409488-17409847 FORWARD LENGTH=119	484.151	1163.91	1151.62	611.906	209.38	189.943	1261.44	1710.63	1773.97	1562.68	944.095	285.472
	Bra010117	AT5G62730	Major facilitator superfamily protein chr5:25197494-25200033 FORWARD LENGTH=589	484.715	1448.94	1725.69	980.574	2699.53	2571.91	1126	1293.88	864.629	446.991	772.732	1678.68
	Bra031298	NA	NA	487.12	1121.32	1166.83	1209.35	572.736	663.241	336.509	182.703	199.01	290.379	182.25	150.041
	Bra020644	NA	NA	488.61	2283.47	5398.88	4259.16	1062.52	1028.97	5835.31	12154.6	10354.4	11807	10265.1	8520.45
	Bra009022	AT5G10570	basic helix-loop-helix (bHLH) DNA-binding superfamily protein chr5:3341357-3342877 FORWARD LENGTH=315	489.718	2377.37	1741.48	1628.03	405.98	417.476	464.026	912.797	1271.32	1740.07	1167.75	613.197
	Bra013297	AT4G18340	Glycosyl hydrolase superfamily protein chr4:10130245-10132019 REVERSE LENGTH=397	490.612	2806.96	2431.66	3390.65	1160.72	988.389	870.382	2565.14	1398.63	2703.59	1859.27	1017.21
	Bra017531	AT4G17900	PLATZ transcription factor family protein chr4:9946046-9947697 FORWARD LENGTH=227	491.499	1519.16	2076.2	1717.67	945.971	862.787	638.919	1519.27	1603.84	1852.28	2300.05	1055.7
	Bra036843	NA	NA	492.381	1080.62	472.641	1223.45	621.339	727.559	938.531	961.661	736.728	733.086	776.146	851.847
	Bra010910	AT1G27970	NTF2B nuclear transport factor 2B chr1:9746921-9747787 FORWARD LENGTH=126	492.812	1288.49	1403.03	863.045	587.737	388.221	923.123	1168.93	1457.41	1034.29	1721.4	1194.3
	Bra000546	AT1G64840	Protein of unknown function (DUF295) chr1:24094010-24095164 FORWARD LENGTH=384	494.577	5210.36	9541.92	7254.28	512.776	431.994	582.369	6405.39	8772.31	10663.6	9369.38	2163.87
	Bra024137	AT4G29720	ATPAO5, PAO5 polyamine oxidase 5 chr4:14553456-14555057 REVERSE LENGTH=533	494.679	2371.26	2700.1	2670.68	733.884	643.045	545.657	1820.12	2364.9	2906.27	3346.2	665.279
	Bra015329	AT1G04570	Major facilitator superfamily protein chr1:1246859-1248600 REVERSE LENGTH=542	496.38	14685.9	14616.3	17013.9	703.931	575.233	723.042	7648.85	7174.95	11863.7	4660.13	1046.87
	Bra033252	AT1G01580	FRO2, FRD1, ATFRO2 ferric reduction oxidase 2 chr1:209395-212810 FORWARD LENGTH=725	496.646	1051.53	1009.66	1118.02	508.74	545.842	595.919	696.463	899.944	957.968	689.776	667.71
	Bra019058	AT4G27310	B-box type zinc finger family protein chr4:13675853-13676616 FORWARD LENGTH=223	497.898	4806.93	5070.49	4413.61	571.129	716.335	522.292	4507.48	5254.71	3746.96	8118.6	1193.32
	Bra020320	AT5G59350	unknown protein; FUNCTIONS IN: molecular_function unknown; INVOLVED IN: biological_process unknown; LOCATED IN: endomembrane system; EXPRESSED IN: 23 plant structures; EXPRESSED DURING: 13 growth stages; Has 1807 Blast hits to 1807 proteins in 277 species: Archae - 0; Bacteria - 0; Metazoa - 736; Fungi - 347; Plants - 385; Viruses - 0; Other Eukaryotes - 339 (source: NCBI BLink). chr5:23941132-23…	498.637	1009.21	1086.06	705.37	1114.02	1136.88	739.931	1314.92	1246.33	943.5	1492.75	1403.25
	Bra010905	NA	NA	499.232	1750.75	493.074	449.427	896.633	535.697	631.629	790.535	545.577	591.386	676.877	563.428
	Bra007430	AT3G59060	PIL6, PIF5 phytochrome interacting factor 3-like 6 chr3:21828189-21829895 REVERSE LENGTH=442	499.31	2601.62	2727.07	2363.69	658.139	586.222	504.597	2759.65	3513.11	3629.78	3958.36	1331.29
Keshin (167 genes)	Bra016286	AT1G26790	Dof-type zinc finger DNA-binding family protein chr1:9273857-9275312 REVERSE LENGTH=396	39.522	5056.85	3779.94	2313.96	163.364	157.157	21.1558	4796.12	3978.76	1828.87	5820.98	653.236
	Bra001043	AT3G02380	COL2, ATCOL2 CONSTANS-like 2 chr3:487438-488624 REVERSE LENGTH=347	77.2241	8937.37	10994.2	7286.69	735.221	570.471	69.5842	11660.8	11660.3	7421.58	14872.1	2321.2
	Bra039558	AT4G15248	B-box type zinc finger family protein chr4:8708881-8709234 FORWARD LENGTH=117	40.005	5290.34	5844.58	3184.31	309.774	244.37	28.9929	4199.79	5075.78	3325.78	4544.67	450.513
	Bra001449	AT3G12320	unknown protein; BEST Arabidopsis thaliana protein match is: unknown protein (TAIR:AT5G06980.4); Has 102 Blast hits to 102 proteins in 16 species: Archae - 0; Bacteria - 0; Metazoa - 0; Fungi - 0; Plants - 98; Viruses - 0; Other Eukaryotes - 4 (source: NCBI BLink). chr3:3924034-3925262 FORWARD LENGTH=269	166.952	13377.6	16445	15646.1	1476.99	1378.97	77.4281	8867.04	11177.8	13163.2	15747.6	3461.18
	Bra021464	AT3G02380	COL2, ATCOL2 CONSTANS-like 2 chr3:487438-488624 REVERSE LENGTH=347	34.7084	9362.36	7125.42	4748.03	580.458	669.482	79.1129	8674.57	8384.54	4504.09	13278.5	2244.41
	Bra013227	AT3G25180	CYP82G1 cytochrome P450, family 82, subfamily G, polypeptide 1 chr3:9167443-9169270 REVERSE LENGTH=515	27.9781	4345.25	4186.36	3997.99	132.148	53.2695	21.7658	1773.82	1978.33	3024.32	2011.47	449.484
	Bra010463	AT4G25490	CBF1, DREB1B, ATCBF1 C-repeat/DRE binding factor 1 chr4:13021921-13022562 REVERSE LENGTH=213	79.6019	2597.65	7233.86	5921.17	420.037	410.777	79.827	4819.87	7267.84	5112.22	10455.2	718.305
	Bra034762	AT3G12320	unknown protein; BEST Arabidopsis thaliana protein match is: unknown protein (TAIR:AT5G06980.4); Has 102 Blast hits to 102 proteins in 16 species: Archae - 0; Bacteria - 0; Metazoa - 0; Fungi - 0; Plants - 98; Viruses - 0; Other Eukaryotes - 4 (source: NCBI BLink). chr3:3924034-3925262 FORWARD LENGTH=269	98.474	4050.8	6312.81	8635.16	492.932	529.195	100.417	6053.84	7023.11	10447.9	8764.7	2225.15
	Bra013892	AT4G25433	peptidoglycan-binding LysM domain-containing protein chr4:13001463-13001795 REVERSE LENGTH=110	57.2519	5293.56	7412.49	7701.74	314.971	203.357	98.5092	5186.51	8374.52	11619.7	8034.13	1475.66
	Bra010082	AT5G62430	CDF1 cycling DOF factor 1 chr5:25069298-25070787 REVERSE LENGTH=298	328.719	5683.22	6673.62	4394.77	595.166	599.662	116.051	5488.41	5175.72	2925.03	5544.32	1183.43
	Bra016945	AT2G41250	Haloacid dehalogenase-like hydrolase (HAD) superfamily protein chr2:17200862-17202551 REVERSE LENGTH=290	273.361	9562.37	8691.75	5912.12	1012.43	862.704	264.621	12432.7	9525.61	6477.62	10498	1939.87
	Bra021734	AT2G31380	STH salt tolerance homologue chr2:13382150-13383302 FORWARD LENGTH=238	441.78	21014.9	22081.8	17477.5	3202.48	3304.71	318.582	14506.7	17254	18184.4	18463.9	6892.03
	Bra035649	AT5G57110	ACA8, AT-ACA8 autoinhibited Ca2+ -ATPase, isoform 8 chr5:23109729-23116857 REVERSE LENGTH=1074	30.9188	755.896	1621.4	1971.81	84.7089	60.4217	41.6992	1665.28	2715.18	5121.61	875.01	267.972
	Bra023541	AT5G15850	COL1, ATCOL1 CONSTANS-like 1 chr5:5176297-5177473 REVERSE LENGTH=355	193.422	6613.66	4835.1	4342.52	310.926	367.102	244.543	9040.76	10902.1	8625.8	11034.6	1344.65
	Bra022722	AT5G54470	B-box type zinc finger family protein chr5:22114584-22115315 REVERSE LENGTH=215	410.909	16438.5	16478.7	16264	967.193	1002.67	339.973	11760.6	12317.7	10492.3	16556.6	2945.53
	Bra010461	AT4G25480	DREB1A, CBF3, ATCBF3 dehydration response element B1A chr4:13018353-13019003 REVERSE LENGTH=216	24.4193	535.333	1686.89	2147.67	140.377	127.84	31.4694	1006.71	1776.41	1690.94	6539.28	366.009
	Bra003994	AT1G69570	Dof-type zinc finger DNA-binding family protein chr1:26161771-26163230 REVERSE LENGTH=399	504.23	9137.99	11079.7	6384.95	876.053	806.057	251.409	8006.91	9009.78	4569.06	11068.5	1730.93
	Bra022838	AT2G31380	STH salt tolerance homologue chr2:13382150-13383302 FORWARD LENGTH=238	242.976	4014.62	3953.91	4172.72	1395.19	1452.59	185.874	5574.28	5638.19	4022.94	4529.35	2372.71
	Bra004503	AT2G46830	CCA1 circadian clock associated 1 chr2:19246005-19248717 FORWARD LENGTH=608	263.063	9885.4	11138.2	6207.07	684.748	602.903	180.826	5160.37	8630.05	9162.25	9326.07	1757.99
	Bra013113	AT2G15020	unknown protein; BEST Arabidopsis thaliana protein match is: unknown protein (TAIR:AT5G64190.1); Has 72 Blast hits to 72 proteins in 10 species: Archae - 0; Bacteria - 0; Metazoa - 0; Fungi - 0; Plants - 72; Viruses - 0; Other Eukaryotes - 0 (source: NCBI BLink). chr2:6491706-6493286 REVERSE LENGTH=526	123.244	7204.14	8754.49	4408.43	446.084	509.687	348.24	9788.48	12705.5	7383.19	11672.9	1903.51
	Bra029261	AT5G62430	CDF1 cycling DOF factor 1 chr5:25069298-25070787 REVERSE LENGTH=298	205.214	2692.43	3285.9	2815.27	402.695	336.751	78.5915	2170.28	2750.02	1553.17	2901.6	412.027
	Bra025743	AT1G19490	Basic-leucine zipper (bZIP) transcription factor family protein chr1:6751953-6753959 REVERSE LENGTH=471	740.508	9789.85	10708.5	10029.3	1106.84	992.273	412.139	11178.7	10918.4	11658.4	12400.5	2182.16
	Bra029769	AT3G09450	CONTAINS InterPro DOMAIN/s: Fusaric acid resistance protein, conserved region (InterPro:IPR006726); BEST Arabidopsis thaliana protein match is: unknown protein (TAIR:AT2G28780.1); Has 503 Blast hits to 494 proteins in 215 species: Archae - 0; Bacteria - 423; Metazoa - 0; Fungi - 0; Plants - 65; Viruses - 0; Other Eukaryotes - 15 (source: NCBI BLink). chr3:2907548-2910091 FORWARD LENGTH=775	132.355	3739.07	2146.37	1103.75	201.643	279.185	85.5452	2210.11	2279.38	1580.79	2570.34	382.721
	Bra027312	AT3G14770	SWEET2, AtSWEET2 Nodulin MtN3 family protein chr3:4957787-4959202 REVERSE LENGTH=236	923.353	7757.6	5266.67	5178.93	1274.12	1070.94	214.842	5353.46	3436.75	1539.06	4676.5	2738.01
	Bra018141	AT3G47500	CDF3 cycling DOF factor 3 chr3:17504276-17505964 REVERSE LENGTH=448	639.071	8898.04	6578.87	6185.73	1600.98	1402.58	274.926	6715.52	6370.83	4153.26	8478.27	2050.74
	Bra001685	NA	NA	84.8206	3538.95	4547.34	3443.24	240.054	203.584	115.5	2736.71	4487.57	5156.2	4919.27	399.36
	Bra023857	AT3G21890	B-box type zinc finger family protein chr3:7709298-7709663 REVERSE LENGTH=121	251.681	4639.91	5581.53	5412.49	426.931	386.859	224.65	5152.87	5951.94	7347.65	5679.87	1286.84
	Bra018363	AT2G29740	UGT71C2 UDP-glucosyl transferase 71C2 chr2:12706747-12708171 FORWARD LENGTH=474	135.037	1637.14	1851.07	2103.25	164.12	178.682	44.2266	1008.82	774.416	732.13	576.837	232.667
	Bra030496	AT1G01060	LHY, LHY1 Homeodomain-like superfamily protein chr1:33992-37061 REVERSE LENGTH=645	764.787	11519.4	11256.2	11506.6	1375.69	1448.53	460.449	10418.9	10927.9	12491.3	10088.1	3405.59
	Bra033643	AT5G42760	Leucine carboxyl methyltransferase chr5:17148953-17150105 FORWARD LENGTH=348	88.904	3166.47	2742.27	1033.4	407.559	501.183	202.613	4260.47	3257.57	1190.98	4907.79	887.751
	Bra007843	AT2G24540	AFR Galactose oxidase/kelch repeat superfamily protein chr2:10426414-10427532 FORWARD LENGTH=372	443.219	4524.59	3451.72	2936.9	432.4	358.69	235.432	4882.16	3314.1	1735.45	6239.91	1157.33
	Bra020126	AT5G20790	unknown protein; FUNCTIONS IN: molecular_function unknown; INVOLVED IN: biological_process unknown; LOCATED IN: endomembrane system; EXPRESSED IN: 11 plant structures; EXPRESSED DURING: LP.04 four leaves visible, 4 anthesis, petal differentiation and expansion stage; BEST Arabidopsis thaliana protein match is: unknown protein (TAIR:AT3G43110.1); Has 30201 Blast hits to 17322 proteins in 780 speci…	208.735	6079.1	5358.84	2341.53	289.794	213.967	207.703	3932.51	3298.37	1881	5476.7	515.38
	Bra002986	AT5G54470	B-box type zinc finger family protein chr5:22114584-22115315 REVERSE LENGTH=215	194.11	2443.85	743.01	1892.09	287.879	215.473	166.15	3036.31	3637.07	2803.11	5390.48	1070.14
	Bra002856	AT5G55970	RING/U-box superfamily protein chr5:22668019-22669312 FORWARD LENGTH=343	326.212	1689.2	3248.48	3597.82	261.354	281.834	127.22	2245.71	2521.81	3106	427.565	162.028
	Bra029778	AT3G09600	Homeodomain-like superfamily protein chr3:2946459-2948270 FORWARD LENGTH=298	417.738	3714.69	3037.26	3875.18	705.751	577.498	159.231	2699.41	2164.18	3276.9	2386.68	783.62
	Bra009302	AT5G06980	unknown protein; FUNCTIONS IN: molecular_function unknown; INVOLVED IN: response to karrikin; LOCATED IN: cellular_component unknown; EXPRESSED IN: 21 plant structures; EXPRESSED DURING: 11 growth stages; BEST Arabidopsis thaliana protein match is: unknown protein (TAIR:AT3G12320.1). chr5:2167799-2169110 FORWARD LENGTH=279	357.108	6308.67	8694.85	9917.96	1178.26	958.332	290.645	4879.55	8825.11	12882.9	13714.4	2982.54
	Bra027530	AT5G44110	ATPOP1, ATNAP2, POP1 P-loop containing nucleoside triphosphate hydrolases superfamily protein chr5:17754222-17755672 REVERSE LENGTH=282	400.879	4120.7	6912.59	4699.46	741.064	612.722	395.387	5951.05	7316.65	7386.61	8777.7	1253.18
	Bra006575	AT5G20790	unknown protein; FUNCTIONS IN: molecular_function unknown; INVOLVED IN: biological_process unknown; LOCATED IN: endomembrane system; EXPRESSED IN: 11 plant structures; EXPRESSED DURING: LP.04 four leaves visible, 4 anthesis, petal differentiation and expansion stage; BEST Arabidopsis thaliana protein match is: unknown protein (TAIR:AT3G43110.1); Has 30201 Blast hits to 17322 proteins in 780 speci…	381.799	5701.24	3679.31	1907.69	635.275	460.123	275.575	4076.95	3026.45	1292.41	4737.23	599.036
	Bra021802	AT2G32660	AtRLP22, RLP22 receptor like protein 22 chr2:13853897-13855666 REVERSE LENGTH=589	833.578	8466.39	11946.8	7015.02	862.171	935.146	439.641	6109.4	7696.67	7226.48	8738.7	992.075
	Bra026361	AT4G27310	B-box type zinc finger family protein chr4:13675853-13676616 FORWARD LENGTH=223	410.496	3736.32	3947.06	3863.13	633.017	589.609	383.593	4858.15	4224.18	2965.27	5827.17	1246.43
	Bra013974	AT3G03341	unknown protein; Has 30201 Blast hits to 17322 proteins in 780 species: Archae - 12; Bacteria - 1396; Metazoa - 17338; Fungi - 3422; Plants - 5037; Viruses - 0; Other Eukaryotes - 2996 (source: NCBI BLink). chr3:790338-790556 REVERSE LENGTH=72	348.82	4357.33	5887.24	5995.97	648.37	624.851	286.074	3585.45	4552.76	4730.18	3766.91	2183.8
	Bra041022	AT5G48670	FEM111, AGL80 AGAMOUS-like 80 chr5:19738825-19739790 REVERSE LENGTH=321	211.932	770.045	2927.72	3247.44	330.033	405.39	224.722	2801.81	3873.51	8716.15	5318.7	2709.68
	Bra021258	AT3G17609	HYH HY5-homolog chr3:6023971-6024585 FORWARD LENGTH=149	480.156	6850.13	7996.84	6880.32	663.926	1407.34	476.925	5768.39	8937.72	7089.74	10053.2	1880.24
	Bra012231	AT1G20470	SAUR-like auxin-responsive protein family chr1:7094325-7094765 FORWARD LENGTH=146	68.9675	945.511	896.193	543.51	320.395	225.786	113.709	1310.05	1635.32	1654.64	1690	313.81
	Bra013850	AT4G24960	ATHVA22D, HVA22D HVA22 homologue D chr4:12828060-12828982 FORWARD LENGTH=135	700.741	3410.48	3039.71	3572.61	517.119	350.971	451.621	5081.38	4925.89	4204.97	2316.32	587.387
	Bra021043	AT4G17550	Major facilitator superfamily protein chr4:9777938-9779738 REVERSE LENGTH=544	327.575	1512.75	1654.56	2717.66	246.305	265.963	209.363	2354.54	2526.56	2297.81	1686.32	230.465
	Bra009237	AT5G06860	PGIP1, ATPGIP1 polygalacturonase inhibiting protein 1 chr5:2132373-2133434 FORWARD LENGTH=330	272.547	5250.98	6047.8	7757.44	1640.12	2116.9	344.244	3590.6	4578.18	5883.34	5457.39	2847.68
	Bra016540	AT1G18810	phytochrome kinase substrate-related chr1:6485709-6486872 REVERSE LENGTH=387	211.749	1906.76	1637	658.713	419.521	307.969	171.619	1733.4	1547.27	733.507	1599.28	350.733
	Bra000148	AT4G03160	BEST Arabidopsis thaliana protein match is: AP2/B3-like transcriptional factor family protein (TAIR:AT4G03170.1); Has 46 Blast hits to 46 proteins in 13 species: Archae - 0; Bacteria - 0; Metazoa - 8; Fungi - 4; Plants - 29; Viruses - 0; Other Eukaryotes - 5 (source: NCBI BLink). chr4:1397979-1398685 FORWARD LENGTH=192	146.659	189.972	152.38	144.586	169.499	1646.87	168.977	1644.91	214.581	221.606	132.621	229.122
	Bra010718	AT4G38960	B-box type zinc finger family protein chr4:18161576-18163045 FORWARD LENGTH=183	125.302	2240.58	2769.41	2209.4	291.996	470.165	393.264	3798.88	4030.23	3536.91	4731.92	737.323
	Bra005384	AT2G34890	CTP synthase family protein chr2:14718195-14721271 REVERSE LENGTH=597	393.105	980.668	2040.33	3547.08	93.1158	58.7797	112.949	1077.23	2065.41	3319.19	2178.59	50.914
	Bra035353	AT3G55130	ATWBC19, WBC19 white-brown complex homolog 19 chr3:20434111-20436288 REVERSE LENGTH=725	199.222	924.342	1806.85	2523.29	483.547	445.26	118.44	1129.12	1484.64	2686.18	1300.54	788.357
	Bra019466	AT3G44450	unknown protein; BEST Arabidopsis thaliana protein match is: unknown protein (TAIR:AT3G52740.1); Has 63 Blast hits to 63 proteins in 12 species: Archae - 0; Bacteria - 0; Metazoa - 0; Fungi - 0; Plants - 63; Viruses - 0; Other Eukaryotes - 0 (source: NCBI BLink). chr3:16074228-16074578 REVERSE LENGTH=116	268.592	2901.3	3537.1	2527.44	539.663	538.425	339.008	3221.48	3026.15	2803.81	2953.52	822.204
	Bra011055	AT4G28720	YUC8 Flavin-binding monooxygenase family protein chr4:14192688-14193968 FORWARD LENGTH=426	136.775	535.333	496.477	310.213	45.1504	52.9488	107.428	1020.01	441.796	242.168	579.993	59.5191
	Bra009898	AT5G26667	PYR6 P-loop containing nucleoside triphosphate hydrolases superfamily protein chr5:9276659-9278091 FORWARD LENGTH=202	791.361	1352.14	1604.93	1891.07	286.492	292.546	445.407	4053.72	3297.73	4462.18	923.637	852.143
	Bra028437	AT5G39660	CDF2 cycling DOF factor 2 chr5:15878920-15880712 FORWARD LENGTH=457	240.737	1323.77	1967.03	1076.87	274.384	207.478	192.83	1671.74	1746.13	1365.34	2358.04	371.944
	Bra015989	AT1G73480	alpha/beta-Hydrolases superfamily protein chr1:27629266-27632486 FORWARD LENGTH=463	179.564	1160.25	3846.69	3752.19	398.779	375.095	243.28	2072.75	4271.73	6482.14	3794.77	1073.17
	Bra031708	AT1G10360	ATGSTU18, GST29, GSTU18 glutathione S-transferase TAU 18 chr1:3395738-3396806 REVERSE LENGTH=227	184.703	1148.81	1340.25	1303.77	562.083	423.48	130.497	1091.04	1216.62	1716.39	1697.26	753.077
	Bra014525	AT3G59810	Small nuclear ribonucleoprotein family protein chr3:22096841-22097666 FORWARD LENGTH=91	294.629	316.415	167.128	160.408	172.593	140.966	302.311	2502.72	2585.62	2048.92	2686.68	469.483
	Bra038041	NA	NA	162.27	70.5539	166.87	71.3705	349.15	98.1129	269.767	2218.64	2100.79	511.555	772.009	377.27
	Bra025657	AT5G39650	Protein of unknown function (DUF679) chr5:15875265-15875999 FORWARD LENGTH=244	582.204	705.991	871.513	694.851	291.165	215.275	182.888	1457.29	885.213	763.137	1510.63	298.02
	Bra020063	AT5G19790	RAP2.11 related to AP2 11 chr5:6689271-6690032 REVERSE LENGTH=253	43.847	424.057	458.936	439.75	230.527	138.566	134.529	1034.8	688.195	365.523	1060.14	468.601
	Bra004592	AT2G40900	nodulin MtN21 /EamA-like transporter family protein chr2:17063396-17065514 REVERSE LENGTH=394	465.645	4327.41	4653.01	3909.38	914.898	907.574	259.704	1984.19	1761.09	2029.98	1805.44	323.869
	Bra033303	AT1G02250	anac005, NAC005 NAC domain containing protein 5 chr1:437951-439559 REVERSE LENGTH=362	166.297	1586.23	2192.77	1673.29	124.668	208.416	162.926	1229.42	985.545	1073.39	487.249	273.751
	Bra009427	AT5G04830	Nuclear transport factor 2 (NTF2) family protein chr5:1402294-1403671 REVERSE LENGTH=178	196.531	1362.77	2014.26	1382.12	407.76	307.933	186.639	1393.69	1665.9	2194.74	1582.19	713.094
	Bra019582	AT5G23970	HXXXD-type acyl-transferase family protein chr5:8096326-8097612 FORWARD LENGTH=428	126.503	515.305	919.426	519.833	102.826	152.235	140.459	1039.2	1161.97	1292.16	1766.08	165.128
	Bra014186	AT1G49405	Uncharacterised protein family (UPF0497) chr1:18284335-18284947 REVERSE LENGTH=152	524.776	5442.73	6190.31	5927.43	727.674	921.352	305.971	2212.54	2410.67	3086.14	1910.19	344.095
	Bra001343	AT3G08810	Galactose oxidase/kelch repeat superfamily protein chr3:2675631-2676662 REVERSE LENGTH=343	405.287	378.037	591.649	450.832	100.212	174.933	145.905	1034.66	1114.26	683.906	1592.1	240.246
	Bra023460	AT5G14360	Ubiquitin-like superfamily protein chr5:4631038-4631641 FORWARD LENGTH=163	709.145	2756.85	3261.81	2431.65	732.851	507.315	419.276	2959.93	2056.11	2539.91	2498.67	968.083
	Bra016952	AT2G41120	unknown protein; INVOLVED IN: biological_process unknown; LOCATED IN: chloroplast; EXPRESSED IN: 19 plant structures; EXPRESSED DURING: 10 growth stages; CONTAINS InterPro DOMAIN/s: Protein of unknown function DUF309 (InterPro:IPR005500); Has 349 Blast hits to 349 proteins in 112 species: Archae - 2; Bacteria - 189; Metazoa - 0; Fungi - 0; Plants - 31; Viruses - 0; Other Eukaryotes - 127 (source:…	236.881	1785.46	1841.95	1899.49	488.884	464.185	269.6	1886.11	2437.9	2755.97	1915.13	935.649
	Bra033257	AT1G01520	Homeodomain-like superfamily protein chr1:190596-192139 FORWARD LENGTH=287	215.823	1015.85	1246.54	1206.45	151.275	150.008	237.443	1633.23	1812.4	2217.67	1463.41	309.902
	Bra027963	AT2G03750	P-loop containing nucleoside triphosphate hydrolases superfamily protein chr2:1147968-1149023 REVERSE LENGTH=351	672.309	5106.78	5493.95	4765.88	936.564	812.461	482.12	3128.56	3682.96	3283.92	4082.42	656.093
	Bra012972	AT5G61280	Remorin family protein chr5:24643625-24644910 REVERSE LENGTH=263	172.139	1352.05	2094.53	1819.95	318.447	310.426	370.897	2354.33	2033.66	2523.52	2180.09	621.591
	Bra005681	AT5G01540	LECRKA4.1 lectin receptor kinase a4.1 chr5:211285-213333 REVERSE LENGTH=682	196.128	1476.44	1914.89	1898.84	263.828	313.338	246.22	1539.61	1384.43	2135.86	938.277	494.231
	Bra020662	NA	NA	24.5002	22.316	51.6014	25.2423	32.2863	33.5726	195.207	1183.45	1009.95	879.65	809.485	456.869
	Bra036082	AT3G50410	OBP1 OBF binding protein 1 chr3:18709872-18710633 FORWARD LENGTH=253	579.185	4189.53	3530.58	3019.05	2036.47	1790.4	493.834	2956.47	2971.21	3148.56	1745.96	1465.44
	Bra010740	AT4G38550	Arabidopsis phospholipase-like protein (PEARLI 4) family chr4:18025886-18028546 FORWARD LENGTH=612	2430.57	8262.84	8149.38	9215.38	765.658	649.527	478.092	2776.09	2140.55	2910.56	1825.53	660.267
	Bra030934	AT1G53470	MSL4 mechanosensitive channel of small conductance-like 4 chr1:19958587-19961578 FORWARD LENGTH=881	282.534	969.091	2160.49	2669.59	557.49	627.527	231.709	1314.11	1840.47	4903.57	1871.42	1478.79
	Bra017111	AT2G38640	Protein of unknown function (DUF567) chr2:16157725-16158474 REVERSE LENGTH=196	217.536	2836.08	2477.72	1738.32	815.88	779.949	237.11	1337.19	987.626	995.695	1080.17	664.817
	Bra038514	AT3G44870	S-adenosyl-L-methionine-dependent methyltransferases superfamily protein chr3:16382277-16383605 FORWARD LENGTH=379	69.1206	247.479	225.069	367.801	76.536	76.1051	252.292	1419.37	664.203	599.592	287.605	219.944
	Bra025302	AT1G64840	Protein of unknown function (DUF295) chr1:24094010-24095164 FORWARD LENGTH=384	328.665	2002.72	2947.82	3073.17	418.082	272.635	492.583	2765.2	4506.7	4150.36	3721.9	1151.51
	Bra024934	AT5G47560	ATTDT, ATSDAT, TDT tonoplast dicarboxylate transporter chr5:19287895-19290347 REVERSE LENGTH=540	307.009	1277.74	1494.17	1249.27	1158.96	934.652	215.73	1200.86	1925.07	1455.22	1315.9	1254.01
	Bra021686	AT2G30990	Protein of unknown function (DUF688) chr2:13187776-13189761 REVERSE LENGTH=593	858.511	3059.77	2820.08	2232.28	362.29	401.869	374.505	1970.47	1834.27	1817.89	723.795	384.751
	Bra020189	AT5G22390	Protein of unknown function (DUF3049) chr5:7418383-7418991 REVERSE LENGTH=202	465.798	2040.69	1310.13	2283.6	550.965	574.664	441.695	2320.04	1911.18	2194.74	1850.52	1145.5
	Bra004139	AT5G38890	Nucleic acid-binding, OB-fold-like protein chr5:15569507-15570898 FORWARD LENGTH=191	202.457	523.675	625.167	588.993	259.925	229.508	272.706	1430.95	1358.65	1670.39	2024.76	618.623
	Bra010501	AT4G36110	SAUR-like auxin-responsive protein family chr4:17090031-17090345 FORWARD LENGTH=104	599.459	2356.63	2277.03	1636.51	956.524	786.069	370.731	1936.54	1799.29	1406.07	2392.66	509.724
	Bra011662	AT4G36110	SAUR-like auxin-responsive protein family chr4:17090031-17090345 FORWARD LENGTH=104	321.935	1255.02	1925.2	401.51	768.424	625.678	196.552	1014.26	909.64	846.841	982.66	352.119
	Bra006943	AT3G52740	unknown protein; BEST Arabidopsis thaliana protein match is: unknown protein (TAIR:AT3G44450.1); Has 65 Blast hits to 65 proteins in 13 species: Archae - 0; Bacteria - 0; Metazoa - 0; Fungi - 0; Plants - 65; Viruses - 0; Other Eukaryotes - 0 (source: NCBI BLink). chr3:19546446-19546868 REVERSE LENGTH=140	451.662	1527.77	1714.97	1944.12	427.625	478.6	393.38	2018.04	2073.89	2679.11	2637.32	1086.08
	Bra000109	AT2G38995	O-acyltransferase (WSD1-like) family protein chr2:16282139-16284700 FORWARD LENGTH=488	240.498	285.314	489.926	162.538	242.389	213.74	338.342	1728.85	947.333	543.699	1241.98	327.961
	Bra030189	AT1G30190	unknown protein; BEST Arabidopsis thaliana protein match is: unknown protein (TAIR:AT2G34610.1); Has 56 Blast hits to 56 proteins in 13 species: Archae - 0; Bacteria - 0; Metazoa - 0; Fungi - 0; Plants - 44; Viruses - 0; Other Eukaryotes - 12 (source: NCBI BLink). chr1:10618966-10619802 FORWARD LENGTH=278	719.751	1339.41	3910.71	2178.79	201.534	213.028	372.626	1877.76	1826	2460.31	627.388	151.299
	Bra024860	NA	NA	217.968	675.785	1271.25	664.555	344.101	295.993	219.625	1093.22	1518.48	950.08	2013.39	440.056
	Bra026270	AT4G28280	LLG3 LORELEI-LIKE-GPI ANCHORED PROTEIN 3 chr4:14010785-14011487 FORWARD LENGTH=160	977.591	1989	3257.02	1904.43	1424.87	1212.34	470.921	2322.48	2994.06	2545.7	3999.43	1586.9
	Bra017132	AT2G38240	2-oxoglutarate (2OG) and Fe(II)-dependent oxygenase superfamily protein chr2:16012723-16014666 REVERSE LENGTH=353	275.518	320.558	371.593	693.004	2915.11	3003.94	252.272	1236.88	825.473	792.49	1318.87	4711.19
	Bra031321	AT3G22060	Receptor-like protein kinase-related family protein chr3:7771065-7772137 FORWARD LENGTH=252	705.815	628.955	1023.88	649.342	962.166	1140.04	252.026	1227.69	702.285	599.36	463.306	526.665
	Bra003715	AT1G76590	PLATZ transcription factor family protein chr1:28740875-28741894 FORWARD LENGTH=245	259.09	1112.03	1221.51	537.211	269.961	77.9923	489.797	2344.9	1964.74	1274.48	529.67	212.591
	Bra024410	AT5G65690	PCK2, PEPCK phosphoenolpyruvate carboxykinase 2 chr5:26266477-26269486 FORWARD LENGTH=670	213.77	188.38	305.167	409.833	597.848	562.278	389.778	1858.42	1639.42	790.213	2446.62	3252.96
	Bra038325	AT1G69160	unknown protein; BEST Arabidopsis thaliana protein match is: unknown protein (TAIR:AT3G13980.1); Has 173 Blast hits to 172 proteins in 54 species: Archae - 0; Bacteria - 0; Metazoa - 25; Fungi - 33; Plants - 84; Viruses - 2; Other Eukaryotes - 29 (source: NCBI BLink). chr1:26000315-26001280 FORWARD LENGTH=321	250.055	1362.6	1757.82	1303.31	531.696	540.442	257.218	1223.62	1174.31	1098.62	1674.45	324.594
	Bra038787	NA	NA	482.681	581.395	1657.11	5038.27	1616.87	1422.31	271.844	1290.68	1332.57	3554.64	2172.23	1995.65
	Bra000489	AT5G52940	Protein of unknown function (DUF295) chr5:21472301-21473389 FORWARD LENGTH=362	281.586	919.834	962.837	649.565	173.592	110.364	394.916	1866.81	1539.08	932.555	1250.03	289.916
	Bra001634	AT3G16500	PAP1, IAA26 phytochrome-associated protein 1 chr3:5612801-5614208 REVERSE LENGTH=269	219.138	898.636	873.75	630.981	479.323	345.481	269.6	1240.61	702.999	298.49	548.471	394.685
	Bra018909	AT1G51440	alpha/beta-Hydrolases superfamily protein chr1:19070971-19072554 FORWARD LENGTH=527	601.146	2668.19	2641.67	1673.7	466.445	394.665	283.812	1298.33	1100.08	919.52	1506.3	304.238
	Bra026261	AT4G28365	ENODL3, AtENODL3 early nodulin-like protein 3 chr4:14033012-14033688 REVERSE LENGTH=199	614.657	2576.99	3644.98	4180.73	348.555	315.202	444.344	2030.29	2210.82	3028.54	1565.48	335.101
	Bra020997	AT4G18690	unknown protein; BEST Arabidopsis thaliana protein match is: unknown protein (TAIR:AT4G18680.1); Has 522 Blast hits to 522 proteins in 39 species: Archae - 0; Bacteria - 0; Metazoa - 9; Fungi - 0; Plants - 513; Viruses - 0; Other Eukaryotes - 0 (source: NCBI BLink). chr4:10282788-10283636 FORWARD LENGTH=282	39.3258	64.8185	187.027	67.0585	35.1676	63.9357	436.675	1980.32	1925.47	2143.19	3595.26	697.989
	Bra018160	AT3G47340	ASN1, DIN6, AT-ASN1 glutamine-dependent asparagine synthase 1 chr3:17438136-17441043 REVERSE LENGTH=584	742.74	608.401	911.5	402.19	752.484	664.084	467.075	2110.54	2082.5	1050.87	2316	1949.72
	Bra004362	AT1G69160	unknown protein; BEST Arabidopsis thaliana protein match is: unknown protein (TAIR:AT3G13980.1); Has 173 Blast hits to 172 proteins in 54 species: Archae - 0; Bacteria - 0; Metazoa - 25; Fungi - 33; Plants - 84; Viruses - 2; Other Eukaryotes - 29 (source: NCBI BLink). chr1:26000315-26001280 FORWARD LENGTH=321	409.047	1426.21	2340.93	1859.55	593.629	639.032	348.887	1525.54	1729.07	1850.57	2558.97	513.924
	Bra033928	AT1G68500	unknown protein; BEST Arabidopsis thaliana protein match is: unknown protein (TAIR:AT1G25422.1); Has 16 Blast hits to 16 proteins in 6 species: Archae - 0; Bacteria - 0; Metazoa - 0; Fungi - 0; Plants - 16; Viruses - 0; Other Eukaryotes - 0 (source: NCBI BLink). chr1:25702041-25702322 FORWARD LENGTH=93	302.963	3493.07	3582.43	2798.12	1729.07	1089.36	479.87	2090.89	2135.25	2472.12	2390.23	2923.83
	Bra015330	AT1G04580	AAO4, ATAO-4, ATAO2, AO4 aldehyde oxidase 4 chr1:1252212-1257510 REVERSE LENGTH=1337	1146.02	1238.87	1154.99	1023.44	854.758	800.639	356.975	1549.48	977.076	706.887	961.68	641.6
	Bra031078	AT1G19390	Wall-associated kinase family protein chr1:6700772-6703368 REVERSE LENGTH=788	47.2547	113.955	188.158	196.056	49.1981	49.878	349.112	1496.19	2287.09	2392.71	1599.86	344.259
	Bra005917	AT5G06870	PGIP2, ATPGIP2 polygalacturonase inhibiting protein 2 chr5:2133941-2135016 FORWARD LENGTH=330	569.45	229.001	244.713	181.436	1787.77	1646.46	467.595	1987.79	248.111	358.547	33.9287	101.345
	Bra038788	NA	NA	164.493	675.915	1039.15	525.327	392.001	512.776	351.463	1485.94	1790.87	1183.44	4940.14	982.325
	Bra002538	AT5G59730	ATEXO70H7, EXO70H7 exocyst subunit exo70 family protein H7 chr5:24064100-24066004 REVERSE LENGTH=634	139.651	701.704	604.982	1306.39	327.534	386.163	255.989	1079.47	1066.71	935.545	973.935	480.435
	Bra004615	AT2G41310	ATRR3, ARR8, RR3 response regulator 3 chr2:17222280-17223536 FORWARD LENGTH=225	510.659	1298.32	1293.5	1092.61	647.538	613.963	363.85	1532.02	923.944	760.185	1146.15	859.303
	Bra035856	AT2G03780	Translin family protein chr2:1152716-1154285 REVERSE LENGTH=287	126.609	176.973	135.488	280.824	168.139	205.574	360.999	1490.7	716.177	355.806	593.442	286.897
	Bra020746	AT2G21320	B-box zinc finger family protein chr2:9126502-9127652 FORWARD LENGTH=172	243.911	1858.86	1072.05	2259.13	228.909	311.215	471.321	1923.65	2468.13	2382.87	2170.86	986.573
	Bra004396	AT1G69570	Dof-type zinc finger DNA-binding family protein chr1:26161771-26163230 REVERSE LENGTH=399	1358.93	4541.31	4611.23	3728.54	1491.77	1606.71	394.031	1567.32	2445.36	1614.62	2557.5	681.667
	Bra029918	NA	NA	762.336	976.496	684.757	1150.63	967.916	618.586	481.771	1881.59	989.054	1667.53	1028.36	1311.1
	Bra006435	AT5G18010	SAUR-like auxin-responsive protein family chr5:5963033-5963305 REVERSE LENGTH=90	1559.39	2378.36	1886.98	1971.69	2219.46	1388.13	352.165	1364.47	1512.28	1059.04	4491.43	1560.46
	Bra010678	AT1G47620	CYP96A8 cytochrome P450, family 96, subfamily A, polypeptide 8 chr1:17508116-17509678 REVERSE LENGTH=520	426.392	708.674	1380.82	936.779	852.849	606.611	269.725	1037.87	1080.05	623.305	1554.4	450
	Bra036072	AT3G50340	unknown protein; BEST Arabidopsis thaliana protein match is: unknown protein (TAIR:AT5G67020.1); Has 128 Blast hits to 128 proteins in 39 species: Archae - 0; Bacteria - 46; Metazoa - 0; Fungi - 3; Plants - 76; Viruses - 0; Other Eukaryotes - 3 (source: NCBI BLink). chr3:18665333-18666544 REVERSE LENGTH=403	538.463	2533.53	4386.42	4647.09	829.214	493.77	304.813	1149.98	1522.33	2278.93	1666.31	490.638
	Bra026598	AT5G18020	SAUR-like auxin-responsive protein family chr5:5966305-5966580 REVERSE LENGTH=91	923.384	2147.94	1900.35	2063.11	1792.29	1918.52	346.305	1300.95	857.04	757.046	2888.78	1103.13
	Bra012614	AT4G18170	WRKY28, ATWRKY28 WRKY DNA-binding protein 28 chr4:10061508-10062691 FORWARD LENGTH=318	824.008	2061.92	2046.31	2089.56	2283.48	2066.3	286.074	1071.39	601.403	1074.68	671.48	2183.71
	Bra026572	AT2G02950	PKS1 phytochrome kinase substrate 1 chr2:855149-856468 REVERSE LENGTH=439	676.44	1810.83	1467.61	885.565	1037.74	1333.36	448.491	1678.08	968.472	781.21	1155.09	1018.07
	Bra012272	AT1G21210	WAK4 wall associated kinase 4 chr1:7424653-7427041 FORWARD LENGTH=738	232.9	259.695	244.342	343.657	148.714	162.99	373.32	1372.45	1394.16	1315.35	694.795	141.468
	Bra001171	NA	NA	120.798	1178.26	1865.4	3329.45	198.972	240.712	497.972	1818.18	2772.86	4195.48	2249.36	713.442
	Bra023657	AT5G18080	SAUR-like auxin-responsive protein family chr5:5983840-5984112 FORWARD LENGTH=90	1550.75	2760.61	2823.81	2952.25	2983.94	2861.85	481.279	1751.87	1409.8	1352.4	4082.12	1945.65
	Bra006518	AT5G19790	RAP2.11 related to AP2 11 chr5:6689271-6690032 REVERSE LENGTH=253	196.197	257.544	461.963	578.934	235.483	258.797	342.027	1239.56	623.449	501.48	1216.31	510.387
	Bra037578	AT3G18560	unknown protein; BEST Arabidopsis thaliana protein match is: unknown protein (TAIR:AT1G49000.1); Has 95 Blast hits to 95 proteins in 13 species: Archae - 0; Bacteria - 0; Metazoa - 0; Fungi - 0; Plants - 95; Viruses - 0; Other Eukaryotes - 0 (source: NCBI BLink). chr3:6393984-6394571 FORWARD LENGTH=195	953.555	1799.07	1856.75	2032.69	1162.59	1190.7	490.552	1759.73	1670.37	1660.42	1877.02	1113.42
	Bra031666	AT1G09500	NAD(P)-binding Rossmann-fold superfamily protein chr1:3066811-3068484 FORWARD LENGTH=325	668.137	1638	1725.51	1673.18	309.288	315.998	379.809	1359.66	1742.16	1751.14	1604.86	646.184
	Bra031848	AT5G65690	PCK2, PEPCK phosphoenolpyruvate carboxykinase 2 chr5:26266477-26269486 FORWARD LENGTH=670	388.281	384.793	212.137	417.741	612.787	708.997	486.852	1734.69	1208.6	885.158	1928.4	2660.82
	Bra010213	AT1G33770	Protein kinase superfamily protein chr1:12242126-12244462 FORWARD LENGTH=614	491.965	479.352	221.355	188.011	285.733	341.028	302.092	1073.55	534.186	341.652	193.221	324.796
	Bra013630	AT4G22620	SAUR-like auxin-responsive protein family chr4:11907631-11908113 FORWARD LENGTH=160	387.361	661.463	1142.83	1183.43	126.881	132.531	330.384	1153.07	1232.31	1193.5	776.99	118.269
	Bra025267	NA	NA	485.057	727.091	332.673	956.12	445.231	456.402	303.065	1034.18	588.497	241.703	618	999.975
	Bra030263	NA	NA	323.099	678.769	1009.61	701.528	1408.61	1259.93	328.447	1106.2	1144.18	1610.92	1147.43	1155.78
	Bra005447	AT2G34180	CIPK13, SnRK3.7, WL2, ATWL2 CBL-interacting protein kinase 13 chr2:14430761-14432269 REVERSE LENGTH=502	877.499	309.056	524.665	601.805	883.102	848.082	385.436	1275.42	2654.36	3466.15	3374.19	2030.74
	Bra001441	AT2G22980	SCPL13 serine carboxypeptidase-like 13 chr2:9779029-9783078 FORWARD LENGTH=430	495.267	617.815	426.843	340.417	687.001	727.257	487.978	1569.54	1703.65	1010.82	1396.18	1256.94
	Bra002409	AT5G22390	Protein of unknown function (DUF3049) chr5:7418383-7418991 REVERSE LENGTH=202	536.726	1636.17	1289.91	1220.77	403.57	353.835	386.084	1212.67	945.074	1001.91	738.938	432.046
	Bra020294	AT5G59730	ATEXO70H7, EXO70H7 exocyst subunit exo70 family protein H7 chr5:24064100-24066004 REVERSE LENGTH=634	449.285	1816.61	1815.32	1753.07	491.074	468.015	349.173	1095.26	1145.77	836.926	1279.36	465.979
	Bra005617	AT2G31940	unknown protein; INVOLVED IN: biological_process unknown; LOCATED IN: endomembrane system; EXPRESSED IN: 16 plant structures; EXPRESSED DURING: 6 growth stages; BEST Arabidopsis thaliana protein match is: unknown protein (TAIR:AT5G19875.1); Has 227 Blast hits to 227 proteins in 13 species: Archae - 0; Bacteria - 0; Metazoa - 0; Fungi - 0; Plants - 227; Viruses - 0; Other Eukaryotes - 0 (source: N…	299.247	1246.92	1172.98	2313.73	309.213	381.074	410.407	1264.41	907.184	2263.5	1137.99	484.832
	Bra000661	AT4G08960	phosphotyrosyl phosphatase activator (PTPA) family protein chr4:5746326-5747994 FORWARD LENGTH=392	462.11	1138.08	1283.36	1229.42	347.622	337.481	380.975	1165.89	972.935	982.928	1182.13	427.059
	Bra017666	AT4G34610	BLH6 BEL1-like homeodomain 6 chr4:16530546-16532498 REVERSE LENGTH=532	507.89	1362.04	1543.77	1124.8	813.267	807.943	443.858	1356.89	1273.86	1459.33	1783.54	1037.35
	Bra030359	AT5G39050	HXXXD-type acyl-transferase family protein chr5:15634596-15636005 FORWARD LENGTH=469	236.332	1216.81	1587.57	1123.43	276.306	309.962	457.053	1377.76	1574.3	1579.97	1876.98	524.514
	Bra017406	AT2G02950	PKS1 phytochrome kinase substrate 1 chr2:855149-856468 REVERSE LENGTH=439	708.37	1769.27	1981.66	2553.32	1153.56	1019.21	416.629	1249.76	1349.08	2330.44	1612.35	393.002
	Bra022198	AT3G17120	unknown protein; BEST Arabidopsis thaliana protein match is: unknown protein (TAIR:AT1G02380.1); Has 67 Blast hits to 67 proteins in 11 species: Archae - 0; Bacteria - 0; Metazoa - 0; Fungi - 0; Plants - 67; Viruses - 0; Other Eukaryotes - 0 (source: NCBI BLink). chr3:5842410-5843246 FORWARD LENGTH=219	1118.8	4470.6	3740.49	3791.15	1095.94	930.145	408.211	1216.03	1104.78	1436.48	1158.88	408.564
	Bra019002	AT3G15450	Aluminium induced protein with YGL and LRDR motifs chr3:5213050-5213998 FORWARD LENGTH=253	1540.06	1068.3	525.576	555.425	2113.3	1789.68	410.407	1211.52	1007.74	214.176	1403.87	3400.87
	Bra020786	AT3G06020	Protein of unknown function (DUF3049) chr3:1813267-1814169 FORWARD LENGTH=300	508.523	2354.74	2858.66	1914.19	605.956	431.222	419.207	1183.78	1460.47	1382.99	2979.92	539.187
	Bra002329	AT5G20790	unknown protein; FUNCTIONS IN: molecular_function unknown; INVOLVED IN: biological_process unknown; LOCATED IN: endomembrane system; EXPRESSED IN: 11 plant structures; EXPRESSED DURING: LP.04 four leaves visible, 4 anthesis, petal differentiation and expansion stage; BEST Arabidopsis thaliana protein match is: unknown protein (TAIR:AT3G43110.1); Has 30201 Blast hits to 17322 proteins in 780 speci…	399.161	1059.7	739.74	630.481	380.596	326.506	478.092	1292.59	1123.66	948.856	1247.77	504.221
	Bra016114	AT1G71810	Protein kinase superfamily protein chr1:27002602-27007964 REVERSE LENGTH=692	297.75	825.46	936.908	740.639	483.082	488.311	449.079	1201.69	1115.72	1212.8	917.074	659.592
	Bra023179	AT5G22540	Plant protein of unknown function (DUF247) chr5:7481546-7482868 REVERSE LENGTH=440	358.402	538.489	1058.9	833.731	84.0141	92.3594	442.169	1179.76	1747.44	2452.66	1347.41	327.1
	Bra011280	AT1G13080	CYP71B2 cytochrome P450, family 71, subfamily B, polypeptide 2 chr1:4459212-4460807 FORWARD LENGTH=502	279.325	808.7	1149.62	930.385	369.852	362.1	409.496	1087.62	1577.15	1310.13	1474.11	680.835
	Bra002124	AT5G18080	SAUR-like auxin-responsive protein family chr5:5983840-5984112 FORWARD LENGTH=90	1323.43	2159.27	2349.34	1879.19	3126.81	2879.53	492.576	1306.22	1175.96	1178.72	4232.97	1821.58
	Bra034152	AT3G10910	RING/U-box superfamily protein chr3:3413068-3413613 REVERSE LENGTH=181	544.621	1431.8	1376.98	1410.46	880.494	812.246	461.286	1214.1	1014.64	1265.5	1187.51	877.84
	Bra025253	AT3G27170	CLC-B, ATCLC-B chloride channel B chr3:10024147-10026921 FORWARD LENGTH=780	647.492	843.684	1084.51	559.683	1625.75	1535.8	441.287	1151.19	1557.3	877.553	1681.01	597.055
	Bra033328	AT1G02460	Pectin lyase-like superfamily protein chr1:504897-507099 REVERSE LENGTH=491	451.074	1843.53	3219.2	1740.61	1803.32	1754.58	426.073	1099.24	1036.18	1271.68	1108.87	986.815
	Bra025494	AT5G41550	Disease resistance protein (TIR-NBS-LRR class) family chr5:16617232-16620785 REVERSE LENGTH=1085	437.584	846.343	982.65	950.169	395.103	393.149	420.168	1064.49	1166.82	909.093	2538.95	455.013
	Bra015388	AT1G05100	MAPKKK18 mitogen-activated protein kinase kinase kinase 18 chr1:1469679-1470698 FORWARD LENGTH=339	987.925	1140.75	955.37	2283.97	3611.02	3470.91	491.343	1213.42	850.435	1515.3	945.101	5758.29
	Bra016591	AT1G17710	Pyridoxal phosphate phosphatase-related protein chr1:6090763-6091975 REVERSE LENGTH=279	826.175	2358.15	3107.92	3023.16	315.67	415.565	461.371	1115.24	542.333	1452.12	1165.06	403.245
	Bra029900	AT3G48510	unknown protein; BEST Arabidopsis thaliana protein match is: unknown protein (TAIR:AT5G63350.1); Has 98 Blast hits to 98 proteins in 11 species: Archae - 0; Bacteria - 0; Metazoa - 0; Fungi - 0; Plants - 98; Viruses - 0; Other Eukaryotes - 0 (source: NCBI BLink). chr3:17967568-17968452 REVERSE LENGTH=294	916.316	1490.32	1526.73	2144.88	1414.09	1268	491.259	1184.16	1081.64	2269.27	1414.8	3019.2
	Bra012901	AT3G50410	OBP1 OBF binding protein 1 chr3:18709872-18710633 FORWARD LENGTH=253	819.981	685.666	1440.34	862.055	1275.4	1498.42	469.907	1125.84	1471.21	1294.15	973.587	690.042
	Bra003468	AT3G61750	Cytochrome b561/ferric reductase transmembrane with DOMON related domain chr3:22857897-22859254 REVERSE LENGTH=398	646.63	909.829	1193.4	980.074	837.736	927.156	437.991	1047.75	1133.06	1036.71	1930.06	713.185
	Bra028329	NA	NA	540.647	474.813	470.975	450.498	274.894	602.062	443.065	1056.88	749.972	444.649	556.814	384.61
	Bra022157	AT3G16400	ATMLP-470, NSP1, ATNSP1 nitrile specifier protein 1 chr3:5566516-5568330 FORWARD LENGTH=470	327.62	434.526	483.202	550.555	272.87	315.508	446.701	1061.22	918.438	683.958	1206.84	317.266
	Bra025578	AT5G40400	Pentatricopeptide repeat (PPR) superfamily protein chr5:16166444-16168276 FORWARD LENGTH=610	402.726	710.2	964.25	945.177	437.534	604.702	484.584	1150.89	475.03	860.69	690.862	524.135
	Bra015313	AT1G04400	CRY2, FHA, AT-PHH1, PHH1, ATCRY2 cryptochrome 2 chr1:1185719-1187901 REVERSE LENGTH=612	7342.06	12491.5	9118.38	10612.5	11718.7	10129.6	434.964	1032.72	1004.99	836.925	710.87	594.175
	Bra015245	AT2G15880	Leucine-rich repeat (LRR) family protein chr2:6918039-6920319 REVERSE LENGTH=727	403.911	579.01	363.964	785.507	358.296	395.25	427.553	1001.04	610.231	489.111	533.615	432.408
	Bra005574	AT2G32235	unknown protein; Has 38 Blast hits to 38 proteins in 14 species: Archae - 0; Bacteria - 4; Metazoa - 11; Fungi - 11; Plants - 11; Viruses - 0; Other Eukaryotes - 1 (source: NCBI BLink). chr2:13682823-13684199 REVERSE LENGTH=310	918	860.986	797.646	770.724	689.764	683.722	454.362	1019.74	679.713	673.934	1166.55	518.162
	Bra002131	AT5G18030	SAUR-like auxin-responsive protein family chr5:5968527-5968793 FORWARD LENGTH=88	1369.66	2142.16	1644.24	1825.02	1937.53	1723.55	492.69	1059.7	1090.51	703.382	3327.11	900.298
	Bra040839	AT4G27950	CRF4 cytokinin response factor 4 chr4:13909732-13910739 REVERSE LENGTH=335	264.323	158.111	147.252	39.2175	30.5542	72.5131	477.805	1009.79	366.787	278.725	369.611	124.123
