# Supplementary material for: Genome-Wide Transcriptome Analysis of Two Contrasting Brassica rapa Doubled Haploid Lines under Cold-Stresses Using Br135K Oligomeric Chip
Source: PLoS One. 2014 Aug 28;9(8):e106069. doi: 10.1371/journal.pone.0106069 (PMC4148347; doi:10.1371/journal.pone.0106069)
Supplement: Table S13 — Cold-induced gene by either Chiifu or Kenshin. C and K indicate Chiifu and Kenshin, respectively. Number 1 to 6 indicates the sample: 1 = control condition (22°C), 2 = 4°C treatment, 3 = 0°C treatment, 4 = −2°C treatment, 5 = −4°C treatment, 6 = 24 h recovery stage after all treatments. (XLSX) [file pone.0106069.s018.xlsx]

## Sheet: Table S13
Table S13. Cold-induced gene by either Chiifu or Kenshin.C and K indicate Chiifu and Kenshin, respectively. Number 1 to 6 indicate the sample: 1 = control condition (22℃), 2 = 4℃ treatment, 3 = 0℃ treatment, 4 = -2℃ treatment, 5 = -4℃ treatment, 6 = 24h recovery stage after all treatments.
Br_ID	At_ID	Gene Description	PI values (Chiifu)						PI values (Kenshin)						Fold change
			C1	C2	C3	C4	C5	C6	K1	K2	K3	K4	K5	K6	C2/C1	C3/C1	C4/C1	C5/C1	C6/C1	K2/K1	K3/K1	K4/K1	K5/K1	K6/K1
Bra009716	AT5G23940	PEL3, PERMEABLE LEAVES3	116.834	4823.74	3079.97	4798	1744.56	1885.3	2137.68	1225.63	1650.28	1637.37	2670.42	1634.86	41.2871	26.3619	41.0668	14.932	16.1366	0.573346	0.771996	0.765957	1.24921	0.764782
Bra021165	AT3G16160	Tesmin/TSO1-like CXC domain-containing protein	127.758	2229.42	1708.69	2248.78	267.576	426.498	92.3893	103.212	55.6744	198.173	120.363	70.8897	17.4503	13.3744	17.6019	2.0944	3.33833	1.11714	0.602607	2.14498	1.30278	0.767293
Bra036465	AT2G20340	AAS, aromatic aldehyde synthase	203.048	2246.09	3196.71	3325.41	196.895	224.31	134.752	57.8439	48.499	81.0536	54.7867	38.1999	11.0619	15.7436	16.3775	0.969697	1.10471	0.429262	0.359913	0.601502	0.406574	0.283483
Bra033985	AT1G72260	THI2.1, THI2.1.1 thionin 2.1	809.804	8924.29	9858.55	5990.48	1496.51	1255.13	118.221	236.069	167.406	177.175	140.519	176.31	11.0203	12.174	7.39744	1.84799	1.54992	1.99684	1.41604	1.49868	1.18861	1.49136
Bra026181	AT1G14870	PCR2 PLANT CADMIUM RESISTANCE 2	221.268	1695.11	4298.62	2290.97	1576.77	1595.82	319.787	292.962	331.575	239.639	139.431	472.765	7.66089	19.4272	10.3538	7.12606	7.21216	0.916116	1.03686	0.749371	0.436012	1.47837
Bra035271	AT5G49690	UDP-Glycosyltransferase superfamily protein	264.139	1956.43	1347.29	1491.77	274.471	448.861	384.926	410.851	278.13	348.073	317.288	344.601	7.40682	5.10069	5.64767	1.03912	1.69934	1.06735	0.722554	0.90426	0.824283	0.89524
Bra007003	AT3G53470	Unknown protein	126.244	883.953	1193.64	953.75	596.009	536.626	37.1478	30.8237	38.0807	40.6678	29.7896	71.1804	7.00194	9.45502	7.55481	4.72109	4.2507	0.829758	1.02511	1.09476	0.801921	1.91614
Bra034094	AT3G10120	Unknown protein	293.811	1447.89	1177.81	992.733	316.079	356.29	275.575	435.895	210.09	263.981	597.849	427.422	4.92796	4.00873	3.37881	1.07579	1.21265	1.58177	0.76237	0.957928	2.16946	1.55102
Bra017368;Bra017369;Bra017371	AT2G03760	SOT12 sulphotransferase 12	487.487	2366.16	2003.84	1611.96	386.264	595.406	436.49	271.368	365.985	595.437	347.227	212.762	4.8538	4.11055	3.30668	0.792357	1.22138	0.621704	0.838472	1.36415	0.795499	0.487438
Bra039899	AT5G54450	Protein of unknown function (DUF295)	653.973	2751.8	2534.72	2047.39	598.444	767.24	232.633	358.853	245.157	303.988	258.209	198.574	4.20782	3.87588	3.13069	0.91509	1.1732	1.54257	1.05384	1.30673	1.10994	0.853593
Bra024091	AT4G30230	Unknown protein	661.801	2761.48	2807.48	1307.51	726.229	635.294	511.491	801.547	673.821	970.676	533.496	480.297	4.17267	4.24218	1.97568	1.09735	0.959947	1.56708	1.31737	1.89774	1.04302	0.939014
Bra009220	AT5G06720	ATPA2, PA2 peroxidase 2	441.236	1688.68	3069.34	4026.36	380.204	329.703	157.833	100.902	60.749	215.176	76.6956	82.5899	3.82716	6.95623	9.12518	0.861679	0.747226	0.639296	0.384894	1.36331	0.485929	0.523274
Bra014129	NA	NA	1190.41	4314.93	4479.04	4094.92	1414.13	1294.2	292.19	248.651	542.289	291.473	162.715	222.077	3.62474	3.7626	3.43992	1.18794	1.08719	0.850991	1.85595	0.997546	0.556881	0.760043
Bra021122	AT3G15620	UVR3 DNA photolyase family protein	525.99	1631.55	1653.81	1973.16	674.361	616.333	285.648	405.529	283.38	509.706	378.582	312.487	3.10187	3.14419	3.75133	1.28208	1.17176	1.41968	0.99206	1.78438	1.32534	1.09396
Bra014525	AT3G59810	Small nuclear ribonucleoprotein family protein	294.629	316.415	167.128	160.408	172.593	140.966	302.311	2502.72	2585.62	2048.92	2686.68	469.483	1.07394	0.567249	0.544441	0.585798	0.478453	8.27863	8.55285	6.77752	8.88714	1.55298
Bra001343	AT3G08810	Galactose oxidase/kelch repeat superfamily protein3	405.287	378.037	591.649	450.832	100.212	174.933	145.905	1034.66	1114.26	683.906	1592.1	240.246	0.932764	1.45983	1.11238	0.247262	0.431627	7.09133	7.63689	4.68734	10.9119	1.64659
Bra020662	NA	NA	24.5002	22.316	51.6014	25.2423	32.2863	33.5726	195.207	1183.45	1009.95	879.65	809.485	456.869	0.91085	2.10616	1.03029	1.3178	1.3703	6.06254	5.17374	4.50624	4.1468	2.34043
Bra024410	AT5G65690	PCK2, PEPCK phosphoenolpyruvate carboxykinase 2	213.77	188.38	305.167	409.833	597.848	562.278	389.778	1858.42	1639.42	790.213	2446.62	3252.96	0.881227	1.42755	1.91717	2.79669	2.63029	4.76789	4.20604	2.02734	6.27696	8.34567
Bra018160	AT3G47340	Glutamine-dependent asparagine synthase 1	742.74	608.401	911.5	402.19	752.484	664.084	467.075	2110.54	2082.5	1050.87	2316	1949.72	0.819131	1.22721	0.541495	1.01312	0.8941	4.51863	4.4586	2.2499	4.95852	4.17432
Bra030039	AT1G27330	Ribosome associated membrane protein RAMP4	356.508	393.481	424.694	576.12	459.701	385.538	705.189	2821.02	2642.11	2825.04	980.238	1859.27	1.10371	1.19126	1.61601	1.28945	1.08143	4.00037	3.74667	4.00607	1.39004	2.63656
Bra012272	AT1G21210	WAK4 wall associated kinase 4	232.9	259.695	244.342	343.657	148.714	162.99	373.32	1372.45	1394.16	1315.35	694.795	141.468	1.11505	1.04913	1.47556	0.638532	0.699828	3.67634	3.73449	3.52338	1.86112	0.378946
