# Supplementary material for: Genome-Wide Transcriptome Analysis of Two Contrasting Brassica rapa Doubled Haploid Lines under Cold-Stresses Using Br135K Oligomeric Chip
Source: PLoS One. 2014 Aug 28;9(8):e106069. doi: 10.1371/journal.pone.0106069 (PMC4148347; doi:10.1371/journal.pone.0106069)
Supplement: Table S14 — Clones that show significant expression values among no_hit_found (NTF). C and K indicate Chiifu and Kenshin, respectively. Number 1 to 6 indicates the sample: 1 = control condition (22°C), 2 = 4°C treatment, 3 = 0°C treatment, 4 = −2°C treatment, 5 = −4°C treatment, 6 = 24 h recovery stage after all treatments. (XLSX) [file pone.0106069.s019.xlsx]

## Sheet: Table S14
Table S14. Clones that show significant expression values among no_hit_found (NTF). C and K indicate Chiifu and Kenshin, respectively. Number 1 to 6 indicate the sample: 1 = control condition (22℃), 2 = 4℃ treatment, 3 = 0℃ treatment, 4 = -2℃ treatment, 5 = -4℃ treatment, 6 = 24h recovery stage after all treatments.
Classification	Br Seq ID	PI values (Chiifu)						PI values (Kenshin)
		C1	C2	C3	C4	C5	C6	K1	K2	K3	K4	K5	K6
Chiifu specific expression (61 genes)	Bra035638	24710.8	27524.6	23652.2	26723.1	22482.8	21036.9	200.139	251.658	301.57	513.896	603.824	294.158
	Bra024653	19778.7	24252.1	18308.5	18457.2	15239.5	13055.2	186.262	87.4959	206.195	101.608	94.1243	127.459
	Bra019400	14341.6	13871.1	17178.5	16792.4	9421.17	13606.4	415.767	358.703	367.138	458.259	316.156	299.351
	Bra026915	11267.6	14476.2	11985.4	10887.2	11006.7	13048.5	101.783	114.881	137.58	165.407	122.432	99.6656
	Bra007339	6978.66	8051.58	7271.04	8292.12	6688.41	8081.72	196.033	221.981	150.53	182.479	152.909	198.37
	Bra041149	6578.87	5251.56	4082.04	4263.67	3641.75	4661.23	90.1816	84.024	35.2877	19.9075	58.6087	26.5841
	Bra036657	5315.36	7807.35	6245.93	5252.61	10006.9	10152.7	487.604	424.181	617.985	450.389	1072.29	369.679
	Bra012403	5281.22	3594.59	3471.73	3266.95	6148.42	6120.24	81.6347	246.018	310.25	195.247	105.599	37.2837
	Bra037554	5150.2	6389.53	6005.54	5563.95	3871.53	3476.4	96.1864	291.741	112.289	137.811	50.5267	53.2243
	Bra034903	4856.14	4109.23	4866.49	4168.43	6346.71	6081.88	301.87	516.088	359.666	225.491	201.559	219.682
	Bra015011	4457.95	2967.29	3283.98	3064.96	3869.63	4297.52	263.361	476.12	287.026	524.139	282.048	339.54
	Bra029385	4027.74	4145.44	4388.93	4401.3	4073.29	4535.79	322.175	910.138	243.225	219.151	245.203	210.722
	Bra022239	3873.16	3097.92	3777.72	3841.86	3353.83	2411.08	37.9886	43.2006	22.5209	234.119	46.8767	167.195
	Bra019217	3863.83	3557.02	3465.03	2509.11	3487.2	3749.26	24.2445	33.393	100.161	35.5639	103.497	44.7315
	Bra021416	3777.32	2481.77	2760.68	1985.83	3705.08	4372.31	400.991	670.054	534.222	744.391	426.499	468.776
	Bra010444	3580.96	2281.72	2328.05	2446.13	4008.35	3450.21	263.48	431.157	626.656	270.435	421.537	589.898
	Bra024003	3579.74	2293.98	2747.48	2104.41	3980.51	4369.33	481.76	673.148	561.073	683.518	620.074	441.155
	Bra014621	3381.03	4991.27	4891.58	4045.69	2362.2	2929.84	50.9923	105.599	132.038	385.653	111.47	422.862
	Bra040487	3295.36	3191.83	3636.66	3804.22	2393.66	2823.81	376.726	483.763	508.806	550.258	381.062	275.9
	Bra015005	3280.44	2781.01	2898.5	1964.56	2898.72	2873.27	95.5582	99.5661	127.22	124.012	168.762	179.029
	Bra034932	3255.81	3444.9	3761.92	4135.58	2773.49	2538.9	178.842	325.409	212.993	264.935	178.546	180.907
	Bra030413	3107.37	2415.56	3228.3	3251.69	5572.23	5801.6	373.305	464.944	472.6	445.241	233.313	416.305
	Bra031817	3059.74	1560.46	1633.53	1129.12	4853.55	3248.73	224.176	231.426	325.455	327.943	168.463	159.547
	Bra024962	2863.97	1465.75	1572.27	1380.39	2565.47	2313.02	235.511	304.515	347.638	164.239	430.25	299.438
	Bra015212	2731.8	1779.17	2064.58	1702.2	2008.17	2016.53	148.593	74.6451	208.888	229.935	81.1352	80.2536
	Bra022948	2609.62	2367.23	2223.73	2237.76	2668.47	2437.34	434.121	265.22	212.818	149.813	209.437	367.754
	Bra025891	2574.79	1265.36	1218.34	1784.03	2438.05	2713.31	468.482	380.143	409.047	324.878	272.815	604.414
	Bra003165	2494.41	1626.83	1580.41	1867.34	2235.09	2489.84	275.468	303.852	248.685	328.347	248.348	227.816
	Bra029676	2460.97	2331.39	2588.76	2942.56	2448.22	2404.15	61.0719	111.912	143.814	190.547	315.917	136.288
	Bra018822	2460.28	2028.51	1889.6	2221.51	2898.49	2822.92	63.6176	69.7867	78.0852	244.342	117.537	123.957
	Bra021319	2437	7587.56	9619.09	4665.01	3817.91	3036.13	37.3444	89.0515	43.1897	388.075	85.9593	183.955
	Bra010357	2298.61	1424.36	1663	1110.75	2088.15	2344.33	154.877	432.135	75.8327	51.342	35.6453	49.963
	Bra010316	2294.22	1908.39	2051.58	1384.6	1773.53	2117.69	111.959	208.658	166.678	209.98	109.794	103.341
	Bra006426	2206.9	2848.33	2790.83	2892.94	1779.22	1545.28	63.9597	124.789	98.2677	50.0931	101.7	165.646
	Bra013078	2115.64	2368.68	1592.42	2753.22	1702.91	1365.01	62.6214	69.6478	70.5203	55.7972	30.5756	165.946
	Bra023789	2092.77	1974.15	1809.9	2692.34	2029.85	2280.01	170.708	119.936	166.054	167.1	57.9386	72.7648
	Bra021021	2090.17	2125.44	1480.07	1338.58	2491.63	2439.75	145.163	118.649	56.3532	100.82	24.6759	40.0408
	Bra015593	2047.47	1426.68	1825.05	1721.9	1981.29	1609.77	125.336	191.249	73.1047	33.5911	206.629	71.9533
	Bra024031	1902.94	2817.16	2408.94	2005.93	3713.1	4161.41	429.926	658.824	529.471	655.777	390.852	609.463
	Bra006643	1901.76	1228.06	1242.33	1351.31	1809.82	1960.75	23.4822	32.8813	81.0305	29.0614	422.415	74.1255
	Bra012852	1894.41	1595.43	1721.3	2095.37	2076.36	2343.71	49.5134	66.6079	33.5453	171.157	36.1601	86.5279
	Bra033470	1860.82	1061.49	1482.85	1407.02	1595.42	1720.84	94.0332	216.24	132.167	224.584	173.543	120.599
	Bra038822	1842.43	1854.44	1853.74	2028.72	1801.73	1812.42	39.641	59.5274	73.3496	79.9852	199.863	54.4599
	Bra040268	1804.55	2662.61	2666.41	2367.49	2977.19	2643.83	26.8834	25.0868	26.9012	23.7685	20.3942	35.3578
	Bra029286	1802.98	1842.97	1727.89	1792.08	2339.1	2756.84	78.0406	98.5934	51.4386	18.5971	25.6271	46.3154
	Bra031837	1801.92	2263.29	1759.88	2317.57	1505.96	1202.41	266.675	422.415	347.594	488.972	369.11	352.944
	Bra032950	1768.02	1260.69	2203.93	1604.27	1107.08	1070.14	135.672	203.463	133.415	127.486	118.996	104.525
	Bra002663	1616.31	1642.98	1602.46	1787.97	2108.05	2264.81	158.491	143.828	40.7138	160.395	152.208	81.9771
	Bra039805	1567.39	1293.37	1396.74	1345.33	1481.65	1502.61	234.732	373.44	326.339	292.75	324.841	310.491
	Bra038090	1541.47	1533.9	1144.09	1332.88	2283.14	2093.95	161.237	303.68	264.137	578.26	349.491	311.119
	Bra030493	1490.18	1939.84	1972.76	1892.86	2606.57	2874.44	375.835	306.799	392.33	274.78	305.793	267.727
	Bra032312	1482.29	1185.57	1296.99	1023.93	2352.71	2202.98	174.062	69.5609	234.41	92.2659	174.446	203.49
	Bra004922	1469.99	1179.13	1375.17	1359.31	1633.23	1272.03	101.654	182.481	110.245	195.87	138.209	183.306
	Bra030914	1465.58	1383.39	1655.85	1755.82	1259.51	1220.38	27.9914	22.5814	54.749	29.6195	194.551	73.6911
	Bra029422	1456.69	1357.2	1918.57	1433.93	1271.63	1140.99	150.176	204.583	193.121	205.907	235.742	155.167
	Bra016171	1426.17	1624.25	1533.56	1301.32	1355.04	1301.7	67.8981	53.4281	101.646	24.4679	28.1619	35.9737
	Bra034730	1420.37	1451.1	1462.02	1291.49	1341.53	1292.69	30.6162	17.3322	28.2854	33.7519	118.341	46.9712
	Bra020312	1359.36	1511.79	2998.29	2917.8	1258.35	1222.87	178.263	245.36	182.511	149.548	161.815	208.175
	Bra014129	1190.41	4314.93	4479.04	4094.92	1414.13	1294.2	292.19	248.651	542.289	291.473	162.715	222.077
	Bra002573	1185.41	1443.03	1164.6	1118.59	1267.78	1231.57	106.286	39.4042	25.1286	60.5989	215.538	33.5414
	Bra025700	1089.92	1086.86	1802.13	1473.83	1037.57	1140.22	480.361	281.06	405.046	699.232	475.708	271.76
Keshin specific expression (24 genes)	Bra016685	358.25	427.76	336.25	325.64	284.887	325.296	5942.8	3010.49	3938.75	3658.65	4503.56	6621.85
	Bra014873	352.44	505.53	447.642	721.231	287.081	335.299	5597.56	7256.41	5517.96	6364.47	5486.98	4761.55
	Bra034440	325.491	333.949	473.465	217.225	406.883	396.161	4001.41	3777.84	3106.53	2241.16	2239.49	3578.19
	Bra006060	252.555	428.318	479.297	506.692	323.558	367.986	3469.97	3435.86	3272.02	2401.75	4171.29	1930.19
	Bra020439	34.6279	14.8644	31.6452	15.9027	56.9565	69.6478	3458.76	3670.52	4377.96	3677.85	3675.6	3501.68
	Bra005072	97.8745	82.3286	129.808	174.129	131.945	131.908	2964.07	3234.29	2626.52	2765.38	3116.93	2028.34
	Bra011984	360.648	425.917	393.679	429.82	308.417	445.027	2779.5	2265.75	2802.09	3116.12	2078.01	2366.44
	Bra032745	216.676	460.23	591.276	829.75	250.74	260.371	2751.2	3407.8	3347.63	2406.91	2726.93	4249.65
	Bra020440	58.8037	48.2336	66.9721	44.5997	58.1278	53.27	2637.86	1974.66	2656.34	2298.24	2708.47	1834.29
	Bra035289	193.167	151.977	276.906	171.656	105.229	249.907	2259.31	1437.31	1610.83	1406.26	1282.07	1098.28
	Bra007143	138.773	168.483	280.027	179.956	155.09	153.637	2203.96	1828.98	2268.32	2070.97	1987.77	2252.38
	Bra030442	406.469	343.96	309.032	573.355	374.999	521.845	2138.72	1322.95	1856.11	1413.01	1384.79	1402.97
	Bra016210	250.833	224.471	382.069	422.176	206.008	389.608	2133.12	2636.89	1623.41	1326.39	2292.86	2842.16
	Bra040349	431.621	156.408	422.463	176	471.926	235.787	2023.83	1441.12	1171.78	1000.5	1198.13	1481.56
	Bra012736	477.124	338.773	382.61	319.796	316.461	543.402	1868.73	2167.76	1389	1062.34	1964.74	2237.23
	Bra019292	156.108	151.985	89.7487	64.9458	168.592	97.585	1738.87	1979.35	1456.87	1229.05	1136.67	1273.19
	Bra024553	101.963	85.2759	76.4213	103.571	101.452	144.882	1708.63	1146.11	1415.72	1310.56	1196.93	2501.57
	Bra036736	139.496	210.237	95.8388	211.537	246.906	133.875	1692.06	1621.17	1775.86	1815.8	1475.96	2041.23
	Bra009673	511.814	587.497	183.273	417.565	633.808	386.935	1539.06	1637.24	1676.51	1541.72	1509.86	1821.06
	Bra012220	117.815	340.916	75.8049	167.333	238.268	179.268	1531.27	1605.99	1463.56	1381.51	1667.51	2380.73
	Bra024228	43.4939	58.15	65.9159	84.4158	52.096	47.4048	1368.59	1364.47	1302.83	1432.19	1165.22	2509.77
	Bra017459	123.94	226.045	137.422	124.658	150.903	197.055	1354.42	1588.95	1598.86	1346.46	1459.94	1646.3
	Bra025778	114.989	122.563	45.517	130.765	85.6828	45.4742	1080.32	1445.22	1385.51	1397.23	1257.62	1098.98
	Bra023853	147.161	201.538	393.27	121.093	205.74	158.612	1020.6	1389.88	1301.97	1549.21	1305.63	1212.18
Genes induced in both genotypes by cold-treatment (8 genes)	Bra001685	84.8206	3538.95	4547.34	3443.24	240.054	203.584	115.5	2736.71	4487.57	5156.2	4919.27	399.36
	Bra037110	187.629	2664.52	2301.95	2825.04	290.796	227.62	102.047	621.3	1027.51	1571.05	666.913	375.046
	Bra001171	120.798	1178.26	1865.4	3329.45	198.972	240.712	497.972	1818.18	2772.86	4195.48	2249.36	713.442
	Bra038788	164.493	675.915	1039.15	525.327	392.001	512.776	351.463	1485.94	1790.87	1183.44	4940.14	982.325
	Bra024860	217.968	675.785	1271.25	664.555	344.101	295.993	219.625	1093.22	1518.48	950.08	2013.39	440.056
	Bra038044	319.5	764.075	1174.57	986.742	350.632	314.175	428.434	945.287	978.241	933.878	1281.43	260.934
	Bra012487	260.169	613.62	1132.4	315.904	91.6659	82.1958	106.231	942.351	1499.2	750.198	1800.82	369.017
	Bra030263	323.099	678.769	1009.61	701.528	1408.61	1259.93	328.447	1106.2	1144.18	1610.92	1147.43	1155.78
Genes decreased in both genotypes by cold-treatment (21 genes)	Bra024335	9883.66	2962.96	5522.35	5365.18	7290.32	7155	7544.51	3803.66	5873.72	7654.31	5949.94	7680.61
	Bra025785	9550.05	5215.16	3636.98	2997.02	8768.78	6855.8	8271.23	3355.84	4119.6	2612.5	4482.23	4036.57
	Bra028870	7107.34	3299.37	3133.93	3129.96	5063.3	5192.99	5792.4	1672.63	2543.06	2091.3	2667.67	2873.59
	Bra020405	4932.65	1351.1	1291.55	832.607	4172.91	3564.51	2937.33	1319.23	1664.44	942.295	1975.98	3153.8
	Bra000512	4743.49	973.648	1348.39	2075.39	1581.19	1616.36	5955.39	1721.44	2619.05	3268.36	1761.21	1769.95
	Bra000813	4032.94	1184.01	2181.26	2762.51	3918.35	4068.93	3525.7	1881.41	2193.23	3682.73	3884.83	4776.53
	Bra032869	3512.75	1716.89	2913.89	3069.57	2613.57	2313.5	3917.82	1192.88	2942.98	4846.85	2748.92	2324.55
	Bra016850	3022.46	1014.54	2205.06	669.269	3213.77	2430.77	1143.24	521.581	770.705	444.799	247.649	847.825
	Bra026657	2667.52	1277.13	1133.28	1024.93	2976.03	2486.86	2065.28	1004.6	1324.91	1061.81	1382.71	2037.06
	Bra000513	2529	898.437	1451.43	1700.26	2348.44	2198.02	2205.48	1179.13	1674.02	2110.14	1043.08	3435.85
	Bra015503	2448.26	931.426	850.693	1257.03	2083.08	2023.99	2655.67	1009.18	1129.67	1687.52	1196.03	1703.95
	Bra034369	2406.13	1098.56	877.169	857.639	1666.08	1397.87	2897.59	1156.86	1439.7	829.507	1291.08	1752.86
	Bra032665	2391.23	170.036	167.184	619.21	452.179	235.908	2496.14	326.23	222.686	562.68	813.518	390.211
	Bra032370	2132.65	686.815	762	372.667	2665.78	2633.74	2855.41	1362.11	750.89	590.518	708.389	3999.51
	Bra022443	1978.27	745.087	721.223	784.375	3370.33	2792.45	1930.06	858.295	961.801	1015.29	852.567	2348.09
	Bra008352	1880.13	771.28	913.583	1047.18	1583.76	1508.36	2228.17	1114.94	1187.95	1327.4	1311.84	2126.35
	Bra000569	1848.57	573.527	441.787	594.387	3032.71	3364.63	3050.75	950.097	955.217	603.098	702.592	3669.09
	Bra002180	1696.01	462.62	382.852	369.786	2245.09	2063.26	1371.84	368.018	449.509	194.085	496.692	1394.87
	Bra040224	1482.18	738.333	771.323	763.633	1187.13	1122.78	1547.78	672.406	872.982	619.298	756.861	1094.09
	Bra038224	1099.1	444.972	424.389	420.39	1961.31	1616.81	1161.09	429.047	512.555	334.13	395.516	1428.21
	Bra035697	1001.82	158.654	217.546	39.0452	1272.74	1243.15	1477.72	342.802	255.943	104.011	250.584	1907.88
	Bra004086	421.995	172.796	100.842	80.1633	6075.82	4671.11	86.8433	61.7016	173.389	70.8854	248.391	493.946
Genes induced/expressed in Chiifu at -4°C (26 genes)	Bra034899	213.77	287.362	602.093	305.469	2722.61	1193.64	408.156	730.334	243.897	275.111	127.22	2242.64
	Bra040657	267.071	338.48	441.035	480.689	2544.58	259.23	322.545	381.361	389.279	260.953	216.24	296.796
	Bra039609	497.685	543.499	935.649	604.129	2391.32	2713.48	780.629	1198.33	834.379	840.853	773.89	2508.2
	Bra011905	246.896	86.7257	496.674	149.337	1761.55	411.593	255.389	238.435	95.6008	135.803	78.4031	1564.5
	Bra040382	406.268	378.286	439.778	280.372	1728.05	641.184	385.286	614.151	465.647	624.157	440.336	1411.25
	Bra039244	402.704	457.668	764.452	373.623	1720.79	929.823	443.043	839.769	341.693	445.52	261.728	1863.05
	Bra038395	339.587	369.853	411.185	282.184	1678.42	546.943	352.017	552.634	321.268	362.848	272.935	1115.29
	Bra033811	169.942	115.091	118.425	95.9469	1672.46	1757.41	118.499	91.0527	97.1652	40.8734	39.0027	675.065
	Bra038787	482.681	581.395	1657.11	5038.27	1616.87	1422.31	271.844	1290.68	1332.57	3554.64	2172.23	1995.65
	Bra015440	383.481	261.943	763.646	387.505	1611.6	650.977	482.273	570.62	322.356	216.13	247.217	1371.59
	Bra041080	439.011	554.524	564.305	585.77	1546.57	766.366	468.441	813.364	542.509	666.545	462.019	1420.17
	Bra038599	574.511	657.732	760.296	780.147	1526.92	696.533	811.659	841.61	629.435	877.582	647.935	797.508
	Bra039588	446.149	303.619	301.009	440.483	1414.52	417.409	212.591	378.909	606.981	475.071	758.521	831.75
	Bra030263	323.099	678.769	1009.61	701.528	1408.61	1259.93	328.447	1106.2	1144.18	1610.92	1147.43	1155.78
	Bra035291	408.306	446.384	541.047	543.829	1347.18	994.29	454.515	673.687	423.552	535.62	369.255	1303.78
	Bra040659	254.581	292.777	357.843	267.157	1334.84	513.149	282.984	441.241	318.208	337.236	219.416	1282.54
	Bra010141	532.74	470.694	658.639	346.612	1315.31	821.209	369.418	298.14	219.148	260.556	256.126	1410
	Bra004704	244.324	349.325	242.948	480.805	1305.52	213.844	451.226	548.185	930.879	411.628	612.103	528.981
	Bra008714	636.792	1239.56	2551.88	4099.67	1259.83	1261.27	522.258	2706.62	3616.24	5680.13	3783.84	2651.49
	Bra003747	471.381	641.516	673.052	490.666	1151.15	1054.03	939.495	723.114	911.508	1039.11	868.119	1541.93
	Bra010230	468.611	385.914	429.128	498.48	1100.55	952.043	495.938	370.734	539.565	261.28	357.827	660.556
	Bra005164	448.091	404.026	244.278	550.555	1089.26	953.236	299.399	288.361	364.427	410.252	643.516	927.036
	Bra017616	348.903	233.287	357.61	288.214	1078.45	829.305	549.13	402.17	236.079	397.428	181.649	1439.15
	Bra001957	251.446	153.955	225.346	89.1972	1038.07	899.036	223.721	326.998	258.973	175.296	331.006	666.837
	Bra014615	432.018	447.857	539.714	578.193	1022.14	621.055	410.313	512.699	499.093	344.954	371.028	945.924
Genes induced/expressed in Kenshin at -4°C (47 genes)	Bra035478	465.111	1236.47	1668.83	1629.47	686.2	735.981	599.342	3304.27	3927.94	1925.09	8768.7	1706.42
	Bra038788	164.493	675.915	1039.15	525.327	392.001	512.776	351.463	1485.94	1790.87	1183.44	4940.14	982.325
	Bra001685	84.8206	3538.95	4547.34	3443.24	240.054	203.584	115.5	2736.71	4487.57	5156.2	4919.27	399.36
	Bra004629	255.426	706.585	921.443	1328.7	157.285	297.633	692.254	1446.66	1965.84	1806.26	4795.2	652.352
	Bra038362	3473.87	1005.95	787.433	838.006	1383.19	783.176	744.77	941.99	1653.35	891.776	4465.18	1033.14
	Bra039539	842.759	2019.74	2039.43	1484.98	1844.28	1521.53	748.805	3447.57	4218.27	3644.59	4136.68	1158.5
	Bra008714	636.792	1239.56	2551.88	4099.67	1259.83	1261.27	522.258	2706.62	3616.24	5680.13	3783.84	2651.49
	Bra009772	1175.59	2713.13	2065.08	3138.32	2556.46	1203.1	840.684	2886.25	2891.97	3269.91	3613.58	2300.48
	Bra011834	631.649	725.01	954.774	989.538	437.38	486.851	834.13	1308.09	1034.99	913.269	3322.89	592.037
	Bra037973	721.962	1792.38	2173.08	1782.58	1095.06	1036.26	674.944	2598.46	2729.68	1583.7	2829.44	1506.67
	Bra025662	280.507	514.246	975.568	1007.3	377.747	385.231	984.294	1168.87	1473.17	2213.89	2759.26	706.036
	Bra027154	726.5	1076.57	886.045	1768.77	749.461	903.36	893.11	1342.53	1806.19	1502.31	2624.44	1394.14
	Bra034155	654.979	936.065	1121.83	1784.5	780.611	567.668	879.065	857.273	1046.96	1291.06	2323.84	798.683
	Bra021753	211.101	285.248	551.377	507.351	188.796	146.735	309.047	538.606	802.552	608.118	2317.14	384.203
	Bra012051	325.223	491.246	300.376	582.508	435.694	403.351	530.195	776.085	1242.93	1229.36	2281.52	629.773
	Bra001171	120.798	1178.26	1865.4	3329.45	198.972	240.712	497.972	1818.18	2772.86	4195.48	2249.36	713.442
	Bra038787	482.681	581.395	1657.11	5038.27	1616.87	1422.31	271.844	1290.68	1332.57	3554.64	2172.23	1995.65
	Bra027348	182.712	222.964	210.51	351.864	210.022	259.23	304.509	331.889	425.12	353.702	2098.41	513.461
	Bra002913	884.423	1201.02	1421.47	1361.03	674.358	809.804	888.471	1518.76	1690.51	1586.05	2046.48	1009.31
	Bra024860	217.968	675.785	1271.25	664.555	344.101	295.993	219.625	1093.22	1518.48	950.08	2013.39	440.056
	Bra034303	187.629	173.166	172.351	240.592	288.484	184.137	497.948	745.318	779.288	673.475	1964.17	185.035
	Bra028884	306.143	1900.83	1563.69	1894.17	936.104	886.929	732.046	1334.35	1650.73	2891.29	1962.35	1047.51
	Bra012487	260.169	613.62	1132.4	315.904	91.6659	82.1958	106.231	942.351	1499.2	750.198	1800.82	369.017
	Bra013305	86.9966	131.696	137.056	154.112	204.625	211.537	143.928	360.333	527.704	399.09	1758.85	262.169
	Bra031218	619.821	739.48	1072.48	1238.19	623.664	638.932	693.101	1398	1629.9	2107.12	1751.65	861.352
	Bra023776	105.822	96.8244	201.311	218.702	170.346	142.74	259.915	129.484	212.446	169.431	1625.23	221.124
	Bra012605	214.305	273.044	1202.55	1856.96	369.691	343.459	183.878	515.666	872.75	1799.92	1571.3	381.654
	Bra014170	28.7997	47.7656	37.9631	141.07	37.3958	30.652	244.773	897.716	1766.11	3231.35	1563.98	500.2
	Bra023662	569.325	899.944	1452.07	960.481	1079.24	813.402	263.714	454.502	489.849	456.575	1546.52	1196.28
	Bra009897	619.991	688.732	764.648	1271.96	811.045	945.935	601.354	1010.51	1357.86	1603.27	1527.01	636.973
	Bra026599	728.647	1318.87	689.009	1519.69	732.687	1154.45	659.273	976.485	1279.69	989.914	1417.97	1015.85
	Bra018494	2955.44	1513.51	1182.08	1240.47	2787.98	3338.36	677.9	1382.77	1016.19	875.065	1411.54	858.843
	Bra034138	280.285	449.907	697.382	901.358	212.61	177.557	317.97	527.798	734.685	952.166	1388.29	402.23
	Bra027988	309.783	361.615	403.513	445.616	386.977	285.1	602.812	821.722	991.762	965.858	1316.14	839.878
	Bra021084	635.231	619.918	447.269	1058.48	313.153	253.915	618.68	947.935	869.795	487.323	1289.99	823.553
	Bra038044	319.5	764.075	1174.57	986.742	350.632	314.175	428.434	945.287	978.241	933.878	1281.43	260.934
	Bra024874	572.935	369.906	842.838	1377.02	258.141	255.28	638.756	938.585	1011	1529.93	1257.41	442.169
	Bra008195	241.431	463.156	1118.16	2686.68	323.701	316.874	375.509	723.844	701.682	2113.02	1170.52	581.666
	Bra023977	465.005	453.315	752.212	620.343	198.23	155.982	465.426	522.78	602.444	454.538	1156.95	334.73
	Bra030263	323.099	678.769	1009.61	701.528	1408.61	1259.93	328.447	1106.2	1144.18	1610.92	1147.43	1155.78
	Bra017824	278.723	177.777	174.036	107.183	164.192	194.462	359.593	396.39	492.693	364.584	1068.74	277.628
	Bra020687	44.0193	151.98	120.009	146.495	116.585	41.406	27.621	180.317	262.576	192.294	1067	200.194
	Bra017225	237.288	316.94	439.267	217.311	75.6109	50.6592	168.555	605.099	883.102	439.648	1045.05	129.484
	Bra022197	859.918	1073.24	1295.18	2823.57	3450.46	2872.77	524.37	610.269	961.75	2691.78	1034.05	2625.43
	Bra011266	58.2306	82.3749	20.8738	32.3643	111.961	15.9001	511.076	736.174	1502.33	582.95	1031.56	431.863
	Bra029918	762.336	976.496	684.757	1150.63	967.916	618.586	481.771	1881.59	989.054	1667.53	1028.36	1311.1
	Bra038963	138.657	261.321	115.112	276.61	103.601	133.805	182.149	98.9935	320.042	273.628	1013.57	486.787
