# Supplementary material for: Genome-Wide Transcriptome Analysis of Two Contrasting Brassica rapa Doubled Haploid Lines under Cold-Stresses Using Br135K Oligomeric Chip
Source: PLoS One. 2014 Aug 28;9(8):e106069. doi: 10.1371/journal.pone.0106069 (PMC4148347; doi:10.1371/journal.pone.0106069)
Supplement: Table S15 — List of transcription factors on Br135K microarray and their expression levels. 22°C (C1, K1), 4°C (C2, K2), 0°C (C3, K3), −2°C (C4, K4), −4°C (C5, K5), 22°C (recovery stage, C6/K6). C and K represent Chiifu and Kenshin, respectively. Yellow shade indicates genes showing remarkable change in its expression. (XLSX) [file pone.0106069.s020.xlsx]

## Sheet: Table S15
Table S15. List of transcription factors on Br135K microarray and their expression levels. 22°C (C1, K1), 4°C (C2, K2), 0°C (C3, K3), -2°C(C4, K4), -4°C(C5, K5), 22°C (recovery stage, C6/K6). C and K represent Chiifu and Kenshin, respectively. Yellow shade indicates genes showing remarkable change in its expression.
Classification	Br SEQ_ID	At homologue	At homologue_Description	PI Vaules
				Chiifu						Kenshin
				C1	C2	C3	C4	C5	C6	K1	K2	K3	K4	K5	K6
MYB	Bra001323	AT3G09230	AtMYB1, MYB1 MYB domain protein 1 chr3:2833460-2835134 FORWARD LENGTH=393	1591.42	1427.55	1556.49	1139.1	1239.19	1303.34	2013.42	1540.84	1383.68	1161.99	1555.27	1486.83
	Bra034057	AT3G09230	AtMYB1, MYB1 MYB domain protein 1 chr3:2833460-2835134 FORWARD LENGTH=393	1622.21	1253.64	1340.52	758.761	1563.39	1290.73	1967.47	1806.54	1959.22	1302.72	2098.33	1879.71
	Bra021389	AT2G47190	ATMYB2, MYB2 MYB domain protein 2 chr2:19376284-19377297 FORWARD LENGTH=273	354	149.881	295.987	245.63	152.094	214.125	254.638	241.463	290.401	151.551	199.207	295.568
	Bra004473	AT2G47190	ATMYB2, MYB2 MYB domain protein 2 chr2:19376284-19377297 FORWARD LENGTH=273	799.005	311.597	399.14	311.812	535.539	433.878	274.111	186.734	185.757	109.652	343.073	546.834
	Bra008522	AT4G00540	ATMYB3R2, PC-MYB2, MYB3R-2, MYB3R2 MYB domain protein 3r2 chr4:234597-237356 REVERSE LENGTH=437	209.537	301.814	144.775	172.463	181.794	271.547	232.99	223.801	89.2839	233.305	454.24	215.545
	Bra008523	AT4G00540	ATMYB3R2, PC-MYB2, MYB3R-2, MYB3R2 MYB domain protein 3r2 chr4:235403-237356 REVERSE LENGTH=405	75.1796	58.4921	50.2988	48.3881	66.5042	45.3996	54.194	90.9273	90.2674	30.0704	110.739	65.9634
	Bra012337	AT1G22640	ATMYB3, MYB3 MYB domain protein 3 chr1:8006289-8007219 FORWARD LENGTH=257	450.881	157.919	117.175	91.9513	583.943	413.206	392.614	153.823	126.731	252.399	223.708	424.027
	Bra024526	AT1G22640	ATMYB3, MYB3 MYB domain protein 3 chr1:8006289-8007219 FORWARD LENGTH=257	1699.29	717.699	979.101	673.749	1286.79	1243.08	1432.98	821.053	1052.41	1345.11	926.119	1385.77
	Bra033572	AT4G38620	ATMYB4, MYB4 MYB domain protein 4 chr4:18053866-18054876 FORWARD LENGTH=282	285.371	527.64	413.102	140.247	542.708	433.375	434.804	228.089	283.045	298.593	226.94	515.634
	Bra010736	AT4G38620	ATMYB4, MYB4 MYB domain protein 4 chr4:18053866-18054876 FORWARD LENGTH=282	571.764	1099.08	862.162	405.78	1176.41	969.343	581.546	668.543	532.764	331.757	1101.38	1055.03
	Bra039395	AT3G13540	ATMYB5, MYB5 MYB domain protein 5 chr3:4420239-4421443 FORWARD LENGTH=249	227.995	214.291	144.393	161.481	229.25	189.917	72.2521	65.387	107.035	46.764	58.8564	179.582
	Bra027423	AT3G13540	ATMYB5, MYB5 MYB domain protein 5 chr3:4420239-4421443 FORWARD LENGTH=249	973.453	726.71	1052.67	1360.35	381.277	358.886	277.99	161.537	169.471	107.428	207.059	146.278
	Bra009597	AT5G02320	ATMYB3R5, MYB3R-5 MYB domain protein 3r-5 chr5:483445-486347 REVERSE LENGTH=548	640.861	407.378	418.399	285.075	543.137	458.262	706.695	373.968	357.514	291.614	325.97	537.072
	Bra000680	AT4G09460	AtMYB6, MYB6 MYB domain protein 6 chr4:5993019-5994038 FORWARD LENGTH=236	5287.14	2037.88	1510.89	1942.16	8738.04	8152.12	5349.97	2386.92	1856.06	1593.68	1828.2	5948.51
	Bra013055	AT2G16720	MYB7, ATMYB7, ATY49 MYB domain protein 7 chr2:7255669-7256550 REVERSE LENGTH=269	1377.23	5591.71	5978.18	6132.52	3964.01	4215.63	1391.43	3228.78	3012.46	3006.75	3681.61	3561.45
	Bra008596	AT5G16770	AtMYB9, MYB9 MYB domain protein 9 chr5:5515209-5516734 FORWARD LENGTH=336	18.2717	22.0245	18.1314	12.5059	18.7765	20.262	18.8701	21.7601	89.392	19.3164	21.0704	57.7357
	Bra006370	AT5G16770	AtMYB9, MYB9 MYB domain protein 9 chr5:5515209-5516734 FORWARD LENGTH=336	149.191	36.2125	118.001	110.41	75.0397	39.2891	39.7395	30.9801	55.2338	40.1501	35.4595	49.5699
	Bra001472	AT3G12820	AtMYB10, MYB10 MYB domain protein 10 chr3:4074328-4075614 REVERSE LENGTH=239	37.9127	16.9035	23.2657	21.7982	150.088	301.811	96.5488	47.1116	60.5073	22.2893	38.9488	63.7803
	Bra039344	AT3G12820	AtMYB10, MYB10 MYB domain protein 10 chr3:4074328-4075614 REVERSE LENGTH=239	197.029	157.538	146.218	310.782	178.644	170.605	161.788	183.261	55.6744	170.153	217.417	154.927
	Bra000453	AT2G47460	MYB12, ATMYB12, PFG1 MYB domain protein 12 chr2:19476438-19479242 FORWARD LENGTH=371	617.387	2693.13	2964.88	2670.31	1196.94	1239.89	1028.4	1515.28	1602.6	1712.62	1992.18	763.481
	Bra004456	AT2G47460	MYB12, ATMYB12, PFG1 MYB domain protein 12 chr2:19476438-19479242 FORWARD LENGTH=371	1392.79	1602.68	1511.78	1483.9	946.335	924.98	1525.37	929.455	951.461	871.86	988.266	681.42
	Bra015481	AT1G06180	ATMYB13, ATMYBLFGN, MYB13 MYB domain protein 13 chr1:1889510-1891089 FORWARD LENGTH=246	617.481	576.584	334.842	117.121	728.302	674.24	248.867	216.037	120.33	246.075	419.074	1226.65
	Bra018267	AT2G31180	ATMYB14, MYB14AT, MYB14 MYB domain protein 14 chr2:13286806-13288175 REVERSE LENGTH=249	13.7715	12.2876	13.0538	12.611	13.5197	11.9414	12.1098	13.8178	13.4411	11.5311	15.2077	12.7025
	Bra022831	AT2G31180	ATMYB14, MYB14AT, MYB14 MYB domain protein 14 chr2:13286806-13288175 REVERSE LENGTH=249	22.0912	28.3411	17.023	18.9936	33.8129	18.9203	19.376	18.6159	56.6197	24.39	23.5637	21.9302
	Bra021708	AT2G31180	ATMYB14, MYB14AT, MYB14 MYB domain protein 14 chr2:13286806-13288175 REVERSE LENGTH=249	50.1782	27.051	48.9823	31.3516	109.703	71.1441	37.5665	41.562	37.5871	42.8163	67.6049	46.4353
	Bra023742	AT3G23250	MYB15, ATY19, ATMYB15 MYB domain protein 15 chr3:8309492-8310624 FORWARD LENGTH=285	557.065	216.987	208.621	262.297	619.991	709.814	813.676	263.176	258.013	375.379	239.976	579.943
	Bra014929	AT3G23250	MYB15, ATY19, ATMYB15 MYB domain protein 15 chr3:8309492-8310624 FORWARD LENGTH=285	758.918	312.713	1041.12	280.091	2478.15	2206.7	732.36	475.148	642.547	833.764	237.898	1274.08
	Bra001907	AT3G23250	MYB15, ATY19, ATMYB15 MYB domain protein 15 chr3:8309492-8310624 FORWARD LENGTH=285	4428.18	1205.2	2753.25	2381.69	1954.17	1587.22	3396.04	1290.96	3032.27	3314.02	1718.2	1723.93
	Bra006296	AT5G15310	ATMYB16, ATMIXTA, MYB16 MYB domain protein 16 chr5:4974894-4976106 FORWARD LENGTH=326	384.786	500.403	479.5	413.769	567.015	428.349	884.315	783.908	488.046	707.481	598.769	563.447
	Bra008705	AT5G15310	ATMYB16, ATMIXTA, MYB16 MYB domain protein 16 chr5:4974894-4976106 FORWARD LENGTH=326	2213.74	1905.46	2777.86	1475.84	3517.21	3356.73	2780.64	2855.59	2318.15	1497.05	2107.67	2625.7
	Bra023515	AT5G15310	ATMYB16, ATMIXTA, MYB16 MYB domain protein 16 chr5:4974894-4976106 FORWARD LENGTH=326	2834.23	2276.63	1993.01	1574.62	6758.77	5060.08	4574.11	3027.61	2305.2	1758.89	3038.79	3820.91
	Bra003443	AT3G61250	AtMYB17, MYB17 MYB domain protein 17 chr3:22671306-22672551 FORWARD LENGTH=299	29.2092	60.4563	35.5432	117.915	50.9019	35.7279	50.12	26.0213	37.5115	127.951	47.3739	27.3715
	Bra014446	AT3G61250	AtMYB17, MYB17 MYB domain protein 17 chr3:22671306-22672551 FORWARD LENGTH=299	202.805	189.018	113.879	102.985	289.926	159.798	149.018	159.785	59.2937	78.0671	151.538	142.934
	Bra007588	AT3G61250	AtMYB17, MYB17 MYB domain protein 17 chr3:22671306-22672551 FORWARD LENGTH=299	210.596	110.218	259.982	158.584	198.972	312.443	273.655	263.2	263.061	215.08	384.092	232.607
	Bra019154	AT4G25560	AtMYB18, MYB18 MYB domain protein 18 chr4:13052555-13053573 FORWARD LENGTH=283	144.94	221.046	135.781	243.723	203.58	219.159	160.731	270.067	146.132	139.033	283.121	152.195
	Bra013900	AT4G25560	AtMYB18, MYB18 MYB domain protein 18 chr4:13052555-13053573 FORWARD LENGTH=283	556.875	389.38	491.4	534.552	947.385	784.207	32.4399	29.1589	52.4322	27.3825	42.8109	69.3705
	Bra029129	AT5G52260	AtMYB19, MYB19 MYB domain protein 19 chr5:21220165-21221223 FORWARD LENGTH=268	279.201	195.049	148.503	270.617	215.848	115.961	100.024	111.782	180.865	135.398	205.162	194.908
	Bra004155	AT1G66230	MYB20, AtMYB20 MYB domain protein 20 chr1:24677322-24678246 FORWARD LENGTH=282	295.165	312.971	359.832	468.899	289.526	253.644	247.259	519.511	310.407	525.929	522.804	267.865
	Bra039067	AT3G27810	ATMYB21, ATMYB3, MYB21 MYB domain protein 21 chr3:10307596-10310093 FORWARD LENGTH=226	121.339	134.747	64.2462	202.236	106.84	107.211	200.424	291.825	168.594	250.836	232.358	200.409
	Bra025300	AT3G27810	ATMYB21, ATMYB3, MYB21 MYB domain protein 21 chr3:10307596-10310093 FORWARD LENGTH=226	458.497	308.225	265.539	276.38	631.425	257.671	311.347	417.592	470.224	512.307	700.713	543.66
	Bra025589	AT5G40330	MYB23, ATMYB23, ATMYBRTF MYB domain protein 23 chr5:16127849-16129468 FORWARD LENGTH=219	125.809	46.3607	79.3589	129.87	36.1791	72.3548	44.3113	59.9533	107.088	147.383	222.588	73.3496
	Bra027389	AT3G13890	MYB26 MYB domain protein 26 chr3:4576744-4578027 REVERSE LENGTH=358	97.9467	121.936	96.5488	114.543	108.832	78.2244	82.6013	104.994	122.121	132.659	126.269	124.154
	Bra021515	AT3G13890	MYB26, ATMYB26, MS35 MYB domain protein 26 chr3:4576744-4578027 REVERSE LENGTH=367	47.3387	26.2369	36.4506	24.4045	35.9425	43.4657	57.3199	70.1876	32.9907	58.2598	41.6248	23.0952
	Bra028550	AT3G53200	AtMYB27, MYB27 MYB domain protein 27 chr3:19718426-19719394 REVERSE LENGTH=238	34.483	31.8492	18.5403	52.3584	29.0534	85.9073	48.9056	54.0889	49.7913	65.4739	38.0685	48.6478
	Bra006977	AT3G53200	AtMYB27, MYB27 MYB domain protein 27 chr3:19718426-19719394 REVERSE LENGTH=238	41.3832	130.494	30.567	68.8583	47.593	29.236	66.8433	40.179	47.0164	46.7465	57.3196	65.6004
	Bra029311	AT5G61420	MYB28, HAG1 MYB domain protein 28 chr5:24689475-24690795 REVERSE LENGTH=366	86.6088	151.546	32.4647	77.5338	139.607	159.302	299.624	188.091	90.9125	124.548	109.844	198.944
	Bra035929	AT5G61420	MYB28, HAG1 MYB domain protein 28 chr5:24689475-24690795 REVERSE LENGTH=366	4023.2	3694.18	5140.93	3215.96	3123.44	3328.61	3038.21	2534.08	2922.27	2963.83	2873.52	1702.64
	Bra012961	AT5G61420	MYB28, HAG1 MYB domain protein 28 chr5:24689475-24690795 REVERSE LENGTH=366	4686.83	3268.24	3995.5	3242.73	3269.33	3022.04	3379.36	2432.74	1660.42	1388.31	1756.52	1449.97
	Bra005949	AT5G07690	MYB29, ATMYB29, PMG2 MYB domain protein 29 chr5:2447090-2448285 FORWARD LENGTH=336	813.534	1308.34	1459.65	1115.07	24.6474	59.8914	958.055	955.731	781.614	1446.97	605.084	162.118
	Bra009245	AT5G07690	MYB29, ATMYB29, PMG2 MYB domain protein 29 chr5:2447090-2448285 FORWARD LENGTH=336	1497.27	2519.16	2896.41	2131.6	824.885	491.7	1918.52	2255.27	2224.11	2038.33	1731.52	881.574
	Bra033067	AT3G28910	ATMYB30, MYB30 MYB domain protein 30 chr3:10911443-10912856 FORWARD LENGTH=323	889.268	819.117	1097.57	994.793	1105.98	1162.77	1035.79	934.538	762.308	533.215	879.028	854.083
	Bra039040	AT3G28910	ATMYB30, MYB30 MYB domain protein 30 chr3:10911443-10912856 FORWARD LENGTH=323	1064.09	410.121	899.758	948.784	944.722	901.985	1586.17	408.486	728.845	593.479	1057.92	630.551
	Bra025361	AT3G28910	ATMYB30, MYB30 MYB domain protein 30 chr3:10911443-10912856 FORWARD LENGTH=323	2482.77	1873.83	2218.35	2721.67	2629.05	2517.32	1983.44	1569.94	1521.49	1080.17	1925.72	1484.13
	Bra008160	AT1G74650	ATY13, ATMYB31, MYB31 MYB domain protein 31 chr1:28041493-28042773 FORWARD LENGTH=330	21.2516	20.1284	20.9343	19.8972	107.474	118.1	27.146	25.3124	23.1204	21.9056	16.9054	39.8397
	Bra015899	AT1G74650	ATY13, ATMYB31, MYB31 MYB domain protein 31 chr1:28041493-28042773 FORWARD LENGTH=330	333.382	575.927	981.758	827.177	308.555	223.176	110.998	350.971	258.401	455.563	241.026	115.417
	Bra003793	AT1G74650	ATY13, ATMYB31, MYB31 MYB domain protein 31 chr1:28041493-28042773 FORWARD LENGTH=330	705.153	641.442	878.688	487.672	533.209	442.158	718.921	1313.2	1186.88	1170.05	1330.56	1016.66
	Bra017685	AT4G34990	AtMYB32, MYB32 MYB domain protein 32 chr4:16661370-16662289 REVERSE LENGTH=274	167.617	1052.9	906.924	1009.68	163.251	142.04	147.077	617.583	729.74	1103.46	805.046	230.603
	Bra011576	AT4G34990	AtMYB32, MYB32 MYB domain protein 32 chr4:16661370-16662289 REVERSE LENGTH=274	977.881	1782.76	1845.2	1321.4	553.917	609.326	1270.01	2058.56	1711.49	1363.8	2989.83	911.645
	Bra035954	AT5G60890	ATMYB34, ATR1, MYB34 MYB domain protein 34 chr5:24495029-24496220 FORWARD LENGTH=295	69.2312	59.9783	57.6595	68.6619	73.3911	78.6891	102.039	79.1666	68.715	80.8058	144.182	124.771
	Bra029350	AT5G60890	ATMYB34, ATR1, MYB34 MYB domain protein 34 chr5:24495029-24496220 FORWARD LENGTH=295	132.416	111.115	243.332	119.32	134.204	194.579	384.416	777.62	680.498	561.257	613.052	519.034
	Bra013000	AT5G60890	ATMYB34, ATR1, MYB34 MYB domain protein 34 chr5:24495029-24496220 FORWARD LENGTH=295	376.648	150.88	308.408	176.357	153.786	149.337	440.881	162.952	243.453	560.435	140.377	673.03
	Bra029349	AT5G60890	ATMYB34, ATR1, MYB34 MYB domain protein 34 chr5:24495029-24496220 FORWARD LENGTH=295	4578.52	9083.37	9387.05	6712.59	4528.52	4249.25	627.341	2088.85	2146.96	2037.73	1732.22	777.3
	Bra025337	AT3G28470	ATMYB35, TDF1 Duplicated homeodomain-like superfamily protein chr3:10674579-10675724 REVERSE LENGTH=317	538.953	391.637	517.769	328.101	508.74	477.783	587.621	359.491	611.398	376.695	611.361	409.38
	Bra006811	AT5G57620	MYB36, AtMYB36 MYB domain protein 36 chr5:23334904-23336388 FORWARD LENGTH=333	17.0054	22.7728	19.705	18.9937	24.2432	15.0157	18.2393	29.76	25.3127	27.8807	18.9524	18.277
	Bra020428	AT5G57620	MYB36, AtMYB36 MYB domain protein 36 chr5:23334904-23336388 FORWARD LENGTH=333	24.3973	36.1557	79.0148	37.3561	58.4205	50.3469	108.815	55.3418	65.4784	43.5696	36.9727	50.6639
	Bra020228	AT5G23000	RAX1, MYB37, ATMYB37 MYB domain protein 37 chr5:7696234-7697712 FORWARD LENGTH=329	106.333	88.5341	97.1079	70.9111	233.716	227.943	94.5588	124.87	250.114	198.081	74.2327	217.976
	Bra002448	AT5G23000	RAX1, MYB37, ATMYB37 MYB domain protein 37 chr5:7696234-7697712 FORWARD LENGTH=329	282.848	303.499	199.555	177.481	268.583	237.101	144.613	128.994	220.389	324.786	139.849	280.426
	Bra005234	AT2G36890	RAX2, MYB38, ATMYB38, BIT1 Duplicated homeodomain-like superfamily protein chr2:15485821-15487245 FORWARD LENGTH=298	432.925	306.453	275.131	171.028	271.936	237.746	331.105	188.787	1135.87	237.294	266.947	333.492
	Bra023085	AT2G36890	RAX2, MYB38, ATMYB38, BIT1 Duplicated homeodomain-like superfamily protein chr2:15485821-15487245 FORWARD LENGTH=298	545.921	428.411	372.287	224.637	510.75	393.954	377.612	204.445	442.694	284.877	438.26	530.548
	Bra017218	AT2G36890	RAX2, MYB38, ATMYB38, BIT1 Duplicated homeodomain-like superfamily protein chr2:15485821-15487245 FORWARD LENGTH=298	2464.83	889.804	799.703	594.255	417.427	482.872	2426.24	898.111	821.194	737.082	799.3	468.046
	Bra040181	AT4G17785	MYB39 MYB domain protein 39 chr4:9881867-9883368 REVERSE LENGTH=360	15.9812	27.2066	18.9003	28.6438	15.356	16.0925	13.9137	20.6646	13.7076	14.9833	13.3786	14.6065
	Bra012641	AT4G17785	MYB39 MYB domain protein 39 chr4:9881867-9883368 REVERSE LENGTH=360	21.9093	44.0108	19.7118	18.9165	19.8189	25.4266	21.8934	21.2187	18.1566	69.5413	18.6786	20.013
	Bra021033	AT4G17785	MYB39 MYB domain protein 39 chr4:9881867-9883368 REVERSE LENGTH=360	37.4619	48.1731	42.7773	32.8888	79.4246	42.168	159.148	62.371	161.557	241.111	210.153	226.775
	Bra008764	AT5G14340	AtMYB40, MYB40 MYB domain protein 40 chr5:4623367-4624779 FORWARD LENGTH=263	44.0897	34.7573	30.4336	38.5435	34.2475	65.4756	73.9307	27.0626	41.5909	27.8307	48.875	31.7544
	Bra006249	AT5G14340	AtMYB40, MYB40 MYB domain protein 40 chr5:4623367-4624779 FORWARD LENGTH=263	271.567	107.945	67.5939	65.5467	136.034	172.757	155.663	78.381	46.8889	57.4312	128.943	50.9426
	Bra026281	AT4G28110	AtMYB41, MYB41 MYB domain protein 41 chr4:13968166-13969384 REVERSE LENGTH=282	146.595	161.014	82.4271	104.139	180.273	146.863	73.0871	160.785	92.6249	275.61	123.281	110.163
	Bra024224	AT4G28110	AtMYB41, MYB41 MYB domain protein 41 chr4:13968166-13969384 REVERSE LENGTH=282	4805.59	5281.3	3212.31	4685.37	5794.8	7820.65	6921.32	6903.46	5873.6	4943.99	5541.18	7720.62
	Bra023576	AT5G16600	MYB43, AtMYB43 MYB domain protein 43 chr5:5438291-5440214 FORWARD LENGTH=327	2734.93	2521.81	4654.57	3295.23	2379.51	1812.23	2335.23	3171.68	4057.24	4548.77	4051.1	1886.78
	Bra008610	AT5G16600	MYB43, AtMYB43 MYB domain protein 43 chr5:5438291-5440214 FORWARD LENGTH=327	2979.79	4047.87	5854.67	6768.18	2831.2	3349.88	3390.57	4832.57	6561.77	7893.12	6972.01	4533.2
	Bra012149	AT5G67300	ATMYBR1, ATMYB44, MYBR1, MYB44 MYB domain protein r1 chr5:26854109-26855026 FORWARD LENGTH=305	10802.9	5098.04	7761.67	13960.4	7113.92	6360.97	13293.4	6172.13	8532.44	10837.2	12593.6	4523.09
	Bra018027	AT3G48920	AtMYB45, MYB45 MYB domain protein 45 chr3:18139392-18140561 FORWARD LENGTH=261	95.8296	161.32	89.0634	203.942	247.545	115.602	157.73	234.536	206.195	266.259	278.07	184.017
	Bra006166	AT5G12870	ATMYB46, MYB46 MYB domain protein 46 chr5:4062939-4064939 REVERSE LENGTH=280	107.871	95.4119	106.656	97.9077	135.672	106.652	97.9695	137.641	84.8562	107.68	97.9695	174.653
	Bra008875	AT5G12870	ATMYB46, MYB46 MYB domain protein 46 chr5:4062939-4064939 REVERSE LENGTH=280	284.045	296.692	528.458	308.454	352.374	361.577	253.131	368.24	326.687	460.573	356.911	588.816
	Bra023380	AT5G12870	ATMYB46, MYB46 MYB domain protein 46 chr5:4062939-4064939 REVERSE LENGTH=280	593.954	459.897	772.129	511.203	919.62	644.286	841.169	590.5	832.315	790.176	1011.61	1369.79
	Bra016546	AT1G18710	AtMYB47, MYB47 MYB domain protein 47 chr1:6450781-6452986 FORWARD LENGTH=267	90.9989	116.708	114.319	187.22	125.526	120.131	178.829	180.119	199.462	233.342	163.652	104.528
	Bra031041	AT1G18710	AtMYB47, MYB47 MYB domain protein 47 chr1:6450781-6452986 FORWARD LENGTH=267	241.297	797.331	535.722	556.082	205.74	149.268	173.666	325.485	241.232	174.76	234.969	418.204
	Bra025678	AT1G18710	AtMYB47, MYB47 MYB domain protein 47 chr1:6450781-6452986 FORWARD LENGTH=267	541.619	380.647	404.693	284.643	1113.36	1106.64	435.76	585.501	365.676	302.809	621.129	531.209
	Bra025681	AT1G18710	AtMYB47, MYB47 MYB domain protein 47 chr1:6450781-6452986 FORWARD LENGTH=267	2013.71	2107.47	1622.76	1480.97	1283.68	1205.78	2190.44	2954.42	2080.94	1291.44	2760.92	1994.33
	Bra018223	AT3G46130	ATMYB48, ATMYB48-3, MYB48 MYB domain protein 48 chr3:16945433-16946376 FORWARD LENGTH=256	1056.77	534.204	576.675	173.279	1166.3	1048.14	2529.16	2063.38	2019.33	928.769	1434.59	2113.71
	Bra029033	AT5G54230	MYB49, AtMYB49 MYB domain protein 49 chr5:22016357-22017845 REVERSE LENGTH=319	64.5614	62.5296	70.5118	100.746	111.108	146.572	88.6641	172.071	75.9064	75.0205	110.214	105.728
	Bra025666	AT1G18570	MYB51, AtMYB51, BW51A, BW51B, HIG1 MYB domain protein 51 chr1:6389765-6391026 FORWARD LENGTH=352	1127.75	737.323	262.866	236.12	83.8296	102.68	570.446	398.361	417.093	292.277	218.425	109.617
	Bra016553	AT1G18570	MYB51, AtMYB51, BW51A, BW51B, HIG1 MYB domain protein 51 chr1:6389765-6391026 FORWARD LENGTH=352	1966.98	745.49	906.223	296.984	435.604	401.277	1953.64	920.051	663.569	603.615	408.586	504.434
	Bra031035	AT1G18570	MYB51, AtMYB51, BW51A, BW51B, HIG1 MYB domain protein 51 chr1:6389765-6391026 FORWARD LENGTH=352	5303.53	2028.84	2022.31	723.976	460.944	393.241	4023.68	2038.65	2540.72	1348.86	1742.05	685.046
	Bra031008	AT1G17950	ATMYB52, BW52, MYB52 MYB domain protein 52 chr1:6177764-6179063 FORWARD LENGTH=249	31.5219	29.6617	30.9947	26.8437	31.4109	24.1265	27.2348	62.3998	22.7014	14.8294	31.4665	17.7999
	Bra016575	AT1G17950	ATMYB52, BW52, MYB52 MYB domain protein 52 chr1:6177764-6179063 FORWARD LENGTH=249	52.1084	32.0591	18.9894	19.1218	37.0822	44.3563	22.2872	27.6702	27.2388	28.3763	33.2974	36.008
	Bra024368	AT5G65230	AtMYB53, MYB53 MYB domain protein 53 chr5:26068290-26069408 FORWARD LENGTH=310	33.2839	31.1733	24.8307	30.1461	29.025	47.1942	29.4016	61.2879	34.0318	35.1867	31.7285	29.2974
	Bra015992	AT1G73410	ATMYB54, MYB54 MYB domain protein 54 chr1:27601852-27603038 FORWARD LENGTH=243	54.8242	37.9124	242.477	76.7077	207.966	38.379	37.0964	29.0965	94.315	21.3174	65.4161	94.6611
	Bra008096	AT1G73410	ATMYB54, MYB54 MYB domain protein 54 chr1:27601852-27603038 FORWARD LENGTH=243	115.435	69.3383	117.589	177.278	39.4203	63.4679	34.7948	86.2925	204.608	536.976	138.8	54.2721
	Bra036317	AT4G01680	MYB55, AtMYB55 MYB domain protein 55 chr4:716222-717415 REVERSE LENGTH=336	957.22	997.094	1541.58	843.647	1224.51	1056.77	1795.97	2735.03	3438.85	3288.66	3873.89	2230.95
	Bra002107	AT5G17800	AtMYB56, MYB56 MYB domain protein 56 chr5:5877247-5879071 FORWARD LENGTH=323	591.045	807.454	862.994	1002.95	757.61	796.603	828.5	609.932	948.406	907.471	937.481	692.798
	Bra023637	AT5G17800	AtMYB56, MYB56 MYB domain protein 56 chr5:5877247-5879071 FORWARD LENGTH=323	630.922	1479.93	1921.39	1649.47	497.525	660.175	692.61	1010.76	1575.16	2255.97	1599.36	596.749
	Bra006422	AT5G17800	AtMYB56, MYB56 MYB domain protein 56 chr5:5877247-5879071 FORWARD LENGTH=323	631.763	1076.05	950.318	1075.29	605.041	746.463	762.43	763.006	838.027	740.279	1223.71	639.38
	Bra039108	AT3G01530	ATMYB57, MYB57 MYB domain protein 57 chr3:210352-211151 REVERSE LENGTH=206	52.9353	15.4309	34.3632	29.8213	84.62	17.3662	30.0517	23.0952	78.3992	31.2419	130.844	36.4684
	Bra001005	AT3G01530	ATMYB57, MYB57 MYB domain protein 57 chr3:210352-211151 REVERSE LENGTH=206	1228.63	1359.83	1183.68	1705.65	1296.82	1114.65	1509.74	1472.09	1630.33	1651.31	1456.36	1455.42
	Bra026048	AT1G16490	ATMYB58, MYB58 MYB domain protein 58 chr1:5629859-5630844 REVERSE LENGTH=274	61.2513	97.3143	84.3161	48.5604	62.9486	89.8424	84.085	81.8818	55.0094	37.4868	30.3755	53.3172
	Bra026720	AT1G16490	ATMYB58, MYB58 MYB domain protein 58 chr1:5629859-5630844 REVERSE LENGTH=274	89.6912	62.7676	63.383	118.202	104.832	100.471	59.1923	61.8267	57.6966	35.6371	41.9719	61.5497
	Bra002533	AT5G59780	MYB59, ATMYB59-3 MYB domain protein 59 chr5:24082425-24083350 REVERSE LENGTH=235	734.732	4039.63	3248.6	2391.95	2448.29	2384.59	1059.53	2598.53	2316.96	1824.43	2418.33	1870.18
	Bra020289	AT5G59780	MYB59, ATMYB59-3 MYB domain protein 59 chr5:24082425-24083350 REVERSE LENGTH=235	2809.15	2394.52	2283.39	2008.87	2485.39	2644.27	4575.61	1729.31	2315.84	2046.31	2684.72	1536.07
	Bra006694	AT5G59780	MYB59, ATMYB59-3 MYB domain protein 59 chr5:24082425-24083350 REVERSE LENGTH=235	3019.8	4817.22	3028.71	2414.28	4459.13	4207.78	3121.82	3353.3	2662.16	2211.12	2955.4	3183.78
	Bra018598	AT1G08810	MYB60, AtMYB60 MYB domain protein 60 chr1:2819279-2820329 REVERSE LENGTH=280	1737.82	1169.7	2556.02	3144.41	818.472	1113.67	2615.82	2081.87	2883.06	3274.04	3383.22	965.361
	Bra030743	AT1G08810	MYB60, AtMYB60 MYB domain protein 60 chr1:2819279-2820329 REVERSE LENGTH=280	3534.31	4020.13	4393.83	3858.5	3077.26	3239.57	3052.89	4421.62	5125.37	4510.13	6134.13	3795.95
	Bra031669	AT1G09540	MYB61, ATMYB61 MYB domain protein 61 chr1:3086333-3087689 FORWARD LENGTH=366	285.349	220.729	272.171	207.088	174.465	231.924	193.77	286.197	182.932	179.142	220.859	164.305
	Bra020016	AT1G09540	MYB61, ATMYB61 MYB domain protein 61 chr1:3086333-3087689 FORWARD LENGTH=366	402.388	249.851	333.555	155.534	306.93	272.513	500.092	384.287	381.895	272.704	499.741	342.695
	Bra030783	AT1G09540	MYB61, ATMYB61 MYB domain protein 61 chr1:3086333-3087689 FORWARD LENGTH=366	673.961	287.831	550.005	323.912	441.267	351.685	613.64	497.323	601.159	248.24	638.735	281.181
	Bra004041	AT1G68320	MYB62, AtMYB62, BW62B, BW62C MYB domain protein 62 chr1:25603842-25604884 FORWARD LENGTH=286	264.453	298.66	382.752	184.774	569.56	490.693	225.052	265.07	351.298	259.228	372.789	303.487
	Bra033948	AT1G68320	MYB62, AtMYB62, BW62B, BW62C MYB domain protein 62 chr1:25603842-25604884 FORWARD LENGTH=286	311.583	269.661	328.601	211.028	449.483	493.973	284.827	290.578	405.99	474.947	452.935	324.485
	Bra004297	AT1G68320	MYB62, AtMYB62, BW62B, BW62C MYB domain protein 62 chr1:25603842-25604884 FORWARD LENGTH=286	535.24	508.37	684.092	372.583	731.137	450.796	420.179	378.065	526.688	447.092	394.968	401.627
	Bra003619	AT1G79180	ATMYB63, MYB63 MYB domain protein 63 chr1:29786509-29787589 FORWARD LENGTH=294	107.5	100.584	184.805	204.187	90.3249	122.606	176.289	193.477	172.528	194.885	104.091	105.05
	Bra035097	AT1G79180	ATMYB63, MYB63 MYB domain protein 63 chr1:29786509-29787589 FORWARD LENGTH=294	195.963	246.323	329.445	189.695	944.852	1062.68	121.822	140.771	174.976	211.623	176.936	1164.95
	Bra002042	AT3G11440	ATMYB65, MYB65 MYB domain protein 65 chr3:3603056-3604929 FORWARD LENGTH=553	1021.65	1764.87	1848.75	1474.63	1001.16	1069.18	1200.95	1814.57	1616.76	1539.72	1666.42	1451.07
	Bra034842	AT3G11440	ATMYB65, MYB65 MYB domain protein 65 chr3:3603056-3604929 FORWARD LENGTH=553	1571.73	2559.84	2595.98	1961.92	1293.94	1316.54	1545.76	2273.55	2072.94	1699.21	1823.31	1371.19
	Bra008740	AT5G14750	WER, ATMYB66, WER1, MYB66 MYB domain protein 66 chr5:4763656-4764738 REVERSE LENGTH=203	30.326	64.5422	93.0327	82.9486	48.1106	49.0347	64.2103	94.4383	67.2209	95.8802	131.321	167.29
	Bra023486	AT5G14750	WER, ATMYB66, WER1, MYB66 MYB domain protein 66 chr5:4763656-4764738 REVERSE LENGTH=203	56.2557	59.2557	78.4464	67.4164	77.3698	89.2661	358.274	194.166	154.677	47.8278	133.272	392.259
	Bra034738	AT3G12720	ATY53, ATMYB67, MYB67 MYB domain protein 67 chr3:4043407-4044522 REVERSE LENGTH=307	112.947	92.5094	83.7868	73.6091	130.649	118.697	134.605	75.7181	97.777	67.3805	86.1383	122.218
	Bra039339	AT3G12720	ATY53, ATMYB67, MYB67 MYB domain protein 67 chr3:4043407-4044522 REVERSE LENGTH=307	128.725	70.6087	69.3677	77.7306	89.0797	79.8577	70.1351	67.0908	68.8197	69.8398	54.5738	85.646
	Bra031847	AT5G65790	ATMYB68, MYB68 MYB domain protein 68 chr5:26323035-26324385 FORWARD LENGTH=374	79.6568	24.9154	39.6935	18.4835	133.763	73.9636	33.9484	79.2639	96.2921	32.5926	51.8072	267.701
	Bra037828	AT5G65790	ATMYB68, MYB68 MYB domain protein 68 chr5:26323035-26324385 FORWARD LENGTH=374	111.148	80.0653	94.2314	76.2267	123.562	96.5759	422.812	136.186	177.73	67.3595	120.363	234.74
	Bra024419	AT5G65790	ATMYB68, MYB68 MYB domain protein 68 chr5:26323035-26324385 FORWARD LENGTH=374	111.672	50.1341	32.5372	45.3417	117.806	111.875	127.946	68.8047	166.342	50.4289	66.2571	89.9921
	Bra037004	AT4G33450	ATMYB69, MYB69 MYB domain protein 69 chr4:16095746-16096603 REVERSE LENGTH=250	16.8481	19.6321	30.5905	18.6058	21.4846	14.686	16.6873	16.4736	22.8289	26.4811	41.5263	23.9191
	Bra034565	AT4G33450	ATMYB69, MYB69 MYB domain protein 69 chr4:16095746-16096603 REVERSE LENGTH=250	126.953	97.1058	55.1706	50.9631	62.0541	56.4232	121.193	64.6386	77.9971	117.231	73.9322	95.9718
	Bra011441	AT4G33450	ATMYB69, MYB69 MYB domain protein 69 chr4:16095746-16096603 REVERSE LENGTH=250	148.914	142.477	183.875	51.4551	74.4233	184.943	110.356	157.914	140.027	169.194	177.981	128.68
	Bra032176	AT2G23290	AtMYB70, MYB70 MYB domain protein 70 chr2:9904895-9905824 REVERSE LENGTH=309	509.884	201.387	338.665	511.655	236.16	182.596	873.048	172.453	185.658	352.431	314.611	188.573
	Bra028369	AT3G24310	MYB305, ATMYB71 MYB domain protein 305 chr3:8811336-8812330 REVERSE LENGTH=269	114.557	53.0921	140.822	136.819	60.1354	200.452	67.6381	38.6233	89.7593	27.9473	57.632	66.0091
	Bra015029	AT3G24310	MYB305, ATMYB71 MYB domain protein 305 chr3:8811336-8812330 REVERSE LENGTH=269	298.37	224.033	225.41	302.032	108.026	162.636	140.247	219.417	123.873	460.337	186.415	267.79
	Bra001941	AT3G24310	MYB305, ATMYB71 MYB domain protein 305 chr3:8811336-8812330 REVERSE LENGTH=269	624.435	244.63	301.12	136.57	70.7034	75.1333	1048.68	419.503	501.741	184.547	484.441	159.871
	Bra030812	AT1G56160	ATMYB72, MYB72 MYB domain protein 72 chr1:21022384-21023444 FORWARD LENGTH=296	25.8553	26.5624	33.8016	31.1752	22.0906	21.2746	32.2351	17.353	62.9125	77.2784	35.8742	75.25
	Bra017813	AT4G37260	MYB73, ATMYB73 MYB domain protein 73 chr4:17540602-17541564 FORWARD LENGTH=320	2924.59	1411.35	714.401	2023.26	2188.39	2217.19	3697.45	1412.33	1509.22	1429.91	1002.16	1767.19
	Bra010593	AT4G37260	MYB73, ATMYB73 MYB domain protein 73 chr4:17540602-17541564 FORWARD LENGTH=320	3596.68	758	586.055	464.63	2110.54	2169.28	3810.51	780.017	750.49	543.036	958.249	1801.31
	Bra011749	AT4G37260	MYB73, ATMYB73 MYB domain protein 73 chr4:17540602-17541564 FORWARD LENGTH=320	12165.2	5211.3	4735	7595.41	7522.94	7755.13	18371	6635.07	6171.57	7128.95	7750.72	8114.62
	Bra029553	AT4G05100	AtMYB74, MYB74 MYB domain protein 74 chr4:2618557-2619790 FORWARD LENGTH=324	317.776	114.715	166.777	169.904	193.41	167.857	44.9166	89.6741	136.706	135.167	84.4923	205.507
	Bra012910	AT3G50060	MYB77 MYB domain protein 77 chr3:18558146-18559051 REVERSE LENGTH=301	6276.58	798.282	1289.34	3789.53	2332.39	2659.14	10938.8	3061.03	3067.94	4996.91	4811.67	2022.82
	Bra029990	AT3G50060	MYB77 MYB domain protein 77 chr3:18558146-18559051 REVERSE LENGTH=301	9911.5	3738.94	5406.29	14360.2	6609.74	6083.3	14032	6249.99	8922.44	10091.6	16031.8	6953.87
	Bra036048	AT3G50060	MYB77 MYB domain protein 77 chr3:18558146-18559051 REVERSE LENGTH=301	14954.3	4415.58	5346.08	10478.8	8062.57	7859.36	16180.5	6719.2	6837.32	8493.11	10419.1	6509.63
	Bra020624	AT5G49620	AtMYB78, MYB78 MYB domain protein 78 chr5:20137491-20139384 REVERSE LENGTH=307	464.603	295.76	235.434	316.268	480.621	353.981	332.549	310.102	340.757	228.221	260.371	370.014
	Bra010022	AT5G49620	AtMYB78, MYB78 MYB domain protein 78 chr5:20137491-20139384 REVERSE LENGTH=307	582.862	508.592	424.699	611.998	390.999	547.788	607.267	563.694	603.539	686.157	578.013	557.065
	Bra010021	AT5G49620	AtMYB78, MYB78 MYB domain protein 78 chr5:20137491-20139384 REVERSE LENGTH=307	744.028	719.231	496.939	728.938	761.029	668.704	881.49	687.723	823.888	886.162	969.226	732.549
	Bra000531	AT2G26960	AtMYB81, MYB81 MYB domain protein 81 chr2:11506065-11507425 REVERSE LENGTH=427	618.101	863.74	524.37	882.508	610.526	678.371	880.5	582.276	830.416	1002.7	597.38	707.305
	Bra029113	AT5G52600	AtMYB82, MYB82 MYB domain protein 82 chr5:21343197-21343968 REVERSE LENGTH=201	832.413	590.172	596.621	650.346	367.528	319.534	528.334	655.13	752.575	574.841	1673.6	392.303
	Bra022602	AT5G52600	AtMYB82, MYB82 MYB domain protein 82 chr5:21343197-21343968 REVERSE LENGTH=201	1115.62	1045.91	1139.84	1791.54	764.611	737.259	622.398	1427.73	1756.17	1708.48	4846.85	1114.94
	Bra029696	AT3G08500	MYB83, AtMYB83 MYB domain protein 83 chr3:2576958-2578072 REVERSE LENGTH=343	275.38	239.797	323.14	237.704	369.579	450.73	222	182.17	160.082	218.212	93.6702	440.676
	Bra001284	AT3G08500	MYB83, AtMYB83 MYB domain protein 83 chr3:2576958-2578072 REVERSE LENGTH=343	343.567	196.111	279.366	228.938	229.517	284.709	101.185	91.016	78.8409	89.8095	88.7632	140.32
	Bra017963	AT3G49690	RAX3, MYB84, ATMYB84 MYB domain protein 84 chr3:18427941-18429100 FORWARD LENGTH=310	31.7269	47.8168	33.8078	45.6153	51.9679	63.3436	47.3387	36.4123	45.1676	73.1053	39.5799	34.8854
	Bra019368	AT4G22680	MYB85, AtMYB85 MYB domain protein 85 chr4:11922789-11924080 REVERSE LENGTH=266	49.7081	27.5769	40.3299	39.673	33.8714	31.7404	51.1483	47.099	39.5027	35.379	32.0469	40.0555
	Bra020837	AT4G22680	MYB85, AtMYB85 MYB domain protein 85 chr4:11922789-11924080 REVERSE LENGTH=266	368.876	254.984	375.944	100.938	280.453	278.433	200.481	159.994	162.214	249.851	366.823	310.25
	Bra013633	AT4G22680	MYB85, AtMYB85 MYB domain protein 85 chr4:11922789-11924080 REVERSE LENGTH=266	560.287	348.573	569.647	365.204	453.546	458.913	443.73	422.565	416.647	466.645	463.296	471.35
	Bra020526	AT5G26660	ATMYB86, MYB86 MYB domain protein 86 chr5:9331775-9333044 REVERSE LENGTH=352	58.0703	32.9613	23.6587	20.5986	25.8996	55.6318	23.7031	40.2196	22.9665	37.2272	16.8601	16.4782
	Bra036588	AT5G26660	ATMYB86, MYB86 MYB domain protein 86 chr5:9331775-9333044 REVERSE LENGTH=352	161.408	168.917	160.639	150.587	197.267	153.836	615.195	402.594	147.068	115.309	99.5371	195.573
	Bra009910	AT5G26660	ATMYB86, MYB86 MYB domain protein 86 chr5:9331775-9333044 REVERSE LENGTH=352	187.119	158.66	210.844	80.9561	126.256	221.016	357.823	78.2481	130.074	142.583	100.582	128.187
	Bra011785	AT4G37780	MYB87, ATMYB87 MYB domain protein 87 chr4:17758404-17759526 REVERSE LENGTH=305	40.396	15.7754	31.059	13.4059	18.7314	19.0506	25.5355	28.8713	25.2992	16.3002	21.3145	14.7491
	Bra024804	AT2G02820	MYB88 MYB domain protein 88 chr2:804716-807139 REVERSE LENGTH=484	3606.25	4776.06	4852.81	4588.95	4257.94	4259.53	4122.72	4295.27	4938.07	5446.2	4744.6	4420.55
	Bra026578	AT2G02820	MYB88 MYB domain protein 88 chr2:804716-807139 REVERSE LENGTH=484	5624.19	6898.5	7255.65	8171.99	6704.34	7639.69	6246.83	7265.05	7678.88	7206.55	7535.59	8452.86
	Bra004162	AT1G66390	ATMYB90, PAP2, MYB90 MYB domain protein 90 chr1:24764052-24765400 FORWARD LENGTH=249	281.504	168.624	267.391	222.511	148.051	161.004	272.557	260.002	249.722	188.158	261.72	233.226
	Bra001917	AT1G66390	ATMYB90, PAP2, MYB90 MYB domain protein 90 chr1:24764052-24765400 FORWARD LENGTH=249	354.813	245.667	220.864	221.933	105.087	43.911	114.77	103.061	82.9028	151.019	134.575	121.304
	Bra000011	AT2G37630	ATPHAN, AS1, ATMYB91, MYB91 MYB-like HTH transcriptional regulator family protein chr2:15781798-15782901 REVERSE LENGTH=367	18776.5	19240.8	17579.5	13771.2	20351	21472.1	16510.8	15966.6	13517	11663.5	14619.3	18916.9
	Bra005177	AT2G37630	ATPHAN, AS1, ATMYB91, MYB91 MYB-like HTH transcriptional regulator family protein chr2:15781798-15782901 REVERSE LENGTH=367	20659	21792.5	22649.8	19994.1	21729	22944.8	21133.8	16791	18324.7	16023.9	16208.1	19144
	Bra006055	AT5G10280	MYB92, ATMYB92, ATMYB64 MYB domain protein 92 chr5:3232776-3233956 FORWARD LENGTH=334	160.668	260.61	217.047	107.764	133.156	177.018	216.189	198.934	111.749	184.539	157.488	95.564
	Bra028593	AT5G10280	MYB92, ATMYB92, ATMYB64 MYB domain protein 92 chr5:3232776-3233956 FORWARD LENGTH=334	191.215	117.717	130.53	127.57	87.402	59.3474	126.451	145.531	92.1882	167.629	116.488	135.299
	Bra009044	AT5G10280	MYB92, ATMYB92, ATMYB64 MYB domain protein 92 chr5:3232776-3233956 FORWARD LENGTH=334	314.731	493.763	454.601	539.666	317.675	507.907	368.82	374.019	802.982	723.541	1768.88	443.745
	Bra028063	AT1G34670	AtMYB93, MYB93 MYB domain protein 93 chr1:12709128-12710423 FORWARD LENGTH=365	222.209	62.6847	366.803	136.211	241.13	161.546	235.001	163.166	155.945	504.898	511.73	68.4984
	Bra035893	AT3G47600	MYB94, ATMYBCP70, ATMYB94 MYB domain protein 94 chr3:17539627-17541035 REVERSE LENGTH=333	5053.3	9083.5	13767.9	11685.7	5451.79	4998.29	4567.73	5856.09	9561.88	7417.84	9694.21	5831.12
	Bra008149	AT1G74430	MYB95, ATMYB95, ATMYBCP66 MYB domain protein 95 chr1:27975409-27977118 FORWARD LENGTH=271	320.716	338.181	267.667	544.681	206.654	277.934	313.389	201.14	268.027	229.744	251.446	190.102
	Bra003801	AT1G74430	MYB95, ATMYB95, ATMYBCP66 MYB domain protein 95 chr1:27975409-27977118 FORWARD LENGTH=271	635.111	451.411	567.798	483.147	537.883	516.5	696.013	491.317	484.024	646.61	751.956	478.028
	Bra015911	AT1G74430	MYB95, ATMYB95, ATMYBCP66 MYB domain protein 95 chr1:27975409-27977118 FORWARD LENGTH=271	6130.45	4200.91	3329.21	3356.69	3739.32	2989.25	4302.08	2076.33	2529.71	2777.58	3154.83	1473.4
	Bra015912	AT1G74430	MYB95, ATMYB95, ATMYBCP66 MYB domain protein 95 chr1:27975409-27977118 FORWARD LENGTH=271	14746.2	8722.72	4248.28	6661.64	5486.9	6065.37	4192.04	1994.23	1678.42	2340.84	2498.03	1131.68
	Bra010085	AT5G62470	MYB96 MYB domain protein 96 chr5:25079434-25080858 REVERSE LENGTH=352	60.74	61.4959	95.7825	89.6353	43.7036	74.0497	290.129	165.369	163.833	207.439	78.9464	162.446
	Bra029258	AT5G62470	MYB96 MYB domain protein 96 chr5:25079434-25080858 REVERSE LENGTH=352	1043.24	544.786	1181.34	1882.14	715.047	616.76	1617.23	1141.62	1877.18	2158.87	3081.11	1823.77
	Bra020992	AT4G18770	MYB98, AtMYB98 MYB domain protein 98 chr4:10311068-10312557 FORWARD LENGTH=427	122.314	202.275	50.0325	84.8331	87.3573	77.7427	94.3905	14.2546	142.273	107.38	167.703	183.091
	Bra013346	AT4G18770	MYB98, AtMYB98 MYB domain protein 98 chr4:10311068-10312557 FORWARD LENGTH=427	259.302	295.792	237.555	483.128	206.85	368.837	236.555	230.412	312.714	267.844	227.982	322.849
	Bra012579	AT4G18770	MYB98, AtMYB98 MYB domain protein 98 chr4:10311068-10312557 FORWARD LENGTH=427	406.026	330.702	169.448	158.584	204.438	143.204	92.0816	107.365	586.666	656.062	581.892	294.633
	Bra025574	AT2G25230	MYB100, AtMYB100 MYB domain protein 100 chr2:10747211-10748467 REVERSE LENGTH=234	59.1679	46.441	71.3536	67.4683	46.8303	57.5906	115.49	70.6368	73.258	52.2747	53.58	45.0203
	Bra021791	AT2G32460	MYB101, ATMYB101, ATM1 MYB domain protein 101 chr2:13782419-13784363 REVERSE LENGTH=490	32.0559	62.3815	22.6902	20.9711	39.6094	25.5268	20.4196	26.0623	22.5144	32.0783	41.6857	26.4662
	Bra022888	AT2G32460	MYB101, ATMYB101, ATM1 MYB domain protein 101 chr2:13782419-13784363 REVERSE LENGTH=490	149.327	228.582	168.057	306.546	244.149	172.467	307.26	264.851	224.38	287.534	286.944	230.352
	Bra005597	AT2G32460	MYB101, ATMYB101, ATM1 MYB domain protein 101 chr2:13782419-13784363 REVERSE LENGTH=490	169.073	113.652	372.5	123.127	126.773	202.341	121.304	188.413	149.308	186.954	145.706	127.803
	Bra020892	AT4G21440	ATMYB102, ATM4, MYB102 MYB-like 102 chr4:11418425-11419652 REVERSE LENGTH=350	20.4886	30.003	23.7742	27.0699	29.1228	32.2825	13.9205	78.9799	25.7914	18.8534	15.2949	32.8928
	Bra013526	AT4G21440	ATMYB102, ATM4, MYB102 MYB-like 102 chr4:11418425-11419652 REVERSE LENGTH=350	133.296	57.9989	94.9539	132.186	396.881	448.43	87.5015	56.1102	118.661	272.029	94.6724	482.453
	Bra038774	AT4G21440	ATMYB102, ATM4, MYB102 MYB-like 102 chr4:11418425-11419652 REVERSE LENGTH=350	246.867	143.411	262.59	145.372	200.055	314.316	90.7518	142.069	105.875	87.774	138.8	222.713
	Bra035604	AT5G56110	AtMYB103, ATMYB80, MYB103, MS188 MYB domain protein 103 chr5:22719191-22720664 FORWARD LENGTH=320	18.8498	30.1303	19.8059	39.3016	22.9011	24.5677	25.7666	33.1107	18.7522	21.4009	15.5463	23.3419
	Bra002847	AT5G56110	AtMYB103, ATMYB80, MYB103, MS188 MYB domain protein 103 chr5:22719191-22720664 FORWARD LENGTH=320	21.1382	23.9374	14.9221	17.353	44.4234	16.6665	23.5078	54.2924	18.4798	18.0647	19.7087	20.7302
	Bra027771	AT1G63910	AtMYB103, MYB103 MYB domain protein 103 chr1:23719968-23721625 REVERSE LENGTH=370	35.9401	30.3959	46.2373	25.9172	19.199	18.376	26.1474	24.6957	51.5712	35.0809	32.9278	30.2091
	Bra027668	AT1G63910	AtMYB103, MYB103 MYB domain protein 103 chr1:23719968-23721625 REVERSE LENGTH=370	104.131	89.8683	84.4411	108.477	68.6314	65.6307	139.763	108.216	111.564	124.706	105.187	97.1899
	Bra004394	AT1G69560	MYB105, LOF2, ATMYB105 MYB domain protein 105 chr1:26157755-26158906 FORWARD LENGTH=330	453.601	420.757	306.371	406.602	324.473	336.229	333.279	456.342	418.05	497.546	363.247	400.546
	Bra003995	AT1G69560	MYB105, LOF2, ATMYB105 MYB domain protein 105 chr1:26157755-26158906 FORWARD LENGTH=330	742.361	540.758	441.15	603.965	417.549	344.631	346.778	374.681	309.36	379.226	542.767	269.883
	Bra039142	AT3G01140	MYB106, NOK, AtMYB106 MYB domain protein 106 chr3:46619-48143 REVERSE LENGTH=388	2193.37	2081.81	1230.64	1907.62	4141.15	4324.41	2142.48	2950.06	2755.59	1725.51	3619.89	2299.42
	Bra021483	AT3G01140	MYB106, NOK, AtMYB106 MYB domain protein 106 chr3:46619-48143 REVERSE LENGTH=388	2283.52	2568.97	2219.58	1791.09	2997.96	3505.45	1555.59	1675.93	1368.5	961.18	1587.76	2115.9
	Bra021382	AT3G02940	MYB107, AtMYB107 MYB domain protein 107 chr3:662141-663830 FORWARD LENGTH=321	23.4549	24.5663	16.2125	22.4149	17.506	18.3334	14.8491	26.0293	26.8776	13.1019	17.1342	14.7008
	Bra032028	AT3G02940	MYB107, AtMYB107 MYB domain protein 107 chr3:662141-663830 FORWARD LENGTH=321	27.8113	50.0931	27.0905	21.8783	23.7146	37.8988	19.5291	20.7877	61.4685	127.14	53.6515	83.0168
	Bra040274	AT3G06490	MYB108, AtMYB108, BOS1 MYB domain protein 108 chr3:2004298-2006358 FORWARD LENGTH=323	210.974	214.842	212.518	155.973	477.072	371.435	142.181	113.046	171.027	188.936	260.8	630.481
	Bra029582	AT3G06490	MYB108, AtMYB108, BOS1 MYB domain protein 108 chr3:2004298-2006358 FORWARD LENGTH=323	268.528	354.053	180.323	261.109	585.58	667.145	138.209	181.727	165.665	147.758	161.139	603.697
	Bra001202	AT3G06490	MYB108, AtMYB108, BOS1 MYB domain protein 108 chr3:2004298-2006358 FORWARD LENGTH=323	863.53	1719.82	1355.55	1056.65	781.872	1067.3	821.934	1935.39	967.668	723.981	1572.58	822.877
	Bra005006	AT3G55730	MYB109, AtMYB109 MYB domain protein 109 chr3:20682114-20683963 REVERSE LENGTH=399	229.636	271.066	188.815	577.346	169.676	284.643	255.719	542.167	288.463	312.713	243.862	245.749
	Bra007186	AT3G55730	MYB109, AtMYB109 MYB domain protein 109 chr3:20682114-20683963 REVERSE LENGTH=399	951.849	758.005	1035.17	751.152	1106.79	915.073	651.23	575.127	579.731	683.13	703.73	666.979
	Bra033078	AT3G29020	MYB110 MYB domain protein 110 chr3:11008233-11009419 REVERSE LENGTH=305	446.489	527.157	394.301	551.758	390.425	494.273	554.658	511.822	621.415	557.058	676.642	559.805
	Bra025652	AT3G29020	MYB110 MYB domain protein 110 chr3:11008233-11009419 REVERSE LENGTH=305	616.423	752.38	528.473	702.259	545.815	1049.85	691.221	796.208	781.236	734.23	926.33	692.888
	Bra039036	AT3G29020	MYB110, AtMYB110 MYB domain protein 110 chr3:11008614-11009413 REVERSE LENGTH=233	32.1212	11.9024	12.9982	17.9613	16.377	14.2958	14.2487	14.1523	12.7219	14.686	20.2486	15.3844
	Bra020647	AT5G49330	MYB111, ATMYB111, PFG3 MYB domain protein 111 chr5:19999147-20001293 REVERSE LENGTH=342	35.2118	66.7955	38.276	28.9384	56.547	40.7788	51.911	62.1209	24.0433	26.6267	56.2865	55.6926
	Bra036145	AT5G49330	MYB111, ATMYB111, PFG3 MYB domain protein 111 chr5:19999147-20001293 REVERSE LENGTH=342	512.068	607.033	350.684	166.909	910.854	709.184	341.013	588.8	412.667	132.806	488.629	233.458
	Bra037419	AT5G49330	MYB111, ATMYB111, PFG3 MYB domain protein 111 chr5:19999147-20001293 REVERSE LENGTH=342	1596.89	2650.1	2698.83	1324.86	2825.21	2547.76	2978.36	3153.05	3418.21	1546.82	4064.41	3328.22
	Bra025575	AT5G40360	MYB115, AtMYB115 MYB domain protein 115 chr5:16145220-16146579 FORWARD LENGTH=359	17.0826	19.1619	24.0272	19.1207	15.885	24.1186	18.7886	16.2368	14.3232	17.5279	17.1885	17.4966
	Bra025564	AT5G40360	MYB115, AtMYB115 MYB domain protein 115 chr5:16145220-16146579 FORWARD LENGTH=359	23.8272	32.0065	24.076	24.4389	26.9199	30.7119	20.0354	20.6955	49.3944	20.1284	29.7975	36.0816
	Bra012482	AT1G25340	MYB116, AtMYB116 MYB domain protein 116 chr1:8885210-8886271 FORWARD LENGTH=283	965.469	302.046	540.757	244.296	962.503	846.769	646.675	367.666	309.229	305.192	301.416	1392.92
	Bra024760	AT1G25340	MYB116, AtMYB116 MYB domain protein 116 chr1:8885210-8886271 FORWARD LENGTH=283	2009.28	727.519	1235.01	629.388	1378.7	1274.5	1017.1	812	761.37	678.858	967.195	2523.73
	Bra016285	AT1G26780	MYB117, AtMYB117, LOF1 MYB domain protein 117 chr1:9271033-9272463 FORWARD LENGTH=359	299.219	375.333	304.767	568.211	308.001	359.068	321.953	424.15	355.901	467.574	344.111	404.89
	Bra024685	AT1G26780	MYB117, AtMYB117, LOF1 MYB domain protein 117 chr1:9271033-9272463 FORWARD LENGTH=359	1575.48	1760.67	1392.5	2336.74	1518.95	1714.32	1990.73	2228.25	2281.27	1663.37	1858.76	1797.49
	Bra025299	AT3G27785	MYB118, ATMYB118, PGA37 MYB domain protein 118 chr3:10288767-10290712 REVERSE LENGTH=437	11.668	17.912	16.708	13.4855	15.5103	14.2153	17.2783	23.0966	59.2063	15.0282	12.8906	16.8269
	Bra033027	AT3G27785	MYB118, ATMYB118, PGA37 MYB domain protein 118 chr3:10288767-10290712 REVERSE LENGTH=437	85.9892	114.89	85.0259	163.566	90.194	115.266	141.966	120.594	130.719	114.368	121.86	155.677
	Bra006744	AT5G58850	ATMYB119, MYB119 MYB domain protein 119 chr5:23763945-23765441 FORWARD LENGTH=430	34.483	33.1195	39.0353	58.0244	29.0534	39.6455	47.5801	41.8178	66.5755	36.4107	32.2679	46.3934
	Bra020346	AT5G58850	ATMYB119, MYB119 MYB domain protein 119 chr5:23763945-23765441 FORWARD LENGTH=430	91.0601	51.3841	38.3227	72.5702	71.4575	44.0953	48.2328	84.7872	46.1052	51.4525	40.2196	34.7625
	Bra035547	AT5G55020	ATMYB120, MYB120 MYB domain protein 120 chr5:22324599-22326248 REVERSE LENGTH=523	54.2486	52.9083	48.585	57.8267	49.6112	39.141	55.68	64.3529	60.1762	69.5363	70.0043	55.5841
	Bra028997	AT5G55020	ATMYB120, MYB120 MYB domain protein 120 chr5:22324599-22326248 REVERSE LENGTH=523	85.4985	58.7676	379.583	135.009	60.5257	151.965	78.3447	119.952	206.36	130.672	89.5689	57.6113
	Bra002938	AT5G55020	ATMYB120, MYB120 MYB domain protein 120 chr5:22324599-22326248 REVERSE LENGTH=523	119.042	279.799	164.41	189.565	79.1478	108.165	82.9028	37.1694	77.0405	114.817	167.923	73.0626
	Bra036202	AT3G30210	ATMYB121, MYB121 MYB domain protein 121 chr3:11838567-11840313 FORWARD LENGTH=276	103.198	154.816	105.579	108.837	103.518	84.932	118.053	233.798	129.446	165.934	133.533	142.459
	Bra025410	AT3G30210	ATMYB121, MYB121 MYB domain protein 121 chr3:11838567-11840313 FORWARD LENGTH=276	114.986	95.4465	48.9354	46.9289	104.64	54.3144	141.476	49.0633	51.4785	53.9979	169.919	148.323
	Bra020744	AT3G30210	ATMYB121, MYB121 MYB domain protein 121 chr3:11838567-11840313 FORWARD LENGTH=276	163.268	200.25	107.648	204.92	196.551	137.542	301.083	262.531	219.937	307.29	272.459	213.463
	Bra015939	AT1G74080	ATMYB122, MYB122 MYB domain protein 122 chr1:27855972-27857432 FORWARD LENGTH=333	98.3027	54.0036	59.4832	24.9957	53.8263	37.5744	48.875	71.9624	59.201	60.6821	34.5124	38.2457
	Bra008131	AT1G74080	ATMYB122, MYB122 MYB domain protein 122 chr1:27855972-27857432 FORWARD LENGTH=333	154.494	34.7573	25.7529	34.9707	95.0386	77.3496	83.0635	80.2662	262.205	41.0298	226.832	36.5441
	Bra035532	AT5G35550	TT2, ATMYB123, MYB123, ATTT2 Duplicated homeodomain-like superfamily protein chr5:13726807-13727729 FORWARD LENGTH=258	19.5571	35.9106	21.0987	21.9911	56.6854	20.9429	21.5603	18.5238	33.8317	19.7087	17.5664	36.8361
	Bra026837	AT1G14350	FLP, AtMYB124, MYB124 Duplicated homeodomain-like superfamily protein chr1:4908427-4910647 FORWARD LENGTH=436	255.806	368.803	179.143	373.084	379.027	364.314	268.757	404.408	267.384	482.216	296.903	353.345
	Bra019658	AT1G14350	FLP, AtMYB124, MYB124 Duplicated homeodomain-like superfamily protein chr1:4908427-4910647 FORWARD LENGTH=436	11098.4	10773.5	11679.2	12213.7	10683.5	13168	10686.2	10760.1	10165.4	10504.1	10015.7	11742.9
	Bra025311	AT3G27920	GL1, ATMYB0, ATGL1, MYB0 MYB domain protein 0 chr3:10361945-10363506 REVERSE LENGTH=228	112.391	122.762	114.615	191.156	144.587	84.932	116.171	101.114	176.386	118.378	157.667	154.112
	Bra039065	AT3G27920	GL1, ATMYB0, ATGL1, MYB0 MYB domain protein 0 chr3:10361945-10363506 REVERSE LENGTH=228	138.763	213.77	216.505	317.422	189.837	254.445	223.628	656.229	149.211	568.185	156.387	206.04
	Bra026841	AT1G13300	HRS1 MYB-like transcription factor family protein chr1:4556977-4558591 FORWARD LENGTH=344	91.4318	156.408	25.3679	53.1491	66.7871	48.5388	55.0741	110.484	176.25	87.0592	189.696	75.5151
	Bra019824	AT1G13300	HRS1 MYB-like transcription factor family protein chr1:4556977-4558591 FORWARD LENGTH=344	100.162	80.9114	109.166	36.4101	228.445	53.2976	41.9098	24.6409	63.2486	75.3911	134.323	43.722
	Bra016734	AT1G13300	HRS1 MYB-like transcription factor family protein chr1:4556977-4558591 FORWARD LENGTH=344	204.643	210.059	178.473	282.043	164.719	200.259	300.305	312.875	215.482	106.747	271.866	266.161
	Bra025529	AT5G41020	MYB family transcription factor chr5:16425883-16427649 REVERSE LENGTH=588	3269.87	2612.72	2681.62	2572.81	2640.38	2610.88	2066.9	2108.97	1976.84	2131.64	1544.61	2141.41
	Bra001311	AT3G09370	MYB3R-3, AtMYB3R3 MYB domain protein 3r-3 chr3:2879534-2882128 FORWARD LENGTH=505	94.5451	243.454	193.442	327.806	46.9148	211.971	240.483	279.711	220.145	230.65	111.81	191.316
	Bra034067	AT3G09370	MYB3R-3, AtMYB3R3 MYB domain protein 3r-3 chr3:2879534-2882128 FORWARD LENGTH=505	795.711	781	933.432	898.925	587.657	691.346	820.268	742.19	778.542	943.454	986.24	966.898
	Bra029762	AT3G09370	MYB3R-3, AtMYB3R3 MYB domain protein 3r-3 chr3:2879534-2882128 FORWARD LENGTH=505	887.425	902.536	1051.6	975.25	816.241	803.982	772.49	1005.2	737.13	895.796	725.748	741.082
	Bra008956	AT5G11510	MYB3R-4, AtMYB3R4 MYB domain protein 3r-4 chr5:3680452-3684684 FORWARD LENGTH=961	88.9111	32.4579	38.0477	40.9524	32.5183	17.7088	20.9221	21.539	38.9719	19.1141	37.6576	25.3692
	Bra006102	AT5G11510	MYB3R-4, AtMYB3R4 MYB domain protein 3r-4 chr5:3680452-3684684 FORWARD LENGTH=961	588.478	657.453	631.878	653.817	730.111	850.937	783.263	725.25	767.778	803.998	1084.03	1240.4
	Bra013415	AT3G18100	MYB4R1, AtMYB4R1 MYB domain protein 4r1 chr3:6200689-6204583 FORWARD LENGTH=847	54.5601	70.1083	78.0456	60.5669	32.4967	38.4099	18.8839	64.1773	19.3133	19.9749	59.3298	44.7312
	Bra022280	AT3G18100	MYB4R1, AtMYB4R1 MYB domain protein 4r1 chr3:6200689-6204583 FORWARD LENGTH=847	1131.87	1483.51	1928.25	1749.86	848.128	851.738	1088.78	1191.84	1040.25	1226.55	1146.16	781.468
	Bra004593	AT2G40970	MYBC1 Homeodomain-like superfamily protein chr2:17097772-17098518 REVERSE LENGTH=248	150.955	316.897	573.324	503.334	147	182.181	332.978	540.832	876.637	1262.67	751.018	321.195
	Bra016531	AT1G18960	MYB-like HTH transcriptional regulator family protein chr1:6552854-6553940 FORWARD LENGTH=307	58.1743	58.8516	61.7729	68.197	45.9567	59.5154	101.27	46.4226	91.1612	53.6754	110.714	68.8722
	Bra005124	AT2G38300	MYB-like HTH transcriptional regulator family protein chr2:16044175-16045679 REVERSE LENGTH=340	382.695	366.61	422.658	668.997	616.844	544.572	753.46	419.138	396.25	327.625	254.02	902.796
	Bra024909	AT2G01060	MYB-like HTH transcriptional regulator family protein chr2:73456-74902 REVERSE LENGTH=286	5512.94	5905.78	5317.61	5509.85	5381.21	5476.32	6154.02	7398.8	6994.37	7232.49	5662.57	6773.29
	Bra014348	AT2G01060	MYB-like HTH transcriptional regulator family protein chr2:73456-74902 REVERSE LENGTH=286	7908.11	6518.07	6010.22	7207.65	6645.57	6674.45	7824.7	7219.48	6982.27	6740.88	6709.69	8156.42
	Bra036469	AT2G20400	MYB-like HTH transcriptional regulator family protein chr2:8799624-8801621 FORWARD LENGTH=397	952.028	871.928	1286.01	1075.69	621.823	631.268	915.603	881.814	917.697	844.646	594.281	307.565
	Bra036679	AT2G20400	MYB-like HTH transcriptional regulator family protein chr2:8799624-8801621 FORWARD LENGTH=397	1228.49	2079.55	2391.42	1956.97	1126.03	988.674	2190.24	2469.86	2613.53	2490.81	2638.41	1515.87
	Bra038033	AT3G13040	MYB-like HTH transcriptional regulator family protein chr3:4172415-4174456 REVERSE LENGTH=449	1965.15	6293.88	6181.29	3975.67	1258.57	1296.54	1105.13	810.61	737.264	913.737	468.963	951.798
	Bra001484	AT3G13040	MYB-like HTH transcriptional regulator family protein chr3:4172415-4174456 REVERSE LENGTH=449	2390.86	3570.68	4488.13	2283.61	1908.3	1663.05	5064.65	6414.55	6749.32	4921.3	6635.06	3818.15
	Bra039364	AT3G13040	MYB-like HTH transcriptional regulator family protein chr3:4172415-4174456 REVERSE LENGTH=449	3056.16	2439.43	2414.78	1812.14	4272.57	4397.82	3949.14	2212.23	2136.73	1677.83	2122.74	3688.9
	Bra028717	AT5G06800	MYB-like HTH transcriptional regulator family protein chr5:2103374-2105680 FORWARD LENGTH=375	442.366	393.029	599.138	408.643	646.143	467.967	433.43	796.578	1132.43	759.75	1222.85	853.961
	Bra005912	AT5G06800	MYB-like HTH transcriptional regulator family protein chr5:2103374-2105680 FORWARD LENGTH=375	565.683	437.887	515.979	379.949	341.673	219.802	1061.79	784.25	845.203	940.121	1082.75	744.446
	Bra009228	AT5G06800	MYB-like HTH transcriptional regulator family protein chr5:2103374-2105680 FORWARD LENGTH=375	662.656	650.735	593.464	599.567	495.712	625.257	690.788	735.888	980.304	628.454	809.804	486.433
	Bra002659	AT5G58340	MYB-like HTH transcriptional regulator family protein chr5:23582607-23584245 FORWARD LENGTH=448	58.6615	64.3845	72.1459	62.5881	322.519	132.269	36.7646	76.7661	63.1543	119.086	37.9886	74.3521
	Bra039470	AT5G58340	MYB-like HTH transcriptional regulator family protein chr5:23582607-23584245 FORWARD LENGTH=448	142.273	117.7	155.426	76.2284	95.3331	87.511	62.3564	108.244	85.203	49.6701	142.104	158.48
	Bra004330	AT1G68670	MYB-like transcription factor family protein chr1:25782344-25783873 FORWARD LENGTH=354	2135.16	1144.81	1999.72	4655.78	2278.45	2477.11	3406.34	2849.41	2636.17	3223.32	2690.43	2739.57
	Bra038360	AT1G68670	MYB-like transcription factor family protein chr1:25782344-25783873 FORWARD LENGTH=354	7970.16	4378.14	5336.55	7346.11	10943.9	11432.8	8700.23	8963.27	9312.11	10004	12637.7	16151.7
	Bra007892	AT1G70000	MYB-like transcription factor family protein chr1:26363674-26364635 REVERSE LENGTH=261	892.471	1154.6	1021.03	1482.11	364.039	417.414	585.166	867.203	721.291	1004.89	691.119	452.602
	Bra003969	AT1G70000	MYB-like transcription factor family protein chr1:26363674-26364635 REVERSE LENGTH=261	3167.11	1766.81	2735.41	3519.18	880.938	744.991	3128.22	1998.37	2853.28	3871.53	2243.21	1003.47
	Bra012471	AT1G25550	MYB-like transcription factor family protein chr1:8976644-8977942 FORWARD LENGTH=344	259.548	119.948	242.282	159.361	403.276	383.425	1015.9	518.042	1087.62	704.242	904.703	1539.61
	Bra021391	AT2G47210	MYB-like transcription factor family protein chr2:19379039-19382204 FORWARD LENGTH=441	2459.02	2253.34	2193.66	2103.69	2440.11	2594.31	2342.54	2324.89	2254.86	2423.14	2385.79	2983.07
	Bra004471	AT2G47210	MYB-like transcription factor family protein chr2:19379039-19382204 FORWARD LENGTH=441	2691.2	3264.38	3226.85	3038.09	3124.69	3198.97	3089.49	3799.67	3157.02	3609.25	3494.26	3841.39
	Bra025161	AT3G25790	MYB-like transcription factor family protein chr3:9413196-9414951 FORWARD LENGTH=357	112.852	59.7222	65.5893	64.0314	58.5349	44.5951	95.3653	61.3027	127.244	60.7151	84.4095	60.5822
	Bra017349	AT3G25790	MYB-like transcription factor family protein chr3:9413196-9414951 FORWARD LENGTH=357	876.8	513.129	340.674	1035.33	702.767	628.611	280.315	139.07	158.383	165.459	673.255	90.4054
	Bra017487	AT5G47390	MYB-like transcription factor family protein chr5:19227001-19228546 FORWARD LENGTH=365	226.536	431.944	242.438	403.058	335.161	334.863	666.448	655.768	748.295	774.52	587.868	558.087
	Bra022127	AT5G47390	MYB-like transcription factor family protein chr5:19227001-19228546 FORWARD LENGTH=365	1540.58	1557.48	1075.97	1572.6	1526.42	1575.31	1487.92	2065.61	1581.56	1803.71	1790.76	1885.35
	Bra012665	AT5G47390	MYB-like transcription factor family protein chr5:19227001-19228546 FORWARD LENGTH=365	5362.17	5616.01	4858.15	5291.9	6995.2	6653.11	6620.6	6521.36	5585.44	5623.71	6514.37	7389.41
	Bra026253	AT5G47390	MYB-like transcription factor family protein chr5:19227001-19228546 FORWARD LENGTH=365	5628.93	5180.64	5788.53	5790.05	7853.49	8347.8	8259.97	6923.21	6988.94	6616.57	7890.56	8639.29
	Bra002790	AT5G56840	MYB-like transcription factor family protein chr5:22980789-22982152 FORWARD LENGTH=233	145.909	949.028	739.146	504.104	196.17	223.971	257.685	579.962	264.601	459.129	310.926	198.508
	Bra006853	AT5G56840	MYB-like transcription factor family protein chr5:22980789-22982152 FORWARD LENGTH=233	1899	3230.39	2048.41	1267.55	2627.63	2957.43	1699.25	1076.5	668.72	500.744	738.109	2019.64
	Bra029320	AT5G61620	MYB-like transcription factor family protein chr5:24772383-24773507 FORWARD LENGTH=317	66.5938	148.146	98.8754	129.035	220.311	94.8618	40.2446	134.81	103.47	115.407	86.1296	77.0225
	Bra012936	AT5G61620	MYB-like transcription factor family protein chr5:24772383-24773507 FORWARD LENGTH=317	239.639	194.713	124.025	199.144	177.688	238.796	287.069	245.491	291.046	307.801	273.787	393.61
	Bra015704	AT1G76970	Target of MYB protein 1 chr1:28922841-28924854 REVERSE LENGTH=446	3131.79	2477.18	3885.07	4534.81	1178.47	1237.84	2117.97	2739.65	2882.48	4323.56	2141.91	1972.53
	Bra003695	AT1G76970	Target of MYB protein 1 chr1:28922841-28924854 REVERSE LENGTH=446	4260.68	5387.67	2284.29	4963.98	2533.22	5257.91	4807.96	5089.71	4936.05	5335.38	7284.48	4346.95
	Bra012279	AT1G21380	Target of MYB protein 1 chr1:7485806-7488032 REVERSE LENGTH=506	3694.54	4489.3	4041.31	4705.85	3847.46	4223.83	4641.28	4717.92	3909.29	4355.4	3668.43	4552.95
	Bra017910	AT1G21380	Target of MYB protein 1 chr1:7485806-7488032 REVERSE LENGTH=506	5364.2	5111.15	4620.82	6190.63	6426.24	6629.7	6507.31	6790.82	6545.35	7405.02	6077.26	6418.77
	Bra006377	AT5G16880	Target of MYB protein 1 chr5:5549658-5551274 FORWARD LENGTH=407	2779.77	3304.45	3127.89	3629.95	2823.17	2843.69	3488.84	4332.77	3597.28	3575.04	3475.38	3273.96
	Bra008585	AT5G16880	Target of MYB protein 1 chr5:5549658-5551274 FORWARD LENGTH=407	6103.42	4539.88	4983.01	5084.83	6321.42	5325.58	5498.24	5421.44	3898.53	3839.83	4356.84	4929.71
	Bra004859	AT2G44730	Alcohol dehydrogenase transcription factor MYB/SANT-like family protein chr2:18437447-18438565 REVERSE LENGTH=372	2548.26	2287.77	2558.06	3051.75	2674.63	2747.79	1869.5	1119.39	1415.61	1287.67	1603.12	1555.77
	Bra000360	AT2G44730	Alcohol dehydrogenase transcription factor MYB/SANT-like family protein chr2:18437447-18438565 REVERSE LENGTH=372	3674.23	2552.07	2663.95	3703.24	3793.59	3528.71	4671.26	4244.43	3546.87	3205.46	3597.57	3417.23
	Bra001951	AT3G24490	Alcohol dehydrogenase transcription factor MYB/SANT-like family protein chr3:8911022-8912023 FORWARD LENGTH=333	1033.7	1159.82	957.519	994.519	918.443	901.879	1240.93	1324.05	940.939	1200.36	1069.07	937.129
	Bra040649	AT3G05380	ALY2, ATALY2 DIRP ;MYB-like DNA-binding domain chr3:1540562-1546139 FORWARD LENGTH=1052	764.689	618.695	726.99	934.658	549.298	906.466	1945.9	2253.47	1807.52	1834.82	1640	1782.21
	Bra039443	AT3G05380	ALY2, ATALY2 DIRP ;MYB-like DNA-binding domain chr3:1540562-1546139 FORWARD LENGTH=1052	3066.22	3653.02	3096.73	3716.77	3529.72	3382.69	3336.57	3818.6	3642.18	3866.37	3576.48	4191.27
	Bra020584	AT5G27610	ATALY1, ALY1 DIRP ;MYB-like DNA-binding domain chr5:9764852-9769706 FORWARD LENGTH=971	279.153	107.032	170.964	149.657	179.515	202.01	115.354	100.324	155.849	176.539	108.145	169.217
	Bra009950	AT5G27610	ATALY1, ALY1 DIRP ;MYB-like DNA-binding domain chr5:9764852-9769706 FORWARD LENGTH=971	984.77	776.889	1006.87	882.782	925.546	805.479	1007.99	840.443	616.652	368.878	612.75	858.776
	Bra027160	AT1G09770	ATCDC5, CDC5, ATMYBCDC5 cell division cycle 5 chr1:3162002-3165122 FORWARD LENGTH=844	289.305	239.018	376.415	566.193	263.592	369.418	411.306	644.536	575.805	337.879	271.315	353.74
	Bra030798	AT1G09770	ATCDC5, CDC5, ATMYBCDC5 cell division cycle 5 chr1:3162002-3165122 FORWARD LENGTH=844	4271.24	4306.51	3520.45	3676.39	3772.66	3860.59	4950.36	4327.36	4553.17	4413.1	4671.06	3515
	Bra019993	AT1G09770	ATCDC5, CDC5, ATMYBCDC5 cell division cycle 5 chr1:3162002-3165122 FORWARD LENGTH=844	7164.58	6815.19	6772	6807.82	6052.14	5686.65	6778.75	7085.22	6764.98	6554.23	6915.94	5493.4
	Bra002145	AT5G18240	MYR1, ATMYR1 MYB-related protein 1 chr5:6028617-6030573 REVERSE LENGTH=402	3135.32	3497.35	4026.53	3482.29	3546.54	3857.68	2337.93	2559.83	2447.26	3539.11	3361.88	3848.15
	Bra039763	AT1G56650	PAP1, MYB75, SIAA1, ATMYB75 production of anthocyanin pigment 1 chr1:21233714-21235089 REVERSE LENGTH=248	171.356	184.342	105.401	206.285	157.63	156.582	174.934	155.177	143.347	114.288	189.314	146.094
	Bra037045	AT4G32730	PC-MYB1, MYB3R-1, ATMYB3R-1, ATMYB3R1 Homeodomain-like protein chr4:15791039-15795643 FORWARD LENGTH=995	746.598	626.675	833.418	471.211	730.028	810.137	626.191	469.842	489.926	368.63	425.645	607.267
	Bra034531	AT4G32730	PC-MYB1, MYB3R-1, ATMYB3R-1, ATMYB3R1 Homeodomain-like protein chr4:15791039-15795643 FORWARD LENGTH=995	793.865	707.249	618.518	513.904	900.232	816.972	661.305	791.14	856.946	479.748	663.074	784.245
	Bra011376	AT4G32730	PC-MYB1, MYB3R-1, ATMYB3R-1, ATMYB3R1 Homeodomain-like protein chr4:15791039-15795643 FORWARD LENGTH=995	985.653	625.771	1196.89	1119.25	1287.04	1074.34	1096.26	1003.44	974.78	700.212	1057.78	1115.56
	Bra016164	AT1G71030	ATMYBL2, MYBL2 MYB-like 2 chr1:26795383-26796226 REVERSE LENGTH=195	200.567	17.6545	25.8457	25.6894	1513.34	1392.73	243.049	111.856	63.053	37.2819	60.2702	1201.53
	Bra007957	AT1G71030	ATMYBL2, MYBL2 MYB-like 2 chr1:26795383-26796226 REVERSE LENGTH=195	530.294	109.323	146.994	174.731	2721.07	2796.44	698.738	314.634	281.803	176.364	213.842	3056.76
	Bra001404	AT3G11450	DnaJ domain ;MYB-like DNA-binding domain chr3:3605459-3607402 REVERSE LENGTH=647	777.862	1391.49	1241.51	1929.26	873.37	1195.21	1629.64	1793.76	1397.5	1749.51	1340.23	1167.58
	Bra008278	AT3G11450	DnaJ domain ;MYB-like DNA-binding domain chr3:3605459-3607402 REVERSE LENGTH=647	5354.02	8189	6137.01	8911.67	5563.3	5112.89	6565.3	7382.98	7430.3	7625.41	7277.61	4714.85
	Bra034841	AT3G11450	DnaJ domain ;MYB-like DNA-binding domain chr3:3605459-3607402 REVERSE LENGTH=647	5897.17	6017.97	8277.51	8715.55	5483.37	5351.55	5878.38	6651.46	6392.54	7191.11	6450.3	4735.9
	Bra005875	AT5G06110	DnaJ domain ;MYB-like DNA-binding domain chr5:1841009-1843000 REVERSE LENGTH=663	8964.36	9147.8	8481.5	9185.94	6367.41	5889.64	7867.6	8165.59	7877.43	8982.25	7834.32	6086.38
	Bra005877	AT5G06110	DnaJ domain ;MYB-like DNA-binding domain chr5:1841009-1843000 REVERSE LENGTH=663	9710.07	11232.8	9893.46	12514.8	8317.73	8149.87	9779.67	10496.7	10493.8	11090.2	10109	8529.1
	Bra007536	AT3G60460	DUO1 MYB-like HTH transcriptional regulator family protein chr3:22342429-22343491 REVERSE LENGTH=297	74.8913	130.401	42.6985	46.2158	72.5992	47.819	83.0097	47.6934	64.9369	37.7612	51.7594	114.05
	Bra003413	AT3G60460	DUO1 MYB-like HTH transcriptional regulator family protein chr3:22342429-22343491 REVERSE LENGTH=297	421.377	752.96	662.138	938.138	456.832	642.734	694.49	1237.88	798.945	1177.74	601.927	852.214
	Bra000941	AT4G01060	ETC3, CPL3 CAPRICE-like MYB3 chr4:460534-460967 FORWARD LENGTH=75	342.348	349.957	226.425	525.076	143.195	147.252	950.028	262.193	527.602	683.49	298.633	509.064
	Bra008539	AT4G01060	ETC3, CPL3 CAPRICE-like MYB3 chr4:460534-460967 FORWARD LENGTH=75	580.86	320.76	317.204	381.105	814.894	780.831	894.369	305.306	357.956	383.168	287.89	637.328
bHLH	Bra012133	AT5G67110	ALC basic helix-loop-helix (bHLH) DNA-binding superfamily protein chr5:26785332-26786338 REVERSE LENGTH=210	1201.3	1248.83	1307.78	1420.98	1100.37	1077.18	1447.6	1346.82	1367.04	1253.59	1177.96	1271.1
	Bra013041	AT2G16910	AMS basic helix-loop-helix (bHLH) DNA-binding superfamily protein chr2:7331721-7334077 FORWARD LENGTH=571	89.5457	172.001	39.2851	74.0809	44.4859	54.2309	64.7177	54.7014	69.3878	77.9995	54.6827	26.4661
	Bra002004	AT2G16910	AMS basic helix-loop-helix (bHLH) DNA-binding superfamily protein chr2:7331721-7334077 FORWARD LENGTH=571	209.909	356.734	250.801	427.821	288.34	294.229	346.802	376.953	453.444	413.769	241.915	191.279
	Bra039279	AT2G46510	ATAIB, AIB ABA-inducible bHLH-type transcription factor chr2:19091187-19092887 REVERSE LENGTH=566	2100.65	4006.41	6755.42	5105.01	1513.27	1688.61	2451.32	3860.17	5687.03	6666.82	5585.44	1828.08
	Bra004532	AT2G46510	ATAIB, AIB ABA-inducible bHLH-type transcription factor chr2:19091187-19092887 REVERSE LENGTH=566	5347.74	3141.85	4096.2	6553.84	2950.55	2602.31	5345	4225.24	5534.32	6707.29	6480.88	4110.86
	Bra037343	AT4G00480	ATMYC1, myc1 basic helix-loop-helix (bHLH) DNA-binding superfamily protein chr4:217106-219684 REVERSE LENGTH=526	44.6203	20.2211	32.7705	23.1793	15.9558	30.2398	12.3953	20.3684	108.86	44.2444	62.6303	20.6229
	Bra000970	AT4G00480	ATMYC1, myc1 basic helix-loop-helix (bHLH) DNA-binding superfamily protein chr4:217106-219684 REVERSE LENGTH=526	66.4422	132.919	256.916	190.487	100.006	97.6795	278.426	208.078	99.7182	142.89	118.645	68.1306
	Bra010178	AT1G32640	ATMYC2, RD22BP1, JAI1, JIN1, MYC2, ZBF1 Basic helix-loop-helix (bHLH) DNA-binding family protein chr1:11799042-11800913 REVERSE LENGTH=623	10220.5	12908.2	8234.97	10299.5	8990.59	10682.5	9631.27	9296.45	8942.77	8162.27	8760.73	9957.25
	Bra013520	AT4G21340	B70 basic helix-loop-helix (bHLH) DNA-binding superfamily protein chr4:11353064-11354628 FORWARD LENGTH=301	312.186	217.119	201.009	352.75	196.463	292.362	271.361	308.41	369.864	228.777	196.88	228.093
	Bra001826	AT3G21330	basic helix-loop-helix (bHLH)	379.269	522.276	930.879	989.685	96.6533	131.741	300.526	488.048	1537.31	3076.88	1911.47	587.934
	Bra033063	AT3G28857	basic helix-loop-helix (bHLH) DNA-binding family protein chr3:10855781-10856313 REVERSE LENGTH=92	181.042	107.631	268.751	166.741	248.532	339.691	194.027	125.836	188.656	311.038	248.102	297.165
	Bra025358	AT3G28857	basic helix-loop-helix (bHLH) DNA-binding family protein chr3:10855781-10856313 REVERSE LENGTH=92	357.687	786.825	942.106	712.862	798.065	545.075	380.221	563.87	555.543	797.245	908.25	1174.93
	Bra013263	AT4G17880	Basic helix-loop-helix (bHLH) DNA-binding family protein chr4:9933702-9935471 REVERSE LENGTH=589	958.565	2046	2217.4	1540.58	896.242	879.526	1142.18	1697	1909.57	1415.71	2122.22	1035.09
	Bra013264	AT4G17880	Basic helix-loop-helix (bHLH) DNA-binding family protein chr4:9933702-9935471 REVERSE LENGTH=589	1839.23	3054.3	2548.37	2534.61	1855.37	2158.18	1119.26	1572.76	1570.95	1416.96	1061.19	1345.97
	Bra017527	AT5G46760	Basic helix-loop-helix (bHLH) DNA-binding family protein chr5:18974231-18976009 FORWARD LENGTH=592	4032.12	5152.24	3261.8	3075.33	5151.53	4380.42	3508.83	4071.15	3701.08	2429.71	4171.93	4099.83
	Bra024998	AT5G46760	Basic helix-loop-helix (bHLH) DNA-binding family protein chr5:18974231-18976009 FORWARD LENGTH=592	6760.21	7682.19	6561.48	5392.59	4789.05	5365.32	4097.61	5517.88	4400.55	4440.73	4696.69	4398.03
	Bra035639	AT5G56960	basic helix-loop-helix (bHLH) DNA-binding family protein chr5:23038703-23041174 REVERSE LENGTH=466	979.231	2176.73	2938.95	1905.94	207.454	369.546	696.906	2136.83	2005.48	1781.24	1761.29	448.901
	Bra014672	AT3G56770	basic helix-loop-helix (bHLH) DNA-binding superfamily protein	101.168	435.778	476.305	563.533	328.87	218.777	318.074	685.981	654.544	483.704	999.969	342.386
	Bra013486	AT4G20970	basic helix-loop-helix (bHLH) DNA-binding superfamily protein	249.603	292.093	253.579	271.628	2656.42	2654.66	252.432	349.339	230.227	358.296	307.841	2009.63
	Bra009022	AT5G10570	basic helix-loop-helix (bHLH) DNA-binding superfamily protein	489.718	2377.37	1741.48	1628.03	405.98	417.476	464.026	912.797	1271.32	1740.07	1167.75	613.197
	Bra022753	AT5G50915	basic helix-loop-helix (bHLH) DNA-binding superfamily protein	757.433	362.843	503.148	320.804	3819.58	4847.35	1383.37	1034.49	807.162	812.526	447.621	7773.53
	Bra030184	AT1G29950	basic helix-loop-helix (bHLH) DNA-binding superfamily protein chr1:10493461-10494216 FORWARD LENGTH=251	8887.57	7501.68	6695.71	7085.04	7512.33	6783.79	7682.79	6294.06	5735.29	5471.31	5423.8	5470.1
	Bra010806	AT1G29950	basic helix-loop-helix (bHLH) DNA-binding superfamily protein chr1:10493461-10494216 FORWARD LENGTH=251	9242.62	8759.79	8856.66	7441.33	8674.22	8473.61	8266.6	7403.91	7479.62	7121.58	7832.48	7080.89
	Bra033273	AT1G01260	basic helix-loop-helix (bHLH) DNA-binding superfamily protein chr1:109595-111367 FORWARD LENGTH=590	4439.35	4526.63	3914.77	5213.58	3168.04	3421.43	2908.92	2751.5	2680.34	3731.14	2425.01	2696.97
	Bra023159	AT1G31050	basic helix-loop-helix (bHLH) DNA-binding superfamily protein chr1:11075720-11079140 REVERSE LENGTH=434	51.7082	58.1509	69.2902	125.181	72.4676	54.3208	83.2465	54.9976	60.7413	70.8854	55.9651	54.5006
	Bra023158	AT1G31050	basic helix-loop-helix (bHLH) DNA-binding superfamily protein chr1:11075720-11079140 REVERSE LENGTH=434	263.167	201.507	287.41	131.344	404.564	243.71	242.805	150.613	174.264	133.755	236.654	136.801
	Bra036760	AT1G35460	basic helix-loop-helix (bHLH) DNA-binding superfamily protein chr1:13040092-13041907 FORWARD LENGTH=259	532.735	547.825	388.051	446.871	481.936	985.517	512.723	498.902	247.326	510.592	474.1	305.61
	Bra028088	AT1G35460	basic helix-loop-helix (bHLH) DNA-binding superfamily protein chr1:13040092-13041907 FORWARD LENGTH=259	707.907	319.741	977.815	649.312	312.917	343.138	1182.75	449.539	1259.98	1732.28	1394.59	543.859
	Bra034421	AT1G35460	basic helix-loop-helix (bHLH) DNA-binding superfamily protein chr1:13040092-13041907 FORWARD LENGTH=259	1585.43	1789.82	1367.87	1433.34	1566.22	1293.42	1520.77	1428.19	1729.47	1749.5	1755.64	1687.1
	Bra015450	AT1G05710	basic helix-loop-helix (bHLH) DNA-binding superfamily protein chr1:1716198-1717023 FORWARD LENGTH=149	1228.62	1471.57	1615.83	2009.22	1163.57	1241.46	1618.79	1205.82	1132.5	1499.78	1056.17	1747.69
	Bra005644	AT1G05710	basic helix-loop-helix (bHLH) DNA-binding superfamily protein chr1:1716198-1717023 FORWARD LENGTH=149	2039.69	2228.67	1399.87	1678.05	1896.7	1785.37	2206.4	1347.55	1680.58	1489.36	1618.23	2958.34
	Bra022863	AT1G05710	basic helix-loop-helix (bHLH) DNA-binding superfamily protein chr1:1716198-1717023 FORWARD LENGTH=149	3839.19	3993.71	3778.23	3884.44	4306.17	4360.56	3905.49	4310.34	3892.78	4134.83	3705.44	4947.36
	Bra015456	AT1G05805	basic helix-loop-helix (bHLH) DNA-binding superfamily protein chr1:1744843-1747427 FORWARD LENGTH=362	2505.24	4101.45	4403.28	2780.15	5392.39	4606.73	2495.45	4534.66	3593.24	2286.66	4185.91	4232.79
	Bra015480	AT1G06170	basic helix-loop-helix (bHLH) DNA-binding superfamily protein chr1:1885146-1886564 REVERSE LENGTH=420	19.4979	17.1855	13.2515	23.6623	19.0329	23.5381	19.5811	17.7252	17.5887	17.549	18.4889	16.5075
	Bra018896	AT1G51140	basic helix-loop-helix (bHLH) DNA-binding superfamily protein chr1:18943802-18945613 REVERSE LENGTH=379	463.877	406.742	496.98	417.52	288.078	194.37	441.042	447.342	484.198	512.37	341.279	391.318
	Bra031413	AT1G61660	basic helix-loop-helix (bHLH) DNA-binding superfamily protein chr1:22754003-22756171 REVERSE LENGTH=393	1975.33	2551.27	3176.64	2611.96	1747.74	1539.06	1782.3	2500.73	3131.9	3457.17	3445.44	1852.91
	Bra027080	AT1G61660	basic helix-loop-helix (bHLH) DNA-binding superfamily protein chr1:22754003-22756171 REVERSE LENGTH=393	2542.13	3353.02	3025.17	3199.17	1788.84	2081.64	2140.75	2547.58	3465.9	3871.12	3039.26	1812.78
	Bra036640	AT1G62975	basic helix-loop-helix (bHLH) DNA-binding superfamily protein chr1:23328901-23330522 FORWARD LENGTH=259	66.0839	74.3024	133.92	81.6147	81.4635	105.055	101.688	93.7054	120.285	121.933	62.9806	193.864
	Bra033950	AT1G68240	basic helix-loop-helix (bHLH) DNA-binding superfamily protein chr1:25575179-25576066 REVERSE LENGTH=185	200.023	103.251	109.366	65.313	280.13	287.381	164.285	94.6147	59.8794	73.8812	357.362	361.251
	Bra004015	AT1G68810	basic helix-loop-helix (bHLH) DNA-binding superfamily protein chr1:25861289-25862882 FORWARD LENGTH=368	1888.08	2764.57	2838.08	705.815	3631.32	3404.99	1668.07	1513.91	1839.36	1780.43	1685.33	2777.07
	Bra004338	AT1G68810	basic helix-loop-helix (bHLH) DNA-binding superfamily protein chr1:25861289-25862882 FORWARD LENGTH=368	5200.48	5500.56	6912.61	4923.63	5483.75	5192.54	3095.75	2397.2	3266.72	2898.11	3824.91	3799.75
	Bra004348	AT1G68920	basic helix-loop-helix (bHLH) DNA-binding superfamily protein chr1:25915620-25917675 FORWARD LENGTH=485	651.38	489.03	627.344	542.094	957.396	594.004	636.259	506.815	556.397	423.02	513.54	724.278
	Bra038336	AT1G68920	basic helix-loop-helix (bHLH) DNA-binding superfamily protein chr1:25915620-25917675 FORWARD LENGTH=486	40.4266	49.4147	35.8365	81.7855	27.5896	33.722	42.7158	50.9564	46.4074	48.7903	32.3933	55.6496
	Bra007968	AT1G71200	basic helix-loop-helix (bHLH) DNA-binding superfamily protein chr1:26835973-26837308 REVERSE LENGTH=234	27.8256	46.0699	37.2951	34.0376	23.0276	22.6916	45.6554	40.8828	51.9828	37.1529	23.5392	27.1731
	Bra016156	AT1G71200	basic helix-loop-helix (bHLH) DNA-binding superfamily protein chr1:26835973-26837308 REVERSE LENGTH=234	262.054	170.068	225.675	118.766	40.4934	97.2711	77.3128	27.4124	52.5223	23.8592	34.1091	19.5145
	Bra027958	AT1G72210	basic helix-loop-helix (bHLH) DNA-binding superfamily protein chr1:27180066-27182268 FORWARD LENGTH=320	12.6503	19.8385	21.1928	14.2637	11.3364	15.984	21.8918	18.0414	15.1749	14.2294	14.0795	12.5366
	Bra003886	AT1G72210	basic helix-loop-helix (bHLH) DNA-binding superfamily protein chr1:27180066-27182268 FORWARD LENGTH=320	107.735	205.209	158.24	236.727	76.0431	85.7443	80.0631	116.033	96.1537	163.503	120.432	63.1807
	Bra008017	AT1G72210	basic helix-loop-helix (bHLH) DNA-binding superfamily protein chr1:27180066-27182268 FORWARD LENGTH=320	308.708	472.723	385.828	593.806	252.833	263.953	380.935	364.635	350.831	442.916	423.754	273.603
	Bra016080	AT1G72210	basic helix-loop-helix (bHLH) DNA-binding superfamily protein chr1:27180066-27182268 FORWARD LENGTH=320	351.759	644.907	696.906	775.347	257.461	250.189	354.693	475.315	534.222	777.856	533.721	382.583
	Bra018572	AT1G09250	basic helix-loop-helix (bHLH) DNA-binding superfamily protein chr1:2989509-2990132 FORWARD LENGTH=207	1948.25	2755.61	2875.65	2583.15	2543.33	2685.58	1942.26	2671.31	2279.47	1896.13	2367.54	2300.77
	Bra018461	AT1G10120	basic helix-loop-helix (bHLH) DNA-binding superfamily protein chr1:3304228-3305984 REVERSE LENGTH=366	72.8254	88.5953	100.593	100.125	52.9215	76.7943	196.083	69.9253	123.577	67.2573	73.2728	112.712
	Bra019962	AT1G10120	basic helix-loop-helix (bHLH) DNA-binding superfamily protein chr1:3304228-3305984 REVERSE LENGTH=366	558.464	279.999	477.898	241.322	438.427	632.756	599.175	276.383	291.046	214.702	192.647	420.168
	Bra031700	AT1G10120	basic helix-loop-helix (bHLH) DNA-binding superfamily protein chr1:3304228-3305984 REVERSE LENGTH=366	564.884	194.781	164.559	197.331	358.605	368.382	609.154	182.074	259.751	165.722	203.511	308.823
	Bra031721	AT1G10585	basic helix-loop-helix (bHLH) DNA-binding superfamily protein chr1:3494115-3495104 REVERSE LENGTH=181	87.1059	409.316	447.546	191.686	567.471	610.405	84.2854	143.087	223.963	327.445	238.426	1697.57
	Bra031723	AT1G10610	basic helix-loop-helix (bHLH) DNA-binding superfamily protein chr1:3506463-3508752 FORWARD LENGTH=441	47.0634	56.313	159.347	82.4452	24.6573	48.8761	62.6214	80.6114	61.1986	87.1779	220.363	66.8941
	Bra019914	AT1G10610	basic helix-loop-helix (bHLH) DNA-binding superfamily protein chr1:3506463-3508752 FORWARD LENGTH=441	82.2413	97.2878	41.0281	71.9714	183.082	115.398	69.5272	50.7271	74.672	40.8867	75.5242	101.185
	Bra019773	AT1G12540	basic helix-loop-helix (bHLH) DNA-binding superfamily protein chr1:4272960-4273980 FORWARD LENGTH=257	13.4647	12.4828	12.8629	13.8733	13.5683	14.2702	14.0891	13.8223	20.0365	15.1024	12.171	15.7754
	Bra033368	AT1G03040	basic helix-loop-helix (bHLH) DNA-binding superfamily protein chr1:704279-706457 REVERSE LENGTH=302	6281.21	6923.2	4607.56	5904.38	7424.93	6684.35	6947.01	7172.65	6690.3	6122.72	6351.55	4500.3
	Bra012329	AT1G22490	basic helix-loop-helix (bHLH) DNA-binding superfamily protein chr1:7938448-7940489 REVERSE LENGTH=304	149.851	148.834	135.64	137.681	117.031	177.117	219.74	196.183	228.808	175.157	189.489	138.034
	Bra040856	AT1G22490	basic helix-loop-helix (bHLH) DNA-binding superfamily protein chr1:7938448-7940489 REVERSE LENGTH=304	269.15	217.118	272.113	183.745	116.782	153.066	122.709	335.841	208.621	157.778	94.5436	163.127
	Bra016377	AT1G22490	basic helix-loop-helix (bHLH) DNA-binding superfamily protein chr1:7938448-7940489 REVERSE LENGTH=304	649	821.806	894.225	899.639	343.741	340.487	623.921	520.754	448.11	348.188	289.868	316.613
	Bra010993	AT1G25330	basic helix-loop-helix (bHLH) DNA-binding superfamily protein chr1:8880515-8882018 REVERSE LENGTH=223	23.4446	14.9569	19.6464	15.3342	16.0801	24.1263	19.2202	17.6354	20.4036	19.208	18.3773	15.8275
	Bra010925	AT1G27660	basic helix-loop-helix (bHLH) DNA-binding superfamily protein chr1:9621701-9625666 FORWARD LENGTH=453	2635.9	1887.81	2502.27	2353.53	2000.3	2087.44	2520.98	2382.86	2035.27	2234.43	2084.48	1940.95
	Bra021710	AT2G31210	basic helix-loop-helix (bHLH) DNA-binding superfamily protein chr2:13296655-13298139 FORWARD LENGTH=428	152.094	145.272	92.0614	211.008	53.2952	64.131	91.2847	77.9596	48.428	71.1441	210.953	82.0583
	Bra018269	AT2G31210	basic helix-loop-helix (bHLH) DNA-binding superfamily protein chr2:13296655-13298139 FORWARD LENGTH=428	199.085	183.294	183.86	193.721	162.571	181.858	250.228	248.127	323.431	205.953	225.6	253.675
	Bra021711	AT2G31220	basic helix-loop-helix (bHLH) DNA-binding superfamily protein chr2:13303014-13304661 FORWARD LENGTH=458	234.177	144.704	452.722	190.723	125.341	184.353	101.49	191.824	131.484	104.174	105.703	58.6366
	Bra018270	AT2G31220	basic helix-loop-helix (bHLH) DNA-binding superfamily protein chr2:13303014-13304661 FORWARD LENGTH=458	579.185	589.969	620.582	781.266	321.426	441.035	435.029	276.802	544.74	381.062	403.597	390.3
	Bra005389	AT2G34820	basic helix-loop-helix (bHLH) DNA-binding superfamily protein chr2:14689632-14690594 FORWARD LENGTH=291	27.5323	16.0462	24.6141	17.6371	27.6308	41.232	20.0723	26.9039	15.965	15.8717	15.1341	16.2578
	Bra021933	AT2G34820	basic helix-loop-helix (bHLH) DNA-binding superfamily protein chr2:14689632-14690594 FORWARD LENGTH=291	70.2953	81.058	94.7357	109.047	82.5677	126.935	169.936	71.9624	215.229	67.0616	75.7157	76.1179
	Bra022993	AT2G34820	basic helix-loop-helix (bHLH) DNA-binding superfamily protein chr2:14689632-14690594 FORWARD LENGTH=291	85.6367	86.8487	89.7911	162.447	51.8021	90.6225	32.9004	36.3997	25.5208	25.3428	33.2861	33.3968
	Bra017024	AT2G40200	basic helix-loop-helix (bHLH) DNA-binding superfamily protein chr2:16791098-16792027 FORWARD LENGTH=254	80.9392	67.2318	105.779	63.1379	882.508	778.86	182.461	117.25	28.5607	56.3677	71.2446	611.869
	Bra000177	AT2G40200	basic helix-loop-helix (bHLH) DNA-binding superfamily protein chr2:16791098-16792027 FORWARD LENGTH=254	695.666	392.205	1279.33	498.266	561.466	695.638	909.356	446.458	397.362	337.556	431.442	713.333
	Bra016951	AT2G41130	basic helix-loop-helix (bHLH) DNA-binding superfamily protein chr2:17143360-17144686 FORWARD LENGTH=253	2846.19	3366.91	5376.77	4068.63	3830.27	3301.39	2184.15	3415.02	3082.35	2868.06	3256.54	2802.93
	Bra004599	AT2G41130	basic helix-loop-helix (bHLH) DNA-binding superfamily protein chr2:17143360-17144686 FORWARD LENGTH=253	2884.13	3645.73	3702.78	3377.5	4456.85	4642.61	1949.54	2662.03	2330.02	2741.16	2998.16	3916.05
	Bra004678	AT2G42280	basic helix-loop-helix (bHLH) DNA-binding superfamily protein chr2:17611428-17613163 REVERSE LENGTH=359	3428.44	5463.37	4752.07	4280.99	5971.36	6511.45	5372.15	4415.4	4431.22	3408.86	4801.31	7643.23
	Bra016886	AT2G42280	basic helix-loop-helix (bHLH) DNA-binding superfamily protein chr2:17611428-17613163 REVERSE LENGTH=359	7269.82	8955.45	7672.63	6246.49	7755.49	8444.06	7942.64	5713.48	5322.49	4125.89	5896.65	9150.51
	Bra004679	AT2G42300	basic helix-loop-helix (bHLH) DNA-binding superfamily protein chr2:17621542-17624635 FORWARD LENGTH=327	3984.5	2784.89	3240.69	2469.49	2690.24	2717.43	2408.7	2196.23	2291.55	1711.45	2311.41	1495.71
	Bra037732	AT2G43140	basic helix-loop-helix (bHLH) DNA-binding superfamily protein chr2:17931680-17935639 REVERSE LENGTH=309	29.6275	22.3172	34.2912	17.4113	21.0421	31.6793	16.7754	35.7321	25.1771	40.1088	16.0179	34.6101
	Bra000291	AT2G43140	basic helix-loop-helix (bHLH) DNA-binding superfamily protein chr2:17931680-17935639 REVERSE LENGTH=309	1275.78	4732.99	5363.69	4654.82	1954.17	1695.18	1259.99	2674	3158.53	2610.86	2518.45	1469.28
	Bra004748	AT2G43140	basic helix-loop-helix (bHLH) DNA-binding superfamily protein chr2:17931680-17935639 REVERSE LENGTH=309	1835.23	7460.6	7575.03	7018.07	3116.12	2392.8	2388.46	4405.78	5940.8	4300.77	5546.31	2472.27
	Bra040483	AT2G46810	basic helix-loop-helix (bHLH) DNA-binding superfamily protein chr2:19239694-19242373 FORWARD LENGTH=371	292.581	282.121	406.416	222.018	634.777	735.351	175.62	324.867	312.039	234.41	521.33	647.586
	Bra004505	AT2G46810	basic helix-loop-helix (bHLH) DNA-binding superfamily protein chr2:19239694-19242373 FORWARD LENGTH=371	899.944	867.962	808.231	624.905	1817.56	1975.56	1477.63	1418.86	1252.39	1292.58	1185.35	2043.34
	Bra039819	AT2G14760	basic helix-loop-helix (bHLH) DNA-binding superfamily protein chr2:6321840-6323312 REVERSE LENGTH=341	41.4801	51.4367	31.7169	62.4751	41.2887	27.5945	48.2451	61.2871	97.7109	47.2386	31.2271	44.9262
	Bra024474	AT2G18300	basic helix-loop-helix (bHLH) DNA-binding superfamily protein chr2:7953022-7954446 REVERSE LENGTH=335	4158.7	3418.09	3057.67	2004.06	5557.21	5384.99	4884.69	4207.13	2723.03	930.677	2430.95	4572.79
	Bra037226	AT2G18300	basic helix-loop-helix (bHLH) DNA-binding superfamily protein chr2:7953022-7954446 REVERSE LENGTH=337	1377.72	531.185	574.452	241.026	2470.07	2521.86	1156.12	1051.78	640.834	295.539	549.422	1140.6
	Bra039618	AT2G18300	basic helix-loop-helix (bHLH) DNA-binding superfamily protein chr2:7953022-7954446 REVERSE LENGTH=337	7234.4	4790.03	4963.32	2431.06	9190.48	8779.43	6458.98	6510.54	3943.06	1944.94	3696.2	7006.27
	Bra031111	AT2G20100	basic helix-loop-helix (bHLH) DNA-binding superfamily protein chr2:8678185-8681809 FORWARD LENGTH=362	1185.8	649.89	360.961	553.74	1335.12	1048.81	457.213	282.73	231.581	153.434	263.286	304.591
	Bra030210	AT2G22750	basic helix-loop-helix (bHLH) DNA-binding superfamily protein chr2:9672145-9673624 FORWARD LENGTH=305	381.065	235.488	300.657	222.014	219.394	239.006	391.841	149.138	234.675	237.689	187.945	269.582
	Bra039924	AT2G22750	basic helix-loop-helix (bHLH) DNA-binding superfamily protein chr2:9672145-9673624 FORWARD LENGTH=305	389.694	312.309	560.102	282.167	348.082	279.422	277.049	230.402	318.528	203.435	226.102	318.306
	Bra039926	AT2G22760	basic helix-loop-helix (bHLH) DNA-binding superfamily protein chr2:9678012-9679165 FORWARD LENGTH=295	343.365	63.2651	53.6015	87.5506	81.3896	81.1862	93.805	55.0818	107.696	119.644	122.833	161.553
	Bra030208	AT2G22760	basic helix-loop-helix (bHLH) DNA-binding superfamily protein chr2:9678012-9679165 FORWARD LENGTH=295	1370.84	199.555	122.53	192.843	129.173	142.467	767.794	175.702	458.46	665.498	504.163	488.648
	Bra040278	AT3G06590	basic helix-loop-helix (bHLH) DNA-binding superfamily protein chr3:2054647-2055312 REVERSE LENGTH=221	5922.16	5950.49	5625.36	8838.22	7532.99	7778.46	7507.16	6068.11	6041.4	6916.16	6269.46	7125.07
	Bra029590	AT3G06590	basic helix-loop-helix (bHLH) DNA-binding superfamily protein chr3:2054647-2055312 REVERSE LENGTH=221	7115.61	5204.88	3939.09	6668.91	5709.38	7341.1	7819.79	7271.01	6698.53	5593.96	5656.98	8293.8
	Bra014603	AT3G57800	basic helix-loop-helix (bHLH) DNA-binding superfamily protein chr3:21408034-21411321 REVERSE LENGTH=379	1667.7	1313.36	1144.76	1131.17	1529.55	1601.64	2111.99	1499.95	1009.26	1065.09	1321.72	1695.26
	Bra007358	AT3G57800	basic helix-loop-helix (bHLH) DNA-binding superfamily protein chr3:21408034-21411321 REVERSE LENGTH=379	2617.53	2355.6	2433.8	1975.45	2333.31	2128.3	3353.85	3342.32	2227.47	1811.46	2483.57	2802.76
	Bra003300	AT3G57800	basic helix-loop-helix (bHLH) DNA-binding superfamily protein chr3:21408034-21411321 REVERSE LENGTH=379	4130.82	3906.03	3422.21	2946.35	4051.54	4104.81	5731.62	5293.13	4122.23	3800.18	4276.03	5969.42
	Bra007644	AT3G61950	basic helix-loop-helix (bHLH) DNA-binding superfamily protein chr3:22939661-22941332 FORWARD LENGTH=358	489.444	393.487	419.874	443.324	623.073	569.325	740.145	610.536	845.602	545.579	558.334	516.629
	Bra029640	AT3G07340	basic helix-loop-helix (bHLH) DNA-binding superfamily protein chr3:2341188-2343288 REVERSE LENGTH=456	29.673	23.715	19.263	21.3375	42.7158	30.971	35.4916	27.4225	21.7102	17.6975	13.4898	31.7336
	Bra022428	AT3G19500	basic helix-loop-helix (bHLH) DNA-binding superfamily protein chr3:6759289-6760893 REVERSE LENGTH=270	428.305	127.782	139.615	76.2491	610.355	510.509	399.902	125.81	186.305	98.1275	325.388	497.536
	Bra038211	AT3G19500	basic helix-loop-helix (bHLH) DNA-binding superfamily protein chr3:6759289-6760893 REVERSE LENGTH=270	1652.06	475.569	567.144	619.411	956.112	1064.15	967.958	670.532	523.024	276.066	538.043	712.853
	Bra023939	AT3G20640	basic helix-loop-helix (bHLH) DNA-binding superfamily protein chr3:7210654-7213199 REVERSE LENGTH=454	386.9	177.932	168.213	141.229	520.766	409.168	243.068	149.456	81.8988	252.284	115.776	289.506
	Bra001798	AT3G20640	basic helix-loop-helix (bHLH) DNA-binding superfamily protein chr3:7210654-7213199 REVERSE LENGTH=454	389.087	240.162	301.712	175.749	590.677	613.402	359.475	304.816	189.814	251.814	184.784	326.091
	Bra035761	AT3G20640	basic helix-loop-helix (bHLH) DNA-binding superfamily protein chr3:7210654-7213199 REVERSE LENGTH=454	503.536	267.175	169.428	111.577	647.221	701.41	434.041	158.433	180.639	376.55	145.882	539.546
	Bra031275	AT3G21330	basic helix-loop-helix (bHLH) DNA-binding superfamily protein chr3:7507720-7508841 FORWARD LENGTH=373	839.529	976.095	897.829	2046.95	275.484	311.775	1055.18	1427	1898.26	3252.08	1591.12	685.805
	Bra031324	AT3G22100	basic helix-loop-helix (bHLH) DNA-binding superfamily protein chr3:7783711-7784469 REVERSE LENGTH=252	35.0811	37.8087	91.7147	120.069	30.9865	54.5798	91.4591	79.2748	66.5494	64.517	31.1328	54.229
	Bra037059	AT3G23690	basic helix-loop-helix (bHLH) DNA-binding superfamily protein chr3:8528933-8530655 REVERSE LENGTH=371	43.4235	56.9225	63.0236	59.9951	53.2076	59.7222	104.347	65.1483	69.5168	67.9099	87.8634	88.8105
	Bra028335	AT3G23690	basic helix-loop-helix (bHLH) DNA-binding superfamily protein chr3:8528933-8530655 REVERSE LENGTH=371	82.6364	75.8918	93.2017	166.344	132.457	149.206	190.696	156.81	188.506	161.28	180.139	181.926
	Bra014972	AT3G23690	basic helix-loop-helix (bHLH) DNA-binding superfamily protein chr3:8528933-8530655 REVERSE LENGTH=371	196.508	186.221	271.062	227.13	483.205	392.768	623.194	563.771	355.639	388.173	96.5181	683.094
	Bra035730	AT3G23690	basic helix-loop-helix (bHLH) DNA-binding superfamily protein chr3:8528933-8530655 REVERSE LENGTH=371	702.731	567.896	489.099	545.028	777.518	715.353	806.599	647.815	565.843	754.101	349.245	1444.89
	Bra020878	AT4G20970	basic helix-loop-helix (bHLH) DNA-binding superfamily protein chr4:11215259-11216212 FORWARD LENGTH=190	85.3439	77.984	145.144	141.883	526.098	438.723	57.441	93.309	64.8038	67.4881	55.7022	466.739
	Bra038792	AT4G20970	basic helix-loop-helix (bHLH) DNA-binding superfamily protein chr4:11215259-11216212 FORWARD LENGTH=190	644.423	560.027	872.471	757.232	2275.49	2604.96	509.047	752.524	739.091	1147.98	887.331	3060.64
	Bra019167	AT4G25400	basic helix-loop-helix (bHLH) DNA-binding superfamily protein chr4:12981295-12982335 FORWARD LENGTH=163	214.13	148.211	98.1853	43.1001	349.028	321.262	389.5	321.368	368.842	280.766	241.44	611.181
	Bra019166	AT4G25410	basic helix-loop-helix (bHLH) DNA-binding superfamily protein chr4:12985772-12987149 FORWARD LENGTH=230	50.8344	21.7102	29.656	23.7406	39.3167	45.9443	32.9004	37.7136	77.5802	51.7966	55.8203	52.534
	Bra010467	AT4G25410	basic helix-loop-helix (bHLH) DNA-binding superfamily protein chr4:12985772-12987149 FORWARD LENGTH=230	358.622	647.185	562.124	438.11	402.388	373.75	368.13	655.389	474.301	616.158	477.437	476.778
	Bra013889	AT4G25410	basic helix-loop-helix (bHLH) DNA-binding superfamily protein chr4:12985772-12987149 FORWARD LENGTH=230	618.829	1367.82	2039.37	1305.36	917.12	814.592	654.055	1527.01	1218.22	1235.89	1317.36	954.083
	Bra011061	AT4G28811	basic helix-loop-helix (bHLH) DNA-binding superfamily protein chr4:14225335-14227840 FORWARD LENGTH=544	219.898	315.12	345.963	422.976	243.045	265.39	408.806	379.121	281.245	271.318	279.526	245.971
	Bra011062	AT4G28811	basic helix-loop-helix (bHLH) DNA-binding superfamily protein chr4:14225335-14227840 FORWARD LENGTH=544	1235.3	1424.54	1145.92	1757.79	792.362	825.036	1610.03	1553.75	1095.16	1673.29	999.104	960.536
	Bra010337	AT4G29100	basic helix-loop-helix (bHLH) DNA-binding superfamily protein chr4:14341140-14344575 FORWARD LENGTH=407	951.661	799.591	980.193	947.103	982.325	1030.36	1133.19	1135.8	1440.79	1631.32	1249.67	1284.07
	Bra011083	AT4G29100	basic helix-loop-helix (bHLH) DNA-binding superfamily protein chr4:14341140-14344575 FORWARD LENGTH=407	2012.4	2792.79	3422.38	2655.67	2557.64	2173.08	2177.02	2644.53	3373.67	2657.41	2866.44	2276.43
	Bra024164	AT4G29100	basic helix-loop-helix (bHLH) DNA-binding superfamily protein chr4:14341140-14344575 FORWARD LENGTH=407	2220.81	1475.92	1833.01	1688.51	2085.71	1966.44	2167.34	1774.88	1798.22	1813.24	2012.45	2313.04
	Bra024115	AT4G29930	basic helix-loop-helix (bHLH) DNA-binding superfamily protein chr4:14644108-14647449 FORWARD LENGTH=254	30.7267	41.5924	32.3852	48.6353	26.3116	26.6747	50.3257	44.2405	32.045	71.5498	70.4548	51.5538
	Bra011152	AT4G29930	basic helix-loop-helix (bHLH) DNA-binding superfamily protein chr4:14644108-14647449 FORWARD LENGTH=254	130.97	178.518	124.184	122.568	146.19	175.813	268.249	348.808	291.175	132.169	151.085	126.285
	Bra011790	AT4G37850	basic helix-loop-helix (bHLH) DNA-binding superfamily protein chr4:17796362-17797647 REVERSE LENGTH=328	40.545	49.6173	19.3314	23.2621	20.3506	20.9059	24.6759	24.9161	39.0213	53.6625	60.0549	75.25
	Bra010617	AT4G37850	basic helix-loop-helix (bHLH) DNA-binding superfamily protein chr4:17796362-17797647 REVERSE LENGTH=328	77.288	112.981	91.9382	53.0332	40.2473	58.6674	82.2677	131.177	51.0088	71.1437	44.403	49.0887
	Bra013128	AT4G37850	basic helix-loop-helix (bHLH) DNA-binding superfamily protein chr4:17796362-17797647 REVERSE LENGTH=328	173.25	117.615	128.191	93.3	200.682	237.531	297.585	184.037	234.731	124.542	231.961	174.243
	Bra010635	AT4G38070	basic helix-loop-helix (bHLH) DNA-binding superfamily protein chr4:17876535-17882569 FORWARD LENGTH=1513	35.6973	38.5495	64.2262	70.6711	40.13	35.0414	36.1195	29.7158	37.5871	29.9572	42.7845	35.379
	Bra010634	AT4G38070	basic helix-loop-helix (bHLH) DNA-binding superfamily protein chr4:17876535-17882569 FORWARD LENGTH=1513	40.2581	35.6258	63.8187	242.084	39.4841	81.1607	102.277	26.2469	32.0156	31.7634	61.0268	34.3227
	Bra010633	AT4G38070	basic helix-loop-helix (bHLH) DNA-binding superfamily protein chr4:17876535-17882569 FORWARD LENGTH=1513	619.193	417.102	583.851	379.814	469.898	461.283	497.141	260.082	347.482	351.02	518.003	402.524
	Bra029562	AT4G05170	basic helix-loop-helix (bHLH) DNA-binding superfamily protein chr4:2667990-2669187 REVERSE LENGTH=238	15.6404	14.1941	16.4817	16.1973	25.1891	16.0462	15.4533	20.7289	16.8554	16.9927	15.9562	15.9645
	Bra037414	AT4G01460	basic helix-loop-helix (bHLH) DNA-binding superfamily protein chr4:621334-622697 FORWARD LENGTH=315	1813.21	648.715	713.758	362.315	4220.81	3659.61	2789.68	1188.84	873.538	882.775	803.597	4115.69
	Bra012720	AT4G16430	basic helix-loop-helix (bHLH) DNA-binding superfamily protein chr4:9267599-9269002 FORWARD LENGTH=467	1730.48	1214.55	1501.75	1694.34	1090.35	1072.94	1849.17	1409.1	1442.27	2462.02	1438.34	1120.84
	Bra038458	AT4G16430	basic helix-loop-helix (bHLH) DNA-binding superfamily protein chr4:9267599-9269002 FORWARD LENGTH=467	3638.21	4006.54	3826.98	5377.15	2752.06	2944.63	4254.07	4201.06	3141.8	3785.03	3337.01	2609.48
	Bra020691	AT5G48560	basic helix-loop-helix (bHLH) DNA-binding superfamily protein chr5:19684160-19686871 FORWARD LENGTH=498	194.006	165.795	133.122	148.204	149.447	141.642	284.899	240.503	181.963	154.638	266.743	288.374
	Bra020694	AT5G48560	basic helix-loop-helix (bHLH) DNA-binding superfamily protein chr5:19684160-19686871 FORWARD LENGTH=498	278.954	381.386	364.563	713.507	345.05	323.915	377.153	359.298	457.323	365.762	308.382	215.949
	Bra037478	AT5G48560	basic helix-loop-helix (bHLH) DNA-binding superfamily protein chr5:19684160-19686871 FORWARD LENGTH=498	453.691	377.861	366.498	299.964	302.286	323.393	846.173	614.606	385.888	395.961	489.667	626.107
	Bra028275	AT5G51780	basic helix-loop-helix (bHLH) DNA-binding superfamily protein chr5:21034879-21036446 FORWARD LENGTH=174	32.9158	14.8759	25.8072	14.2364	15.1263	63.6758	69.5786	27.7934	51.5929	18.9055	75.8589	19.4072
	Bra022562	AT5G51780	basic helix-loop-helix (bHLH) DNA-binding superfamily protein chr5:21034879-21036446 FORWARD LENGTH=174	34.4676	26.305	26.5998	32.2581	30.0534	26.7628	33.2849	27.2873	44.9207	25.9051	36.1601	30.462
	Bra006831	AT5G57150	basic helix-loop-helix (bHLH) DNA-binding superfamily protein chr5:23152361-23154872 FORWARD LENGTH=247	190.251	128.407	90.3945	106.885	101.45	128.037	56.9752	115.741	75.1433	46.5912	108.558	150.061
	Bra002756	AT5G57150	basic helix-loop-helix (bHLH) DNA-binding superfamily protein chr5:23152361-23154872 FORWARD LENGTH=247	1082.09	989.943	737.406	935.962	742.548	629.507	1052.51	422.415	491.674	442.991	382.518	676.333
	Bra020462	AT5G57150	basic helix-loop-helix (bHLH) DNA-binding superfamily protein chr5:23152361-23154872 FORWARD LENGTH=247	1590.06	1019.74	852.157	915.504	1085.33	816.903	1768.89	725.831	691.13	661.684	1075.89	935.939
	Bra031865	AT5G65320	basic helix-loop-helix (bHLH) DNA-binding superfamily protein chr5:26107368-26108640 REVERSE LENGTH=296	85.3672	66.6676	36.4409	105.737	43.0758	27.1463	30.8025	58.2877	46.6768	69.5348	60.2702	176.25
	Bra017745	AT4G36060	bHLH11	341.121	318.37	380.038	226.997	580.842	602.522	1510.14	852.592	966.481	518.344	1113.24	826.009
	Bra011658	AT4G36060	bHLH11 basic helix-loop-helix (bHLH) DNA-binding superfamily protein chr4:17055397-17056567 FORWARD LENGTH=286	67.2761	55.2996	118.958	62.6289	59.5443	118.026	106.923	114.179	136.552	111.666	61.2151	49.6773
	Bra000495	AT2G28160	FIT1, ATbHLH029, FRU, bHLH029, ATbHLH29, ATFIT1 FER-like regulator of iron uptake chr2:12004713-12005908 FORWARD LENGTH=318	87.783	34.2412	93.765	41.0237	103.826	95.2029	33.0057	21.737	29.4999	38.3093	44.8778	99.6656
	Bra034392	AT2G28160	FIT1, ATbHLH029, FRU, bHLH029, ATbHLH29, ATFIT1 FER-like regulator of iron uptake chr2:12004713-12005908 FORWARD LENGTH=318	138.719	97.9655	116.571	107.16	57.0531	170.638	157.556	72.7118	41.979	85.2943	67.4201	115.722
	Bra011972	AT2G28160	FIT1, ATbHLH029, FRU, bHLH029, ATbHLH29, ATFIT1 FER-like regulator of iron uptake chr2:12004713-12005908 FORWARD LENGTH=318	373.184	192.072	119.894	87.3844	86.6276	190.529	125.286	163.083	126.386	100.29	308.496	168.277
	Bra025158	AT3G25710	bHLH32, ATAIG1, TMO5 basic helix-loop-helix 32 chr3:9369598-9371096 FORWARD LENGTH=344	883.991	1470.74	1600.53	1595.05	1041.91	1098.85	802.467	1562.3	1475.19	1750.41	1537.37	1395.62
	Bra026510	AT3G25710	bHLH32, ATAIG1, TMO5 basic helix-loop-helix 32 chr3:9369598-9371096 FORWARD LENGTH=344	4297.87	4882.74	7815.29	7536.61	4284.94	4182.02	4037.36	4706.37	7003.92	8111.48	7412.91	3735.71
	Bra023751	AT3G23210	bHLH34 basic helix-loop-helix (bHLH) DNA-binding superfamily protein chr3:8283255-8284915 REVERSE LENGTH=320	40.3332	26.7486	60.0752	27.293	44.8826	48.2353	291.48	162.371	166.934	178.842	175.58	265.598
	Bra014923	AT3G23210	bHLH34 basic helix-loop-helix (bHLH) DNA-binding superfamily protein chr3:8283255-8284915 REVERSE LENGTH=320	1234.63	1474.3	1288.23	1052.61	2175.88	2324.59	1628.47	1945.97	2161.59	2115.35	2224.53	2266.61
	Bra014658	AT3G56970	bHLH038, ORG2	364.868	296.032	223.165	563.605	1874.42	1721.3	64.7134	261.748	295.907	141.491	259.75	199.214
	Bra014659	AT3G56970	bHLH038, ORG2 basic helix-loop-helix (bHLH) DNA-binding superfamily protein chr3:21084204-21085094 REVERSE LENGTH=253	21.1815	122.639	21.592	46.5877	204.677	136.512	18.2784	17.4548	33.2394	47.8265	27.131	28.0617
	Bra041013	AT3G56970	bHLH038, ORG2 basic helix-loop-helix (bHLH) DNA-binding superfamily protein chr3:21084204-21085094 REVERSE LENGTH=253	29.4832	29.737	32.2212	23.2769	32.8719	16.9157	34.1604	25.9355	18.1946	26.7099	36.7644	44.0501
	Bra014654	AT3G56970	bHLH038, ORG2 basic helix-loop-helix (bHLH) DNA-binding superfamily protein chr3:21084204-21085094 REVERSE LENGTH=253	46.2922	46.2641	64.3205	99.9912	74.0968	117.292	68.1473	52.4932	58.8124	91.47	49.2717	31.7839
	Bra014653	AT3G56970	bHLH038, ORG2 basic helix-loop-helix (bHLH) DNA-binding superfamily protein chr3:21084204-21085094 REVERSE LENGTH=253	2147.24	2532.19	2263.5	2856.28	3435.82	3823.67	2499.04	2094.23	2301.09	1669.08	2110.1	1973.95
	Bra014657	AT3G56970	bHLH038, ORG2 basic helix-loop-helix (bHLH) DNA-binding superfamily protein chr3:21084204-21085094 REVERSE LENGTH=253	4131.94	3323.31	2741.03	3603.44	4476.78	5004.36	2926.3	4081.11	4077.78	2448.72	3177.82	2762.07
	Bra007290	AT3G56980	bHLH039, ORG3 basic helix-loop-helix (bHLH) DNA-binding superfamily protein chr3:21086612-21087494 REVERSE LENGTH=258	16.1385	35.5777	35.9703	24.9957	27.8964	41.7546	35.8877	43.9329	28.9355	54.0071	33.5754	26.3294
	Bra014971	AT3G56980	bHLH039, ORG3 basic helix-loop-helix (bHLH) DNA-binding superfamily protein chr3:21086612-21087494 REVERSE LENGTH=258	25.4196	61.2922	38.7189	44.3389	31.3777	59.8457	55.7972	48.7851	252.194	97.5903	120.506	120.964
	Bra014970	AT3G56980	bHLH039, ORG3 basic helix-loop-helix (bHLH) DNA-binding superfamily protein chr3:21086612-21087494 REVERSE LENGTH=258	29.6901	32.3701	58.7808	99.7853	29.8834	106.937	48.3882	47.1345	25.6328	31.6922	22.3536	18.4829
	Bra003261	AT3G56980	bHLH039, ORG3 basic helix-loop-helix (bHLH) DNA-binding superfamily protein chr3:21086612-21087494 REVERSE LENGTH=258	74.1	104.796	57.7547	60.5913	75.726	47.6859	66.2922	93.3423	54.0659	339.454	57.6661	59.5024
	Bra007289	AT3G56980	bHLH039, ORG3 basic helix-loop-helix (bHLH) DNA-binding superfamily protein chr3:21086612-21087494 REVERSE LENGTH=258	166.469	84.7177	102.267	106.275	133.94	130.229	128.856	82.9667	74.6366	64.3194	253.577	199.091
	Bra003260	AT3G56980	bHLH039, ORG3 basic helix-loop-helix (bHLH) DNA-binding superfamily protein chr3:21086612-21087494 REVERSE LENGTH=258	224.73	134.387	121.375	117.233	102.488	156.792	142.113	101.299	199.121	228.221	266.187	286.138
	Bra017533	AT5G46690	bHLH071 beta HLH protein 71 chr5:18945639-18947434 FORWARD LENGTH=327	166.139	102.599	164.493	69.4214	143.216	220.389	134.213	76.3345	123.005	102.341	131.222	257.731
	Bra025007	AT5G46690	bHLH071 beta HLH protein 71 chr5:18945639-18947434 FORWARD LENGTH=327	394.822	247.088	146.34	57.1007	627.513	670.141	779.253	169.954	127.849	105.88	219.604	903.907
	Bra027501	AT5G43650	bHLH92 basic helix-loop-helix (bHLH) DNA-binding superfamily protein chr5:17533310-17534758 REVERSE LENGTH=247	318.089	191.288	81.3479	237.129	66.8867	90.2439	147.588	37.2431	31.4925	134.77	92.9869	90.0092
	Bra033690	AT5G43650	bHLH92 basic helix-loop-helix (bHLH) DNA-binding superfamily protein chr5:17533310-17534758 REVERSE LENGTH=247	790.658	59.6088	118.775	245.63	90.9989	94.6077	257.667	42.4506	128.449	94.0459	190.144	88.1866
	Bra031852	AT5G65640	bHLH093 beta HLH protein 93 chr5:26237137-26238904 FORWARD LENGTH=351	1548.14	996.916	792.408	581.897	2445.27	2599.76	1509.76	714.438	1093.66	1056.68	1104.26	1835.91
	Bra024404	AT5G65640	bHLH093 beta HLH protein 93 chr5:26237137-26238904 FORWARD LENGTH=351	3450.99	1280.06	1186.06	685.944	2532.62	3685.65	2887.33	1390.07	1325.31	1407.11	2050.71	3063.71
	Bra016946	AT2G41240	bHLH100 basic helix-loop-helix protein 100 chr2:17198331-17199320 REVERSE LENGTH=242	19.5601	58.6888	17.9999	32.7456	43.1994	86.1044	88.6677	107.007	21.3939	23.1918	25.9688	14.4768
	Bra004609	AT2G41240	bHLH100 basic helix-loop-helix protein 100 chr2:17198331-17199320 REVERSE LENGTH=242	29.7897	82.9377	19.6476	67.8002	118.682	145.998	17.272	76.3345	32.0889	833.601	41.232	74.249
	Bra041033	AT4G14410	bHLH104 basic helix-loop-helix (bHLH) DNA-binding superfamily protein chr4:8300077-8301503 FORWARD LENGTH=283	2336.34	1896.97	1859.48	2043.48	2234.32	2163.74	2410.8	1922.97	2015.25	2147.88	1991.38	2894.75
	Bra029011	AT5G54680	ILR3, bHLH105 basic helix-loop-helix (bHLH) DNA-binding superfamily protein chr5:22217270-22218993 FORWARD LENGTH=234	1829.39	1817.98	1451.5	1634.8	2064.83	1882.32	2215.73	1993.79	1933.47	2208.07	2082.66	2103.7
	Bra002964	AT5G54680	ILR3, bHLH105 basic helix-loop-helix (bHLH) DNA-binding superfamily protein chr5:22217270-22218993 FORWARD LENGTH=234	3666.72	2958.72	3106.22	2881.86	3340.12	2841.91	3353.72	2560.92	3413.86	3486.26	3713.9	3145.63
	Bra022738	AT5G54680	ILR3, bHLH105 basic helix-loop-helix (bHLH) DNA-binding superfamily protein chr5:22217270-22218993 FORWARD LENGTH=234	5405.74	4753.14	5148.99	4426.42	5470.24	4960.35	4894.52	5414.87	5160.12	5531.96	5457.4	4494.41
	Bra030459	AT1G51070	bHLH115 basic helix-loop-helix (bHLH) DNA-binding superfamily protein chr1:18928018-18929513 FORWARD LENGTH=226	1397.18	3121.41	4902.14	4065.31	2573.56	2614.22	1245.07	3983.66	4405.27	5291.69	3447.23	2888.6
	Bra006286	AT5G15160	BNQ2, bHLH134 BANQUO 2 chr5:4921487-4922553 REVERSE LENGTH=94	212.109	459.676	469.399	196.5	427.676	272.296	200.481	317.344	210.09	213.311	365.023	127.249
	Bra023508	AT5G15160	BNQ2, bHLH134 BANQUO 2 chr5:4921487-4922553 REVERSE LENGTH=94	997.052	2454.67	2192.68	2144.14	1527.14	1627.13	888.896	1582.51	1743.22	1902.89	2040.59	1880.04
	Bra008716	AT5G15160	BNQ2, bHLH134 BANQUO 2 chr5:4921487-4922553 REVERSE LENGTH=94	1593.65	5125.32	5543.07	4565.91	2817.47	2591	1647.19	3682.3	3182.32	3395.2	3670.36	2344.96
	Bra018117	AT3G47710	BNQ3, bHLH161 BANQUO 3 chr3:17590729-17591455 FORWARD LENGTH=92	42.0273	19.8015	50.9776	48.9369	65.7058	25.0582	36.8317	31.3689	53.9585	23.7835	42.712	20.7282
	Bra005969	AT5G08130	BIM1 basic helix-loop-helix (bHLH) DNA-binding superfamily protein chr5:2606655-2609571 REVERSE LENGTH=529	96.3636	63.5831	112.835	123.134	69.3874	61.4219	117.456	122.781	152.049	114.752	100.115	55.4614
	Bra029354	AT5G08130	BIM1 basic helix-loop-helix (bHLH) DNA-binding superfamily protein chr5:2606655-2609571 REVERSE LENGTH=529	1121.68	1424.54	1494.86	993.276	2909.3	3354.47	1280.17	2283.24	2235.18	1414.33	2186.61	4110.63
	Bra009322	AT5G08130	BIM1 basic helix-loop-helix (bHLH) DNA-binding superfamily protein chr5:2606655-2609571 REVERSE LENGTH=529	5903.42	5571.82	3776.48	4526.61	7497.07	7733.33	7060.13	6635.3	6724.59	6358.75	6193.77	8814.59
	Bra013519	AT4G21330	DYT1 basic helix-loop-helix (bHLH) DNA-binding superfamily protein chr4:11349922-11350694 FORWARD LENGTH=207	183.082	122.977	160.874	205.936	73.4199	311.695	204.693	145.022	263.647	95.9956	140.624	132.139
	Bra027653	AT1G63650	EGL3, EGL1, ATMYC-2 basic helix-loop-helix (bHLH) DNA-binding superfamily protein chr1:23599809-23602734 FORWARD LENGTH=596	921.74	403.758	527.291	239.373	894.88	949.611	1120.17	299.087	338.939	344.02	339.326	586
	Bra027796	AT1G63650	EGL3, EGL1, ATMYC-2 basic helix-loop-helix (bHLH) DNA-binding superfamily protein chr1:23599809-23602734 FORWARD LENGTH=596	1230.04	725.528	901.185	575.109	1154.59	1033.94	882.712	593.507	500.129	415.026	508.075	668.277
	Bra015477	AT1G06150	EMB1444 basic helix-loop-helix (bHLH) DNA-binding superfamily protein chr1:1867129-1873194 REVERSE LENGTH=1322	40.415	58.8328	23.0489	92.6308	58.7008	22.3662	22.3555	23.1507	22.9041	33.3526	32.0849	22.487
	Bra032434	AT1G06150	EMB1444 basic helix-loop-helix (bHLH) DNA-binding superfamily protein chr1:1867129-1873194 REVERSE LENGTH=1322	1145.17	1373.49	1523.98	1793.07	965.588	745.99	1188.98	1173.57	1143.05	2114	1603.54	1325.2
	Bra028351	AT3G24140	FMA basic helix-loop-helix (bHLH) DNA-binding superfamily protein chr3:8715525-8717772 REVERSE LENGTH=414	24.5	23.3623	21.8962	31.4915	20.6578	45.1711	34.3314	38.5207	39.1619	31.6198	17.3914	34.598
	Bra001929	AT3G24140	FMA basic helix-loop-helix (bHLH) DNA-binding superfamily protein chr3:8715525-8717772 REVERSE LENGTH=414	1813.45	1820.23	1899.11	1779.46	1793.97	2015.4	2121.02	1874.86	1622.73	1863.71	1833.22	1737.78
	Bra033903	AT3G24140	FMA basic helix-loop-helix (bHLH) DNA-binding superfamily protein chr3:8715525-8717772 REVERSE LENGTH=414	1839.13	1630.6	1308.03	1811.64	1649.83	1789.85	1722.19	1898.26	2265.55	2157.77	2082.89	1807.24
	Bra028357	AT3G24140	FMA basic helix-loop-helix (bHLH) DNA-binding superfamily protein chr3:8715525-8717772 REVERSE LENGTH=414	1947.89	2462.43	2357.07	2563.88	2636.24	2826.35	2360.05	2867.9	2393.04	2390.37	2635.86	2484.39
	Bra025508	AT5G41315	GL3, MYC6.2 basic helix-loop-helix (bHLH) DNA-binding superfamily protein chr5:16529457-16532866 FORWARD LENGTH=637	235.037	161.262	109.056	114.605	310.287	280.265	355.685	141.723	130.092	46.8995	99.8348	254.604
	Bra037128	AT5G67060	HEC1 basic helix-loop-helix (bHLH) DNA-binding superfamily protein chr5:26766276-26767001 FORWARD LENGTH=241	146.659	214.713	68.2377	85.7901	119.209	147.17	170.01	117.029	49.8045	109.435	225.704	173.946
	Bra036801	AT5G67060	HEC1 basic helix-loop-helix (bHLH) DNA-binding superfamily protein chr5:26766276-26767001 FORWARD LENGTH=241	472.093	219.619	132.038	180.437	383.169	344.027	278.983	129.01	169.629	185.296	268	195.185
	Bra012128	AT5G67060	HEC1 basic helix-loop-helix (bHLH) DNA-binding superfamily protein chr5:26766276-26767001 FORWARD LENGTH=241	619.255	230.44	189.768	319.288	488.814	366.467	320.436	208.777	241.226	187.125	264.191	250.455
	Bra030002	AT3G50330	HEC2 basic helix-loop-helix (bHLH) DNA-binding superfamily protein chr3:18657423-18658118 REVERSE LENGTH=231	37.425	25.3206	29.2266	57.2766	67.2751	21.8869	31.2305	63.2374	38.8341	56.9625	25.8073	79.5672
	Bra036071	AT3G50330	HEC2 basic helix-loop-helix (bHLH) DNA-binding superfamily protein chr3:18657423-18658118 REVERSE LENGTH=231	50.0909	226.55	48.3958	95.3209	53.6287	65.5694	56.2753	95.0437	101.956	49.4783	34.8088	60.6877
	Bra028620	AT5G09750	HEC3 basic helix-loop-helix (bHLH) DNA-binding superfamily protein chr5:3026401-3027075 REVERSE LENGTH=224	2984.39	4654.91	2165.68	3809.27	3757.37	2895.73	3591.66	4100.32	3968.39	4541.17	3421.17	3891.84
	Bra032610	AT1G02340	HFR1, RSF1, FBI1, REP1 basic helix-loop-helix (bHLH) DNA-binding superfamily protein chr1:465933-467685 REVERSE LENGTH=292	71.9533	50.899	86.8164	41.928	75.6136	51.7999	48.0619	75.1293	56.8936	61.5775	96.4463	52.3066
	Bra033315	AT1G02340	HFR1, RSF1, FBI1, REP1 basic helix-loop-helix (bHLH) DNA-binding superfamily protein chr1:465933-467685 REVERSE LENGTH=292	5283.01	4301.68	5567.04	5135.72	2703.92	2933.64	3841.4	3832.72	6248.31	6377.44	7034.08	2954.93
	Bra037738	AT2G43060	IBH1 ILI1 binding bHLH 1 chr2:17909247-17909717 FORWARD LENGTH=156	1299.24	1251.15	1190.56	796.815	714.047	624.027	1745.1	1771.16	1561.6	1141.66	1792.46	674.593
	Bra004740	AT2G43060	IBH1 ILI1 binding bHLH 1 chr2:17909247-17909717 FORWARD LENGTH=156	2716.4	2362.72	3215.6	1765.29	1393.49	1277.87	2246.11	3361.97	2635.93	1774.52	3017.06	1139.68
	Bra034246	AT3G26744	ICE1, ATICE1, SCRM basic helix-loop-helix (bHLH) DNA-binding superfamily protein chr3:9832953-9834790 REVERSE LENGTH=494	1201.01	1216.04	858.398	1308.66	1024.23	1247.36	1336.75	1176.08	1330.57	1449.32	1352.54	1100.89
	Bra025226	AT3G26744	ICE1, ATICE1, SCRM basic helix-loop-helix (bHLH) DNA-binding superfamily protein chr3:9832953-9834790 REVERSE LENGTH=494	4345.27	4300.51	4607.61	4552.15	4875.58	4844.08	4915.12	4425.01	3914.35	4690.66	5563.25	5298.84
	Bra032947	AT3G26744	ICE1, ATICE1, SCRM basic helix-loop-helix (bHLH) DNA-binding superfamily protein chr3:9832953-9834790 REVERSE LENGTH=494	4778.11	5640.23	5113.9	5964.06	5387.86	5328.24	5155.83	5254.84	5112.23	5984.36	5220.8	5339.51
	Bra000979	AT4G00120	IND1, GT140, IND, EDA33 basic helix-loop-helix (bHLH) DNA-binding superfamily protein chr4:42601-43197 REVERSE LENGTH=198	66.0546	73.1941	69.6547	82.661	46.5221	73.0632	65.6761	112.085	136.469	77.4885	56.3716	71.8405
	Bra016299	AT1G26945	KDR basic helix-loop-helix (bHLH)	557.202	1611.76	2155.41	1432.63	2037.71	2200.08	632.768	1096.13	1303.69	1415.67	1643.57	987.567
	Bra024672	AT1G26945	KDR basic helix-loop-helix (bHLH) DNA-binding superfamily protein chr1:9351571-9352474 FORWARD LENGTH=94	396.035	916.24	911.425	745.21	1537.8	1263.65	411.352	654.09	792.685	623.962	746.848	693.813
	Bra012435	AT1G26945	KDR basic helix-loop-helix (bHLH) DNA-binding superfamily protein chr1:9351571-9352474 FORWARD LENGTH=94	1155.27	1280.2	1126.54	1382.56	1788.44	1560.77	799.069	1074.77	1335.52	1314.42	1457.09	1325.28
	Bra020775	AT3G06120	MUTE basic helix-loop-helix (bHLH) DNA-binding superfamily protein chr3:1846531-1848016 FORWARD LENGTH=202	485.027	362.313	259.249	343.24	1556.55	1270.77	555.716	426.018	413.49	382.231	475.493	860.194
	Bra040234	AT3G06120	MUTE basic helix-loop-helix (bHLH) DNA-binding superfamily protein chr3:1846531-1848016 FORWARD LENGTH=202	614.369	519.552	447.951	350.482	1739.33	1410.4	815.966	533.38	453.529	794.214	591.227	975.87
	Bra001183	AT3G06120	MUTE basic helix-loop-helix (bHLH) DNA-binding superfamily protein chr3:1846531-1848016 FORWARD LENGTH=202	644.497	554.896	332.5	312.49	1533.58	1639.82	778.241	496.293	463.626	523.267	924.844	1031.04
	Bra030207	AT2G22770	NAI1 basic helix-loop-helix (bHLH) DNA-binding superfamily protein chr2:9684858-9686321 FORWARD LENGTH=320	1198.93	881.518	939.75	974.862	1059.7	1058.1	1175.4	982.842	1361.9	1229.15	1014.21	1301.28
	Bra039927	AT2G22770	NAI1 basic helix-loop-helix (bHLH) DNA-binding superfamily protein chr2:9684858-9686321 FORWARD LENGTH=320	1411.34	1798.3	2800.1	2352.9	2304.71	2017.42	1504.23	2937.78	3432.85	2671.44	3441.89	2417.48
	Bra028443	AT5G39860	PRE1, BNQ1, bHLH136 basic helix-loop-helix (bHLH) DNA-binding family protein chr5:15957689-15958303 FORWARD LENGTH=92	197.027	404.866	256.732	196.073	735.658	715.167	182.857	341.167	144.789	169.926	182.582	266.056
	Bra033788	AT3G47640	PYE basic helix-loop-helix (bHLH) DNA-binding superfamily protein chr3:17568035-17569101 FORWARD LENGTH=240	64.7725	49.6001	74.652	136.727	283.416	90.9035	59.1826	49.6877	198.801	73.3768	107.998	161.426
	Bra019509	AT3G47640	PYE basic helix-loop-helix (bHLH) DNA-binding superfamily protein chr3:17568035-17569101 FORWARD LENGTH=240	5854.31	2851.27	3547.14	4290.44	5608.31	5052.45	8381.67	4251.97	5350.35	6060.23	5499.59	4545.01
	Bra040671	AT1G49770	RGE1, ZOU basic helix-loop-helix (bHLH) DNA-binding superfamily protein chr1:18424578-18426531 FORWARD LENGTH=308	77.4117	50.2076	141.55	52.9529	66.4379	103.006	127.766	102.277	75.4969	36.2612	44.7232	65.6136
	Bra018796	AT1G49770	RGE1, ZOU basic helix-loop-helix (bHLH) DNA-binding superfamily protein chr1:18424578-18426531 FORWARD LENGTH=308	220.528	313.794	152.756	200.798	174.87	148.502	190.521	262.136	83.2184	209.173	212.899	112.999
	Bra019794	AT1G12860	SCRM2, ICE2 basic helix-loop-helix (bHLH)	85.5291	104.975	78.8215	216.505	116.625	59.562	1287.93	1907.3	2085.07	2158.26	2167.38	1479.7
	Bra016749	AT1G12860	SCRM2, ICE2 basic helix-loop-helix (bHLH) DNA-binding superfamily protein chr1:4384758-4386392 FORWARD LENGTH=450	1463.79	2345.87	2687.55	2068.39	2355.01	1946.31	1814.87	2288.48	2314.46	1820.39	2266.4	2338.89
	Bra003073	AT5G53210	SPCH basic helix-loop-helix (bHLH) DNA-binding superfamily protein chr5:21586606-21588941 REVERSE LENGTH=364	134.982	187.427	85.6348	398.361	143.66	168.5	182.228	462.37	94.4892	69.6841	150.26	78.4299
	Bra022638	AT5G53210	SPCH basic helix-loop-helix (bHLH) DNA-binding superfamily protein chr5:21586606-21588941 REVERSE LENGTH=364	146.215	210.751	151.318	157.992	241.232	191.82	161.609	315.269	138.043	287.754	192.147	248.25
	Bra029088	AT5G53210	SPCH basic helix-loop-helix (bHLH) DNA-binding superfamily protein chr5:21586606-21588941 REVERSE LENGTH=364	217.536	274.118	168.792	147.667	329.016	307.109	229.116	180.982	142.409	165.557	277.074	235.879
	Bra011740	AT4G36930	SPT basic helix-loop-helix (bHLH) DNA-binding superfamily protein chr4:17414167-17415945 FORWARD LENGTH=373	226.725	341.596	258.388	241.24	289.817	268.056	469.022	750.608	571.096	782.853	601.927	598.091
	Bra010591	AT4G36930	SPT basic helix-loop-helix (bHLH) DNA-binding superfamily protein chr4:17414167-17415945 FORWARD LENGTH=373	380.933	397.701	346.899	503.401	279.296	230.011	540.819	639.665	479.185	624.471	483.1	369.836
	Bra037887	AT4G09820	TT8, bHLH42 basic helix-loop-helix (bHLH) DNA-binding superfamily protein chr4:6182067-6186261 FORWARD LENGTH=518	45.8748	61.369	128.68	67.7416	70.9607	47.2833	25.8053	47.0164	51.3288	89.9809	61.107	33.1754
	Bra037311	AT4G00050	UNE10 basic helix-loop-helix (bHLH) DNA-binding superfamily protein chr4:17863-19848 FORWARD LENGTH=399	62.5296	45.1179	90.8106	44.9471	48.0065	109.766	56.6416	60.4599	86.7565	138.039	48.4943	56.021
	Bra037312	AT4G00050	UNE10 basic helix-loop-helix (bHLH) DNA-binding superfamily protein chr4:17863-19848 FORWARD LENGTH=399	253.493	355.127	397.699	381.065	409.628	287.473	415.935	771.26	794.968	706.09	824.576	592.848
	Bra000560	AT4G00050	UNE10 basic helix-loop-helix (bHLH) DNA-binding superfamily protein chr4:17863-19848 FORWARD LENGTH=399	762.184	1377.72	1911.23	1697.94	1124.52	1525.62	1402.72	2452.24	2389.2	2190.95	2365.94	1357.96
	Bra018539	AT4G02590	UNE12 basic helix-loop-helix (bHLH) DNA-binding superfamily protein chr4:1137968-1140306 REVERSE LENGTH=310	615.226	953.602	617.687	1388.42	599.137	975.123	703.821	950.984	795.221	766.966	557.14	658.713
	Bra000872	AT4G02590	UNE12 basic helix-loop-helix (bHLH) DNA-binding superfamily protein chr4:1137968-1140306 REVERSE LENGTH=310	4857.46	4790.02	4823.42	4806.63	5234.22	4958.72	2489.09	3034.45	3379.29	3113.83	2945.45	3503.94
	Bra036256	AT4G02590	UNE12 basic helix-loop-helix (bHLH) DNA-binding superfamily protein chr4:1137968-1140306 REVERSE LENGTH=310	4882.52	6627.79	8375.32	6939.75	6224.12	5810.63	4576.21	6542.68	5405.13	4521.05	6109.38	5380.4
NAC	Bra033296	AT1G01010	ANAC001, NAC001 NAC domain containing protein 1 chr1:3760-5630 FORWARD LENGTH=429	2890.26	5306.07	4319.95	4723.94	3844.51	3475.69	2222	5547.77	4388.28	4052.47	3855.76	4579.31
	Bra033239	AT1G01720	ANAC002 NAC (No Apical Meristem) domain transcriptional regulator superfamily protein chr1:268471-269514 FORWARD LENGTH=289	5848.9	7982.01	10797.5	12478	9408.19	8408.93	6934.17	7765.29	10880.7	15198.8	15653.4	12568.4
	Bra033300	AT1G02220	ANAC003, NAC003 NAC domain containing protein 3 chr1:428902-430567 REVERSE LENGTH=394	65.6472	147.318	331.092	263.124	47.0493	126.511	198.24	285.24	251.96	250.835	133.293	113.127
	Bra032615	AT1G02230	ANAC004, NAC004 NAC domain containing protein 4 chr1:435174-436775 REVERSE LENGTH=359	137.646	150.88	181.176	252.23	80.6057	56.15	121.693	184.6	151.402	171.397	181.941	94.8683
	Bra033298	AT1G02250	ANAC005, NAC005 NAC domain containing protein 5 chr1:437951-439559 REVERSE LENGTH=362	58.2598	25.1113	23.453	37.8389	74.5094	76.8313	29.6134	22.0788	31.9803	30.1441	22.9807	22.3762
	Bra033299	AT1G02250	ANAC005, NAC005 NAC domain containing protein 5 chr1:437951-439559 REVERSE LENGTH=362	97.5984	99.6521	110.676	144.884	81.3207	73.7593	96.085	68.3105	134.369	71.9363	43.0328	124.923
	Bra033302	AT1G02250	ANAC005, NAC005 NAC domain containing protein 5 chr1:437951-439559 REVERSE LENGTH=362	277.6	98.189	106.844	108.153	453.138	132.64	193.311	136.911	160.575	76.9587	211.519	161.628
	Bra033303	AT1G02250	ANAC005, NAC005 NAC domain containing protein 5 chr1:437951-439559 REVERSE LENGTH=362	166.297	1586.23	2192.77	1673.29	124.668	208.416	162.926	1229.42	985.545	1073.39	487.249	273.751
	Bra033305	AT1G02250	ANAC005, NAC005 NAC domain containing protein 5 chr1:437951-439559 REVERSE LENGTH=362	82.9028	53.1903	44.8626	27.0106	46.0252	56.3532	25.9235	75.9657	42.3663	27.196	50.2989	58.034
	Bra033306	AT1G02250	ANAC005, NAC005 NAC domain containing protein 5 chr1:437951-439559 REVERSE LENGTH=362	146.659	203.223	162.454	172.148	135.066	141.147	146.132	166.194	153.122	187.075	171.87	157.919
	Bra033308	AT1G02250	ANAC005, NAC005 NAC domain containing protein 5 chr1:437951-439559 REVERSE LENGTH=362	24.758	15.3936	22.9456	13.6119	20.6578	24.474	21.7718	17.4173	21.4978	19.5811	26.421	18.4207
	Bra004575	AT1G03490	ANAC006, NAC006 NAC domain containing protein 6 chr1:871874-872906 FORWARD LENGTH=281	69.2312	102.973	112.466	130.893	127.709	162.056	88.317	197.63	129.794	93.4857	50.7201	81.5519
	Bra033405	AT1G03490	ANAC006, NAC006 NAC domain containing protein 6 chr1:871874-872906 FORWARD LENGTH=281	44.35	68.5576	73.7119	113.388	77.7223	54.4239	56.2362	81.2152	110.789	85.4383	51.8374	92.021
	Bra033406	AT1G03490	ANAC006, NAC006 NAC domain containing protein 6 chr1:871874-872906 FORWARD LENGTH=281	16.2083	16.9336	23.0489	26.6077	15.928	17.4314	26.3038	31.392	39.2489	26.093	19.9827	17.3321
	Bra016783	AT1G12260	VND4, EMB2749, ANAC007, NAC007 NAC 007 chr1:4163058-4164486 REVERSE LENGTH=395	466.109	408.331	732.49	472.834	576.011	620.343	433.969	559.065	633.695	639.805	622.261	905.702
	Bra019750	AT1G12260	VND4, EMB2749, ANAC007, NAC007 NAC 007 chr1:4163058-4164486 REVERSE LENGTH=395	452.907	463.192	786.139	573.649	940.87	766.62	653.037	572.592	740.799	682.287	754.01	1034.76
	Bra026981	AT1G12260	VND4, EMB2749, ANAC007, NAC007 NAC 007 chr1:4163058-4164486 REVERSE LENGTH=395	537.528	718.445	921.815	769.639	821.768	792.221	587.786	754.425	713.25	1061.41	901.894	1165.06
	Bra024733	AT1G25580	SOG1, ANAC008 NAC (No Apical Meristem) domain transcriptional regulator superfamily protein chr1:8997064-8999600 REVERSE LENGTH=449	10050.4	10901.2	11131.5	9433.03	10446.5	9848.39	12246.5	9654.5	10751.9	9399	12486.5	10714.1
	Bra030811	AT1G25580	SOG1, ANAC008 NAC (No Apical Meristem) domain transcriptional regulator superfamily protein chr1:8997064-8999600 REVERSE LENGTH=449	27.6159	23.9203	22.1644	24.9957	60.2844	24.2035	30.4149	22.1282	25.2439	38.8851	32.7032	21.1575
	Bra004403	AT1G26870	FEZ, ANAC009 NAC (No Apical Meristem) domain transcriptional regulator superfamily protein chr1:9312856-9314983 FORWARD LENGTH=425	41.949	17.8172	26.8247	20.4242	63.6775	17.2067	22.9733	23.414	15.4009	20.2685	30.6605	13.8915
	Bra016294	AT1G26870	FEZ, ANAC009 NAC (No Apical Meristem) domain transcriptional regulator superfamily protein chr1:9312856-9314983 FORWARD LENGTH=425	53.0718	50.213	23.027	120.768	85.2721	37.1753	28.8129	61.3896	48.0415	37.9818	41.5247	45.7184
	Bra024677	AT1G26870	FEZ, ANAC009 NAC (No Apical Meristem) domain transcriptional regulator superfamily protein chr1:9312856-9314983 FORWARD LENGTH=425	663.074	612.568	536.352	1062.7	370.583	464.733	230.582	189.713	136.552	274.296	164.667	169.16
	Bra030099	AT1G28470	ANAC010, SND3, NAC010 NAC domain containing protein 10 chr1:10010259-10011867 FORWARD LENGTH=314	82.854	144.484	115.194	168.585	104.817	105.14	109.538	152.158	90.388	117.118	154.918	184.974
	Bra032910	AT1G28470	ANAC010, SND3, NAC010 NAC domain containing protein 10 chr1:10010259-10011867 FORWARD LENGTH=314	306.285	355.458	397.252	276.885	373.795	339.242	286.38	431.231	266.851	359.73	336.997	368.878
	Bra035488	AT1G32510	ANAC011, NAC011 NAC domain containing protein 11 chr1:11757000-11758118 FORWARD LENGTH=283	149.305	32.4881	46.0299	28.5714	87.4813	25.7422	20.7024	77.3229	32.6845	30.1658	36.2563	55.0719
	Bra010183	AT1G32770	ANAC012, SND1, NST3, NAC012 NAC domain containing protein 12 chr1:11865343-11866950 REVERSE LENGTH=358	163.662	231.257	177.493	319.352	127.22	213.819	307.897	160.035	273.628	192.389	213.527	176.303
	Bra023288	AT1G32770	ANAC012, SND1, NST3, NAC012 NAC domain containing protein 12 chr1:11865343-11866950 REVERSE LENGTH=358	256.076	99.249	107.174	111.791	86.841	65.421	32.0482	57.1398	62.3971	31.4788	105.044	55.6884
	Bra012342	AT1G32870	ANAC13, ANAC013, NAC13 NAC domain protein 13 chr1:11911745-11913692 FORWARD LENGTH=528	2579.25	3091.09	2413.22	2844.1	1410.23	1112.8	4174.83	5126.03	4228.14	4851.8	3743.79	3226.84
	Bra010193	AT1G33060	ANAC014, NAC014 NAC 014 chr1:11975518-11978493 REVERSE LENGTH=648	6747.09	8020.36	9194.68	7692.86	6469.32	6640.79	6460.35	7927.78	7316.46	6438.51	7012.66	6069.57
	Bra034439	AT1G34180	ANAC016, NAC016 NAC domain containing protein 16 chr1:12448726-12451120 FORWARD LENGTH=564	3825.04	2464.92	2321.1	2665.76	1488.48	1446.81	3049.49	2482.87	1949.04	2601.37	1260.06	1276.58
	Bra028039	AT1G34190	ANAC017, NAC017 NAC domain containing protein 17 chr1:12451729-12453914 FORWARD LENGTH=557	770.102	957.861	759.955	985.148	732.523	730.883	744.77	1018.11	903.279	1178.86	1020.5	992.461
	Bra034436	AT1G34190	ANAC017, NAC017 NAC domain containing protein 17 chr1:12451729-12453914 FORWARD LENGTH=557	236.747	231.952	214.928	280.166	208.182	242.947	314.861	302.389	304.747	267.316	244.423	251.996
	Bra036744	AT1G34190	ANAC017, NAC017 NAC domain containing protein 17 chr1:12451729-12453914 FORWARD LENGTH=557	1385.3	1512.57	1565.88	1515.53	1544.65	1379.8	1257.62	1725.76	1270.92	1106.37	1223.28	1187.02
	Bra018997	AT1G52880	NAM, ANAC018, ATNAM, NARS2 NAC (No Apical Meristem) domain transcriptional regulator superfamily protein chr1:19689285-19690430 REVERSE LENGTH=320	1110.42	1953.68	2032.08	1515.33	1180.87	1060.4	2608.73	3178.87	3410.19	2467.6	2994.57	1995.28
	Bra018998	AT1G52890	ANAC019, NAC019 NAC domain containing protein 19 chr1:19697292-19698444 REVERSE LENGTH=317	416.325	1030.13	960.87	1040.14	828.582	760.628	544.018	1472.52	2004.46	1305.62	5961.78	1381.65
	Bra003335	AT1G54330	ANAC020, NAC020 NAC domain containing protein 20 chr1:20279715-20280889 REVERSE LENGTH=301	1447.44	801.666	1198.29	1331.91	3199.5	2651.64	960.49	880.832	1313.14	1233.37	862.046	1730.33
	Bra030807	AT1G54330	ANAC020, NAC020 NAC domain containing protein 20 chr1:20279715-20280889 REVERSE LENGTH=301	3506.02	3616.34	3249.15	5601.4	3771.83	3909.58	4211.26	4254.03	4839.13	3863.18	3923.97	4528.21
	Bra030820	AT1G56010	NAC1, ANAC022 NAC domain containing protein 1 chr1:20946852-20949144 REVERSE LENGTH=324	3141.51	2445.8	1981.22	1890.47	916.013	734.065	3826.64	2568.53	2650.86	2070.97	2165.59	765.524
	Bra002857	AT1G60280	ANAC023, NAC023 NAC domain containing protein 23 chr1:22226885-22227928 REVERSE LENGTH=347	608.621	449.93	557.974	673.064	472.397	546.023	618.398	1054.02	1055.61	705.319	844.816	862.942
	Bra029571	AT1G60280	ANAC023, NAC023 NAC domain containing protein 23 chr1:22226885-22227928 REVERSE LENGTH=347	115.887	454.386	1313.94	397.773	197.512	300.718	183.999	208.463	239.505	138.503	425.37	98.5414
	Bra031518	AT1G60280	ANAC023, NAC023 NAC domain containing protein 23 chr1:22226885-22227928 REVERSE LENGTH=347	286.504	268.116	161.666	261.865	217.148	166.278	248.404	209.111	234.168	266.102	363.445	292.942
	Bra035412	AT1G60280	ANAC023, NAC023 NAC domain containing protein 23 chr1:22226885-22227928 REVERSE LENGTH=347	253.807	361.232	322.092	460.796	250.193	271.814	404.408	373.073	250.296	279.706	311.461	302.859
	Bra027101	AT1G61110	ANAC025, NAC025 NAC domain containing protein 25 chr1:22516730-22518055 FORWARD LENGTH=323	135.497	65.596	102.864	108.477	193.462	170.754	100.417	172.547	143.077	175.464	119.237	131.788
	Bra027024	AT1G62700	VND5, ANAC026 Arabidopsis NAC domain containing protein 26 chr1:23216218-23217916 REVERSE LENGTH=394	190.917	210.045	344.044	164.408	334.24	431.691	154.39	265.861	215.763	303.88	191.09	315.189
	Bra039745	AT1G65910	ANAC028, NAC028 NAC domain containing protein 28 chr1:24520933-24524108 REVERSE LENGTH=631	729.268	887.712	1193.19	1030.39	1191.59	1042.91	1162.51	1130.52	1379.93	1664.55	1546.88	1345.55
	Bra003998	AT1G69490	NAP, ANAC029, ATNAP NAC-like, activated by AP3/PI chr1:26122233-26123222 FORWARD LENGTH=268	2879.44	826.584	751.593	513.194	1180.06	1132.31	3115.48	1759.73	1906.78	1577.61	2264.56	3731.67
	Bra004385	AT1G69490	NAP, ANAC029, ATNAP NAC-like, activated by AP3/PI chr1:26122233-26123222 FORWARD LENGTH=268	3120.86	1395.74	1103.96	1403.12	1494.5	1192.16	2503.8	1482.29	1688.41	1694.22	1933.49	1745.93
	Bra007996	AT1G71930	VND7, ANAC030 vascular related NAC-domain protein 7 chr1:27076205-27077829 FORWARD LENGTH=324	40.2422	40.0065	28.2339	33.7505	185.667	45.6482	36.3584	33.1799	40.6331	29.799	177.582	41.6286
	Bra016098	AT1G71930	VND7, ANAC030 vascular related NAC-domain protein 7 chr1:27076205-27077829 FORWARD LENGTH=324	224.382	155.027	178.62	182.118	421.817	467.148	302.296	253.766	141.292	240.62	176.429	416.702
	Bra008259	AT1G76420	CUC3, NAC368, ANAC031 NAC (No Apical Meristem) domain transcriptional regulator superfamily protein chr1:28672029-28673835 REVERSE LENGTH=334	271.628	242.129	379.971	266.12	191.31	228.038	245.861	189.139	186.425	239.769	660.99	237.292
	Bra015750	AT1G76420	CUC3, NAC368, ANAC031 NAC (No Apical Meristem) domain transcriptional regulator superfamily protein chr1:28672029-28673835 REVERSE LENGTH=334	135.209	229.587	330.967	257.361	133.992	114.464	149.472	159.346	254.279	275.447	588.721	304.148
	Bra008309	AT1G77450	ANAC032, NAC032 NAC domain containing protein 32 chr1:29100029-29100981 FORWARD LENGTH=253	4340.69	10286.6	10249.7	12064.8	4356.45	4731.03	4538.15	9973.11	10053.6	10406	9486.8	6979.82
	Bra003602	AT1G79580	SMB, ANAC033 NAC (No Apical Meristem) domain transcriptional regulator superfamily protein chr1:29941020-29942925 REVERSE LENGTH=371	371.997	78.6948	251.664	55.6662	52.1264	55.2187	33.2093	78.2225	122.292	35.696	123.395	71.8166
	Bra008423	AT1G79580	SMB, ANAC033 NAC (No Apical Meristem) domain transcriptional regulator superfamily protein chr1:29941020-29942925 REVERSE LENGTH=371	73.7654	37.1076	41.7132	29.7696	64.9999	18.4896	130.254	28.0698	50.1781	25.7852	107.33	29.0075
	Bra035127	AT1G79580	SMB, ANAC033 NAC (No Apical Meristem) domain transcriptional regulator superfamily protein chr1:29941020-29942925 REVERSE LENGTH=371	58.5341	20.0971	18.0949	26.3469	20.2777	16.0837	18.3768	19.3232	24.6545	14.8075	24.7094	26.0442
	Bra024818	AT2G02450	ANAC034, ANAC035, LOV1, NAC035 NAC domain containing protein 35 chr2:648044-650649 FORWARD LENGTH=379	580.86	279.531	344.544	176.828	683.731	463.824	564.597	420.13	324.218	339.015	419.741	676.936
	Bra017416	AT2G02450	ANAC034, ANAC035, LOV1, NAC035 NAC domain containing protein 35 chr2:648044-650649 FORWARD LENGTH=414	506.306	208.8	104.773	205.008	343.926	237.45	322.667	136.859	135.286	44.5335	339.739	240.316
	Bra026595	AT2G02450	ANAC034, ANAC035, LOV1, NAC035 NAC domain containing protein 35 chr2:648044-650649 FORWARD LENGTH=414	732.882	416.739	477.054	509.331	923.472	777.686	745.092	371.27	328.357	444.698	372.37	797.082
	Bra002018	AT2G17040	ANAC036, NAC036 NAC domain containing protein 36 chr2:7407123-7408120 FORWARD LENGTH=276	12715.9	9171.02	10222.3	11008.1	5244.71	5306.71	11985.4	8971.48	10046.4	11802.5	7236.4	4591.13
	Bra013034	AT2G17040	ANAC036, NAC036 NAC domain containing protein 36 chr2:7407123-7408120 FORWARD LENGTH=276	9759.7	4209.11	5590.34	4022.97	2906.75	2909.75	9206.93	5164.58	5585.27	6263.19	4456.36	2410.86
	Bra037283	AT2G17040	ANAC036, NAC036 NAC domain containing protein 36 chr2:7407123-7408120 FORWARD LENGTH=276	10606.9	7566.37	3092.55	6249.26	3311.18	2966.23	8035.9	8514.05	8751.1	8685.6	5956.02	2041.99
	Bra039915	AT2G18060	VND1, ANAC037 vascular related NAC-domain protein 1 chr2:7848399-7850303 REVERSE LENGTH=365	490.666	523.925	899.351	431.494	484.871	547.828	597.12	344.083	589.027	786.891	628.944	470.407
	Bra007855	AT2G24430	ANAC038, NAC038 NAC domain containing protein 38 chr2:10383517-10386386 REVERSE LENGTH=316	137.394	103.008	360.1	208.156	115.853	197.643	189.668	98.9428	177.363	187.288	207.555	139.634
	Bra032095	AT2G24430	ANAC038, NAC038 NAC domain containing protein 38 chr2:10383517-10386386 REVERSE LENGTH=316	94.9719	70.771	98.1994	67.9988	98.2214	109.562	96.2908	175.74	140.698	462.092	160.429	59.708
	Bra012024	AT2G27300	ANAC040, NTL8 NTM1-like 8 chr2:11680417-11681955 REVERSE LENGTH=335	74.0077	120.147	101.099	401.065	137.283	83.5861	86.3275	191.227	210.935	297.266	75.8769	111.495
	Bra005492	AT2G33480	ANAC041, NAC041 NAC domain containing protein 41 chr2:14181275-14182247 FORWARD LENGTH=268	326.842	410.871	143.072	76.2118	142.779	136.852	172.524	80.5823	58.4961	88.1977	61.6349	149.687
	Bra021856	AT2G33480	ANAC041, NAC041 NAC domain containing protein 41 chr2:14181275-14182247 FORWARD LENGTH=268	2007.42	1577.87	1060.4	651.875	2835.39	3572.32	1477.09	364.959	224.828	244.915	264.794	2535.32
	Bra000282	AT2G43000	ANAC042, NAC042 NAC domain containing protein 42 chr2:17880617-17882584 REVERSE LENGTH=275	226.406	143.253	149.119	80.9561	186.686	215.092	304.625	311.541	285.768	163.389	97.5149	70.9198
	Bra004736	AT2G43000	ANAC042, NAC042 NAC domain containing protein 42 chr2:17880617-17882584 REVERSE LENGTH=275	490.111	305.548	377.537	213.77	480.961	479.338	650.575	950	585.783	342.724	165.722	306.215
	Bra037743	AT2G43000	ANAC042, NAC042 NAC domain containing protein 42 chr2:17880617-17882584 REVERSE LENGTH=275	871.537	1138.27	870.812	672.17	1061.35	802.048	970.188	974.991	817.536	667.965	478.851	394.791
	Bra004509	AT2G46770	NST1, EMB2301, ANAC043 NAC (No Apical Meristem) domain transcriptional regulator superfamily protein chr2:19220917-19222822 REVERSE LENGTH=365	325.778	291.741	319.206	545.144	365.05	610.483	671.039	880.444	744.184	384.037	372.447	523.618
	Bra040486	AT2G46770	NST1, EMB2301, ANAC043 NAC (No Apical Meristem) domain transcriptional regulator superfamily protein chr2:19220917-19222822 REVERSE LENGTH=365	1554.99	1806.37	955.823	1505.89	1347.08	1844.11	1669.72	2850.14	2971.45	2460.88	1858.78	2534.8
	Bra021366	AT3G03200	ANAC045, NAC045 NAC domain containing protein 45 chr3:736141-738527 REVERSE LENGTH=479	57.8707	66.9966	114.004	134.328	162.781	107.527	91.2567	68.2442	60.3479	60.9046	115.749	75.5151
	Bra032009	AT3G03200	ANAC045, NAC045 NAC domain containing protein 45 chr3:736141-738527 REVERSE LENGTH=479	38.2547	16.2169	90.9261	26.2416	43.7623	36.758	40.353	30.4064	25.482	28.3748	21.1995	33.2499
	Bra031950	AT3G04060	ANAC046, NAC046 NAC domain containing protein 46 chr3:1053625-1054952 REVERSE LENGTH=338	903.62	1591.13	1509.95	1488.81	1162.47	1080.76	746.167	953.555	1024.18	1047.14	1190.18	1219.58
	Bra040153	AT3G04060	ANAC046, NAC046 NAC domain containing protein 46 chr3:1053625-1054952 REVERSE LENGTH=338	1612.22	1796.66	1592.43	2427.95	1819.59	2306.14	1306.83	2037.06	1430.44	1912.32	1193.77	2145.2
	Bra031949	AT3G04070	ANAC047, NAC047 NAC domain containing protein 47 chr3:1061573-1062976 REVERSE LENGTH=359	346.465	596.36	686.66	523.174	877.288	1112.09	286.487	323.905	370.249	416.332	416.401	1161.01
	Bra040152	AT3G04070	ANAC047, NAC047 NAC domain containing protein 47 chr3:1061573-1062976 REVERSE LENGTH=359	829.5	471.201	582.506	775.76	3185.73	3568.11	683.301	294.953	227.711	579.096	467.191	2882.69
	Bra033297	AT3G04430	ANAC049, NAC049 NAC domain containing protein 49 chr3:1175506-1176986 REVERSE LENGTH=198	23.9962	29.1665	19.5811	36.948	23.5797	27.6789	27.7951	23.1335	26.0593	36.3501	24.901	23.734
	Bra001365	AT3G10480	ANAC050, NAC050 NAC domain containing protein 50 chr3:3264410-3266781 FORWARD LENGTH=447	3604.7	3700.3	3931.43	4294.54	3317.69	3247.37	3709.48	3458.76	3412.55	3589.73	3329.46	3938.48
	Bra001366	AT3G10480	ANAC050, NAC050 NAC domain containing protein 50 chr3:3264410-3266781 FORWARD LENGTH=447	6337.81	5582.94	5367	4790.24	4890.27	4477.76	5714.68	5059.49	5282.95	4916.22	5686.97	4476.1
	Bra023314	AT3G10480	ANAC050, NAC050 NAC domain containing protein 50 chr3:3264410-3266781 FORWARD LENGTH=447	234.365	243.107	171.035	309.991	166.475	234.973	308.473	351.13	377.276	339.573	199.444	246.097
	Bra029844	AT3G10480	ANAC050, NAC050 NAC domain containing protein 50 chr3:3264410-3266781 FORWARD LENGTH=447	7330.68	8055.82	8623.19	8651.29	6754.99	6281.17	5863.83	6734.21	6191.01	5429.64	5629.75	4706.75
	Bra008980	AT3G10490	ANAC052, NAC052 NAC domain containing protein 52 chr3:3268075-3270608 FORWARD LENGTH=451	60.1722	111.978	128.474	138.432	126.731	141.06	168.63	292.142	253.212	259.581	426.477	136.381
	Bra034118	AT3G10490	ANAC052, NAC052 NAC domain containing protein 52 chr3:3268075-3270608 FORWARD LENGTH=451	6062.07	5438.27	6448.99	6449.29	4952.88	5202.05	5568.56	6024.09	6082	5523.51	5383.96	5605.82
	Bra034119	AT3G10490	ANAC052, NAC052 NAC domain containing protein 52 chr3:3268075-3270608 FORWARD LENGTH=451	9193.05	8486.38	7322.69	7800.22	7202.31	7482.54	8695.4	6909.54	8499.37	8008.07	8718.81	8526.69
	Bra034120	AT3G10500	ANAC053, NAC053 NAC domain containing protein 53 chr3:3271718-3273887 FORWARD LENGTH=549	3942.46	3390.51	2869	3792.05	2416.94	2072.61	3678.7	4011.98	3645.62	3697.32	3383.83	2645.63
	Bra001586	AT3G15170	CUC1, ANAC054, ATNAC1 NAC (No Apical Meristem) domain transcriptional regulator superfamily protein chr3:5109912-5111435 FORWARD LENGTH=310	392.753	366.009	373.399	532.442	440.379	376.302	440.204	566.509	543.927	619.973	491.343	315.388
	Bra021592	AT3G15170	CUC1, ANAC054, ATNAC1 NAC (No Apical Meristem) domain transcriptional regulator superfamily protein chr3:5109912-5111435 FORWARD LENGTH=310	425.538	661.549	665.43	913.323	447.959	432.34	547.5	690.378	1043.94	1149.13	1239.59	484.491
	Bra001596	AT3G15500	ATNAC3, ANAC055, NAC055, NAC3 NAC domain containing protein 3 chr3:5234731-5235882 FORWARD LENGTH=317	221.638	98.8112	289.111	105.409	295.037	409.737	324.437	723.571	925.077	412.648	1595.04	592.538
	Bra021113	AT3G15500	ATNAC3, ANAC055, NAC055, NAC3 NAC domain containing protein 3 chr3:5234731-5235882 FORWARD LENGTH=317	74.6893	67.6544	28.3293	78.6968	67.3299	42.9097	32.1618	37.7755	115.009	63.3637	92.7113	65.0588
	Bra027238	AT3G15500	ATNAC3, ANAC055, NAC055, NAC3 NAC domain containing protein 3 chr3:5234731-5235882 FORWARD LENGTH=317	584.645	494.294	362.876	364.109	679.237	718.635	394.441	494.064	565.443	608.307	915.675	786.368
	Bra001597	AT3G15510	ATNAC2, ANAC056, NARS1, NAC2 NAC domain containing protein 2 chr3:5243696-5245037 FORWARD LENGTH=364	269.212	185.683	242.808	134.966	51.8977	40.4796	401.712	431.536	215.273	503.839	124.528	70.1983
	Bra021114	AT3G15510	ATNAC2, ANAC056, NARS1, NAC2 NAC domain containing protein 2 chr3:5243696-5245037 FORWARD LENGTH=364	1863.74	1829.42	1888.71	852	362.916	343.063	2892.1	2829.2	1530.93	1127.16	1483.04	460.955
	Bra027237	AT3G15510	ATNAC2, ANAC056, NARS1, NAC2 NAC domain containing protein 2 chr3:5243696-5245037 FORWARD LENGTH=364	977.344	632.463	573.102	416.961	292.322	311.3	1062.71	969.554	949.926	476.681	953.194	383.429
	Bra022236	AT3G17730	ANAC057, NAC057 NAC domain containing protein 57 chr3:6064379-6065813 FORWARD LENGTH=246	178.649	301.962	203.797	274.908	302.712	340.25	291.903	480.42	261.639	486.518	258.394	391.536
	Bra001705	AT3G18400	ANAC058, NAC058 NAC domain containing protein 58 chr3:6318745-6320593 REVERSE LENGTH=314	84.0062	97.0129	96.751	46.2942	86.6369	83.8337	79.5132	176.362	248.06	131.63	167.492	83.3615
	Bra022319	AT3G18400	ANAC058, NAC058 NAC domain containing protein 58 chr3:6318745-6320593 REVERSE LENGTH=314	22.2127	21.6114	17.9951	21.5902	30.226	28.1453	18.4362	23.2976	18.5698	22.3746	27.5684	23.3275
	Bra037585	AT3G18400	ANAC058, NAC058 NAC domain containing protein 58 chr3:6318745-6320593 REVERSE LENGTH=314	87.783	118.995	97.2547	114.36	70.5596	80.1807	81.2421	93.1028	90.2001	86.4422	118.193	92.8774
	Bra025374	AT3G29035	ATNAC3, ANAC059, NAC3 NAC domain containing protein 3 chr3:11033839-11035006 FORWARD LENGTH=318	2184.13	1011.34	477.663	1248.24	1456.96	2023.78	1028.56	989.284	842.462	787.944	687.757	1041.97
	Bra036223	AT3G29035	ATNAC3, ANAC059, NAC3 NAC domain containing protein 3 chr3:11033839-11035006 FORWARD LENGTH=318	558.138	280.802	207.018	256.097	447.092	435.411	582.318	505.491	511.017	274.458	399.76	448.091
	Bra021471	AT3G44290	ANAC060, NAC060 NAC domain containing protein 60 chr3:15972909-15975019 REVERSE LENGTH=335	227.65	221.69	196.527	472.13	275.168	238.358	245.63	357.509	341.937	256.341	353.916	339.892
	Bra019442	AT3G44350	ANAC061, NAC061 NAC domain containing protein 61 chr3:16022836-16024487 REVERSE LENGTH=241	4004.09	2836.56	4587.3	4585.07	1429.04	1574.82	3803.72	3365.25	3895.18	4185.83	2761.3	1724.94
	Bra019459	AT3G44350	ANAC061, NAC061 NAC domain containing protein 61 chr3:16022836-16024487 REVERSE LENGTH=241	6442.27	7154.17	7980.05	7088.74	2047.03	2185.33	5530.4	5885.71	8665.33	9647.92	6192.46	2310.82
	Bra017980	AT3G49530	ANAC062, NTL6, NAC062 NAC domain containing protein 62 chr3:18362639-18364717 REVERSE LENGTH=469	13260.4	11568.8	13517.7	14698.3	9031.63	10824.7	15636.7	14341.6	14798.9	17695.9	14806.8	9562.93
	Bra019599	AT3G49530	ANAC062, NTL6, NAC062 NAC domain containing protein 62 chr3:18362639-18364717 REVERSE LENGTH=469	2329.18	4474.92	6644.96	7538.77	1839.62	1442.32	4564.8	6596.91	7807.93	10084.1	8377.28	1728.57
	Bra003478	AT3G61910	NST2, ANAC066, NAC066 NAC domain protein 66 chr3:22929193-22930407 REVERSE LENGTH=334	99.937	123.993	82.7105	105.223	143.22	120.188	123.705	119.004	121.753	513.194	97.9628	79.8523
	Bra007640	AT3G61910	NST2, ANAC066, NAC066 NAC domain protein 66 chr3:22929193-22930407 REVERSE LENGTH=334	133.002	129.027	75.3479	197.424	137.348	275.655	168.371	158.237	149.982	157.408	143.299	168.61
	Bra008553	AT4G01550	ANAC069, NAC069 NAC domain containing protein 69 chr4:674025-676225 REVERSE LENGTH=457	1251.58	1767.33	2056.09	1821.68	1915.71	2215.09	1378.46	2512.56	2124.09	2506.76	2088.1	3020
	Bra027596	AT4G01550	ANAC069, NAC069 NAC domain containing protein 69 chr4:674025-676225 REVERSE LENGTH=457	3504.86	2975.9	2423.63	2726.3	4042.01	3771.87	3159.72	2606.43	2936.45	2995.94	2594.18	3803.66
	Bra036326	AT4G01550	ANAC069, NAC069 NAC domain containing protein 69 chr4:674025-676225 REVERSE LENGTH=457	152.252	233.646	282.614	356.884	206.2	266.521	392.664	437.648	374.156	384.24	212.87	341.463
	Bra036327	AT4G01550	ANAC069, NAC069 NAC domain containing protein 69 chr4:674025-676225 REVERSE LENGTH=457	22130.6	33435.2	37903.8	43945.9	21235.6	20431	23013	32651.8	35800.6	40480.9	32627.8	24769.6
	Bra036328	AT4G01550	ANAC069, NAC069 NAC domain containing protein 69 chr4:674025-676225 REVERSE LENGTH=457	20.8602	51.6485	27.0558	34.7048	65.4502	46.0193	66.6585	54.0576	17.3617	28.051	23.5111	17.9739
	Bra000709	AT4G10350	ANAC070, BRN2, NAC070 NAC domain containing protein 70 chr4:6415287-6416829 REVERSE LENGTH=341	162.807	258.35	171.203	221.139	194.996	151.668	165.435	343.785	257.717	270.799	344.837	419.276
	Bra037914	AT4G10350	ANAC070, BRN2, NAC070 NAC domain containing protein 70 chr4:6415287-6416829 REVERSE LENGTH=341	142.214	207.074	155.232	181.335	210.918	201.038	164.548	323.943	237.101	357.796	588.724	255.296
	Bra012626	AT4G17980	ANAC071, NAC071 NAC domain containing protein 71 chr4:9978850-9980038 REVERSE LENGTH=262	223.222	296.027	218.666	136.118	342.306	591.294	130.123	176.611	178.083	232.286	137.034	523.639
	Bra013272	AT4G17980	ANAC071, NAC071 NAC domain containing protein 71 chr4:9978850-9980038 REVERSE LENGTH=262	143.456	373.518	291.741	151.233	765.611	749.961	86.4168	90.6042	239.915	281.071	177.257	939.953
	Bra019052	AT4G27410	RD26, ANAC072 NAC (No Apical Meristem) domain transcriptional regulator superfamily protein chr4:13707928-13709013 REVERSE LENGTH=297	5581.81	8190.73	7920.82	10279.6	7058.81	7267.45	3570.09	8455.24	9830.82	11796	11761.1	10350
	Bra026353	AT4G27410	RD26, ANAC072 NAC (No Apical Meristem) domain transcriptional regulator superfamily protein chr4:13707928-13709013 REVERSE LENGTH=297	1643.84	3312.98	2805.67	7768.29	2860.2	2362.2	790.263	4189.84	4206.88	6304.64	6000.04	4463.48
	Bra011034	AT4G28500	ANAC073, SND2, NAC073 NAC domain containing protein 73 chr4:14083014-14084266 FORWARD LENGTH=305	133.024	189.862	178.566	174.235	201.151	148.254	159.938	124.068	122.163	173.133	156.378	143.503
	Bra024197	AT4G28500	ANAC073, SND2, NAC073 NAC domain containing protein 73 chr4:14083014-14084266 FORWARD LENGTH=305	127.597	213.353	284.854	198.812	255.224	210.748	207.293	223.285	193.759	248.41	190.649	142.304
	Bra010362	AT4G28530	ANAC074, NAC074 NAC domain containing protein 74 chr4:14090725-14094603 REVERSE LENGTH=352	115.896	121.452	135.012	139.136	147.806	154.274	275.269	269.082	275.728	240.592	245.434	171.815
	Bra011037	AT4G28530	ANAC074, NAC074 NAC domain containing protein 74 chr4:14090725-14094603 REVERSE LENGTH=352	278.623	246.975	223.853	560.462	321.115	326.601	359.874	646.475	344.139	269.751	329.311	277.113
	Bra024194	AT4G28530	ANAC074, NAC074 NAC domain containing protein 74 chr4:14090725-14094603 REVERSE LENGTH=352	613.037	296.851	366.196	266.675	228.504	232.277	247.832	297.619	267.823	242.416	199.896	174.181
	Bra011090	AT4G29230	ANAC075, NAC075 NAC domain containing protein 75 chr4:14410338-14414956 FORWARD LENGTH=498	838.042	744.078	1015.61	668.445	678.882	759.201	690.54	795.554	565.445	692.372	821.963	605.121
	Bra024152	AT4G29230	ANAC075, NAC075 NAC domain containing protein 75 chr4:14410338-14414956 FORWARD LENGTH=498	745.202	628.659	832.716	592.086	658.209	775.677	637.296	756.548	657.586	724.721	834.065	629.546
	Bra011667	AT4G36160	ANAC076, VND2, NAC076 NAC domain containing protein 76 chr4:17110877-17112891 REVERSE LENGTH=377	1107.64	719.621	1587.6	1089.86	1096.57	1015.88	1173.26	922.584	743.202	1043.86	884.019	1157.64
	Bra017750	AT4G36160	ANAC076, VND2, NAC076 NAC domain containing protein 76 chr4:17110877-17112891 REVERSE LENGTH=377	596.606	381.361	589.878	501.131	687.453	712.843	510.311	336.836	405.445	463.876	364.306	708.095
	Bra005804	AT5G04410	NAC2, ANAC078 NAC domain containing protein 2 chr5:1243980-1246416 FORWARD LENGTH=567	7973.92	7561.8	9155.61	11552.4	6852.47	6065.72	7951.44	5769.29	8811.96	13066.5	10139.6	8480.05
	Bra009456	AT5G04410	NAC2, ANAC078 NAC domain containing protein 2 chr5:1243980-1246416 FORWARD LENGTH=567	6056.43	4553.44	5609.6	8669.02	4700.98	4703.19	6034.59	5973.86	5612.36	7377.94	5622.23	5660.59
	Bra028790	AT5G04410	NAC2, ANAC078 NAC domain containing protein 2 chr5:1243980-1246416 FORWARD LENGTH=567	1309.6	1116.31	1132.22	1286.96	1361.15	1154.27	1637.58	1164.73	1555.25	1458.35	1467.01	1702.1
	Bra009246	AT5G07680	ANAC080, ANAC079, ATNAC4, NAC080 NAC domain containing protein 80 chr5:2436092-2437322 FORWARD LENGTH=329	105.59	121.193	140.86	274.646	163.229	182.852	195.426	247.079	238.736	203.309	208.912	318.729
	Bra028685	AT5G07680	ANAC080, ANAC079, ATNAC4, NAC080 NAC domain containing protein 80 chr5:2436092-2437322 FORWARD LENGTH=329	350.056	231.303	158.813	217.033	89.9159	80.1811	333.093	147.658	151.538	152.109	181.314	81.3537
	Bra006015	AT5G08790	ATAF2, ANAC081 NAC (No Apical Meristem) domain transcriptional regulator superfamily protein chr5:2859113-2860144 REVERSE LENGTH=283	12384.2	11323.9	13245.5	11299.7	11813.1	10391.7	9270.94	7849.34	11697.3	10813.7	15378.8	12732.3
	Bra009370	AT5G08790	ATAF2, ANAC081 NAC (No Apical Meristem) domain transcriptional regulator superfamily protein chr5:2859113-2860144 REVERSE LENGTH=283	9705.34	9586.97	11557.1	12670.5	10585.9	8933.83	6256.97	6812.36	7085.56	6760.71	9118.76	6635.48
	Bra028645	AT5G08790	ATAF2, ANAC081 NAC (No Apical Meristem) domain transcriptional regulator superfamily protein chr5:2859113-2860144 REVERSE LENGTH=283	11537.1	12004.8	11313	12350.5	8366.38	10802.9	7602.33	8211.5	9894.69	9518.04	12461.1	10332.6
	Bra006019	AT5G09330	ANAC082, VNI1, NAC082 NAC domain containing protein 82 chr5:2892623-2894708 REVERSE LENGTH=489	1337.46	910.176	1151.05	1241.42	834.748	883.311	2443.92	1884.53	2300.86	2674.17	2142.98	1952.39
	Bra009379	AT5G09330	ANAC082, VNI1, NAC082 NAC domain containing protein 82 chr5:2892623-2894708 REVERSE LENGTH=489	4524.22	5449.17	6948.52	7942.41	2952.36	2936.87	4457.76	5718.99	6110.58	7612.74	6882.02	3472.02
	Bra028640	AT5G09330	ANAC082, VNI1, NAC082 NAC domain containing protein 82 chr5:2892623-2894708 REVERSE LENGTH=489	661.169	536.621	718.077	652.148	624.931	552.703	690.944	588.348	467.639	730.537	547.166	632.146
	Bra006186	AT5G13180	ANAC083, VNI2, NAC083 NAC domain containing protein 83 chr5:4196643-4197577 FORWARD LENGTH=252	1998.19	1223.04	1094.82	1430.91	1660.76	1383.09	1774.37	839.112	677.231	1032.11	503.786	1804.36
	Bra008849	AT5G13180	ANAC083, VNI2, NAC083 NAC domain containing protein 83 chr5:4196643-4197577 FORWARD LENGTH=252	1434.17	1884.42	1824.79	3706.44	1578.33	1438.08	727.36	963.138	953.641	1690.58	1281.05	993.101
	Bra023395	AT5G13180	ANAC083, VNI2, NAC083 NAC domain containing protein 83 chr5:4196643-4197577 FORWARD LENGTH=252	2571.02	1947.68	2332.97	2005.12	1629.89	2079.57	2637.91	1517.74	1553.87	1699.77	913.348	2543.1
	Bra006229	AT5G14000	ANAC084, NAC084 NAC domain containing protein 84 chr5:4518177-4519034 FORWARD LENGTH=206	1703.9	1687.95	2174.52	1857.8	3063.81	2084.61	1870.49	1815.21	1464.51	1350.36	1760.71	1885.35
	Bra008788	AT5G14000	ANAC084, NAC084 NAC domain containing protein 84 chr5:4518177-4519034 FORWARD LENGTH=206	1455.22	1197.34	1558.71	1447.35	4734.68	4922.56	1337.61	1338.11	1483.01	1286.87	1630.23	2882.35
	Bra006257	AT5G14490	ANAC085, NAC085 NAC domain containing protein 85 chr5:4670779-4672072 REVERSE LENGTH=350	50.5434	192.675	126.28	320.719	106.665	129.101	63.0081	36.9491	35.7712	113.977	167.251	146.063
	Bra006392	AT5G17260	ANAC086, NAC086 NAC domain containing protein 86 chr5:5675323-5677912 REVERSE LENGTH=476	53.2321	82.4815	121.805	71.7455	124.022	109.636	105.294	71.3033	100.886	108.395	105.967	155.677
	Bra008567	AT5G17260	ANAC086, NAC086 NAC domain containing protein 86 chr5:5675323-5677912 REVERSE LENGTH=476	19.0757	15.5861	19.3075	14.5365	23.4648	19.7956	11.3939	11.3799	15.1609	12.5732	14.2232	13.2498
	Bra002148	AT5G18270	ANAC087 Arabidopsis NAC domain containing protein 87 chr5:6041241-6042743 REVERSE LENGTH=335	814.63	1548.31	1638.18	1898.05	854.224	787.483	994.519	2350.06	3533.92	3601.41	2728.64	1371.23
	Bra006449	AT5G18270	ANAC087 Arabidopsis NAC domain containing protein 87 chr5:6041241-6042743 REVERSE LENGTH=335	933.75	921.435	1010.26	1229.37	855.305	928.61	798.236	754.24	1153.77	1304.87	1135.36	753.138
	Bra023669	AT5G18270	ANAC087 Arabidopsis NAC domain containing protein 87 chr5:6041241-6042743 REVERSE LENGTH=335	504.969	520.36	428.264	575.712	693.254	614.453	969.936	1063.42	927.564	1132.87	770.681	1476.64
	Bra002403	AT5G22290	ANAC089, NAC089 NAC domain containing protein 89 chr5:7376044-7377498 REVERSE LENGTH=340	1408.49	1090.23	1708.38	1028.57	1054.8	1060.01	934.777	1088.42	1599.35	947.633	1326.56	700
	Bra006619	AT5G22290	ANAC089, NAC089 NAC domain containing protein 89 chr5:7376044-7377498 REVERSE LENGTH=340	416.959	425.009	519.347	344.239	462.573	505.476	371.887	293.435	466.084	405.543	349.401	456.061
	Bra020182	AT5G22290	ANAC089, NAC089 NAC domain containing protein 89 chr5:7376044-7377498 REVERSE LENGTH=340	1983.12	797.128	620.177	796.378	705.165	546.917	959.279	555.199	729.102	502.824	682.952	770.195
	Bra002408	AT5G22380	ANAC090, NAC090 NAC domain containing protein 90 chr5:7408924-7410038 REVERSE LENGTH=235	4300.89	3326.98	3410.23	3782.39	776.935	767.862	2258.03	2358.76	3013.47	2768.18	1844.08	739.476
	Bra006624	AT5G22380	ANAC090, NAC090 NAC domain containing protein 90 chr5:7408924-7410038 REVERSE LENGTH=235	10714	9043.49	9708.04	7681.18	1834.58	1717.36	7414.21	6719.27	7623.08	7866.02	5515.29	1794.95
	Bra020188	AT5G22380	ANAC090, NAC090 NAC domain containing protein 90 chr5:7408924-7410038 REVERSE LENGTH=235	5086.15	6069.26	6769.19	7750.18	1333.28	1468.35	2547.29	2925.92	3213.89	3384.32	2645.1	908.198
	Bra009774	AT5G24590	ANAC091, TIP TCV-interacting protein chr5:8416920-8418723 REVERSE LENGTH=451	12425.6	11872.6	11765	15549.3	10137.1	9617.35	5721.93	8501.31	9064.44	9862.28	9569.68	5276.81
	Bra036520	AT5G24590	ANAC091, TIP TCV-interacting protein chr5:8416920-8418723 REVERSE LENGTH=451	11754.9	10492.2	10427.8	12148.5	9114.53	9536.46	9934.12	10205	10634.8	10889.9	12294.4	9559.78
	Bra025658	AT5G39610	ATNAC2, ORE1, ANAC092, ATNAC6, NAC2, NAC6 NAC domain containing protein 6 chr5:15858591-15859650 REVERSE LENGTH=285	1019.34	1369.09	1214.93	777.687	376.361	364.222	725.548	2755.76	2402.69	1445.44	2103.44	540.426
	Bra028435	AT5G39610	ATNAC2, ORE1, ANAC092, ATNAC6, NAC2, NAC6 NAC domain containing protein 6 chr5:15858591-15859650 REVERSE LENGTH=285	551.379	311.128	268.684	276.7	126.895	126.451	248.046	352.874	292.121	311.858	241.026	225.15
	Bra028441	AT5G39820	ANAC094, NAC094 NAC domain containing protein 94 chr5:15939300-15940491 REVERSE LENGTH=337	127.766	89.3266	83.8274	161.123	94.3647	97.5324	117.196	103.694	155.535	126.616	78.9982	126.726
	Bra022046	AT5G46590	ANAC096, NAC096 NAC domain containing protein 96 chr5:18905679-18906811 FORWARD LENGTH=292	60.6862	84.6288	37.191	56.6818	150.634	88.3606	23.5112	48.7081	30.9209	30.2102	84.0169	142.198
	Bra025012	AT5G46590	ANAC096, NAC096 NAC domain containing protein 96 chr5:18905679-18906811 FORWARD LENGTH=292	123.642	30.6993	59.5654	35.2873	1039.62	880.794	36.9007	23.2621	41.7942	22.1363	36.847	230.549
	Bra035712	AT5G50820	ANAC097, NAC097 NAC domain containing protein 97 chr5:20679225-20680006 FORWARD LENGTH=193	935.896	782.091	629.675	1115.65	1732.06	1603.6	1131.23	918	960.703	1169.82	770.898	1887.59
	Bra003023	AT5G53950	CUC2, ANAC098, ATCUC2 NAC (No Apical Meristem) domain transcriptional regulator superfamily protein chr5:21901966-21903795 REVERSE LENGTH=375	220.389	111.413	209.577	115.418	250.888	330.491	120.756	501.368	236.588	99.8878	92.2876	69.6576
	Bra022685	AT5G53950	CUC2, ANAC098, ATCUC2 NAC (No Apical Meristem) domain transcriptional regulator superfamily protein chr5:21901966-21903795 REVERSE LENGTH=375	336.175	368.866	351.777	307.926	223.433	463.074	294.509	331.914	277.253	260.556	303.74	310.371
	Bra002802	AT5G56620	ANAC099, NAC099 NAC domain containing protein 99 chr5:22918521-22921139 REVERSE LENGTH=386	95.6094	132.13	143.015	213.006	168.992	178.967	136.017	184.819	108.731	148.632	116.708	183.869
	Bra012960	AT5G61430	ANAC100, ATNAC5, NAC100 NAC domain containing protein 100 chr5:24701328-24702553 REVERSE LENGTH=336	265.988	145.669	186.075	112.76	129.377	198.633	216.888	251.677	187.24	115.453	156.924	62.0274
	Bra029313	AT5G61430	ANAC100, ATNAC5, NAC100 NAC domain containing protein 100 chr5:24701328-24702553 REVERSE LENGTH=336	463.158	395.302	391.037	229.536	171.876	211.87	602.663	436.915	384.099	352.5	312.635	270.183
	Bra010077	AT5G62380	VND6, ANAC101, NAC101 NAC-domain protein 101 chr5:25050684-25051858 FORWARD LENGTH=348	221.194	245.577	217.183	339.814	267.988	230.102	236.147	181.536	274.127	292.175	330.768	340.205
	Bra029264	AT5G62380	VND6, ANAC101, NAC101 NAC-domain protein 101 chr5:25050684-25051858 FORWARD LENGTH=348	224.814	183.953	234.879	157.851	269.431	239.357	252.156	269.606	237.08	226.647	263.286	278.815
	Bra029266	AT5G62380	VND6, ANAC101, NAC101 NAC-domain protein 101 chr5:25050684-25051858 FORWARD LENGTH=348	657.008	606.077	800.485	386.842	780.333	581.023	677.632	534.332	738.508	759.545	877.288	701.259
	Bra035896	AT5G62380	VND6, ANAC101, NAC101 NAC-domain protein 101 chr5:25050684-25051858 FORWARD LENGTH=348	33.5512	36.9007	50.0325	34.8619	80.6266	90.3788	48.5388	59.6344	87.4113	65.934	68.465	98.6168
	Bra029201	AT5G63790	ANAC102, NAC102 NAC domain containing protein 102 chr5:25526887-25528013 REVERSE LENGTH=312	6453.07	8706.75	10992.6	12607.6	10125.8	10912	5603.8	8806.62	10506	10076.2	13874	9449.41
	Bra038663	AT5G63790	ANAC102, NAC102 NAC domain containing protein 102 chr5:25526887-25528013 REVERSE LENGTH=312	6558.54	6290.28	8677.05	9239.35	5343.9	5701.05	6110.56	5431.89	8862.53	9052.66	13303	5184.6
	Bra024263	AT5G64060	ANAC103, NAC103 NAC domain containing protein 103 chr5:25633818-25635152 REVERSE LENGTH=356	1508.01	1440.56	1670.78	1509.58	1071.91	1266.17	1893.49	1987.04	1292.24	1515.07	1733.11	2261.32
	Bra024306	AT5G64530	ANAC104, XND1 xylem NAC domain 1 chr5:25795360-25796699 FORWARD LENGTH=187	3544.65	4149.8	3231.92	2960.33	4914.75	4347.09	2782.93	2520.93	2824.48	2161.41	3435.59	3699.83
	Bra031915	AT5G64530	ANAC104, XND1 xylem NAC domain 1 chr5:25795360-25796699 FORWARD LENGTH=187	1467.57	1504.82	1190.15	1054.03	1701.85	1475.36	1161.1	686.09	854.842	798.276	856.623	1546.43
	Bra037779	AT5G64530	ANAC104, XND1 xylem NAC domain 1 chr5:25795360-25796699 FORWARD LENGTH=187	3833.21	3626.92	3103.02	2365.37	4943.5	4306.47	3053.79	2335.65	2321.4	1899.23	3062.81	4159.96
	Bra012065	AT5G66300	ANAC105, VND3, NAC105 NAC domain containing protein 105 chr5:26480005-26481247 REVERSE LENGTH=292	930.387	934.538	1297.26	1106.46	964.62	972.12	834.653	1066.79	916.11	1036.88	832.638	739.119
	Bra002859	AT1G60340	NAC (No Apical Meristem) domain transcriptional regulator superfamily protein chr1:22238734-22240399 REVERSE LENGTH=371	144.142	118.503	94.7815	70.6158	151.056	172.564	497.111	423.221	174.455	137.811	123.134	149.841
	Bra003244	AT3G56520	NAC (No Apical Meristem) domain transcriptional regulator superfamily protein chr3:20947107-20947731 REVERSE LENGTH=175	66.4637	55.7881	68.8346	64.5075	63.8523	54.0184	90.3697	77.6699	109.845	109.348	99.6564	77.5605
	Bra007254	AT3G56520	NAC (No Apical Meristem) domain transcriptional regulator superfamily protein chr3:20947107-20947731 REVERSE LENGTH=175	1948.11	3623	2298.37	3737.56	2798.95	3575.39	4038.29	3231.94	3533.81	3689.82	4494.64	3738.25
	Bra025521	AT3G56520	NAC (No Apical Meristem) domain transcriptional regulator superfamily protein chr3:20947107-20947731 REVERSE LENGTH=175	404.115	246.323	239.068	244.204	381.304	290.319	244.916	321.667	262.232	278.054	178.444	359.472
	Bra028486	AT3G56520	NAC (No Apical Meristem) domain transcriptional regulator superfamily protein chr3:20947107-20947731 REVERSE LENGTH=175	470.102	490.491	347.975	505.361	466.854	438.658	425.033	593.797	569.958	837.824	543.06	504.342
	Bra034719	AT3G12910	NAC (No Apical Meristem) domain transcriptional regulator superfamily protein chr3:4109417-4110648 FORWARD LENGTH=303	370.101	1013.51	384.079	575.491	259.076	443.446	436.455	623.425	489.884	521.284	398.425	515.478
	Bra039353	AT3G12910	NAC (No Apical Meristem) domain transcriptional regulator superfamily protein chr3:4109417-4110648 FORWARD LENGTH=303	671.511	215.565	424.389	131.478	134.233	204.907	307.473	575.127	273.694	110.29	333.907	256.5
	Bra001480	AT3G12977	NAC (No Apical Meristem) domain transcriptional regulator superfamily protein chr3:4143832-4145860 FORWARD LENGTH=279	229.696	146.993	208.527	201.073	228.732	182.548	254.315	262.438	309.171	240.271	258.219	265.577
	Bra034713	AT3G12977	NAC (No Apical Meristem) domain transcriptional regulator superfamily protein chr3:4143832-4145860 FORWARD LENGTH=279	359.915	154.354	195.742	130.208	302.508	246.722	516.896	392.047	307.353	147.76	141.853	110.21
	Bra028306	AT5G52380	VASCULAR-RELATED NAC-DOMAIN 6 chr5:21261521-21263061 REVERSE LENGTH=268	1142.07	1105.91	1340.63	1726.32	1344.81	1222.07	1344.44	1203.32	1203.17	1530.67	1215.22	1715.15
	Bra029118	AT5G52380	VASCULAR-RELATED NAC-DOMAIN 6 chr5:21261521-21263061 REVERSE LENGTH=268	2709.95	3081.95	3449.5	4621.92	2120.1	1770.3	1806.04	1612.23	1900.07	1799.66	1970.5	1353.54
C2H2	Bra018049	AT3G48550	BEST Arabidopsis thaliana protein match is: C2H2-like zinc finger protein (TAIR:AT2G01940.3); Has 78 Blast hits to 78 proteins in 11 species: Archae - 0; Bacteria - 0; Metazoa - 0; Fungi - 0; Plants - 78; Viruses - 0; Other Eukaryotes - 0 (source: NCBI BLink). chr3:17994048-17994595 FORWARD LENGTH=158	534.667	155.385	391.017	100.544	1097.64	869.101	498.579	115.914	122.318	243.705	137.542	797.752
	Bra029904	AT3G48550	BEST Arabidopsis thaliana protein match is: C2H2-like zinc finger protein (TAIR:AT2G01940.3); Has 78 Blast hits to 78 proteins in 11 species: Archae - 0; Bacteria - 0; Metazoa - 0; Fungi - 0; Plants - 78; Viruses - 0; Other Eukaryotes - 0 (source: NCBI BLink). chr3:17994048-17994595 FORWARD LENGTH=158	348.158	142.985	112.835	122.09	589.027	762.434	312.87	151.687	192.73	105.724	117.211	375.315
	Bra018814	AT1G49590	C2H2 and C2HC zinc fingers superfamily protein chr1:18354997-18356409 FORWARD LENGTH=242	4991.65	4342.52	4981.3	5371.14	5535.54	5814.58	3582.55	3558.93	3563.53	4124.87	3929.13	4254.79
	Bra004300	AT1G68360	C2H2 and C2HC zinc fingers superfamily protein chr1:25621678-25622412 REVERSE LENGTH=244	255.315	220.656	290.943	204.953	1091.46	1168.42	215.211	262.861	203.106	126.35	239.747	525.268
	Bra033944	AT1G68360	C2H2 and C2HC zinc fingers superfamily protein chr1:25621678-25622412 REVERSE LENGTH=244	192.79	217.48	416.093	208.6	1127.79	896.478	212.24	114.605	194.824	186.87	217.62	341.473
	Bra005197	AT2G37430	C2H2 and C2HC zinc fingers superfamily protein chr2:15706454-15706990 FORWARD LENGTH=178	91.6232	109.095	284.045	45.5582	938.833	969.634	77.47	180.497	49.5469	35.97	23.3573	451.666
	Bra017188	AT2G37430	C2H2 and C2HC zinc fingers superfamily protein chr2:15706454-15706990 FORWARD LENGTH=178	204.616	394.498	601.664	101.565	239.379	234.115	149.178	195.269	128.434	98.453	57.2233	135.813
	Bra030981	AT2G37430	C2H2 and C2HC zinc fingers superfamily protein chr2:15706454-15706990 FORWARD LENGTH=178	66.5478	227.26	107.471	49.3408	47.784	177.318	55.5776	89.3723	65.1666	48.1479	87.1321	68.9934
	Bra012914	AT3G49930	C2H2 and C2HC zinc fingers superfamily protein chr3:18510246-18510893 FORWARD LENGTH=215	107.783	43.6486	24.2395	42.3449	61.0755	79.2369	114.706	89.4746	101.735	90.8636	45.1801	53.9319
	Bra029985	AT3G49930	C2H2 and C2HC zinc fingers superfamily protein chr3:18510246-18510893 FORWARD LENGTH=215	564.599	205.186	90.5061	96.9291	684.034	607.509	765.454	258.571	204.053	166.925	135.821	359.832
	Bra007029	AT3G53820	C2H2 and C2HC zinc fingers superfamily protein chr3:19938706-19939134 FORWARD LENGTH=142	16.4267	14.0834	18.3605	17.5215	14.6634	22.0497	18.8538	14.2372	25.5616	44.2904	15.8953	26.7068
	Bra014861	AT3G53820	C2H2 and C2HC zinc fingers superfamily protein chr3:19938706-19939134 FORWARD LENGTH=142	41.0876	20.4126	46.5395	29.2145	18.149	49.874	36.9981	20.2666	35.8452	31.7839	27.2232	33.305
	Bra001026	AT3G01030	C2H2 and C2HC zinc fingers superfamily protein chr3:6657-7772 FORWARD LENGTH=371	344.942	252.323	177.713	217.988	348.385	174.491	234.502	168.378	401.861	222.864	332.419	264.508
	Bra034187	AT4G03120	C2H2 and C2HC zinc fingers superfamily protein chr4:1385747-1387331 FORWARD LENGTH=207	7063.32	6404.35	7538.4	7705.33	6593.34	6080.38	6603.72	7877.61	6712.95	7078.74	6285.5	6121.71
	Bra012638	AT4G17810	C2H2 and C2HC zinc fingers superfamily protein chr4:9906918-9907532 FORWARD LENGTH=204	2078.65	1811.15	1188.26	1185.6	4380.54	4007.66	3423.45	2466.61	2224.81	1873.27	2052.07	6336.19
	Bra013257	AT4G17810	C2H2 and C2HC zinc fingers superfamily protein chr4:9906918-9907532 FORWARD LENGTH=204	2285.84	2277.69	1890.89	1660.42	4936.14	5781.13	2907.63	2013.07	1762.21	1522.69	1765.3	4991.68
	Bra005840	AT5G05120	C2H2 and C2HC zinc fingers superfamily protein chr5:1511232-1511837 FORWARD LENGTH=201	21.1634	33.5686	38.6958	45.6523	28.8076	35.3812	34.6347	50.2671	29.8547	20.7585	22.6336	23.6131
	Bra027500	AT5G43540	C2H2 and C2HC zinc fingers superfamily protein chr5:17496993-17497406 FORWARD LENGTH=137	107.226	68.4391	214.122	184.657	89.7308	123.94	109.379	153.491	166.776	160.598	175.898	115.865
	Bra033683	AT5G43540	C2H2 and C2HC zinc fingers superfamily protein chr5:17496993-17497406 FORWARD LENGTH=137	105.948	124.672	111.808	137.813	66.5454	84.7089	130.389	144.813	81.1113	171.01	77.5127	97.9143
	Bra005665	AT5G01860	C2H2 and C2HC zinc fingers superfamily protein chr5:335630-336277 FORWARD LENGTH=215	39.8319	82.8854	52.0718	92.9247	146.132	179.232	357.851	251.258	151.699	73.514	166.049	157.015
	Bra028914	AT5G01860	C2H2 and C2HC zinc fingers superfamily protein chr5:335630-336277 FORWARD LENGTH=215	36.2339	18.4162	34.6578	39.6165	30.6067	54.4254	142.667	44.1652	46.3856	115.073	157.735	32.4669
	Bra009000	AT5G10970	C2H2 and C2HC zinc fingers superfamily protein chr5:3469268-3470086 FORWARD LENGTH=272	781.447	290.127	283.398	219.075	652.419	634.841	385.446	241.869	377.164	180.425	349.757	457.347
	Bra002437	AT5G22890	C2H2 and C2HC zinc fingers superfamily protein chr5:7653541-7654662 REVERSE LENGTH=373	74.8593	93.2172	104.084	163.336	103.802	97.1449	140.93	170.857	220.182	149.368	149.267	116.892
	Bra002438	AT5G22890	C2H2 and C2HC zinc fingers superfamily protein chr5:7653541-7654662 REVERSE LENGTH=373	2495.21	3076.88	2538.38	4194.94	2475.15	3186.78	3918.83	4077.96	3868.04	3660.99	3585.16	3230.73
	Bra020223	AT5G22890	C2H2 and C2HC zinc fingers superfamily protein chr5:7653541-7654662 REVERSE LENGTH=373	261.86	454.386	320.739	487.461	391.536	330.544	360.471	408.705	237.467	90.2685	401.926	783.235
	Bra020224	AT5G22890	C2H2 and C2HC zinc fingers superfamily protein chr5:7653541-7654662 REVERSE LENGTH=373	107.721	222.067	138.278	89.6441	143.102	121.556	138.619	131.548	122.669	209.404	243.819	88.2388
	Bra036592	AT5G26749	C2H2 and C2HC zinc fingers superfamily protein chr5:9398285-9399239 REVERSE LENGTH=147	1079.28	966.945	1036.99	934.418	935.557	833.219	1239.09	1000.48	1385.24	1276.3	1089.37	699.666
	Bra009937	AT5G27880	C2H2 and C2HC zinc fingers superfamily protein chr5:9885908-9886744 FORWARD LENGTH=278	294.222	410.532	231.019	287.703	448.443	311.817	329.148	549.555	495.897	549.973	444.241	399.764
	Bra020571	AT5G27880	C2H2 and C2HC zinc fingers superfamily protein chr5:9885908-9886744 FORWARD LENGTH=278	150.53	280.962	149.25	252.326	269.13	206.205	250.346	233.066	229.185	537.787	175.714	357.203
	Bra036608	AT5G27880	C2H2 and C2HC zinc fingers superfamily protein chr5:9885908-9886744 FORWARD LENGTH=278	567.668	760.004	523.249	536.388	800.922	447.013	673.307	833.881	713.055	760.453	762.62	669.814
	Bra036609	AT5G27880	C2H2 and C2HC zinc fingers superfamily protein chr5:9885908-9886744 FORWARD LENGTH=278	210.382	254.191	170.305	220.248	358.898	193.694	211.738	273.148	299.771	343.435	370.39	392.693
	Bra018817	AT1G49900	C2H2 type zinc finger transcription factor family chr1:18474108-18477643 REVERSE LENGTH=917	17.8609	17.152	17.8066	16.9017	15.4682	15.301	13.6358	13.962	17.7631	16.0955	16.8028	16.3747
	Bra002836	AT5G56200	C2H2 type zinc finger transcription factor family chr5:22747768-22749249 FORWARD LENGTH=493	555.499	396.284	410.851	207.832	431.87	294.855	415.389	322.99	255.813	188.018	241.497	293.676
	Bra028943	AT5G56200	C2H2 type zinc finger transcription factor family chr5:22747768-22749249 FORWARD LENGTH=493	384.619	443.396	304.977	585.832	219.758	386.497	550.833	456.832	395.638	147.63	262.306	203.884
	Bra035609	AT5G56200	C2H2 type zinc finger transcription factor family chr5:22747768-22749249 FORWARD LENGTH=493	1350.03	1349.25	1294.47	762.941	766.577	593.925	1279.3	786.963	909.055	576.935	978.583	491.315
	Bra009464	AT5G04340	C2H2, CZF2, ZAT6 zinc finger of Arabidopsis thaliana 6 chr5:1216321-1217037 REVERSE LENGTH=238	7128.86	17857.6	18713.7	11745.2	4156.54	4636.64	7467.58	16793.3	15659.3	12873.6	16732.7	7828.29
	Bra030571	AT1G04445	C2H2-like zinc finger protein chr1:1207344-1207862 FORWARD LENGTH=172	438.268	548.029	297.358	773.413	359.362	397.26	327.492	301.833	339.045	208.821	294.12	294.857
	Bra032510	AT1G04445	C2H2-like zinc finger protein chr1:1207344-1207862 FORWARD LENGTH=172	3046.79	2434.16	2535.92	2905.95	2056.6	2731.67	2738.18	2949.8	3573.33	4388.23	3049.45	3345.67
	Bra008218	AT1G75710	C2H2-like zinc finger protein chr1:28428806-28431128 FORWARD LENGTH=462	169.738	77.607	56.2557	91.0862	151.445	214.99	304.225	112.911	58.9878	58.2547	60.3851	145.337
	Bra014094	AT1G75710	C2H2-like zinc finger protein chr1:28428806-28431128 FORWARD LENGTH=462	2191.23	1808.3	1134.8	1147.02	2442.09	2593.62	1915.86	890.852	470.546	394.758	467.597	1132.54
	Bra015598	AT1G75710	C2H2-like zinc finger protein chr1:28428806-28431128 FORWARD LENGTH=462	617.594	346	233.646	279.358	709.258	799.112	332.397	105.314	81.1991	89.4149	107.998	329.009
	Bra015824	AT1G75710	C2H2-like zinc finger protein chr1:28428806-28431128 FORWARD LENGTH=462	1085.96	578.18	634.171	595.24	1254.34	1182.31	2417.08	874.839	688.656	619.052	1023.32	1260.51
	Bra016694	AT1G14580	C2H2-like zinc finger protein chr1:4990070-4992442 FORWARD LENGTH=467	2118.36	3014.52	3094.9	2612.29	1971.57	2122.36	2619.66	3469.31	3008.09	3093.69	2786.55	2210.67
	Bra023223	AT1G14580	C2H2-like zinc finger protein chr1:4990070-4992442 FORWARD LENGTH=467	47.1715	115.407	57.2553	56.5429	75.3112	45.1711	97.1174	138.034	72.2764	34.3766	46.2281	109.02
	Bra026203	AT1G14580	C2H2-like zinc finger protein chr1:4990070-4992442 FORWARD LENGTH=467	70.5409	47.1715	52.8108	68.2658	40.2471	46.8146	94.5164	79.7728	58.595	55.5608	75.7533	39.7952
	Bra026204	AT1G14580	C2H2-like zinc finger protein chr1:4990070-4992442 FORWARD LENGTH=467	43.5434	56.5591	25.1641	54.5228	44.8932	31.1035	129.245	69.2551	75.2967	148.661	119.492	40.535
	Bra026819	AT1G14580	C2H2-like zinc finger protein chr1:4990070-4992442 FORWARD LENGTH=467	4456.35	6012.57	6887.39	6536.63	3151.39	3512.62	4365.54	6083	7239.86	7937.64	6792.75	4834.88
	Bra012452	AT1G26590	C2H2-like zinc finger protein chr1:9189624-9190709 FORWARD LENGTH=361	184.999	62.8077	48.1545	85.9328	69.4311	45.2831	73.0084	39.2428	166.432	48.7903	43.4258	37.3817
	Bra016278	AT1G26590	C2H2-like zinc finger protein chr1:9189624-9190709 FORWARD LENGTH=361	166.633	131.616	181.482	332.089	159.783	227.952	196.647	233.018	302.571	243.497	274.369	187.522
	Bra024706	AT1G26590	C2H2-like zinc finger protein chr1:9189624-9190709 FORWARD LENGTH=361	326.209	249.232	346.538	254.445	242.843	311.148	297.915	455.036	473.99	317.052	281.926	209.08
	Bra012450	AT1G26610	C2H2-like zinc finger protein chr1:9193735-9195102 FORWARD LENGTH=455	239.407	135.998	786.813	167.811	243.723	268.935	127.766	164.997	234.09	266.861	138.591	194.333
	Bra016280	AT1G26610	C2H2-like zinc finger protein chr1:9193735-9195102 FORWARD LENGTH=455	75.415	58.7582	72.3479	114.271	65.9606	93.4238	86.0226	169.796	75.4954	68.8744	35.1065	50.0792
	Bra024704	AT1G26610	C2H2-like zinc finger protein chr1:9193735-9195102 FORWARD LENGTH=455	42.9838	99.7768	62.4009	44.2612	52.9852	42.5678	118.457	115.425	99.3108	54.9834	51.9526	126.496
	Bra000372	AT2G45120	C2H2-like zinc finger protein chr2:18603680-18604624 FORWARD LENGTH=314	142.025	153.759	316.33	183.182	147.487	181.777	217.082	161.185	124.486	126.929	78.1645	134.597
	Bra040325	AT2G45120	C2H2-like zinc finger protein chr2:18603680-18604624 FORWARD LENGTH=314	721.031	523.675	568.965	563.018	812.286	773.084	815.065	529.052	581.11	480.961	480.66	844.888
	Bra002027	AT2G17180	C2H2-like zinc finger protein chr2:7476835-7477647 REVERSE LENGTH=270	136.775	80.7666	83.5603	58.4425	133.655	140.293	53.4036	173.506	166.047	37.2289	41.1529	30.003
	Bra039606	AT2G18490	C2H2-like zinc finger protein chr2:8020668-8021423 FORWARD LENGTH=251	31.4642	49.7752	35.6315	41.4423	23.7741	38.147	42.5163	31.7613	160.351	45.2144	46.347	47.3866
	Bra033840	AT3G45260	C2H2-like zinc finger protein chr3:16596850-16598550 REVERSE LENGTH=446	3669.26	11504.6	8406.11	6863.01	1715.31	1564.94	4038.99	9497.27	9427.23	8676.38	7965.17	2440.13
	Bra038293	AT3G45260	C2H2-like zinc finger protein chr3:16596850-16598550 REVERSE LENGTH=446	26.2187	26.214	29.601	24.9429	25.9174	36.3266	14.9076	22.9293	25.3692	35.658	15.755	30.1623
	Bra003422	AT3G60580	C2H2-like zinc finger protein chr3:22394007-22394873 FORWARD LENGTH=288	371.455	221.34	371.685	399.493	201.462	262.5	320.634	311.146	263.709	341.885	240.931	162.463
	Bra007545	AT3G60580	C2H2-like zinc finger protein chr3:22394007-22394873 FORWARD LENGTH=288	867.272	546.823	574.866	403.504	386.514	324.805	556.886	400.553	402.795	391.217	547.957	429.598
	Bra014483	AT3G60580	C2H2-like zinc finger protein chr3:22394007-22394873 FORWARD LENGTH=288	770.29	608.401	703.512	693.925	537.84	562.495	685.431	679.924	491.354	395.343	408.25	516.624
	Bra013903	AT4G25610	C2H2-like zinc finger protein chr4:13063801-13066860 FORWARD LENGTH=586	2259.47	1938.39	2064.7	2096.2	1806.05	2066.73	2338.04	2383.94	1592.53	1945.91	2118.35	2012.07
	Bra019150	AT4G25610	C2H2-like zinc finger protein chr4:13063801-13066860 FORWARD LENGTH=586	3174.28	2541.93	2970.14	2633.08	2157.87	2134.82	846.411	768.452	1968.31	1677.14	376.409	1100.12
	Bra011601	AT4G35280	C2H2-like zinc finger protein chr4:16787429-16788283 REVERSE LENGTH=284	64.3845	36.4935	41.5198	36.4002	97.6502	33.1891	39.7224	59.3124	59.8024	50.8344	162.158	49.2214
	Bra017706	AT4G35280	C2H2-like zinc finger protein chr4:16787429-16788283 REVERSE LENGTH=284	38.4363	31.276	23.1259	29.2711	27.3637	27.3982	23.6131	28.5976	24.9576	25.2595	18.9831	43.9559
	Bra012701	AT4G16610	C2H2-like zinc finger protein chr4:9354568-9355182 REVERSE LENGTH=204	788.241	1207.26	1108.24	1206.44	969.973	1179.95	1040.73	1359.08	1129.35	986.002	1185.06	1126.04
	Bra038491	AT4G16610	C2H2-like zinc finger protein chr4:9354568-9355182 REVERSE LENGTH=204	432.962	453.77	372.932	382.982	453.977	426.833	437.36	630.678	476.284	774.351	473.838	526.02
	Bra040741	AT4G16610	C2H2-like zinc finger protein chr4:9354568-9355182 REVERSE LENGTH=204	857.402	1090.72	680.463	971.081	893.028	844.925	721.555	788.066	621.732	698.097	1167.45	649.687
	Bra036156	AT5G48890	C2H2-like zinc finger protein chr5:19820353-19820874 FORWARD LENGTH=173	150.88	170.333	149.027	162.887	169.676	124.983	155.232	243.202	161.075	222.236	166.991	121.942
	Bra037455	AT5G48890	C2H2-like zinc finger protein chr5:19820353-19820874 FORWARD LENGTH=173	111.422	385.906	83.5753	106.444	81.0358	63.9538	84.4568	81.7055	96.9224	63.6148	152.217	147.704
	Bra029148	AT5G52010	C2H2-like zinc finger protein chr5:21121626-21122816 REVERSE LENGTH=396	2242.66	2113.77	1973.92	1989.67	3257.19	3119.47	2625.51	2688.2	2590.41	2185.81	2171.76	3055.54
	Bra012953	AT5G61470	C2H2-like zinc finger protein chr5:24722870-24723784 FORWARD LENGTH=304	66.99	80.6266	55.3509	73.1111	67.531	67.8177	48.6989	166.593	104.225	166.793	72.1158	67.9785
	Bra029315	AT5G61470	C2H2-like zinc finger protein chr5:24722870-24723784 FORWARD LENGTH=304	29.1813	22.761	91.8296	40.9956	101.334	54.214	50.7273	30.1629	56.1065	35.7321	28.696	20.7282
	Bra029232	AT5G63280	C2H2-like zinc finger protein chr5:25367085-25368848 FORWARD LENGTH=271	4983.17	3859.22	4417.03	3831.1	4718.65	3522.83	5749.53	5241.2	4766.83	4642.05	5019.64	5330.49
	Bra031820	AT5G66730	C2H2-like zinc finger protein chr5:26641914-26643883 REVERSE LENGTH=500	5101.96	4251.62	3524.42	2656.36	5799.44	4945.87	3708.94	4430.09	4562.85	2876.38	4245.27	4785.29
	Bra037151	AT5G66730	C2H2-like zinc finger protein chr5:26641914-26643883 REVERSE LENGTH=500	3390.19	3365.66	3497.94	3929.47	3014.85	3244.36	2644.7	1908.81	1883.31	2239.95	1856.07	1620.29
	Bra002447	AT5G22990	C2H2-like zinc finger protein chr5:7691494-7692468 REVERSE LENGTH=324	46.0616	96.1498	17.6217	61.9459	54.7867	53.8052	42.9311	40.5516	21.0773	41.6516	93.1602	61.1296
	Bra019127	AT5G22990	C2H2-like zinc finger protein chr5:7691494-7692468 REVERSE LENGTH=324	169.533	348.409	215.615	182.555	164.912	334.888	143.073	259.736	216.361	155.283	188.093	176.507
	Bra019128	AT5G22990	C2H2-like zinc finger protein chr5:7691494-7692468 REVERSE LENGTH=324	94.8637	101.674	116.206	105.837	49.3299	108.89	120.954	145.541	155.171	131.042	103.259	99.5414
	Bra032661	AT1G02040	C2H2-type zinc finger family protein chr1:358104-359078 REVERSE LENGTH=324	66.6509	55.0395	51.2738	45.485	63.9347	47.0767	65.7678	61.7926	76.1578	55.1605	156.816	74.4233
	Bra033220	AT1G02040	C2H2-type zinc finger family protein chr1:358104-359078 REVERSE LENGTH=324	85.3388	85.5309	102.047	91.939	36.4247	55.0395	67.8406	97.9355	39.7821	68.2341	94.7357	53.2108
	Bra012039	AT2G26940	C2H2-type zinc finger family protein chr2:11496518-11497378 REVERSE LENGTH=286	46.08	100.737	52.4367	43.611	45.969	92.4436	18.7817	19.4252	29.3064	32.5585	25.606	39.7979
	Bra011970	AT2G28200	C2H2-type zinc finger family protein chr2:12024321-12025181 FORWARD LENGTH=286	624.233	1241.09	998.441	347.529	972.675	1090.76	882.435	900.057	451.286	347.875	927.635	1453.68
	Bra034396	AT2G28200	C2H2-type zinc finger family protein chr2:12024321-12025181 FORWARD LENGTH=286	183.51	320.638	183.082	161.288	440.4	301.53	336.528	301.944	305.527	212.549	217.33	325.185
	Bra011931	AT2G28710	C2H2-type zinc finger family protein chr2:12322974-12323444 FORWARD LENGTH=156	448.406	356.861	260.528	301.944	416.194	365.897	411.748	483.492	284.045	371.277	263.789	308.629
	Bra035678	AT2G28710	C2H2-type zinc finger family protein chr2:12322974-12323444 FORWARD LENGTH=156	462.056	441.408	587.527	441.657	380.6	399.561	381.389	458.713	427.796	479.692	625.5	321.565
	Bra018225	AT3G46080	C2H2-type zinc finger family protein chr3:16922753-16923247 REVERSE LENGTH=164	71.9533	66.2214	142.643	51.2237	236.109	124.641	45.0273	92.4136	120.899	29.2479	59.573	117.842
	Bra019476	AT3G46080	C2H2-type zinc finger family protein chr3:16922753-16923247 REVERSE LENGTH=164	74.5468	119.604	92.5008	51.7514	29.5468	30.1536	57.1592	48.5732	104.684	60.8674	65.2789	17.9298
	Bra019477	AT3G46080	C2H2-type zinc finger family protein chr3:16922753-16923247 REVERSE LENGTH=164	455.657	728.507	1160.24	1037.62	498.244	458.798	1053.07	716.518	1404.26	1860.01	1569.89	1091.84
	Bra003148	AT3G53600	C2H2-type zinc finger family protein chr3:19875532-19876059 FORWARD LENGTH=175	186.792	143.549	197.295	283.742	291.411	231.055	64.0314	62.3622	94.3776	118.784	80.9997	97.072
	Bra039806	AT3G53600	C2H2-type zinc finger family protein chr3:19875532-19876059 FORWARD LENGTH=175	56.3029	67.5191	75.3206	97.3744	62.8323	22.8108	17.1425	45.5116	22.9068	48.0047	25.9687	43.1621
	Bra029843	AT3G10470	C2H2-type zinc finger family protein chr3:3260424-3261620 FORWARD LENGTH=398	179.448	123.736	158.401	173.456	143.816	130.014	165.333	88.1896	87.0875	112.844	129.965	174.275
	Bra034116	AT3G10470	C2H2-type zinc finger family protein chr3:3260424-3261620 FORWARD LENGTH=398	61.0807	41.3599	117.35	76.0431	33.8197	76.548	50.0325	69.0803	107.538	60.3962	197.367	271.676
	Bra005803	AT5G04390	C2H2-type zinc finger family protein chr5:1239166-1240254 FORWARD LENGTH=362	60.7895	50.209	182.325	107.116	52.9852	124.384	126.596	135.709	77.5852	123.762	86.9323	70.5676
	Bra009457	AT5G04390	C2H2-type zinc finger family protein chr5:1239166-1240254 FORWARD LENGTH=362	92.4751	86.6918	150.722	79.2458	74.858	217.586	194.568	143.327	70.4251	170.26	61.1068	62.2933
	Bra028791	AT5G04390	C2H2-type zinc finger family protein chr5:1239166-1240254 FORWARD LENGTH=362	157.299	175.394	202.064	110.862	101.995	119.809	182.411	240.182	228.35	161.017	328.292	150.407
	Bra006302	AT5G15480	C2H2-type zinc finger family protein chr5:5025952-5027160 REVERSE LENGTH=402	449.805	447.478	254.983	513.194	294.5	366.39	473.018	454.88	650.408	550.445	498.098	422.259
	Bra005766	AT5G03510	C2H2-type zinc finger family protein chr5:880353-881231 FORWARD LENGTH=292	188.735	166.508	148.225	212.478	304.01	361.402	154.402	124.068	156.143	219.264	174.526	355.131
	Bra009525	AT5G03510	C2H2-type zinc finger family protein chr5:880353-881231 FORWARD LENGTH=292	106.619	64.4984	56.7282	77.8963	109.812	70.668	64.187	64.1409	18.7249	48.5123	50.5518	83.0278
	Bra028831	AT5G03510	C2H2-type zinc finger family protein chr5:880353-881231 FORWARD LENGTH=292	136.589	107.982	220.831	141.836	302.214	245.839	168.848	138.003	46.9178	117.231	100.876	240.055
	Bra019822	AT1G13290	DOT5, WIP6 C2H2-like zinc finger protein chr1:4550366-4551527 REVERSE LENGTH=302	43.3129	29.1205	48.5388	45.6523	36.7475	24.8667	65.8575	72.9397	27.6608	101.452	28.4088	45.5895
	Bra009474	AT5G04240	ELF6 Zinc finger (C2H2 type) family protein / transcription factor jumonji (jmj) family protein chr5:1169544-1174638 FORWARD LENGTH=1340	4379.37	3555.73	4289.46	3630.58	3274.3	3218.84	3909.89	3217.27	4223.12	3948.64	4470.27	3440.44
	Bra009475	AT5G04240	ELF6 Zinc finger (C2H2 type) family protein / transcription factor jumonji (jmj) family protein chr5:1169544-1174638 FORWARD LENGTH=1340	3774.83	3976.14	3918.3	4124.67	3469.21	3587.64	3715.8	3739.93	3693.99	3726.3	3659.05	3464.28
	Bra003317	AT3G58070	GIS C2H2 and C2HC zinc fingers superfamily protein chr3:21506845-21507606 REVERSE LENGTH=253	187.025	259.69	269.124	230.316	164.352	216.63	339.38	317.055	367.788	145.714	249.305	211.09
	Bra007378	AT3G58070	GIS C2H2 and C2HC zinc fingers superfamily protein chr3:21506845-21507606 REVERSE LENGTH=253	533.712	503.844	335.064	208.878	400.773	412.791	361.198	311.352	183.089	199.172	324.52	329.344
	Bra028724	AT5G06650	GIS2 C2H2 and C2HC zinc fingers superfamily protein chr5:2043486-2044061 FORWARD LENGTH=191	275.437	157.538	95.8444	47.2005	317.371	372.19	162.532	70.5575	31.9843	33.0325	35.7489	78.8926
	Bra004312	AT1G68480	JAG C2H2 and C2HC zinc fingers superfamily protein chr1:25684543-25685932 REVERSE LENGTH=253	633.589	608.374	878.74	722.629	879.581	639.912	470.797	413.232	444.555	293.351	565.031	460.111
	Bra033930	AT1G68480	JAG C2H2 and C2HC zinc fingers superfamily protein chr1:25684543-25685932 REVERSE LENGTH=253	319.097	468.12	310.936	459.277	637.526	402.61	569.042	402.999	647.951	460.277	740.651	573.628
	Bra033931	AT1G68480	JAG C2H2 and C2HC zinc fingers superfamily protein chr1:25684543-25685932 REVERSE LENGTH=253	782.504	722.61	727.946	919.336	813.244	902.621	828.185	949.456	913.378	873.321	1068.22	837.781
	Bra005741	AT5G03150	JKD C2H2-like zinc finger protein chr5:745849-748678 FORWARD LENGTH=503	1014.87	625.591	899.512	755.748	1474.56	1387.11	659.637	651.382	640.157	717.206	826.469	756.784
	Bra009549	AT5G03150	JKD C2H2-like zinc finger protein chr5:745849-748678 FORWARD LENGTH=503	1347.57	875.276	968.292	931.94	1431.8	1300.43	791.325	796.99	807.721	774.696	853.184	926.203
	Bra006230	AT5G14010	KNU C2H2 and C2HC zinc fingers superfamily protein chr5:4522260-4522745 FORWARD LENGTH=161	57.2233	85.1061	29.3309	75.0663	37.5807	49.7087	200.664	118.887	153.811	103.074	173.862	94.8138
	Bra008787	AT5G14010	KNU C2H2 and C2HC zinc fingers superfamily protein chr5:4522260-4522745 FORWARD LENGTH=161	80.6843	74.0634	57.9275	63.2989	53.1135	83.3403	80.6025	104.258	121.73	96.2533	79.957	88.5099
	Bra023444	AT5G14010	KNU C2H2 and C2HC zinc fingers superfamily protein chr5:4522260-4522745 FORWARD LENGTH=161	592.758	546.185	499.556	817.889	533.764	554.194	669.54	574.026	717.555	507.315	645.914	592.758
	Bra015271	AT1G03840	MGP C2H2 and C2HC zinc fingers superfamily protein chr1:967596-970058 REVERSE LENGTH=506	17.2051	18.256	18.0432	21.3603	14.7237	12.7849	24.2036	34.9557	23.0606	17.5812	13.3955	17.0509
	Bra032541	AT1G03840	MGP C2H2 and C2HC zinc fingers superfamily protein chr1:967596-970058 REVERSE LENGTH=506	110.236	112.888	113.82	289.687	197.657	187.531	188.883	104.139	117.815	280.456	163.363	317.333
	Bra003295	AT3G57670	NTT, WIP2 C2H2-type zinc finger family protein chr3:21370936-21373121 FORWARD LENGTH=383	1228.28	745.89	668.091	937.212	1279.51	1298.32	1013.89	837.277	571.19	616.742	786.279	567.859
	Bra007346	AT3G57670	NTT, WIP2 C2H2-type zinc finger family protein chr3:21370936-21373121 FORWARD LENGTH=383	351.861	201.784	286.999	242.919	555.167	644.62	180.973	102.149	118.453	184.922	214.824	244.695
	Bra014612	AT3G57670	NTT, WIP2 C2H2-type zinc finger family protein chr3:21370936-21373121 FORWARD LENGTH=383	595.434	437.314	415.829	552.499	1006.99	936.303	538.224	384.324	320.259	363.072	348.797	354.398
	Bra033724	AT5G44160	NUC C2H2-like zinc finger protein chr5:17773091-17775513 FORWARD LENGTH=466	449.455	286.399	203.123	221.812	253.584	227.37	288.362	324.032	180.641	238.933	382.544	302.711
	Bra036013	AT5G44160	NUC C2H2-like zinc finger protein chr5:17773091-17775513 FORWARD LENGTH=466	1093.93	777.389	601.188	410.71	1488.9	1331.85	1505.73	1555.74	1161.15	554.332	1175.81	2638.27
	Bra005874	AT5G06070	RBE, RAB C2H2 and C2HC zinc fingers superfamily protein chr5:1828426-1829106 REVERSE LENGTH=226	102.855	155.793	149.64	247.694	103.966	136.626	117.353	191.023	302.351	115.107	118.24	161.426
	Bra009160	AT5G06070	RBE, RAB C2H2 and C2HC zinc fingers superfamily protein chr5:1828426-1829106 REVERSE LENGTH=226	839.907	632.449	166.758	301.024	1316.97	419.709	211.731	781.463	705.156	472.461	503.777	369.046
	Bra002528	AT5G59820	RHL41, ZAT12 C2H2-type zinc finger family protein chr5:24103073-24103561 FORWARD LENGTH=162	4336.75	5983.33	6290.12	7411.66	4291.66	4150.91	4927.04	5167.73	5714.07	5154.54	5712.66	4923.18
	Bra006691	AT5G59820	RHL41, ZAT12 C2H2-type zinc finger family protein chr5:24103073-24103561 FORWARD LENGTH=162	7469.8	5923.72	8866.09	10556.4	4299.48	4482.26	8929	9747.93	10904.9	10499.4	11866.5	7682.38
	Bra006692	AT5G59820	RHL41, ZAT12 C2H2-type zinc finger family protein chr5:24103073-24103561 FORWARD LENGTH=162	6816.14	8154.82	9325.72	10767.8	4085.8	4011.06	8481.2	9075.95	12962.8	10608.7	16307.1	6532.67
	Bra020284	AT5G59820	RHL41, ZAT12 C2H2-type zinc finger family protein chr5:24103073-24103561 FORWARD LENGTH=162	8944.24	12811.8	17424.3	18099.8	9969.26	10484.5	13426.8	16165.8	19378.5	20432.5	26003.1	18477
	Bra012034	AT2G27100	SE C2H2 zinc-finger protein SERRATE (SE) chr2:11572587-11576357 FORWARD LENGTH=720	9568.18	10281.7	8794.69	9788.13	9959.16	10534.5	9628.34	11598.6	10324.9	10000.5	10179.5	11379
	Bra034322	AT2G27100	SE C2H2 zinc-finger protein SERRATE (SE) chr2:11572587-11576357 FORWARD LENGTH=720	4031.8	2929.37	3001.01	2863.69	3508.4	3067.18	4068.57	2983.56	4178.7	3573.9	4049.96	3341.81
	Bra017432	AT2G01940	SGR5, ATIDD15 C2H2-like zinc finger protein chr2:432652-434917 FORWARD LENGTH=445	1666.07	875.563	1078.65	762.166	1808.67	1697.07	849.467	889.333	602.721	818.14	721.925	1130.44
	Bra024841	AT2G01940	SGR5, ATIDD15 C2H2-like zinc finger protein chr2:432652-434917 FORWARD LENGTH=445	975.981	464.658	596.166	543.075	1058.1	916.351	569.872	404.008	420.806	371.277	519.122	594.936
	Bra026624	AT2G01940	SGR5, ATIDD15 C2H2-like zinc finger protein chr2:432652-434917 FORWARD LENGTH=445	371.841	357.582	439.094	405.826	490.787	650.263	377.101	451.14	424.107	664.028	319.073	413.065
	Bra036750	AT1G34370	STOP1 C2H2 and C2HC zinc fingers superfamily protein chr1:12551002-12552501 FORWARD LENGTH=499	7545.28	7751.6	9519.25	8800.91	6522.78	5993.52	7118.61	5984.76	7666.6	8461.81	7147.4	7074.56
	Bra040971	AT1G34370	STOP1 C2H2 and C2HC zinc fingers superfamily protein chr1:12551002-12552501 FORWARD LENGTH=499	4187.27	4380.06	4718.45	3319.95	3104.01	3167.08	3831.3	2658.95	2512.25	2220.87	2214.54	3217.13
	Bra023153	AT1G30970	SUF4 zinc finger (C2H2 type) family protein chr1:11040613-11043593 REVERSE LENGTH=367	10814.2	10201.5	10702.2	9511.73	9654.15	9505.2	9948.72	9593.26	9481.71	10314.6	10426.6	8706.55
	Bra039880	AT1G30970	SUF4 zinc finger (C2H2 type) family protein chr1:11040613-11043593 REVERSE LENGTH=367	10118.2	11784.1	10170.2	12015.8	9633.6	9685.33	8738.76	10855.4	11278.9	8243.07	11365.3	10007.7
	Bra023759	AT3G23130	SUP, FON1, FLO10 C2H2 and C2HC zinc fingers superfamily protein chr3:8242504-8243118 FORWARD LENGTH=204	87.6848	85.0197	88.0445	76.6786	129.939	95.6276	73.9943	76.5542	54.2121	83.3664	69.4214	136.794
	Bra028067	AT1G34790	TT1, WIP1 C2H2 and C2HC zinc fingers superfamily protein chr1:12763953-12765489 FORWARD LENGTH=303	47.7551	26.3475	44.3612	29.943	27.196	31.5305	36.234	23.9191	34.27	27.9791	25.1505	23.1059
	Bra001904	AT3G23140	URO C2H2 and C2HC zinc fingers superfamily protein chr3:8250579-8251097 FORWARD LENGTH=172	165.094	173.053	205.182	213.44	135.672	186.997	165.435	240.431	181.798	179.567	177.627	182.177
	Bra019849	AT1G11490	zinc finger (C2H2 type) family protein chr1:3868884-3870065 REVERSE LENGTH=365	164.425	52.7428	269.973	242.519	282.851	227.45	193.976	251.689	1395.87	239.915	470.333	532.356
	Bra018369	AT2G29660	zinc finger (C2H2 type) family protein chr2:12679346-12680467 FORWARD LENGTH=373	3944.99	4568.08	3447.9	3689.88	3579.11	4055.6	3118.66	1948.84	2093.04	1757.58	2485.14	2116.89
	Bra039993	AT2G29660	zinc finger (C2H2 type) family protein chr2:12679346-12680467 FORWARD LENGTH=373	5688.81	8384.67	7887.69	7929.23	4240.34	3956.34	3743.78	3268.97	2888.68	2922.46	3178.44	2387.57
	Bra005232	AT2G36930	zinc finger (C2H2 type) family protein chr2:15510002-15511347 REVERSE LENGTH=198	11997.4	13475.2	12371	13883.1	13492.4	12908.6	11341.3	12331.4	10742.5	11467.5	11780	11693.5
	Bra023088	AT2G36930	zinc finger (C2H2 type) family protein chr2:15510002-15511347 REVERSE LENGTH=198	15019.7	14576.9	15231.4	15637.8	14160.8	14647.5	15345.4	16146.7	14819.9	12598.2	15028	13583.3
	Bra025393	AT3G29340	zinc finger (C2H2 type) family protein chr3:11259587-11262440 REVERSE LENGTH=650	152.482	199.777	323.775	138.025	104.69	102.36	161.402	212.139	217.786	188.712	174.932	63.5294
	Bra040600	AT3G02790	zinc finger (C2H2 type) family protein chr3:604926-605243 FORWARD LENGTH=105	17441.4	12831	17652.7	13455.3	17228.4	13963.9	8886.39	8979.42	8659.34	8261.35	8259.95	7202.78
	Bra026366	AT4G27240	zinc finger (C2H2 type) family protein chr4:13640160-13641640 FORWARD LENGTH=431	2621.49	2965.52	2078.47	3522.85	2397.53	2818.43	2954.04	1909.71	1410.24	1872.05	1854.44	2148.37
	Bra011628	AT4G35610	zinc finger (C2H2 type) family protein chr4:16899410-16900225 REVERSE LENGTH=271	184.999	160.787	178.444	286.703	142.471	198.686	207.233	212.046	280.189	137.063	211.96	141.836
	Bra011631	AT4G35700	zinc finger (C2H2 type) family protein chr4:16923351-16924178 FORWARD LENGTH=275	376.218	225.94	197.086	487.092	346.969	243.12	301.458	345.752	319.746	278.984	253.133	406.288
	Bra029186	AT4G06634	zinc finger (C2H2 type) family protein chr4:3764499-3766439 REVERSE LENGTH=387	2299.23	1322.02	1198.71	1085.33	1926.91	1874.18	2598.02	1517.21	1832.79	1311.24	1939.67	1704.18
	Bra035726	AT4G06634	zinc finger (C2H2 type) family protein chr4:3764499-3766439 REVERSE LENGTH=387	6560.57	6520.21	6012.37	6248.34	7615.27	6832.87	7304.48	6649.82	5869.77	5702.62	5878.69	5962.89
	Bra000767	AT4G12240	zinc finger (C2H2 type) family protein chr4:7287895-7288989 FORWARD LENGTH=364	1589.42	1707.81	1329.88	1812.07	1568.48	1583.32	1815.5	1703.65	988.323	1564.14	1031.77	1491.6
	Bra006357	AT5G16470	zinc finger (C2H2 type) family protein chr5:5379516-5379830 FORWARD LENGTH=104	23713.9	19829.3	19202.3	20355.3	22881.4	19923.6	20329.5	19097.4	21219.7	18049.1	18344.7	19293.8
	Bra008621	AT5G16470	zinc finger (C2H2 type) family protein chr5:5379516-5379830 FORWARD LENGTH=104	21133.8	19761.7	21822	18473.6	21404.2	21281.3	22823	19687.5	20427.9	21603.2	21202.3	21293.1
	Bra023567	AT5G16470	zinc finger (C2H2 type) family protein chr5:5379516-5379830 FORWARD LENGTH=104	15251.5	17255.2	15674.8	17556.7	16832.2	18848.6	16177.8	13084	12776.5	13795.7	13396.7	13148.8
	Bra016914	AT2G41835	zinc finger (C2H2 type, AN1-like) family protein chr2:17458020-17459414 REVERSE LENGTH=279	2056.46	859.92	1048.5	1651.64	1076.02	1028.85	2251.66	801.305	895.796	2270.4	1011.21	1119.1
	Bra003284	AT3G57480	zinc finger (C2H2 type, AN1-like) family protein chr3:21278083-21279119 REVERSE LENGTH=249	526.741	582.999	501.928	652.183	691.14	499.7	631.661	491.002	575.47	654.978	566.055	681.462
	Bra007330	AT3G57480	zinc finger (C2H2 type, AN1-like) family protein chr3:21278083-21279119 REVERSE LENGTH=249	2437.42	1285.21	1395.75	1887.89	1659.62	1669.78	2198.62	1871.13	1898.82	1928.17	1835.45	1946.94
WRKY	Bra013187	AT2G04880	WRKY1 (ZAP1)	10277.1	11782.5	12682	12233.3	9721.29	9931.93	10716	11117.6	11801.3	11808.2	10989.4	10331.8
	Bra024780	AT2G03340	WRKY3 WRKY DNA-binding protein 3 chr2:1014724-1016936 REVERSE LENGTH=513	7271.65	5908.56	5753.55	4551.51	7706.49	8728.81	7519.86	6959.89	6515.4	4157.67	6136.41	8336.1
	Bra026554	AT2G03340	WRKY3 WRKY DNA-binding protein 3 chr2:1014724-1016936 REVERSE LENGTH=513	5033.99	4731.79	4616.1	4125.14	4448.11	4020.15	3763.68	6301.9	6587.7	3732.07	5832.53	4070.1
	Bra016716	AT1G13960	WRKY4 WRKY DNA-binding protein 4 chr1:4776622-4779043 FORWARD LENGTH=514	2122.57	1546.35	1188.16	802.444	1314.66	1552.51	2353.32	1405.23	1572.31	1251.09	1520.42	1458.23
	Bra019697	AT1G13960	WRKY4 WRKY DNA-binding protein 4 chr1:4776622-4779043 FORWARD LENGTH=514	3051.34	3197.44	2456.05	3433.57	2947.82	3439.41	2321.48	3285.59	3411.77	3269.12	3532.41	3672.38
	Bra026869	AT1G13960	WRKY4 WRKY DNA-binding protein 4 chr1:4776622-4779043 FORWARD LENGTH=514	617.305	470.514	429.325	386.629	412.723	484.155	641.731	509.323	459.211	414.132	423.53	516.629
	Bra027057	AT1G62300	WRKY6, ATWRKY6 WRKY family transcription factor chr1:23016887-23019155 REVERSE LENGTH=553	1681.13	826.765	2110.52	799.373	3194.32	2730.47	1281.55	1186.88	1649.57	1749.41	1698.22	3334.96
	Bra034482	AT1G62300	WRKY6, ATWRKY6 WRKY family transcription factor chr1:23016887-23019155 REVERSE LENGTH=553	1141.33	811.486	1186.05	973.386	1643.26	1359.79	813.472	980.742	1118.67	1088.3	1005.49	1812.72
	Bra013779	AT4G24240	WRKY7, ATWRKY7 WRKY DNA-binding protein 7 chr4:12571930-12573446 FORWARD LENGTH=353	233.786	129.805	480.219	162.787	148.982	187.918	505.649	295.38	441.389	446.698	396.899	468.694
	Bra019239	AT4G24240	WRKY7, ATWRKY7 WRKY DNA-binding protein 7 chr4:12571930-12573446 FORWARD LENGTH=353	5877.06	3822.92	3083.79	2893.47	4589.84	4781.86	5998.25	4703.57	3512.54	2965.19	4495.78	4959.77
	Bra017561	AT5G46350	WRKY8	33.1725	81.1078	54.715	46.3607	46.3759	39.0327	39.2858	78.1623	55.6744	68.375	76.2414	64.8185
	Bra022033	AT5G46350	WRKY8	138.986	514.113	274.277	387.601	197.479	224.481	268.444	316.806	300.349	387.203	213.388	538.806
	Bra025021	AT5G46350	WRKY8	93.5582	278.267	233.646	366.78	279.579	255.36	102.158	408.95	152.986	238.185	99.9144	334.389
	Bra004285	AT1G68150	WRKY9	91.6509	91.5383	55.1267	118.018	207.952	90.5129	46.9283	40.5219	26.8773	39.6747	31.8242	91.4792
	Bra030847	AT1G55600	WRKY10, ATWRKY10, MINI3 WRKY DNA-binding protein 10 chr1:20774049-20776293 REVERSE LENGTH=485	139.754	183.241	223.283	290.046	113.281	134.353	153.772	139.518	209.857	314.63	146.054	120.605
	Bra030848	AT1G55600	WRKY10, ATWRKY10, MINI3 WRKY DNA-binding protein 10 chr1:20774049-20776293 REVERSE LENGTH=485	330.392	275.526	418.279	309.065	280.704	352.689	441.287	409.527	475.159	430.149	309.222	240.145
	Bra030976	AT1G55600	WRKY10, ATWRKY10, MINI3 WRKY DNA-binding protein 10 chr1:20774049-20776293 REVERSE LENGTH=485	195.065	126.735	164.055	163.701	87.8568	117.603	151.187	125.957	168.871	111.368	119.837	53.483
	Bra030978	AT1G55600	WRKY10, ATWRKY10, MINI3 WRKY DNA-binding protein 10 chr1:20774049-20776293 REVERSE LENGTH=485	206.157	188.675	291.47	492.573	463.296	234.581	347.834	164.75	228.582	581.825	189.431	204.841
	Bra037106	AT1G55600	WRKY10, ATWRKY10, MINI3 WRKY DNA-binding protein 10 chr1:20774049-20776293 REVERSE LENGTH=485	38.1395	60.546	52.1019	203.782	42.7691	344.153	83.6601	50.8733	65.6289	90.2182	81.0835	84.7455
	Bra038006	AT1G55600	WRKY10, ATWRKY10, MINI3 WRKY DNA-binding protein 10 chr1:20774049-20776293 REVERSE LENGTH=485	23.9015	31.0651	28.6998	27.0379	19.7812	26.7325	26.2699	25.6066	32.5005	45.5711	21.8697	37.8227
	Bra011282	AT4G31550	WRKY11, ATWRKY11 WRKY DNA-binding protein 11 chr4:15290065-15291458 REVERSE LENGTH=324	10648	7492.56	12538.2	11733.9	6289.37	5531.22	9301.58	8023.84	10485.6	10147.9	10971.4	4812.49
	Bra010231	AT4G31550	WRKY11, ATWRKY11 WRKY DNA-binding protein 11 chr4:15290065-15291458 REVERSE LENGTH=325	12434.2	8086.34	12208.9	8685.78	6731.65	5393.15	9166.24	8398.25	9664.36	9130.47	9856.79	6294.84
	Bra023998	AT4G31550	WRKY11, ATWRKY11 WRKY DNA-binding protein 11 chr4:15290065-15291458 REVERSE LENGTH=325	7909.4	5220.78	6630.22	8620.08	3547.43	4093.2	8031.73	4648.49	5861.22	8076.18	5766.58	4224.76
	Bra010683	AT4G39410	WRKY13, ATWRKY13 WRKY DNA-binding protein 13 chr4:18332937-18334789 REVERSE LENGTH=304	164.325	160.305	160.814	203.824	354.333	326.917	178.465	215.213	226.252	275.645	186.35	219.329
	Bra011861	AT4G39410	WRKY13, ATWRKY13 WRKY DNA-binding protein 13 chr4:18332937-18334789 REVERSE LENGTH=304	1443.03	1541.84	1436.06	1549.38	1398.43	1732.7	1652.22	1899.12	1682.17	1778.54	1666.43	1544.19
	Bra033616	AT4G39410	WRKY13, ATWRKY13 WRKY DNA-binding protein 13 chr4:18332937-18334789 REVERSE LENGTH=304	1473.33	1357.1	1106.7	1182.75	1446.43	1797.56	1627.82	1767.66	1749.2	1861.84	2080.7	2007.92
	Bra026228	AT1G30650	WRKY14, ATWRKY14, AR411 WRKY DNA-binding protein 14 chr1:10868612-10870973 FORWARD LENGTH=430	171.3	284.678	149.223	196.606	299.491	174.371	136.613	177.16	162.173	224.814	196.128	137.254
	Bra041029	AT1G30650	WRKY14, ATWRKY14, AR411 WRKY DNA-binding protein 14 chr1:10868612-10870973 FORWARD LENGTH=430	132.057	164.587	127.046	148.434	195.941	198.122	209.926	266.963	191.41	214.442	386.119	196.188
	Bra032174	AT2G23320	WRKY15 WRKY DNA-binding protein 15 chr2:9924998-9926154 FORWARD LENGTH=317	4280.26	4797.78	5867.62	6513.71	3455.94	3196.12	4288.36	4542.38	4565.17	4798.75	4023.37	2893.41
	Bra027598	AT5G45050	TTR1, ATWRKY16, WRKY16 Disease resistance protein (TIR-NBS-LRR class) chr5:18177016-18181805 REVERSE LENGTH=1372	2551.2	2335.13	2954.12	2075.7	1827.28	1871.32	2200.88	2920.49	2607.16	2675.11	2680	2197.48
	Bra032084	AT2G24570	WRKY17, ATWRKY17 WRKY DNA-binding protein 17 chr2:10437676-10439222 REVERSE LENGTH=321	5863.83	3463.24	5505.26	6557.99	4940.47	5424.05	5501.15	3943	3337.18	5330.03	3585.34	5070.25
	Bra010220	AT4G31800	WRKY18, ATWRKY18 WRKY DNA-binding protein 18 chr4:15383296-15384812 FORWARD LENGTH=310	5055	3959.43	4237.92	3092.04	6003.76	6297.07	4153.15	3828.82	4344.32	3842.88	3352.99	4248.43
	Bra011299	AT4G31800	WRKY18, ATWRKY18 WRKY DNA-binding protein 18 chr4:15383296-15384812 FORWARD LENGTH=310	12637.2	11276.6	15957.4	11854.1	11054	9475.78	13446.5	11426.9	12744.5	14002.6	11280.8	9311.83
	Bra019123	AT4G31800	WRKY18, ATWRKY18 WRKY DNA-binding protein 18 chr4:15383296-15384812 FORWARD LENGTH=310	8821.74	9335.27	8826.89	7390.07	9202.83	7933.92	7489.84	7835.69	9281.68	8791.71	7271.03	8414.45
	Bra023983	AT4G31800	WRKY18, ATWRKY18 WRKY DNA-binding protein 18 chr4:15383296-15384812 FORWARD LENGTH=310	1251.58	2136.49	2449.02	1932.46	1425.35	1781.74	1867.87	2256.33	2235.09	1750.18	2366.08	2057.6
	Bra000758	AT4G12020	WRKY19, ATWRKY19, MAPKKK11, MEKK4 protein kinase family protein chr4:7201656-7208596 FORWARD LENGTH=1798	2807.58	2853.72	3164.99	2491.81	2100.52	2091.92	2446.45	3002.7	3025.68	2848.93	3158.11	2372.74
	Bra029432	AT4G12020	WRKY19, ATWRKY19, MAPKKK11, MEKK4 protein kinase family protein chr4:7201656-7208596 FORWARD LENGTH=1798	963.356	592.458	607.944	542.111	618.966	387.676	65.7331	128.513	57.7988	91.8612	284.241	178.85
	Bra029454	AT4G12020	WRKY19, ATWRKY19, MAPKKK11, MEKK4 protein kinase family protein chr4:7201656-7208596 FORWARD LENGTH=1798	358.239	353.735	659.528	424.587	199.728	377.276	61.0576	123.863	60.1654	32.9504	91.9513	40.161
	Bra002828	AT5G56270	WRKY2, ATWRKY2 WRKY DNA-binding protein 2 chr5:22780816-22783137 FORWARD LENGTH=687	2220.28	1433.96	1460.78	1259.94	1595.64	1398.04	2062.67	1768.96	1549.81	1846.57	1519.65	1526.72
	Bra028939	AT5G56270	WRKY2, ATWRKY2 WRKY DNA-binding protein 2 chr5:22780816-22783137 FORWARD LENGTH=687	479.425	237.01	370.126	433.478	379.18	301.897	1378.79	1106.02	1092.87	884.143	1035.97	915.443
	Bra035325	AT4G26640	WRKY20, AtWRKY20 WRKY family transcription factor family protein chr4:13437298-13439774 REVERSE LENGTH=485	2736.7	3913.75	3048.9	5161.58	3528.77	2540.92	3488.18	3785.44	3536.87	3948.4	3839.51	3530.77
	Bra010431	AT4G26640	WRKY20, AtWRKY20 WRKY family transcription factor family protein chr4:13437298-13440693 REVERSE LENGTH=557	7233.59	7865.51	6937.3	7166.09	5147.72	5892.31	6046.43	5772.18	7107.13	6646.19	6835.93	5878.96
	Bra019095	AT4G26640	WRKY20, AtWRKY20 WRKY family transcription factor family protein chr4:13437298-13440693 REVERSE LENGTH=557	3558.64	1847.45	1922.27	1364.57	1812.22	1621.96	216.781	212.24	293.068	392.684	336.231	262.426
	Bra026414	AT4G26640	WRKY20, AtWRKY20 WRKY family transcription factor family protein chr4:13437298-13440693 REVERSE LENGTH=557	2364.07	2295.78	3070.08	2763.68	2300.93	2492.64	2848.71	3175.5	3266.66	2829.29	2913.21	2663.19
	Bra028971	AT4G26640	WRKY20, AtWRKY20 WRKY family transcription factor family protein chr4:13437298-13440693 REVERSE LENGTH=557	92.5306	102.973	84.3484	45.1926	178.723	152.537	115.091	140.348	90.6069	90.6336	128.792	83.8031
	Bra018303	AT2G30590	WRKY21 WRKY DNA-binding protein 21 chr2:13033891-13035303 FORWARD LENGTH=380	4292.86	3363.42	3504.92	2961.3	3441.44	3574.37	4780.59	4431.71	3539.49	2712.08	3516.18	3051.47
	Bra021652	AT2G30590	WRKY21 WRKY DNA-binding protein 21 chr2:13033891-13035303 FORWARD LENGTH=380	18608.2	19070.7	18278.2	17438	17652.7	17890.9	19824.4	20209.3	15464.2	13843.4	15547.7	13247.7
	Bra022808	AT2G30590	WRKY21 WRKY DNA-binding protein 21 chr2:13033891-13035303 FORWARD LENGTH=380	14510.2	11918.4	11684.3	10680.6	11679.2	13253	13607.2	11588.9	11131.7	9910.63	10428.5	10940.8
	Bra037368	AT4G01250	WRKY22, AtWRKY22 WRKY family transcription factor chr4:522839-524129 REVERSE LENGTH=298	3044.5	1589.7	4234.12	6162.35	1488.82	1313.38	3339.72	1422.69	2231.14	3274.97	2808.67	1011.66
	Bra004466	AT2G47260	WRKY23, ATWRKY23 WRKY DNA-binding protein 23 chr2:19405045-19406446 REVERSE LENGTH=337	387.225	499.527	818.434	645.536	1131.26	1159.24	617.945	638.79	664.795	705.4	517.229	856.481
	Bra021393	AT2G47260	WRKY23, ATWRKY23 WRKY DNA-binding protein 23 chr2:19405045-19406446 REVERSE LENGTH=337	1640.33	3694.86	4742.69	8266.22	2940.86	3636.45	1535.16	2903.81	4812.61	7999.09	6057.86	3858.68
	Bra025490	AT5G41570	WRKY24, ATWRKY24 WRKY DNA-binding protein 24 chr5:16624220-16625689 FORWARD LENGTH=179	396.379	503.478	296.886	383.685	352.472	424.14	454.01	399.314	452.232	439.622	415.477	701.691
	Bra018325	AT2G30250	WRKY25, ATWRKY25 WRKY DNA-binding protein 25 chr2:12903553-12905089 REVERSE LENGTH=393	3057.45	3431.12	2283.28	4074.59	2336.29	2837.3	3470.95	3405.69	4729.7	5970.37	4584.58	5373.14
	Bra021623	AT2G30250	WRKY25, ATWRKY25 WRKY DNA-binding protein 25 chr2:12903553-12905089 REVERSE LENGTH=393	11579.2	14479	15181.1	18487.3	13439.2	11712.6	13451.3	15155.8	14874.2	16650.3	11023.6	16494.4
	Bra022786	AT2G30250	WRKY25, ATWRKY25 WRKY DNA-binding protein 25 chr2:12903553-12905089 REVERSE LENGTH=393	7942.11	8049.55	7290.11	9080.05	5819.23	5748.47	7821.21	6829.97	8495.1	10670.9	7412.88	7340.45
	Bra028707	AT5G07100	WRKY26 WRKY DNA-binding protein 26 chr5:2204313-2205647 FORWARD LENGTH=309	8353.58	3720.08	3509.98	2479.8	5800.44	5237.06	6370.19	2569.21	2403.82	1913.22	2365.52	3937.72
	Bra022612	AT5G52830	WRKY27, ATWRKY27 WRKY DNA-binding protein 27 chr5:21410996-21412218 FORWARD LENGTH=348	809.302	1106.79	759.792	861.186	839.115	1214.85	932.045	1064.86	963.731	1247.11	1125.03	1118.5
	Bra012614	AT4G18170	WRKY28, ATWRKY28 WRKY DNA-binding protein 28 chr4:10061508-10062691 FORWARD LENGTH=318	824.008	2061.92	2046.31	2089.56	2283.48	2066.3	286.074	1071.39	601.403	1074.68	671.48	2183.71
	Bra013289	AT4G18170	WRKY28, ATWRKY28 WRKY DNA-binding protein 28 chr4:10061508-10062691 FORWARD LENGTH=318	40.9017	56.301	102.772	139.798	396.138	224.094	45.5873	56.7815	48.1562	45.6523	44.571	293.098
	Bra040926	AT4G18170	WRKY28, ATWRKY28 WRKY DNA-binding protein 28 chr4:10061508-10062691 FORWARD LENGTH=318	51.0411	74.043	81.2947	99.5371	119.166	406.593	341.646	144.213	113.304	101.448	86.5558	493.339
	Bra013708	AT4G23550	WRKY29, ATWRKY29 WRKY family transcription factor chr4:12291831-12293088 FORWARD LENGTH=304	119.752	85.4463	179.628	94.9362	95.748	144.795	201.791	127.709	53.1431	67.8332	63.4019	97.3333
	Bra019297	AT4G23550	WRKY29, ATWRKY29 WRKY family transcription factor chr4:12291831-12293088 FORWARD LENGTH=304	195.408	218.425	132.631	57.504	473.681	353.935	123.92	74.7313	32.8813	29.6918	40.13	239.593
	Bra020814	AT4G23550	WRKY29, ATWRKY29 WRKY family transcription factor chr4:12291831-12293088 FORWARD LENGTH=304	107.564	88.0441	62.8401	37.4348	214.086	192.036	50.3758	37.9611	23.3289	28.4845	53.3058	71.0585
	Bra009734	AT5G24110	WRKY30, ATWRKY30 WRKY DNA-binding protein 30 chr5:8153416-8154633 REVERSE LENGTH=303	468.415	520.62	700.211	388.824	442.991	489.216	280.621	379.315	305.223	507.88	222.452	401.306
	Bra026467	AT5G24110	WRKY30, ATWRKY30 WRKY DNA-binding protein 30 chr5:8153416-8154633 REVERSE LENGTH=303	659.201	597.139	1248.43	460.235	359.07	309.01	514.917	1233.8	893.271	1263.38	1014.25	489.703
	Bra013584	AT4G22070	WRKY31, ATWRKY31 WRKY DNA-binding protein 31 chr4:11691381-11694234 REVERSE LENGTH=538	3908.5	6047.8	4775.38	6816.02	4349.32	4591.83	1513.16	4698.83	5605.45	5398.62	5403.73	5662.95
	Bra010266	AT4G30935	WRKY32, ATWRKY32 WRKY DNA-binding protein 32 chr4:15051916-15053908 REVERSE LENGTH=466	565.803	411.205	593.425	437.735	550.157	577.815	534.222	484.351	417.768	596.177	554.776	511.451
	Bra024035	AT4G30935	WRKY32, ATWRKY32 WRKY DNA-binding protein 32 chr4:15051916-15053908 REVERSE LENGTH=466	6680.83	6080.55	6711.18	4468.21	6869.87	6356.78	3687.42	3648.38	2940.29	3054.35	3204.67	3228.78
	Bra000064	AT2G38470	WRKY33, ATWRKY33 WRKY DNA-binding protein 33 chr2:16108476-16110539 FORWARD LENGTH=519	6245.72	4482.42	6533.12	5538.26	2403.25	2703.29	401.333	243.139	287.222	363.85	93.6427	191.064
	Bra005104	AT2G38470	WRKY33, ATWRKY33 WRKY DNA-binding protein 33 chr2:16108476-16110539 FORWARD LENGTH=519	2330.44	1919.57	2959.49	3114.14	943.198	1144.61	1391.59	1119.74	1341.63	2018.66	1518.09	338.1
	Bra017117	AT2G38470	WRKY33, ATWRKY33 WRKY DNA-binding protein 33 chr2:16108476-16110539 FORWARD LENGTH=519	2801.43	1809.83	3088.03	2263.56	833.157	714.471	3430.45	1688.7	2595.4	3249.28	2660.24	854.277
	Bra019105	AT4G26440	WRKY34, ATWRKY34, MSP3 WRKY DNA-binding protein 34 chr4:13357596-13359550 REVERSE LENGTH=568	48.8866	55.0656	63.6998	66.0418	80.7541	66.185	76.3459	41.8405	99.5688	84.5394	82.904	90.6688
	Bra026438	AT4G26440	WRKY34, ATWRKY34, MSP3 WRKY DNA-binding protein 34 chr4:13357596-13359550 REVERSE LENGTH=568	17.8221	22.858	40.9604	23.886	25.3692	46.4382	46.0806	33.7402	36.2602	50.0097	18.2403	21.998
	Bra005388	AT2G34830	WRKY35, MEE24, AtWRKY35 WRKY DNA-binding protein 35 chr2:14693839-14696378 REVERSE LENGTH=427	99.5011	82.5831	66.4311	65.4337	49.7104	69.4032	60.8974	54.9115	81.272	59.2395	66.9844	43.2083
	Bra021934	AT2G34830	WRKY35, MEE24, AtWRKY35 WRKY DNA-binding protein 35 chr2:14693839-14696378 REVERSE LENGTH=427	130.527	137.625	273.092	326.402	100.922	124.114	138.343	106.168	250.474	419.259	257.954	173.205
	Bra007884	AT1G69810	WRKY36, ATWRKY36 WRKY DNA-binding protein 36 chr1:26277238-26279116 REVERSE LENGTH=387	226.14	152.528	240.565	214.286	244.121	211.036	146.446	123.837	87.8728	114.355	78.1769	43.3011
	Bra002421	AT5G22570	WRKY38, ATWRKY38 WRKY DNA-binding protein 38 chr5:7495608-7496707 REVERSE LENGTH=289	71.1049	26.3543	45.6677	50.8143	171.004	157.157	160.296	66.4082	29.2772	44.7315	75.6373	37.1352
	Bra020196	AT5G22570	WRKY38, ATWRKY38 WRKY DNA-binding protein 38 chr5:7495608-7496707 REVERSE LENGTH=289	821.716	167.354	320.63	138.916	1788.89	1712.82	73.0084	48.536	93.1814	68.5186	52.454	96.1498
	Bra020197	AT5G22570	WRKY38, ATWRKY38 WRKY DNA-binding protein 38 chr5:7495608-7496707 REVERSE LENGTH=289	833.851	212.676	248.348	87.6833	2244.33	2282.41	49.6723	36.5622	26.5218	23.6623	35.0233	41.6287
	Bra001117	AT3G04670	WRKY39, ATWRKY39 WRKY DNA-binding protein 39 chr3:1266530-1267691 REVERSE LENGTH=330	4741.7	4583.03	4852.05	3644.17	6526.73	5711.19	5824.5	4434.68	4573.94	2805.25	4647.96	5502.95
	Bra040396	AT3G04670	WRKY39, ATWRKY39 WRKY DNA-binding protein 39 chr3:1266530-1267691 REVERSE LENGTH=330	2212.59	1708.6	1663.83	1465.7	2817.48	2613.43	1707.1	1441.53	1348.21	953.513	1188.05	2260.09
	Bra003588	AT1G80840	WRKY40, ATWRKY40 WRKY DNA-binding protein 40 chr1:30383834-30385356 FORWARD LENGTH=302	3080.14	865.786	1344.11	2360.57	647.045	566.175	1666.27	913.019	1376.59	1804.04	2097.64	469.892
	Bra008435	AT1G80840	WRKY40, ATWRKY40 WRKY DNA-binding protein 40 chr1:30383834-30385356 FORWARD LENGTH=302	15697.9	15671.8	21642.9	20990.2	5403.68	5564.14	15061.4	16517	22039.4	23950.2	22244.2	6012.75
	Bra035148	AT1G80840	WRKY40, ATWRKY40 WRKY DNA-binding protein 40 chr1:30383834-30385356 FORWARD LENGTH=302	7850.71	10150.3	14991.6	11162.8	3296.04	2614.31	7392.71	9402.4	15873.7	14601	17545.8	4606.26
	Bra033158	AT4G11070	WRKY41, AtWRKY41 WRKY family transcription factor chr4:6759303-6760763 FORWARD LENGTH=313	3446.95	2368.63	5064.82	3659.65	769.724	736.482	2456.21	2291.67	3169.51	3208.58	1826.33	655.333
	Bra000793	AT4G04450	WRKY42, AtWRKY42 WRKY family transcription factor chr4:2218379-2221113 FORWARD LENGTH=528	535.131	393.121	501.044	333.689	705.972	662.834	507.96	586.796	323.537	227.174	290.749	542.189
	Bra029491	AT4G04450	WRKY42, AtWRKY42 WRKY family transcription factor chr4:2218379-2221113 FORWARD LENGTH=528	118.1	173.851	172.24	251.249	105.418	185.445	123.92	166.842	125.824	120.687	158.141	92.6318
	Bra005210	AT2G37260	TTG2, ATWRKY44, WRKY44, DSL1 WRKY family transcription factor family protein chr2:15645277-15646792 FORWARD LENGTH=429	516.113	384.046	574.525	654.888	273.148	229.783	252.183	234.168	355.461	291.65	220.167	117.243
	Bra023112	AT2G37260	TTG2, ATWRKY44, WRKY44, DSL1 WRKY family transcription factor family protein chr2:15645277-15646792 FORWARD LENGTH=429	561.575	457.785	505.413	659.727	374.63	349.804	164.649	245.736	352.719	349.577	437.669	172.445
	Bra040557	AT3G01970	WRKY45, ATWRKY45 WRKY DNA-binding protein 45 chr3:326614-327159 REVERSE LENGTH=147	2793.23	2322.51	2839.31	2222.59	2365.24	1981.67	1946.73	1677.47	1810	1298.23	1422.76	1440.06
	Bra000423	AT2G46400	WRKY46, ATWRKY46 WRKY DNA-binding protein 46 chr2:19043676-19044754 REVERSE LENGTH=295	278.789	738.592	1029.1	808.355	425.373	395.591	275.655	448.88	514.528	679.907	412.307	413.001
	Bra004540	AT2G46400	WRKY46, ATWRKY46 WRKY DNA-binding protein 46 chr2:19043676-19044754 REVERSE LENGTH=295	6760.98	4972.39	6853.76	7219.47	5867.23	5246.36	8837.67	5761.32	7791.84	10355.2	7873.57	4732.51
	Bra014426	AT2G46400	WRKY46, ATWRKY46 WRKY DNA-binding protein 46 chr2:19043676-19044754 REVERSE LENGTH=295	3363.12	1480.05	4916.87	4707.26	1327.5	1585.38	2439.91	2554.6	2784.32	8170.92	904.613	1169.03
	Bra036315	AT4G01720	WRKY47, AtWRKY47 WRKY family transcription factor chr4:744949-748219 FORWARD LENGTH=489	9016.89	9587.24	10885.4	7572.91	10025.9	10406.4	8058.69	8604.27	7434.73	4806.61	5938.01	7628.82
	Bra010032	AT5G49520	WRKY48, ATWRKY48 WRKY DNA-binding protein 48 chr5:20090890-20092867 FORWARD LENGTH=399	5960.18	9587.03	11427.8	13866.7	4875.45	4496.77	6364.65	8813.89	11482.1	12203.8	11878.5	5677.68
	Bra020628	AT5G49520	WRKY48, ATWRKY48 WRKY DNA-binding protein 48 chr5:20090890-20092867 FORWARD LENGTH=399	1223.76	1509.46	1864.95	2203.91	1315.6	1346.01	825.371	1744.86	1197.96	2124.82	1869.82	2429.73
	Bra036138	AT5G49520	WRKY48, ATWRKY48 WRKY DNA-binding protein 48 chr5:20090890-20092867 FORWARD LENGTH=399	1184.15	1569.54	1904.96	2543.27	1717.65	1632.65	839.86	1489.23	2403.46	2248.34	2276.85	1857.24
	Bra027480	AT5G43290	WRKY49, ATWRKY49 WRKY DNA-binding protein 49 chr5:17371987-17373083 REVERSE LENGTH=274	196.516	162.51	174.614	88.8481	394.159	313.357	456.933	159.022	53.6592	106.987	91.3956	163.812
	Bra009885	AT5G26170	WRKY50, ATWRKY50 WRKY DNA-binding protein 50 chr5:9147176-9148128 REVERSE LENGTH=173	2007.23	1072.72	1406.58	980.476	1166.06	929.441	1568.47	1093.37	1191.18	927.157	846.188	888.056
	Bra020546	AT5G26170	WRKY50, ATWRKY50 WRKY DNA-binding protein 50 chr5:9147176-9148128 REVERSE LENGTH=173	1910.84	1673.53	2365.65	2016.34	1697.7	1703	1879.07	1829.35	1764.58	1776.18	1196.18	1529.33
	Bra036563	AT5G26170	WRKY50, ATWRKY50 WRKY DNA-binding protein 50 chr5:9147176-9148128 REVERSE LENGTH=173	1494.71	903.453	1005.47	763.082	912.84	806.087	1147.44	676.542	884.981	777.227	519.74	742.66
	Bra024328	AT5G64810	WRKY51, ATWRKY51 WRKY DNA-binding protein 51 chr5:25908415-25909687 FORWARD LENGTH=194	175.259	176.504	127.348	104.941	334.734	201.87	79.9227	88.6088	83.6614	49.864	114.863	46.9289
	Bra031900	AT5G64810	WRKY51, ATWRKY51 WRKY DNA-binding protein 51 chr5:25908415-25909687 FORWARD LENGTH=194	1076.94	909.579	988.86	539.574	1193.43	1351.91	418.531	538.075	418.105	256.101	407.353	189.067
	Bra037796	AT5G64810	WRKY51, ATWRKY51 WRKY DNA-binding protein 51 chr5:25908415-25909687 FORWARD LENGTH=194	1045.18	409.768	539.865	225.408	1083.51	948.717	80.3773	65.0895	193.425	81.1577	61.4775	63.4361
	Bra013732	AT4G23810	WRKY53, ATWRKY53 WRKY family transcription factor chr4:12392666-12393739 REVERSE LENGTH=324	2278.63	1369.47	2280.91	2131.33	693.585	734.286	1541.94	974.372	999.758	1798.4	787.676	552.981
	Bra019265	AT4G23810	WRKY53, ATWRKY53 WRKY family transcription factor chr4:12392666-12393739 REVERSE LENGTH=324	4008.59	1614.37	3864.21	2364.02	644.504	640.083	2498.41	1365.97	1635.4	3394.1	1126.52	633.921
	Bra000203	AT2G40750	WRKY54, ATWRKY54 WRKY DNA-binding protein 54 chr2:17000636-17002354 REVERSE LENGTH=346	1196.28	1866.51	1366.9	730.527	1528.54	1520.34	744.569	284.981	176.982	235.981	298.828	303.579
	Bra004586	AT2G40750	WRKY54, ATWRKY54 WRKY DNA-binding protein 54 chr2:17000636-17002354 REVERSE LENGTH=346	1594.04	2422.47	1388.68	577.639	1479.73	1543.95	2183.29	937.529	597.74	315.154	496.724	1475.12
	Bra016974	AT2G40750	WRKY54, ATWRKY54 WRKY DNA-binding protein 54 chr2:17000636-17002354 REVERSE LENGTH=346	8443.97	3406.34	4265.95	3291.66	8933.83	7500.76	7293.05	2877.85	2216.03	1964.84	2435.18	4079.98
	Bra000202	AT2G40740	WRKY55, ATWRKY55 WRKY DNA-binding protein 55 chr2:16997177-16999276 FORWARD LENGTH=292	1590.93	1237.45	1448.03	803.518	1045.3	1042.91	1859.12	2322.82	2023.91	1455.04	1087.24	514.87
	Bra014693	AT2G40740	WRKY55, ATWRKY55 WRKY DNA-binding protein 55 chr2:16997177-16999276 FORWARD LENGTH=292	269.817	305.251	218.479	279.815	231.73	289.962	307.712	330.85	309.01	276.122	336.306	317.675
	Bra016975	AT2G40740	WRKY55, ATWRKY55 WRKY DNA-binding protein 55 chr2:16997177-16999276 FORWARD LENGTH=292	391.291	447.95	267.01	486.139	204.408	247.259	456.018	432.963	630.75	573.41	463.783	452.439
	Bra027675	AT1G64000	WRKY56, ATWRKY56 WRKY DNA-binding protein 56 chr1:23747434-23748883 FORWARD LENGTH=195	45.9877	63.8866	49.7216	44.3297	64.0025	41.346	41.2664	42.5358	116.309	42.8748	265.88	73.5303
	Bra027768	AT1G64000	WRKY56, ATWRKY56 WRKY DNA-binding protein 56 chr1:23747434-23748883 FORWARD LENGTH=195	55.9789	41.3999	53.3268	100.649	41.7283	166.863	114.393	138.93	108.59	183.686	81.874	93.6459
	Bra004002	AT1G69310	WRKY57, ATWRKY57 WRKY DNA-binding protein 57 chr1:26056118-26057909 REVERSE LENGTH=287	893.75	1298.04	1582.97	678.108	827.814	1098.46	1058.88	1862.36	1546.09	1739.9	1807.59	1295.95
	Bra004370	AT1G69310	WRKY57, ATWRKY57 WRKY DNA-binding protein 57 chr1:26056118-26057909 REVERSE LENGTH=287	565.269	1266.28	1489.24	1469.26	963.554	926.436	796.888	1666.92	2056.98	1480.4	1947.39	1375.36
	Bra038313	AT1G69310	WRKY57, ATWRKY57 WRKY DNA-binding protein 57 chr1:26056118-26057909 REVERSE LENGTH=287	953.706	1091.78	1189.35	1030.2	782.557	749.791	710.287	1308.48	1260.46	1124.1	1035.14	987.593
	Bra030273	AT2G21900	WRKY59, ATWRKY59 WRKY DNA-binding protein 59 chr2:9334149-9336222 REVERSE LENGTH=202	22.2376	31.7409	36.2535	20.1174	14.4297	22.241	17.5271	31.4866	23.3534	19.4246	14.4976	192.814
	Bra031221	AT2G21900	WRKY59, ATWRKY59 WRKY DNA-binding protein 59 chr2:9334149-9336222 REVERSE LENGTH=202	114.179	122.089	156.863	155.26	148.76	234.921	170.882	142.845	167.368	301.786	178.7	214.536
	Bra016535	AT1G18860	WRKY61, ATWRKY61 WRKY DNA-binding protein 61 chr1:6509494-6511209 FORWARD LENGTH=480	419.123	328.889	412.883	573.415	338.324	519.068	674.23	343.945	613.093	483.093	533.794	514.059
	Bra025692	AT1G18860	WRKY61, ATWRKY61 WRKY DNA-binding protein 61 chr1:6509494-6511209 FORWARD LENGTH=480	86.0819	23.1153	25.5333	22.3208	41.2353	19.8413	13.6226	18.4095	16.3311	21.5714	14.5819	20.8604
	Bra025693	AT1G18860	WRKY61, ATWRKY61 WRKY DNA-binding protein 61 chr1:6509494-6511209 FORWARD LENGTH=480	496.028	318.861	264.16	216.685	184.156	200.955	195.008	191.784	206.195	130.632	185.556	355.341
	Bra031053	AT1G18860	WRKY61, ATWRKY61 WRKY DNA-binding protein 61 chr1:6509494-6511209 FORWARD LENGTH=480	249.491	287.455	434.176	390.319	398.019	316.022	332.1	402.482	468.89	427.582	428.992	657.834
	Bra023211	AT5G01900	WRKY62, ATWRKY62 WRKY DNA-binding protein 62 chr5:351136-352013 REVERSE LENGTH=263	3146.88	1388.78	1676.1	1401.36	3242.01	3114.14	1628.39	1181.53	1248.33	952.654	970.582	709.838
	Bra028918	AT5G01900	WRKY62, ATWRKY62 WRKY DNA-binding protein 62 chr5:351136-352013 REVERSE LENGTH=263	625.431	346.532	202.889	273.037	550.543	483.203	970.166	717.487	602.692	452.602	370.258	358.608
	Bra010839	AT1G29280	WRKY65, ATWRKY65 WRKY DNA-binding protein 65 chr1:10236589-10237467 FORWARD LENGTH=259	2860.32	2647.95	3383.19	1895.03	2177.19	1728.82	2655.28	2727.88	2441.14	1525.03	1881.67	1001.26
	Bra032300	AT1G29280	WRKY65, ATWRKY65 WRKY DNA-binding protein 65 chr1:10236589-10237467 FORWARD LENGTH=259	371.79	331.259	356.658	368.8	400.426	371.582	357.283	367.761	336.803	173.947	211.943	109.658
	Bra008454	AT1G66550	WRKY67, ATWRKY67 WRKY DNA-binding protein 67 chr1:24828537-24829589 FORWARD LENGTH=249	123.816	206.002	124.223	122.181	102.692	108.405	112.733	177.936	150.502	148.08	80.6061	119.025
	Bra008456	AT1G66550	WRKY67, ATWRKY67 WRKY DNA-binding protein 67 chr1:24828537-24829589 FORWARD LENGTH=249	796.594	349.212	610.916	619.027	369.418	182.712	302.526	273.499	378.611	522.36	323.447	212.954
	Bra008459	AT1G66550	WRKY67, ATWRKY67 WRKY DNA-binding protein 67 chr1:24828537-24829589 FORWARD LENGTH=249	237.541	217.898	396.785	295.975	99.1438	84.4322	142.749	159.066	172.938	252.721	153.196	89.5482
	Bra007674	AT3G62340	WRKY68, AtWRKY68 WRKY family transcription factor chr3:23069628-23070634 REVERSE LENGTH=277	35.3439	37.9872	30.8025	16.483	38.4641	24.6447	27.0638	19.4077	31.6793	42.7158	40.9335	39.8696
	Bra007413	AT3G58710	WRKY69, ATWRKY69 WRKY DNA-binding protein 69 chr3:21715192-21716766 FORWARD LENGTH=271	1053.24	548.36	465.58	663.796	668.666	583.851	1385.56	656.05	736.574	719.661	589.5	887.694
	Bra014556	AT3G58710	WRKY69, ATWRKY69 WRKY DNA-binding protein 69 chr3:21715192-21716766 FORWARD LENGTH=271	1424.93	694.26	615.917	967.315	850.889	952.249	1744.64	1022.47	894.451	813.611	600.954	1182.18
	Bra003239	AT3G56400	WRKY70, ATWRKY70 WRKY DNA-binding protein 70 chr3:20909082-20910409 REVERSE LENGTH=294	7140.69	4162.08	4330.33	3357.48	6940.68	7420.33	4857.97	3475.15	3709.71	2982.17	3542.26	2825.32
	Bra007243	AT3G56400	WRKY70, ATWRKY70 WRKY DNA-binding protein 70 chr3:20909082-20910409 REVERSE LENGTH=294	6506.88	2148.64	2212.71	1700.65	4182.83	5076.93	6315.39	1996.76	1606.96	1627	1977.88	3446.92
	Bra014692	AT3G56400	WRKY70, ATWRKY70 WRKY DNA-binding protein 70 chr3:20909082-20910409 REVERSE LENGTH=294	7287.69	3879.8	4282.5	3367.22	6288.93	5909.48	4640.5	3336.96	3654.56	2735.96	3863.18	2498.36
	Bra030178	AT1G29860	WRKY71, ATWRKY71 WRKY DNA-binding protein 71 chr1:10454482-10455652 FORWARD LENGTH=282	232.067	344.227	145.055	181.635	311.078	210.451	314.058	150.364	144.815	107.572	108.893	344.727
	Bra032340	AT1G29860	WRKY71, ATWRKY71 WRKY DNA-binding protein 71 chr1:10454482-10455652 FORWARD LENGTH=282	242.785	226.535	171.447	290.462	224.977	303.863	346.048	220.901	342.895	366.067	322.699	220.197
	Bra006283	AT5G15130	WRKY72, ATWRKY72 WRKY DNA-binding protein 72 chr5:4904426-4906879 FORWARD LENGTH=548	293.092	377.352	184.28	271.021	264.768	312.283	403.782	338.995	196.519	370.936	303.15	304.509
	Bra008719	AT5G15130	WRKY72, ATWRKY72 WRKY DNA-binding protein 72 chr5:4904426-4906879 FORWARD LENGTH=548	152.32	197.949	98.4769	155.421	155.049	177.786	118.99	167.561	164.932	132.728	117.054	195.072
	Bra023505	AT5G15130	WRKY72, ATWRKY72 WRKY DNA-binding protein 72 chr5:4904426-4906879 FORWARD LENGTH=548	258.991	230.154	203.718	204.953	246.906	241.662	302.982	437.065	371.185	349.795	269.945	256.825
	Bra040505	AT5G15130	WRKY72, ATWRKY72 WRKY DNA-binding protein 72 chr5:4904426-4906879 FORWARD LENGTH=548	124.087	35.5084	66.8428	28.8829	138.414	56.4657	53.0512	100.404	109.738	30.9041	44.7862	72.2856
	Bra010005	AT5G28650	WRKY74, ATWRKY74 WRKY DNA-binding protein 74 chr5:10677790-10678945 REVERSE LENGTH=330	3938.62	3495.38	4381.83	3309	4556.29	3042.24	2835.44	2046.48	2169.99	1296.02	1103.72	2404.08
	Bra020617	AT5G28650	WRKY74, ATWRKY74 WRKY DNA-binding protein 74 chr5:10677790-10678945 REVERSE LENGTH=330	2385.13	1839.71	1737.73	1271.54	2308.87	1815.27	2609.3	2024.66	1538.74	1148.69	1709.43	1865.83
	Bra006178	AT5G13080	WRKY75, ATWRKY75 WRKY DNA-binding protein 75 chr5:4149928-4151019 REVERSE LENGTH=145	59.9512	63.4765	63.3467	58.1259	231.974	199.565	24.8286	22.2611	23.9477	17.1136	53.268	152.787
	Bra008858	AT5G13080	WRKY75, ATWRKY75 WRKY DNA-binding protein 75 chr5:4149928-4151019 REVERSE LENGTH=145	369.974	250.824	199.25	118.852	472.469	375.873	168.276	114.484	114.894	105.967	114.512	411.332
	Bra000362	AT2G44745	WRKY family transcription factor	120.218	112.589	93.6056	58.6626	357.203	241.687	162.162	86.3388	176.362	93.5958	224.801	116.671
	Bra004864	AT2G44745	WRKY family transcription factor	1341.13	922.113	996.259	701.787	1466.01	1210.34	877.143	689.813	861.678	1088.02	972.193	746.526
	Bra037637	AT2G44745	WRKY family transcription factor	14.2117	13.3003	12.601	15.6471	13.0812	18.4168	13.8403	15.2026	21.8797	12.1655	14.0127	15.613
	Bra023982	AT4G31805	WRKY family transcription factor	124.82	94.1018	132.335	83.2158	317.183	236.211	154.994	109.435	119.449	132.388	232.103	245.579
bZIP	Bra010035	AT5G49450	AtbZIP1, bZIP1 basic leucine-zipper 1 chr5:20052145-20052582 FORWARD LENGTH=145	5264.43	1258.89	1220.31	1010.7	5363.39	4811.26	3600.81	1376.12	831.148	771.469	884.09	3588.91
	Bra024478	AT2G18160	ATbZIP2, GBF5, bZIP2 basic leucine-zipper 2 chr2:7898288-7898803 REVERSE LENGTH=171	1589.52	1577.87	1334.11	1542.54	1456.14	1501.98	1628.37	1882.68	1994.59	1548.28	1906.48	1825.37
	Bra037235	AT2G18160	ATbZIP2, GBF5, bZIP2 basic leucine-zipper 2 chr2:7898288-7898803 REVERSE LENGTH=171	4540.36	5178.93	5452.47	3841.54	4661.94	4023.37	4508.2	7276.67	7382.76	4342.96	7588.73	5468.05
	Bra039631	AT2G18160	ATbZIP2, GBF5, bZIP2 basic leucine-zipper 2 chr2:7898288-7898803 REVERSE LENGTH=171	1967.35	3025.25	2619.67	1837.76	3088.87	2632.64	2595.31	2979.9	3369	2303.01	3219.86	3054.5
	Bra006324	AT5G15830	AtbZIP3, bZIP3 basic leucine-zipper 3 chr5:5168591-5169151 FORWARD LENGTH=186	138.763	135.635	213.086	100.627	262.018	257.633	82.5991	104.818	244.639	134.682	97.6369	403.962
	Bra008670	AT5G15830	AtbZIP3, bZIP3 basic leucine-zipper 3 chr5:5168591-5169151 FORWARD LENGTH=186	227.004	170.48	192.721	200.671	268.246	353.445	291.359	120.386	174.296	157.684	146.975	390.802
	Bra023540	AT5G15830	AtbZIP3, bZIP3 basic leucine-zipper 3 chr5:5168591-5169151 FORWARD LENGTH=186	89.2535	132.686	169.425	72.1168	272.204	155.69	50.7011	100.61	52.3529	49.7497	61.2151	113.726
	Bra027855	AT1G59530	ATbZIP4, bZIP4 basic leucine-zipper 4 chr1:21868262-21868708 FORWARD LENGTH=148	214.824	289.61	270.344	238.051	171.042	169.019	196.158	244.296	271.907	331.314	65.1198	59.8504
	Bra031845	AT3G49760	AtbZIP5, bZIP5 basic leucine-zipper 5 chr3:18455569-18456039 REVERSE LENGTH=156	407.176	339.326	322.722	497.935	535.083	489.046	380.25	294.39	322.111	325.205	434.397	482.695
	Bra036025	AT3G49760	AtbZIP5, bZIP5 basic leucine-zipper 5 chr3:18455569-18456039 REVERSE LENGTH=156	49.1225	35.4598	39.1504	102.335	40.3204	36.0961	59.7527	30.6884	61.5688	51.3751	55.6342	51.9244
	Bra011780	AT4G37730	AtbZIP7, bZIP7 basic leucine-zipper 7 chr4:17723800-17724717 FORWARD LENGTH=305	431.194	623.715	1002.13	1381.18	705.331	778.454	478.035	601.524	984.737	1392.24	1753.89	1534.83
	Bra017850	AT4G37730	AtbZIP7, bZIP7 basic leucine-zipper 7 chr4:17723800-17724717 FORWARD LENGTH=305	112.488	299.869	713.461	738.01	409.148	420.98	97.5767	186.963	266.08	315.596	463.79	216.392
	Bra009793	AT5G24800	ATbZIP9, BZO2H2, bZIP9 basic leucine zipper 9 chr5:8515259-8516541 FORWARD LENGTH=277	465.111	842.368	1183.64	1119.27	997.232	999.389	789.982	875.373	1000.55	1565.22	1312.86	1711.01
	Bra020471	AT5G24800	ATbZIP9, BZO2H2, bZIP9 basic leucine zipper 9 chr5:8515259-8516541 FORWARD LENGTH=277	905.5	892.438	1316.58	1396.56	1864.07	1441.99	959.804	833.222	931.536	1517.06	1085.33	2178.82
	Bra011545	AT4G34590	ATB2, GBF6, AtbZIP11, bZIP11 G-box binding factor 6 chr4:16522449-16522928 FORWARD LENGTH=159	9884.07	7676.78	9158.8	8602.33	8122	8006.56	7166.53	6401.87	5550.64	4747.97	4871.82	8492.51
	Bra017664	AT4G34590	ATB2, GBF6, AtbZIP11, bZIP11 G-box binding factor 6 chr4:16522449-16522928 FORWARD LENGTH=159	7619.47	7352.71	7376	7607.74	5834.72	6070.49	5366.44	5041.25	4872.31	5983.13	5768.78	8203.03
	Bra034639	AT4G34590	ATB2, GBF6, AtbZIP11, bZIP11 G-box binding factor 6 chr4:16522449-16522928 FORWARD LENGTH=159	8189.29	7078.98	6120.65	7107.51	7229.74	6957.08	5837.5	4278.45	3507.7	3816.16	3725.93	6505.7
	Bra004597	AT2G41070	EEL, ATbZIP12, DPBF4 Basic-leucine zipper (bZIP) transcription factor family protein chr2:17131249-17132208 FORWARD LENGTH=262	728.683	644.432	568.956	708.416	617.105	688.857	613.677	712.778	537.137	614.582	597.93	592.223
	Bra016953	AT2G41070	EEL, ATbZIP12, DPBF4 Basic-leucine zipper (bZIP) transcription factor family protein chr2:17131249-17132208 FORWARD LENGTH=262	1299.92	1119.02	1112.49	1327.28	1194.63	1057.25	1415.48	911.185	1102.17	1022.47	1264.89	1013.85
	Bra010504	AT4G35900	FD, FD-1, atbZIP14 Basic-leucine zipper (bZIP) transcription factor family protein chr4:17004746-17005952 FORWARD LENGTH=285	7160.82	5585.67	6878.61	4318.49	3350.29	3500.25	4221.14	3145.75	2914.73	2694.01	3366.27	2085.42
	Bra011648	AT4G35900	FD, FD-1, atbZIP14 Basic-leucine zipper (bZIP) transcription factor family protein chr4:17004746-17005952 FORWARD LENGTH=285	7361.36	5472.76	7025.05	5939.19	4386.57	4250.07	3482.14	2407.03	2283.62	1620.34	2947.43	1082.27
	Bra017735	AT4G35900	FD, FD-1, atbZIP14 Basic-leucine zipper (bZIP) transcription factor family protein chr4:17004746-17005952 FORWARD LENGTH=285	1683.38	1821.82	1155.93	1954.19	710.31	729.681	1609.93	717.484	702.762	690.026	812.237	384.619
	Bra005335	AT2G35530	bZIP16, AtbZIP16 basic region/leucine zipper transcription factor 16 chr2:14923280-14926025 REVERSE LENGTH=409	11005.3	9920.81	10490.2	10336.8	9231.15	9362.78	10647	8369.53	9699.25	9822.51	10535.3	9817.93
	Bra017316	AT2G35530	bZIP16, AtbZIP16 basic region/leucine zipper transcription factor 16 chr2:14923280-14926025 REVERSE LENGTH=409	8499.53	6208.11	7248.88	5544.24	9783.41	8950.66	2089.22	1674.05	2095.28	2063.25	1237.56	3124.27
	Bra023012	AT2G35530	bZIP16, AtbZIP16 basic region/leucine zipper transcription factor 16 chr2:14923280-14926025 REVERSE LENGTH=409	970.329	732.722	894.101	766.296	894.361	862.169	662.333	596.351	610.906	521.277	597.924	522.154
	Bra016959	AT2G40950	bZIP17 Basic-leucine zipper (bZIP) transcription factor family protein chr2:17087823-17090326 REVERSE LENGTH=721	2971.11	2793.95	2956.82	2131.75	1873.54	2004.46	2626.74	1633.4	1710.54	2193.23	1194.57	1774.08
	Bra017528	AT2G40950	bZIP17 Basic-leucine zipper (bZIP) transcription factor family protein chr2:17087823-17090326 REVERSE LENGTH=721	268.065	357.972	386.004	222.268	280.895	168.973	216.895	165.112	144.246	200.591	325.371	208.987
	Bra011580	AT4G35040	bZIP19 Basic-leucine zipper (bZIP) transcription factor family protein chr4:16680821-16681805 FORWARD LENGTH=261	1459.37	2021.17	2624.02	3265.04	1047.18	1029.35	2412.05	4109.88	3905.13	4567.43	3175.47	2279.48
	Bra034668	AT4G35040	bZIP19 Basic-leucine zipper (bZIP) transcription factor family protein chr4:16680821-16681805 FORWARD LENGTH=261	360.135	399.015	332.517	341.323	424.467	387.998	375.056	334.163	339.913	425.768	377.723	399.156
	Bra018634	AT1G08320	TGA9, bZIP21 bZIP transcription factor family protein chr1:2622113-2627451 REVERSE LENGTH=481	489.768	374.43	376.466	362.001	470.556	474.411	707.305	528.905	675.603	527.548	488.972	486.226
	Bra031622	AT1G08320	TGA9, bZIP21 bZIP transcription factor family protein chr1:2622113-2627451 REVERSE LENGTH=481	88.3306	165.542	289.719	264.852	145.334	126.591	155.8	115.425	321.351	398.287	209.042	986.477
	Bra013048	AT2G16770	bZIP23 Basic-leucine zipper (bZIP) transcription factor family protein chr2:7279859-7280817 FORWARD LENGTH=249	197.23	687.669	611.179	697.596	293.181	234.232	329.51	899.175	677.277	1130.62	406.077	516.541
	Bra037290	AT2G16770	bZIP23 Basic-leucine zipper (bZIP) transcription factor family protein chr2:7279859-7280817 FORWARD LENGTH=249	280.009	196.072	199.695	211.314	349.62	368.467	393.532	240.203	289.518	369.362	226.792	434.641
	Bra006886	AT3G51960	ATbZIP24, bZIP24 basic leucine zipper 24 chr3:19282828-19284064 REVERSE LENGTH=227	65.6937	71.8077	35.0885	53.1491	77.6987	55.0395	44.6547	78.7343	54.8017	112.033	49.8223	32.6338
	Bra033464	AT3G51960	ATbZIP24, bZIP24 basic leucine zipper 24 chr3:19282828-19284064 REVERSE LENGTH=227	1714.88	1422.2	1356.01	1192.9	1390.17	1241.96	1566.49	2078.81	1422.46	1205.28	1177.51	1340.79
	Bra000102	AT3G54620	ATbZIP25, BZO2H4, bZIP25 basic leucine zipper 25 chr3:20218085-20220341 REVERSE LENGTH=403	843.658	652.05	952.597	356.253	759.678	693.838	743.851	731.601	977.221	615.87	960.794	1026.89
	Bra007083	AT3G54620	ATbZIP25, BZO2H4, bZIP25 basic leucine zipper 25 chr3:20218085-20220341 REVERSE LENGTH=403	20255	22844.1	25856.8	26395.8	16046.6	19991.3	16983.7	21183.6	18411.3	21082	17958.5	13047.4
	Bra024310	AT3G54620	ATbZIP25, BZO2H4, bZIP25 basic leucine zipper 25 chr3:20218085-20220341 REVERSE LENGTH=403	156.454	35.3209	27.6936	61.5621	32.3942	32.0402	37.1462	23.3004	32.586	29.0614	101.092	53.9319
	Bra002090	AT2G17770	ATbZIP27, FDP, bZIP27 basic region/leucine zipper motif 27 chr2:7723103-7723573 FORWARD LENGTH=156	54.5874	21.512	19.5119	25.9174	47.6342	63.4679	39.5023	26.9989	25.561	24.9797	20.3527	37.5042
	Bra037251	AT2G17770	ATbZIP27, FDP, bZIP27 basic region/leucine zipper motif 27 chr2:7723103-7723573 FORWARD LENGTH=156	216.12	268.293	117.689	176	253.683	237.896	113.434	122.966	124.262	49.4907	237.197	205.391
	Bra023224	AT3G10800	bZIP28 Basic-leucine zipper (bZIP) transcription factor family protein chr3:3379326-3381430 FORWARD LENGTH=675	8502.48	6956.42	7482.23	11910.5	7058.66	6726.6	7821.35	7068.03	6203.59	8996.88	9181.68	7649.67
	Bra034147	AT3G10800	bZIP28 Basic-leucine zipper (bZIP) transcription factor family protein chr3:3379326-3381430 FORWARD LENGTH=675	9376.4	5494.1	7538.01	10755.5	5824.12	5246.74	7829.89	5712.54	5874.15	8403.48	7731.56	6209.12
	Bra000256	AT2G42380	ATbZIP34, bZIP34 Basic-leucine zipper (bZIP) transcription factor family protein chr2:17647205-17648660 REVERSE LENGTH=321	2885.56	1924.42	1324.53	2173.47	1066.97	1654.28	2147.31	2488.13	2133.04	2595.82	3714.34	2064.44
	Bra004689	AT2G42380	ATbZIP34, bZIP34 Basic-leucine zipper (bZIP) transcription factor family protein chr2:17647205-17648660 REVERSE LENGTH=321	6363.66	3461.73	3364.07	4330.33	8582.56	9665.29	11215.7	5843.71	5126.39	5037.18	4367.6	7422.59
	Bra020735	AT3G30530	ATbZIP42, bZIP42 basic leucine-zipper 42 chr3:12139512-12140033 FORWARD LENGTH=173	383.278	92.501	191.482	303.916	529.249	564.027	251.984	170.607	183.49	246.455	173.749	199.755
	Bra025418	AT3G30530	ATbZIP42, bZIP42 basic leucine-zipper 42 chr3:12139512-12140033 FORWARD LENGTH=173	485.287	181.395	320.974	526.498	731.804	573.683	369.147	171.897	259.379	334.13	349.87	201.504
	Bra003755	AT1G75390	AtbZIP44, bZIP44 basic leucine-zipper 44 chr1:28292224-28292745 FORWARD LENGTH=173	4679.85	4945.09	4357.57	4546.35	4321.19	4771.53	3125.28	3523.33	3373.21	3930.98	4454.97	2178.67
	Bra008192	AT1G75390	AtbZIP44, bZIP44 basic leucine-zipper 44 chr1:28292224-28292745 FORWARD LENGTH=173	277.069	230.074	711.863	317.604	312.514	348.981	299.935	283.871	452.783	255.717	230.481	253.861
	Bra001443	AT3G12250	TGA6, bZIP45 TGACG motif-binding factor 6 chr3:3906351-3908583 FORWARD LENGTH=330	2895.5	2868.88	2784.59	2280.87	2642.1	2670.72	2741.71	2112.2	2474.27	2386.94	2473.25	2676.91
	Bra034767	AT3G12250	TGA6, bZIP45 TGACG motif-binding factor 6 chr3:3906351-3908583 FORWARD LENGTH=330	2680.79	2467.49	2777.26	2037.49	2441.9	1998.68	2649.72	2758.79	2690.42	2443.93	2462.98	2408.54
	Bra038705	AT3G12250	TGA6, bZIP45 TGACG motif-binding factor 6 chr3:3906351-3908583 FORWARD LENGTH=330	3526.03	2830.38	2850.42	2440.79	3299.1	3020.77	3363.66	3014.24	2868.94	2762.46	2648.5	3079.06
	Bra017359	AT2G04038	AtbZIP48, bZIP48 basic leucine-zipper 48 chr2:1331919-1332419 FORWARD LENGTH=166	199.314	341.564	278.887	241.24	157.157	338.48	155.884	118.535	147.946	177.028	116.198	244.207
	Bra025144	AT2G04038	AtbZIP48, bZIP48 basic leucine-zipper 48 chr2:1331919-1332419 FORWARD LENGTH=166	482.055	814.376	652.099	548.547	493.17	447.927	410.648	662.115	437.776	644.086	601.685	599.497
	Bra026523	AT2G04038	AtbZIP48, bZIP48 basic leucine-zipper 48 chr2:1331919-1332419 FORWARD LENGTH=166	212.973	682.563	646.12	313.291	163.372	191.537	247.907	732.536	438.843	469.148	595.962	192.684
	Bra014680	AT3G56660	bZIP49 basic region/leucine zipper motif protein 49 chr3:20986217-20988213 REVERSE LENGTH=620	761.213	1139.68	909.416	1517.05	935.323	915.313	835.223	1590.79	1792.69	1348.47	3235.97	1485.86
	Bra030663	AT1G06850	AtbZIP52, bZIP52 basic leucine-zipper 52 chr1:2105233-2106518 FORWARD LENGTH=337	3308.07	3488.63	3010.49	3379.76	3966.63	3720.6	3480.04	3606.4	3866.53	3736.76	3673.92	3977.14
	Bra031541	AT1G06850	AtbZIP52, bZIP52 basic leucine-zipper 52 chr1:2105233-2106518 FORWARD LENGTH=337	2283.86	2590	2589.06	2379.63	3388.6	3425.79	2667.4	2577.37	2727.04	2401.87	2623.79	3175.83
	Bra003500	AT3G62420	ATbZIP53, bZIP53 basic region/leucine zipper motif 53 chr3:23091844-23092284 REVERSE LENGTH=146	8877.46	7040.38	6603.25	6701.96	8455.96	7676.28	6753.9	5391.43	4375.78	6652.94	5257.6	4828.96
	Bra007679	AT3G62420	ATbZIP53, bZIP53 basic region/leucine zipper motif 53 chr3:23091844-23092284 REVERSE LENGTH=146	26761.3	22790	20795.5	23153.6	27405.4	23199.6	27471	23145.5	23873.1	23037.2	23564.1	21232.4
	Bra037382	AT4G01120	GBF2, ATbZIP54 G-box binding factor 2 chr4:481929-483970 REVERSE LENGTH=360	7739.4	6537.98	6479.25	8175.61	6535.07	7018.87	10477.1	11215.9	9197.3	10695.8	10131.9	8076.87
	Bra019715	AT1G13600	AtbZIP58, bZIP58 basic leucine-zipper 58 chr1:4650787-4651377 REVERSE LENGTH=196	48.97	37.6228	54.0248	78.9466	54.4096	33.4469	80.9174	39.7572	51.8892	37.1722	43.0232	92.204
	Bra026895	AT1G13600	AtbZIP58, bZIP58 basic leucine-zipper 58 chr1:4650787-4651377 REVERSE LENGTH=196	189.372	213.591	129.433	200.731	168.856	255.741	207.914	272.204	169.657	266.259	153.898	119.948
	Bra026896	AT1G13600	AtbZIP58, bZIP58 basic leucine-zipper 58 chr1:4650787-4651377 REVERSE LENGTH=196	161.722	153.533	140.834	220.328	171.555	165.622	199.332	208.298	127.849	191.849	154.965	169.481
	Bra034925	AT1G42990	ATbZIP60, bZIP60 basic region/leucine zipper motif 60 chr1:16136062-16137459 REVERSE LENGTH=295	11360.2	11655.8	11541.6	16639.8	9940.11	11358.2	12480.3	13769.3	13295.2	15611.4	16316.4	13253.2
	Bra003320	AT3G58120	ATbZIP61, bZIP61 Basic-leucine zipper (bZIP) transcription factor family protein chr3:21521289-21523078 REVERSE LENGTH=329	3015.63	959.691	977.276	979.213	4025.57	3442.17	4313.17	1351.04	1121.25	418.153	1496.76	2603.95
	Bra007380	AT3G58120	ATbZIP61, bZIP61 Basic-leucine zipper (bZIP) transcription factor family protein chr3:21521289-21523078 REVERSE LENGTH=329	8219.11	4121.74	5480.41	5458.78	8169.3	8461.18	8990.28	4979.04	3874.48	3724.06	5362.22	6433.6
	Bra009233	AT5G06839	TGA10, bZIP65 bZIP transcription factor family protein chr5:2120911-2126217 FORWARD LENGTH=418	434.157	380.158	204.896	422.584	358.989	426.236	364.804	421.825	395.435	481.315	413.22	513.532
	Bra005914	AT5G06839	TGA10, bZIP65 bZIP transcription factor family protein chr5:2120911-2126217 FORWARD LENGTH=460	438.658	264.241	313.622	291.425	475.481	334.888	360.388	474.052	393.683	298.895	396.841	314.818
	Bra019436	AT3G44460	DPBF2, AtbZIP67 Basic-leucine zipper (bZIP) transcription factor family protein chr3:16080115-16081722 REVERSE LENGTH=331	311.534	320	393.416	416.916	254.379	321.511	448.192	434.443	473.799	492.776	326.842	355.055
	Bra023243	AT1G32150	bZIP68, AtbZIP68 basic region/leucine zipper transcription factor 68 chr1:11566022-11568317 FORWARD LENGTH=389	2383.7	2425.76	2232.02	2150.83	2611.44	2228.93	2714.29	2399.27	2476.83	2654.37	3279.24	2545.07
	Bra013005	AT5G60830	AtbZIP70, bZIP70 basic leucine-zipper 70 chr5:24472639-24473319 FORWARD LENGTH=206	231.42	172.362	287.588	259.258	202.415	213.546	425.343	291.537	574.788	287.62	480.361	187.52
	Bra029353	AT5G60830	AtbZIP70, bZIP70 basic leucine-zipper 70 chr5:24472639-24473319 FORWARD LENGTH=206	22.0788	17.7124	19.53	23.7228	21.0421	19.1537	18.7401	15.8896	23.6025	27.7236	22.8751	14.1316
	Bra035957	AT5G60830	AtbZIP70, bZIP70 basic leucine-zipper 70 chr5:24472639-24473319 FORWARD LENGTH=206	273.004	207.934	157.457	307.065	183.082	227.014	287.363	270.554	416.563	372.696	260.31	237.092
	Bra015471	AT1G06070	Basic-leucine zipper (bZIP) transcription factor family protein chr1:1835201-1837116 REVERSE LENGTH=423	2882.62	3325.42	4670.57	6061.2	2423.94	2556.03	2986.25	3310.68	4340.05	5682.48	5130.04	2858.95
	Bra030637	AT1G06070	Basic-leucine zipper (bZIP) transcription factor family protein chr1:1835201-1837116 REVERSE LENGTH=423	5270.94	2825.21	2257.37	2840.92	5015.93	5679.98	5745.01	2887.24	2124.98	2186.33	2307.29	4620.01
	Bra027885	AT1G58110	Basic-leucine zipper (bZIP) transcription factor family protein chr1:21515919-21517374 REVERSE LENGTH=374	7994.22	7401.86	6941.8	6278.34	7947.72	7439.05	7734.21	8256.33	8107.82	7580	8721.82	8961.91
	Bra035464	AT1G58110	Basic-leucine zipper (bZIP) transcription factor family protein chr1:21515919-21517374 REVERSE LENGTH=374	1539.62	3045.55	3223.71	1884.33	2549.57	2468.52	1533.83	3203.81	2828.7	3013.02	3115.99	2945.79
	Bra025743	AT1G19490	Basic-leucine zipper (bZIP) transcription factor family protein chr1:6751953-6753959 REVERSE LENGTH=471	740.508	9789.85	10708.5	10029.3	1106.84	992.273	412.139	11178.7	10918.4	11658.4	12400.5	2182.16
	Bra018250	AT2G31370	Basic-leucine zipper (bZIP) transcription factor family protein chr2:13379448-13381072 FORWARD LENGTH=398	8450.52	12844.5	14206.7	13720.5	6225.09	6127.86	9289.3	11519.1	14062.5	14828.9	14125.1	7292.3
	Bra021735	AT2G31370	Basic-leucine zipper (bZIP) transcription factor family protein chr2:13379448-13381072 FORWARD LENGTH=398	1356.04	4243.35	5732.56	5428.52	580.288	525.773	1791.16	3812.01	6036.17	6488.68	6146.28	812.235
	Bra000195	AT2G40620	Basic-leucine zipper (bZIP) transcription factor family protein chr2:16954804-16956872 REVERSE LENGTH=367	2022.77	2207.37	1952.07	2605.96	2144.23	2435.31	2645.14	2549.89	3335.64	2868.99	3166.13	2706.94
	Bra004582	AT2G40620	Basic-leucine zipper (bZIP) transcription factor family protein chr2:16954804-16956872 REVERSE LENGTH=367	2159.8	2354.16	2344.12	2281.06	2902.27	2816.35	1942.12	2614.06	1664.35	1340.1	2096.63	2787.69
	Bra016980	AT2G40620	Basic-leucine zipper (bZIP) transcription factor family protein chr2:16954804-16956872 REVERSE LENGTH=367	906.998	1059.52	952.844	947.88	721.815	1169.05	1127.41	1069.21	1059.22	999.703	1140.57	1282.78
	Bra030314	AT2G21230	Basic-leucine zipper (bZIP) transcription factor family protein chr2:9093920-9096059 REVERSE LENGTH=519	14977.4	12609.4	12826.8	14186.9	12980.8	13514.4	14354.4	13126.8	13759.6	13244.4	12579.1	11900.7
	Bra031172	AT2G21230	Basic-leucine zipper (bZIP) transcription factor family protein chr2:9093920-9096059 REVERSE LENGTH=519	110.677	89.7072	80.1333	111.884	63.0886	79.4293	97.5068	107.461	107.087	49.4899	80.7809	140.821
	Bra010722	AT4G38900	Basic-leucine zipper (bZIP) transcription factor family protein chr4:18139564-18141520 REVERSE LENGTH=547	6923.75	7748.01	7696.1	11354.2	6975.53	7031.83	7042.46	6007.68	6803.13	6487.52	8784.98	6904.58
	Bra030312	AT4G38900	Basic-leucine zipper (bZIP) transcription factor family protein chr4:18139564-18141520 REVERSE LENGTH=547	81.4546	56.4394	122.809	74.8904	143.15	120.465	177.561	175.604	176.885	142.66	151.736	169.018
	Bra033582	AT4G38900	Basic-leucine zipper (bZIP) transcription factor family protein chr4:18139564-18141520 REVERSE LENGTH=547	11589.2	9552.63	9425.43	9420.96	14018.8	13298.2	11651.5	11295.2	11654.2	9905.56	12895.9	14733.1
	Bra033649	AT5G42910	Basic-leucine zipper (bZIP) transcription factor family protein chr5:17203908-17205211 FORWARD LENGTH=370	197.83	228.633	187.583	263.397	266.786	262.117	276.057	279.235	328.426	301.394	250.815	206.133
	Bra033719	AT5G44080	Basic-leucine zipper (bZIP) transcription factor family protein chr5:17738787-17739734 REVERSE LENGTH=315	4168.11	4561.67	4049.65	4507.87	4339.8	3848.64	2809	3359.7	3136.4	3433.8	3598.06	3049.77
	Bra009288	AT5G07160	Basic-leucine zipper (bZIP) transcription factor family protein chr5:2219971-2220709 REVERSE LENGTH=150	381.792	374.685	395.627	878.761	353.731	506.376	553.81	502.013	654.696	451.434	545.898	492.948
	Bra034913	AT1G35490	bZIP family transcription factor chr1:13061856-13063166 FORWARD LENGTH=300	228.35	351.261	376.176	359.086	336.685	301.897	355.735	370.994	336.934	291.116	376.247	337.395
	Bra009426	AT5G04840	bZIP protein chr5:1406005-1407648 FORWARD LENGTH=307	3503.95	3420.21	3210.11	3761.95	3126.26	3047.12	3201.46	3147.55	2916.59	3066.52	3503.94	3699.44
	Bra015646	AT1G77920	bZIP transcription factor family protein chr1:29298959-29300607 FORWARD LENGTH=368	3546.94	2190.12	2329.25	2149.52	1975.55	1956.6	3927.76	2288.9	2455.55	2558.8	2224.94	1624.7
	Bra036251	AT4G02640	BZO2H1 bZIP transcription factor family protein chr4:1154031-1156085 FORWARD LENGTH=417	842.294	794.57	1081.68	5030.94	736.916	903.696	1262.44	1034.85	1078.33	840.716	491.73	1008.74
	Bra010010	AT5G28770	BZO2H3 bZIP transcription factor family protein chr5:10796648-10798147 REVERSE LENGTH=314	6935.95	8899.56	8091.77	6374.21	10563.1	9605.08	6174.91	10705.2	9833.96	6109.33	10629.5	11602.6
	Bra020620	AT5G28770	BZO2H3 bZIP transcription factor family protein chr5:10796648-10798147 REVERSE LENGTH=314	5446.77	4802.93	4867.55	4035.13	6292.33	5184.05	3339.41	5371.95	4728.27	2773.94	4924.28	4526.91
	Bra008976	AT5G11260	HY5, TED 5 Basic-leucine zipper (bZIP) transcription factor family protein chr5:3593583-3594800 REVERSE LENGTH=168	3276.76	4565.69	6037.96	7884.99	5915.54	5373.02	3168.78	4734.57	5573.35	5269.87	5998.91	5753.63
	Bra023317	AT5G11260	HY5, TED 5 Basic-leucine zipper (bZIP) transcription factor family protein chr5:3593583-3594800 REVERSE LENGTH=168	2213.48	4096.92	2414.99	5583.68	3350.17	3237.07	1899.29	4219.61	3973.36	3553.33	4965.54	4619.19
	Bra004329	AT1G68640	PAN bZIP transcription factor family protein chr1:25769739-25772303 REVERSE LENGTH=452	85.2724	86.1038	137.682	85.3003	82.2784	152.38	165.409	117.506	88.4528	117.49	92.9304	139.988
	Bra024366	AT5G65210	TGA1 bZIP transcription factor family protein chr5:26059031-26060749 FORWARD LENGTH=368	2441.47	1637.4	1876.39	1431.63	3400.44	3606.12	2890.56	2567.1	2423.33	2169.95	2157.51	3666.34
	Bra031871	AT5G65210	TGA1 bZIP transcription factor family protein chr5:26059031-26060749 FORWARD LENGTH=368	1327.68	590.796	576.563	416.73	2331.76	2201.64	1973.01	1119.55	1315.93	619.832	1258.78	3817.19
	Bra037374	AT5G65210	TGA1 bZIP transcription factor family protein chr5:26059031-26060749 FORWARD LENGTH=368	2957.19	2272.16	2675.11	1973.9	3342.53	2924.5	3806.27	3019.48	2828.9	2478.37	3168.02	2522.8
	Bra037809	AT5G65210	TGA1 bZIP transcription factor family protein chr5:26059031-26060749 FORWARD LENGTH=368	1922.82	1305.33	2049.34	1532.6	2651.91	2160.59	3566.51	3528.95	2752.61	2603.94	2480.54	3444.4
	Bra005287	AT2G36270	ABI5, GIA1 Basic-leucine zipper (bZIP) transcription factor family protein chr2:15204980-15206571 REVERSE LENGTH=442	7869.5	7830.69	7212.24	14748.4	6422.65	6081.8	3423.26	4179.16	6447.07	8322.77	7381.62	5287.82
	Bra017251	AT2G36270	ABI5, GIA1 Basic-leucine zipper (bZIP) transcription factor family protein chr2:15204980-15206571 REVERSE LENGTH=442	842.903	570.529	588.311	778.104	491.488	573.737	1270.26	1448.36	2282.6	2532.79	2573.06	2010.19
	Bra009241	AT5G06950	AHBP-1B, TGA2 bZIP transcription factor family protein chr5:2152323-2154174 FORWARD LENGTH=330	2330.28	1553.18	1658.2	1605.77	1617.11	1694.23	1103.78	960.564	923.083	1046.85	1086.12	908.945
	Bra038341	AT1G68880	AtbZIP, bZIP basic leucine-zipper 8 chr1:25894499-25894915 REVERSE LENGTH=138	129.206	65.4778	39.3041	46.045	46.0022	63.6899	56.4704	34.7246	111.326	43.4752	63.4678	168.602
GATA	Bra001925	AT3G24050	GATA1 GATA transcription factor 1 chr3:8686060-8687462 FORWARD LENGTH=274	20068.2	16861.5	15996.7	17957.9	16894.8	15103.8	19388.3	19137	19753.2	15966.5	16341.6	17135.5
	Bra004886	AT2G45050	GATA2 GATA transcription factor 2 chr2:18582958-18583845 FORWARD LENGTH=264	33048.1	34604.3	31692	30240.7	30570.9	35582.7	35139.2	37151.2	29352.8	28602.6	36137.5	28497.9
	Bra040329	AT2G45050	GATA2 GATA transcription factor 2 chr2:18582958-18583845 FORWARD LENGTH=264	8114.79	6570.23	5916.11	8008.09	8709.41	8529.89	9368.69	9857.55	7172.36	7444.98	6359.45	7366.29
	Bra011552	AT4G34680	GATA3 GATA transcription factor 3 chr4:16553700-16554610 FORWARD LENGTH=269	784.589	1089.94	1508.36	882.973	1010.58	817.25	1078.57	1913.62	1883.68	1520.61	2655.36	1125.94
	Bra017670	AT4G34680	GATA3 GATA transcription factor 3 chr4:16553700-16554610 FORWARD LENGTH=269	687.012	619.667	321.766	333.526	336.211	363.823	536.186	442.103	468.458	585.038	530.182	355.324
	Bra034644	AT4G34680	GATA3 GATA transcription factor 3 chr4:16553700-16554610 FORWARD LENGTH=269	912.287	1506.51	1921.9	1376.38	1243.12	1134.45	1403.17	2162.15	2069.01	1542.31	2080.94	1256.1
	Bra003419	AT3G60530	GATA4 GATA transcription factor 4 chr3:22373348-22374147 FORWARD LENGTH=240	2933.57	1928.92	1834.06	1216.03	3024.74	2451.19	2916.61	1536.7	1397.43	561.268	1647.5	1078.73
	Bra007542	AT3G60530	GATA4 GATA transcription factor 4 chr3:22373348-22374147 FORWARD LENGTH=240	3082.37	1649.35	1240.28	1361.77	2981.81	2791.12	2589.56	1774.61	1205.96	960.592	1451.97	3022.57
	Bra013870	AT5G66320	GATA5 GATA transcription factor 5 chr5:26496208-26497309 REVERSE LENGTH=339	7369.44	5559.48	6647.61	4566.45	5834.13	4887.79	5478.21	5328.36	5222.57	4452.78	6044.97	5279.81
	Bra037173	AT5G66320	GATA5 GATA transcription factor 5 chr5:26496208-26497309 REVERSE LENGTH=339	3986.76	3637.07	3457.37	4175.99	4803.92	4973.04	4673.97	3153.06	2284.62	2496.36	3079.61	4415.02
	Bra038882	AT3G51080	GATA6 GATA transcription factor 6 chr3:18973639-18974668 FORWARD LENGTH=312	6828.99	7854.72	6311.42	6737.32	9990.48	8354.17	5143.34	4781.86	4443.9	4262.68	5604.88	5218.2
	Bra011673	AT4G36240	GATA7 GATA transcription factor 7 chr4:17147376-17148211 REVERSE LENGTH=238	764.617	1684.93	1426.01	1425.67	824.999	869.711	1015.35	1582.13	1056.87	1066.33	1027.7	1018.43
	Bra003194	AT3G54810	BME3-ZF, BME3, GATA8 Plant-specific GATA-type zinc finger transcription factor family protein chr3:20296957-20298236 FORWARD LENGTH=322	15825.8	11300.2	13613.1	16975.6	9605.38	11164.6	19346	12301.9	14553.6	19385	13807.9	11550.2
	Bra011393	AT4G32890	GATA9 GATA transcription factor 9 chr4:15875598-15876615 FORWARD LENGTH=308	849.74	574.51	688.465	482.853	701.934	676.416	1039.75	683.354	539.342	649.101	831.212	560.295
	Bra037037	AT4G32890	GATA9 GATA transcription factor 9 chr4:15875598-15876615 FORWARD LENGTH=308	639.416	685.756	1056.4	824.036	484.866	424.426	593.941	724.278	723.787	524.859	522.26	474.426
	Bra007099	AT3G54810	BME3-ZF, BME3, GATA8 Plant-specific GATA-type zinc finger transcription factor family protein chr3:20296957-20298236 FORWARD LENGTH=322	24786	10681.4	12431	13747.1	16865.1	15371.9	26683.4	11424.5	11431.4	12138.8	12014.9	16049.1
	Bra011956	AT1G08010	GATA11 GATA transcription factor 11 chr1:2486202-2487402 REVERSE LENGTH=303	6752.68	6397.88	6073.71	6181.92	6893.5	7008.44	6785.86	6894.31	6556.86	5888.16	6302.03	6856.1
	Bra018665	AT1G08010	GATA11 GATA transcription factor 11 chr1:2486202-2487402 REVERSE LENGTH=303	2892.68	2755.59	3060.33	3070.7	3923.83	3722.43	2641.75	2376.46	1988.25	2648.01	2728.39	3552.55
	Bra030709	AT1G08010	GATA11 GATA transcription factor 11 chr1:2486202-2487402 REVERSE LENGTH=303	890.767	653.112	595.435	1390.99	951.175	828.582	852.362	943.026	1126.99	813.766	2766.2	1431.94
	Bra031608	AT1G08010	GATA11 GATA transcription factor 11 chr1:2486202-2487402 REVERSE LENGTH=303	7142.99	6303.5	6149.2	5805.75	7754.85	7702.94	5879.4	5423.58	5107.35	4999.73	6984.72	7192.81
	Bra009864	AT5G25830	GATA12 GATA transcription factor 12 chr5:9004398-9005502 REVERSE LENGTH=331	3559.16	2115	2381.89	1781.32	4299.01	3954.21	2960.32	2127.27	1697.18	1776.58	1939.02	2711.96
	Bra036555	AT5G25830	GATA12 GATA transcription factor 12 chr5:9004398-9005502 REVERSE LENGTH=331	281.111	173.919	259.47	168.917	333.956	429.009	264.499	181.869	183.99	146.316	199.792	138.475
	Bra040288	AT3G06740	GATA15 GATA transcription factor 15 chr3:2126658-2127265 FORWARD LENGTH=149	3984.38	1896.06	1461.26	1409.56	3458.66	3541.43	2724.68	1141.81	1004.07	706.779	1264.1	2003.79
	Bra020650	AT5G49300	GATA16 GATA transcription factor 16 chr5:19984849-19985475 REVERSE LENGTH=139	1490.62	1289.19	1318.96	1013.87	1449.7	1541.13	1896.69	1360.15	1252.88	1408.88	1459.44	1646.2
	Bra037421	AT5G49300	GATA16 GATA transcription factor 16 chr5:19984849-19985475 REVERSE LENGTH=139	1576.39	1504.8	2004.74	1593.52	2057.55	1986.9	1510.76	1400.33	1584.42	1351.08	1210.55	1882.83
	Bra001644	AT3G16870	GATA17 GATA transcription factor 17 chr3:5763752-5764576 REVERSE LENGTH=190	633.522	1539.93	1167.38	1840.37	820.184	855.009	1107.38	1121.31	759.695	721.972	494.314	1124.07
	Bra021209	AT3G16870	GATA17 GATA transcription factor 17 chr3:5763752-5764576 REVERSE LENGTH=190	2229.73	1361.15	1498.78	1872.52	1633.68	1446.32	2198.42	1594.85	1473.13	1588.46	1197.4	1795.11
	Bra022184	AT3G16870	GATA17 GATA transcription factor 17 chr3:5763752-5764576 REVERSE LENGTH=190	937.249	715.003	917.387	1025.3	701.658	802.843	976.135	812.507	1153.11	999.981	1056.25	718.695
	Bra012080	AT3G50870	MNP, HAN, GATA18 GATA type zinc finger transcription factor family protein chr3:18911112-18912369 FORWARD LENGTH=295	153.279	184.953	229.296	122.913	140.009	139.42	70.9288	69.1292	62.4261	98.378	222.779	90.1991
	Bra012883	AT3G50870	MNP, HAN, GATA18 GATA type zinc finger transcription factor family protein chr3:18911112-18912369 FORWARD LENGTH=295	121.626	98.2991	99.9295	90.8103	130.598	126.291	109.209	104.357	97.3539	64.7496	59.8291	101.196
	Bra036854	AT3G50870	MNP, HAN, GATA18 GATA type zinc finger transcription factor family protein chr3:18911112-18912369 FORWARD LENGTH=295	460.815	259.334	226.412	278.082	433.306	799.333	287.342	257.766	299.039	253.102	221.676	389.634
	Bra010563	AT4G36620	GATA19 GATA transcription factor 19 chr4:17268906-17269662 REVERSE LENGTH=211	121.277	109.812	132.962	158.964	157.828	151.572	356.25	110.802	187.725	181.366	173.569	353.445
	Bra011695	AT4G36620	GATA19 GATA transcription factor 19 chr4:17268906-17269662 REVERSE LENGTH=211	140.607	123.827	130.539	113.458	151.485	146.25	113.774	101.623	54.9993	80.8115	563.545	156.4
	Bra017766	AT4G36620	GATA19 GATA transcription factor 19 chr4:17268906-17269662 REVERSE LENGTH=211	178.961	80.0837	181.86	112.615	222.471	209.656	229.532	123.244	74.1255	118.24	174.93	147.766
	Bra037221	AT2G18380	GATA20 GATA transcription factor 20 chr2:7982868-7984017 REVERSE LENGTH=208	179.161	209.521	197.055	368.666	146.854	191.537	272.908	193.232	282.827	169.272	213.147	236.019
	Bra039614	AT2G18380	GATA20 GATA transcription factor 20 chr2:7982868-7984017 REVERSE LENGTH=208	1148.47	1017.03	850.823	1093.4	1355.4	1565.73	1481.92	1142.97	821.351	779.036	895.879	1585.13
	Bra002788	AT5G56860	GNC, GATA21 GATA type zinc finger transcription factor family protein chr5:22989630-22991351 REVERSE LENGTH=398	3061.41	4314.59	4350.26	2960.03	6298.56	6774.7	4312.7	7559.17	6502.91	4419.08	6153.75	7905.94
	Bra006851	AT5G56860	GNC, GATA21 GATA type zinc finger transcription factor family protein chr5:22989630-22991351 REVERSE LENGTH=398	2914.48	2560.78	2725.83	1750.92	8402.65	7523.5	3542.6	3709.15	3254.25	2403.05	3196.88	5669
	Bra035633	AT5G56860	GNC, GATA21 GATA type zinc finger transcription factor family protein chr5:22989630-22991351 REVERSE LENGTH=398	2026.08	2860.67	3922.62	2011.9	2919.43	3018.6	3482.01	7261.89	5502.49	4518.91	5185.43	4402.73
	Bra019118	AT4G26150	CGA1, GATA22, GNL cytokinin-responsive GATA factor 1 chr4:13253210-13254659 FORWARD LENGTH=352	414.741	1191.17	773	347.758	512.896	542.601	513.269	755.658	435.953	353.37	582.01	993.201
	Bra026461	AT4G26150	CGA1, GATA22, GNL cytokinin-responsive GATA factor 1 chr4:13253210-13254659 FORWARD LENGTH=352	477.861	1086.69	898.635	318.463	891.776	900.269	657.92	903.565	269.663	396.222	422.105	1702.82
	Bra009926	AT5G26930	GATA23 GATA transcription factor 23 chr5:9479592-9480061 FORWARD LENGTH=120	420.991	320.287	425.974	481.58	294.776	374.463	362.091	584.332	618.03	461.181	338.52	449.258
	Bra036600	AT5G26930	GATA23 GATA transcription factor 23 chr5:9479592-9480061 FORWARD LENGTH=120	61.4635	99.7489	21.4719	23.9995	60.6943	66.8182	43.0175	27.617	76.7228	22.6916	57.733	44.669
	Bra023900	AT3G21175	ZML1, GATA24 ZIM-like 1 chr3:7422832-7424598 FORWARD LENGTH=295	26.9603	99.2827	233.571	115.45	71.0406	75.1541	45.4415	102.68	104.378	148.279	54.4907	88.6837
	Bra031258	AT3G21175	ZML1, GATA24 ZIM-like 1 chr3:7422832-7424598 FORWARD LENGTH=295	7581.5	9793.86	10092.7	10982.3	9317.35	9550.8	3065.95	3109.89	2850.99	3086.45	2899.56	2962.37
	Bra013805	AT4G24470	ZIM, TIFY1, GATA25 GATA-type zinc finger protein with TIFY domain chr4:12645785-12647734 FORWARD LENGTH=309	3522.16	2870.92	3083.93	2883.34	3125.52	3154.11	3711.42	3351.91	3367.39	3486.17	3485.67	3729.8
	Bra019227	AT4G24470	ZIM, TIFY1, GATA25 GATA-type zinc finger protein with TIFY domain chr4:12645785-12647734 FORWARD LENGTH=309	187.877	257.611	159.383	228.172	105.122	201.279	195.185	176.149	124.996	187.641	302.434	149.363
	Bra031379	AT4G24470	ZIM, TIFY1, GATA25 GATA-type zinc finger protein with TIFY domain chr4:12645785-12647734 FORWARD LENGTH=309	101.776	75.7998	74.9137	42.8397	92.1882	86.9461	66.8797	72.2529	96.814	101.108	122.654	109.615
	Bra021041	AT4G17570	GATA26 GATA transcription factor 26 chr4:9784329-9786974 REVERSE LENGTH=510	3881.33	3135.54	2655.28	2625.86	3569.56	4131.21	2837.43	3931.78	2761.42	2758.53	2914.24	3426.16
	Bra040167	AT4G17570	GATA26 GATA transcription factor 26 chr4:9784329-9786974 REVERSE LENGTH=514	2480.95	1760.07	1716.14	1309.81	2777.26	2219.7	2305.74	2419.82	1936.62	1979.93	2072.7	2494.65
	Bra017500	AT5G47140	GATA27 GATA transcription factor 27 chr5:19145108-19147303 FORWARD LENGTH=470	1860.55	1903.2	2212.53	2067.56	2396.26	1999.14	2313.28	2353.31	1863.79	2025.19	1948.79	1972.17
	Bra017501	AT5G47140	GATA27 GATA transcription factor 27 chr5:19145108-19147303 FORWARD LENGTH=470	2025.05	1508.74	2388.33	1827.8	2349.23	2213.4	2426.01	1884.54	2052.32	1936.6	2502.15	2448.45
	Bra022107	AT5G47140	GATA27 GATA transcription factor 27 chr5:19145108-19147303 FORWARD LENGTH=470	699.711	863.515	727.305	939.175	672.702	880.287	694.964	800.007	736.408	785.838	673.129	729.721
	Bra024961	AT5G47140	GATA27 GATA transcription factor 27 chr5:19145108-19147303 FORWARD LENGTH=470	213.516	44.0922	30.3944	40.9356	27.3082	24.2259	40.8279	26.4124	16.8999	52.7509	63.5433	18.4476
	Bra014292	AT1G51600	ZML2, TIFY2A, GATA28 ZIM-LIKE 2 chr1:19133176-19135252 FORWARD LENGTH=302	711.277	763.322	730.954	781.572	799.99	745.734	992.938	722.61	695.371	694.37	453.769	821.445
	Bra001801	AT3G20750	GATA29 GATA transcription factor 29 chr3:7255016-7256140 FORWARD LENGTH=208	423.274	531.487	388.557	1080.51	341.416	444.807	478.843	596.351	636.795	557.039	393.203	585.536
	Bra023929	AT3G20750	GATA29 GATA transcription factor 29 chr3:7255016-7256140 FORWARD LENGTH=208	33.7936	23.5506	20.9343	22.3143	20.3656	40.6417	22.7017	61.978	20.5067	22.2009	19.6382	13.2864
	Bra023932	AT3G20750	GATA29 GATA transcription factor 29 chr3:7255016-7256140 FORWARD LENGTH=208	34.8577	34.7995	22.5464	23.7406	44.6168	19.1718	20.9756	26.2627	20.0966	55.4724	21.1674	42.1191
	Bra032650	AT1G01780	GATA type zinc finger transcription factor family protein chr1:282919-284082 FORWARD LENGTH=205	1001.65	2159.27	2470.32	2309.36	818.992	713.037	904.914	1178.44	1551.43	1566.37	1684.75	896.399
	Bra033233	AT1G01780	GATA type zinc finger transcription factor family protein chr1:282919-284082 FORWARD LENGTH=205	426.843	732.737	541.688	815.451	467.55	493.856	751.001	622.129	701.473	666.473	527.953	267.033
	Bra033234	AT1G01780	GATA type zinc finger transcription factor family protein chr1:282919-284082 FORWARD LENGTH=205	480.26	699.803	559.534	873.435	317.734	466.601	758.273	752.64	608.871	554.831	436.008	489.276
	Bra005003	AT2G39900	GATA type zinc finger transcription factor family protein chr2:16659136-16660267 FORWARD LENGTH=200	2546.29	3086.65	2569.05	2085.31	3693.41	4086.37	5169.82	5410.79	5551.46	4714.7	4671.45	4694.29
	Bra000404	AT2G45800	GATA type zinc finger transcription factor family protein chr2:18858153-18859007 REVERSE LENGTH=226	261.814	331.01	272.417	425.746	269.97	436.416	382.464	344.1	288.463	239.332	233.329	173.004
	Bra004939	AT2G45800	GATA type zinc finger transcription factor family protein chr2:18858153-18859007 REVERSE LENGTH=226	448.98	450.203	460.971	716.86	448.75	496.978	505.891	615.324	733.583	725.112	980.668	622.497
	Bra039313	AT2G45800	GATA type zinc finger transcription factor family protein chr2:18858153-18859007 REVERSE LENGTH=226	601.43	766.407	491.54	980.289	585.277	497.108	741.584	895.791	859.688	858.843	905.289	618.982
	Bra007189	AT3G55770	GATA type zinc finger transcription factor family protein chr3:20703799-20705115 FORWARD LENGTH=199	3887.38	3872.04	4048.35	4472.97	4613.73	4208.25	4768.37	4412.92	4759.29	4557.77	5459.74	4518
	Bra014721	AT3G55770	GATA type zinc finger transcription factor family protein chr3:20703799-20705115 FORWARD LENGTH=199	1061.48	1168.15	1125.36	1190.18	2129.51	1915.4	1933.36	1750.93	1619.07	1929.05	1910.94	2154.44
	Bra026940	AT3G55770	GATA type zinc finger transcription factor family protein chr3:20703799-20705115 FORWARD LENGTH=199	75.7957	49.2909	37.4809	44.1758	281.868	133.897	108.1	146.942	83.2521	63.7429	47.2547	272.975
	Bra007586	AT3G61230	GATA type zinc finger transcription factor family protein chr3:22664601-22665503 REVERSE LENGTH=213	64.6207	109.214	110.139	168.71	99.9746	84.9502	151.268	212.603	218.601	222.741	382.99	147.859
	Bra014447	AT3G61230	GATA type zinc finger transcription factor family protein chr3:22664601-22665503 REVERSE LENGTH=213	129.043	36.9827	31.0821	38.7078	180.909	30.0077	20.4256	25.1569	36.9397	27.4876	74.3023	72.2752
	Bra012742	AT4G16141	GATA type zinc finger transcription factor family protein chr4:9131872-9132893 REVERSE LENGTH=197	8718.77	4445.48	4286.78	6508.24	8309	8558.13	12710.6	5124.08	5239.2	4504.71	5686.31	9208.6
	Bra033533	AT4G16141	GATA type zinc finger transcription factor family protein chr4:9131872-9132893 REVERSE LENGTH=197	7106.75	3013.89	3338.45	5569.82	8063.7	7003.43	10260.9	4268.21	6081.54	5415.55	5061.7	7097.13
	Bra018454	AT1G10200	WLIM1 GATA type zinc finger transcription factor family protein chr1:3346677-3347763 REVERSE LENGTH=190	21579.6	21749.3	22867.2	23066.4	24718.8	26485.4	21061.6	21046.8	20388.6	18693.9	20798.5	13747.8
	Bra019956	AT1G10200	WLIM1 GATA type zinc finger transcription factor family protein chr1:3346677-3347763 REVERSE LENGTH=190	11380.1	10982.2	10730.6	10129.3	12801.6	11393.2	11097.5	10902.9	9851.05	8981.38	9703.44	8142.75
Dof	Bra014297	AT1G51700	ADof1, Dof1 Dof zinc finger protein 1 chr1:19174266-19174850 FORWARD LENGTH=194	6318.29	4560.3	6774.4	7876.43	5244.56	5542.17	8014.67	6051.42	6264.06	8039.82	6170.17	5581.04
	Bra030423	AT1G51700	ADof1, Dof1 Dof zinc finger protein 1 chr1:19174266-19174850 FORWARD LENGTH=194	3976.95	2701.9	2858.74	3261	4426.61	4460.32	3555.41	3339.72	2565.6	3466.53	2378.99	4882.62
	Bra001822	AT3G21270	ADof2, Dof2 Dof zinc finger protein 2 chr3:7474934-7475548 FORWARD LENGTH=204	5172.08	4089.17	3149.99	3380.82	4741.36	4809.54	4930.46	4909.46	4030.68	3461.61	3661.18	4392.41
	Bra023888	AT3G21270	ADof2, Dof2 Dof zinc finger protein 2 chr3:7474934-7475548 FORWARD LENGTH=204	5643.38	3975.23	3269.81	3947.05	5150.39	5623.44	4511.6	4569.37	3171.95	3084.35	3596.98	3779.07
	Bra031269	AT3G21270	ADof2, Dof2 Dof zinc finger protein 2 chr3:7474934-7475548 FORWARD LENGTH=204	6600.81	6858.98	7095.51	7642.38	6542.04	5780.27	3868.43	3223.82	3468.81	3268.49	2618.43	4417.1
	Bra000008	AT2G37590	ATDof2.4, Dof2.4 DNA binding with one finger 2.4 chr2:15769292-15770497 FORWARD LENGTH=330	134.322	188.133	139.247	204.65	171.232	172.551	158.96	155.871	165.135	179.486	148.86	234.473
	Bra005181	AT2G37590	ATDof2.4, Dof2.4 DNA binding with one finger 2.4 chr2:15769292-15770497 FORWARD LENGTH=330	469.777	450.011	436.981	266.209	522.16	384.072	374.011	333.01	306.212	287.203	604.577	552.731
	Bra017171	AT2G37590	ATDof2.4, Dof2.4 DNA binding with one finger 2.4 chr2:15769292-15770497 FORWARD LENGTH=330	528.262	608.288	912.651	697.593	1034.85	940.519	1509.36	962.792	622.373	858.338	1519.2	2081.1
	Bra011800	AT4G38000	Dof4.7 DNA binding with one finger 4.7 chr4:17858436-17859176 FORWARD LENGTH=246	99.8863	117.043	70.1072	88.5243	108.35	98.9714	129.651	162.028	102.46	146.691	118.505	117.389
	Bra010136	AT5G62940	HCA2, Dof5.6 Dof-type zinc finger DNA-binding family protein chr5:25257183-25258504 REVERSE LENGTH=372	280.388	397.837	405.296	394.297	523.365	576.17	416.046	444.796	493.409	523.984	520.5	496.056
	Bra035873	AT5G62940	HCA2, Dof5.6 Dof-type zinc finger DNA-binding family protein chr5:25257183-25258504 REVERSE LENGTH=372	2745.16	2572.31	2907.25	2804.32	4789.45	4049.51	2905.61	2950.47	2430.08	3555.68	3093.3	3346.21
	Bra010082	AT5G62430	CDF1 cycling Dof factor 1 chr5:25069298-25070787 REVERSE LENGTH=298	328.719	5683.22	6673.62	4394.77	595.166	599.662	116.051	5488.41	5175.72	2925.03	5544.32	1183.43
	Bra029261	AT5G62430	CDF1 cycling Dof factor 1 chr5:25069298-25070787 REVERSE LENGTH=298	205.214	2692.43	3285.9	2815.27	402.695	336.751	78.5915	2170.28	2750.02	1553.17	2901.6	412.027
	Bra025655	AT5G39660	CDF2 cycling Dof factor 2 chr5:15878920-15880712 FORWARD LENGTH=457	1375.53	11650.5	11622.6	9428.71	1468.71	1307.81	911.087	12640.5	12386.4	8915.14	16152.4	2482.46
	Bra028437	AT5G39660	CDF2 cycling Dof factor 2 chr5:15878920-15880712 FORWARD LENGTH=457	240.737	1323.77	1967.03	1076.87	274.384	207.478	192.83	1671.74	1746.13	1365.34	2358.04	371.944
	Bra018141	AT3G47500	CDF3 cycling Dof factor 3 chr3:17504276-17505964 REVERSE LENGTH=448	639.071	8898.04	6578.87	6185.73	1600.98	1402.58	274.926	6715.52	6370.83	4153.26	8478.27	2050.74
	Bra014418	AT3G61850	DAG1 Dof-type zinc finger DNA-binding family protein chr3:22895495-22897150 FORWARD LENGTH=324	3165.96	1895.42	2274.53	1914.18	3061.59	2793.84	2732.93	2153.81	1846.15	1589.82	2121.45	2332.34
	Bra000429	AT2G46590	DAG2 Dof-type zinc finger DNA-binding family protein chr2:19133166-19134905 FORWARD LENGTH=369	1600.93	1023.12	1366.78	1001.01	1044.52	1190	1357.74	1374.85	1270.77	951.356	1246.19	1096.2
	Bra004525	AT2G46590	DAG2 Dof-type zinc finger DNA-binding family protein chr2:19133832-19134905 FORWARD LENGTH=357	1095.85	628.665	959.407	522.022	832.44	747.041	1021.88	1220.13	1216.71	1008.94	1348.38	742.222
	Bra039272	AT2G46590	DAG2 Dof-type zinc finger DNA-binding family protein chr2:19133832-19134905 FORWARD LENGTH=357	726.282	557.804	800.619	491.448	680.276	758.638	712.8	837.652	706.185	766.556	688.831	763.137
	Bra010848	AT1G29160	Dof-type zinc finger DNA-binding family protein chr1:10183797-10184324 REVERSE LENGTH=175	1051.07	479.893	319.818	496.895	1144.01	1548.62	794.086	413.327	411.141	489.364	659.886	868.268
	Bra030124	AT1G29160	Dof-type zinc finger DNA-binding family protein chr1:10183797-10184324 REVERSE LENGTH=175	875.052	844.067	227.425	485.025	1625.48	961.073	636.805	394.043	236.531	338.581	751.784	826.141
	Bra032292	AT1G29160	Dof-type zinc finger DNA-binding family protein chr1:10183797-10184324 REVERSE LENGTH=175	1326.97	897.204	1091.82	1277.45	2128.05	1028.16	692.055	886.795	1137.76	1897.7	1388.51	1379.07
	Bra015609	AT1G47655	Dof-type zinc finger DNA-binding family protein chr1:17525437-17526066 FORWARD LENGTH=209	1083.14	843.2	885.703	882.973	2108.87	1759.42	741.216	762.013	387.185	545.722	821.317	1737.72
	Bra027722	AT1G64620	Dof-type zinc finger DNA-binding family protein chr1:24007288-24008460 FORWARD LENGTH=352	3368.23	2606.62	1838.71	2332.11	2814.13	3080.35	2592.77	1678.09	1602.81	1732.68	1309.56	1759.79
	Bra003994	AT1G69570	Dof-type zinc finger DNA-binding family protein chr1:26161771-26163230 REVERSE LENGTH=399	504.23	9137.99	11079.7	6384.95	876.053	806.057	251.409	8006.91	9009.78	4569.06	11068.5	1730.93
	Bra004396	AT1G69570	Dof-type zinc finger DNA-binding family protein chr1:26161771-26163230 REVERSE LENGTH=399	1358.93	4541.31	4611.23	3728.54	1491.77	1606.71	394.031	1567.32	2445.36	1614.62	2557.5	681.667
	Bra012277	AT1G21340	Dof-type zinc finger DNA-binding family protein chr1:7476087-7476869 FORWARD LENGTH=260	328.397	590.357	393.721	377.679	339.38	265.01	299.455	386.02	401.555	594.303	336.944	493.397
	Bra017906	AT1G21340	Dof-type zinc finger DNA-binding family protein chr1:7476087-7476869 FORWARD LENGTH=260	72.8124	176.638	45.2674	147.937	370.392	66.3968	41.0556	91.3852	94.4147	110.047	332.414	212.055
	Bra016286	AT1G26790	Dof-type zinc finger DNA-binding family protein chr1:9273857-9275312 REVERSE LENGTH=396	39.522	5056.85	3779.94	2313.96	163.364	157.157	21.1558	4796.12	3978.76	1828.87	5820.98	653.236
	Bra024683	AT1G26790	Dof-type zinc finger DNA-binding family protein chr1:9273857-9275312 REVERSE LENGTH=396	1011.66	7946.1	7559.53	4696.17	970.954	1067.48	551.716	8483.58	6824.12	2680.65	10177.1	1564.4
	Bra010884	AT1G28310	Dof-type zinc finger DNA-binding family protein chr1:9912534-9913469 REVERSE LENGTH=311	2889.88	1000.2	1254.76	1006.49	2335.08	2358.22	2925.8	1402.06	855.731	791.121	875.145	1674.82
	Bra030089	AT1G28310	Dof-type zinc finger DNA-binding family protein chr1:9912534-9913469 REVERSE LENGTH=311	3898.7	4084.16	4374.72	4435.09	3936.45	3949.68	4016.52	4209.53	4604.51	6655.86	3951.77	4654.02
	Bra032891	AT1G28310	Dof-type zinc finger DNA-binding family protein chr1:9912534-9913469 REVERSE LENGTH=311	2018.83	1869.68	2563.8	3149.22	2256.13	2459.19	2353	2433.31	1839.02	2171.5	1791.84	1590.88
	Bra035696	AT2G28510	Dof-type zinc finger DNA-binding family protein chr2:12199383-12200627 REVERSE LENGTH=288	615.733	911.653	1078.97	1114.04	1590.78	1594.78	373.195	608.097	594.708	1069.61	981.182	1282.53
	Bra035667	AT2G28810	Dof-type zinc finger DNA-binding family protein chr2:12363681-12365080 FORWARD LENGTH=340	4988.85	4779.64	5033.71	5763.11	5158.83	6021.46	4678.35	5833.46	5053.24	6037.04	5308.09	5707.24
	Bra021895	AT2G34140	Dof-type zinc finger DNA-binding family protein chr2:14414188-14414700 REVERSE LENGTH=170	75.6747	85.3429	54.4097	72.5891	136.962	79.712	86.0309	86.4772	91.1087	147.27	105.967	124.849
	Bra006923	AT3G52440	Dof-type zinc finger DNA-binding family protein chr3:19435447-19436190 FORWARD LENGTH=247	120.363	73.0084	364.174	135.623	115.902	108.302	176.453	102.882	257.44	243.804	260.787	154.224
	Bra012804	AT3G52440	Dof-type zinc finger DNA-binding family protein chr3:19435447-19436190 FORWARD LENGTH=247	34.1216	36.4606	24.7085	24.1757	19.4188	29.4444	29.6836	26.271	27.1526	20.7006	21.1768	24.1821
	Bra010548	AT4G24060	Dof-type zinc finger DNA-binding family protein chr4:12503970-12505417 FORWARD LENGTH=342	5570.72	4502.32	5731.32	4917.88	4244.5	4630.77	5819.99	4640.53	5383.17	4839.76	5784.79	3872.82
	Bra013758	AT4G24060	Dof-type zinc finger DNA-binding family protein chr4:12503970-12505417 FORWARD LENGTH=342	5397.51	6050.61	5724.16	4231.85	4229.1	4563.47	6517.44	4345.46	5780.22	6442.48	6299.77	3689.76
	Bra019247	AT4G24060	Dof-type zinc finger DNA-binding family protein chr4:12503970-12505417 FORWARD LENGTH=342	6463.66	7138.66	7806.71	7358.18	4413.05	5306.66	5127.92	6139.41	4492.13	5589.69	4796.16	4194.38
	Bra037401	AT4G00940	Dof-type zinc finger DNA-binding family protein chr4:403320-404204 REVERSE LENGTH=294	1340.84	1445.13	2045.21	1134.71	880.548	1368.87	1070.38	1379.56	1314.33	1340.81	960.511	786.125
	Bra024399	AT5G65590	Dof-type zinc finger DNA-binding family protein chr5:26212084-26213034 REVERSE LENGTH=316	1290.64	1032.84	917.621	825.924	1121.09	1025.64	823.214	626.026	487.565	559.975	492.693	884.134
	Bra031853	AT5G65590	Dof-type zinc finger DNA-binding family protein chr5:26212084-26213034 REVERSE LENGTH=316	1138.27	910.3	723.514	698.519	843.51	818.305	1054.72	738.846	720.367	797.292	841.416	1082.04
	Bra037822	AT5G65590	Dof-type zinc finger DNA-binding family protein chr5:26212084-26213034 REVERSE LENGTH=316	599.716	368.598	232.8	234.133	346.455	578.82	340.929	403.889	231.804	274.779	280.775	435.296
	Bra012119	AT5G66940	Dof-type zinc finger DNA-binding family protein chr5:26727989-26728666 REVERSE LENGTH=225	855.822	772.083	758.018	888.471	652.565	710.11	1334.27	967.713	1483.5	1219.5	1341.57	1824.14
	Bra037135	AT5G66940	Dof-type zinc finger DNA-binding family protein chr5:26727989-26728666 REVERSE LENGTH=225	889.435	902.669	748.546	1449.32	803.137	745.295	1395.91	1273.61	1394.16	1100.81	1655.51	1441.98
	Bra005725	AT5G02460	Dof-type zinc finger DNA-binding family protein chr5:539549-541058 REVERSE LENGTH=399	1841.95	1615.67	1840.81	1823.5	2329.86	2139.98	1348.65	1442.31	1597.39	1273.66	1558.47	1669.15
	Bra009587	AT5G02460	Dof-type zinc finger DNA-binding family protein chr5:539549-541058 REVERSE LENGTH=399	126.257	75.8223	70.116	22.3674	114.339	131.234	120.979	106.254	108.26	110.615	99.7884	185.732
	Bra009588	AT5G02460	Dof-type zinc finger DNA-binding family protein chr5:539549-541058 REVERSE LENGTH=399	1678.5	1913.06	1602.82	1882.04	1929.55	1936.15	1870.27	1860.85	1949.28	1964.09	2115	1891.99
	Bra028872	AT5G02460	Dof-type zinc finger DNA-binding family protein chr5:539549-541058 REVERSE LENGTH=399	970.926	1215.68	1314.7	1181.93	1379.84	1175.1	899.786	1031.19	1265.78	1026.47	1245.82	1205.54
	Bra013492	AT4G21040	Dof-type zinc finger domain-containing protein chr4:11234807-11235505 REVERSE LENGTH=232	22.714	61.1705	64.3539	71.4238	28.7621	53.588	74.2899	45.7455	58.9952	63.1139	27.1668	56.7108
	Bra013493	AT4G21040	Dof-type zinc finger domain-containing protein chr4:11234807-11235505 REVERSE LENGTH=232	37.6981	30.3141	59.3714	28.5552	37.9246	41.6789	36.694	42.8717	36.3309	40.2133	31.8922	50.0693
	Bra041062	AT4G21040	Dof-type zinc finger domain-containing protein chr4:11234807-11235505 REVERSE LENGTH=232	74.6636	79.8732	124.677	123.775	70.4074	115.275	130.206	112.935	124.496	151.233	103.678	140.394
	Bra013490	AT4G21050	Dof-type zinc finger domain-containing protein chr4:11238441-11239073 FORWARD LENGTH=210	20.3781	20.2052	40.461	85.3388	25.582	23.2499	29.6108	21.387	53.4425	23.5694	22.2443	27.9643
	Bra013494	AT4G21050	Dof-type zinc finger domain-containing protein chr4:11238441-11239073 FORWARD LENGTH=210	247.016	209.346	379.596	302.898	121.707	263.063	303.855	277.552	382.049	397.408	217.074	303.075
	Bra020880	AT4G21050	Dof-type zinc finger domain-containing protein chr4:11238441-11239073 FORWARD LENGTH=210	150.772	189.412	146.05	169.752	127.776	143.106	188.934	184.939	105.122	213.201	264.208	210.362
	Bra020881	AT4G21050	Dof-type zinc finger domain-containing protein chr4:11238441-11239073 FORWARD LENGTH=210	74.7477	287.323	152.028	181.036	95.2383	159.154	162.786	50.9252	171.415	160.153	118.025	193.749
	Bra038789	AT4G21050	Dof-type zinc finger domain-containing protein chr4:11238441-11239073 FORWARD LENGTH=210	357.276	452.314	292.758	461.61	322.673	285.616	500.996	437.835	488.564	603.112	608.933	378.075
	Bra038790	AT4G21050	Dof-type zinc finger domain-containing protein chr4:11238441-11239073 FORWARD LENGTH=210	6115.39	4888.28	4280.48	5511.79	4728.42	5035.88	5785.88	4538.93	8099.94	6150.35	6099.37	5222.93
	Bra030696	AT1G07640	OBP2 Dof-type zinc finger DNA-binding family protein chr1:2354707-2356012 REVERSE LENGTH=339	1602.22	1120.11	1500.99	1604.88	1343.21	1169.82	1802.22	1545.9	1776.02	1929.14	1649.59	1876.74
	Bra031588	AT1G07640	OBP2 Dof-type zinc finger DNA-binding family protein chr1:2354707-2356012 REVERSE LENGTH=339	640.5	807.763	880.407	868.699	621.49	696.783	813.861	741.31	849.072	1004.07	795.257	930.04
MADS	Bra012564	AT4G18960	AG K-box region and MADS-box transcription factor family protein chr4:10383917-10388272 FORWARD LENGTH=252	225.937	353.804	319.483	516.961	169.366	415.833	531.167	477.031	237.043	540.647	372.62	327.924
	Bra013364	AT4G18960	AG K-box region and MADS-box transcription factor family protein chr4:10383917-10388272 FORWARD LENGTH=252	203.046	176.622	282.518	226.847	338.68	186.724	377.635	366.909	431.415	347.137	240.472	189.466
	Bra004007	AT1G69120	AP1, AGL7 K-box region and MADS-box transcription factor family protein chr1:25982576-25986102 REVERSE LENGTH=256	516.964	467.62	566.194	429.342	275.907	235.925	687.32	437.496	772.332	400.093	407.547	242.699
	Bra004361	AT1G69120	AP1, AGL7 K-box region and MADS-box transcription factor family protein chr1:25982576-25986102 REVERSE LENGTH=256	27.1808	19.6954	26.2925	15.3075	19.3456	18.0312	14.7143	22.0787	18.1065	20.3828	22.9508	17.5394
	Bra038326	AT1G69120	AP1, AGL7 K-box region and MADS-box transcription factor family protein chr1:25982576-25986102 REVERSE LENGTH=256	222.657	159.269	148.391	165.145	191.21	233.564	265.202	168.61	251.752	159.964	196.99	149.964
	Bra007067	AT3G54340	AP3, ATAP3 K-box region and MADS-box transcription factor family protein chr3:20119428-20121087 REVERSE LENGTH=232	155.066	146.372	75.8389	165.525	125.635	108.298	85.8161	184.036	219.51	219.725	150.452	179.667
	Bra014822	AT3G54340	AP3, ATAP3 K-box region and MADS-box transcription factor family protein chr3:20119428-20121087 REVERSE LENGTH=232	311.914	294.254	264.453	346.981	243.278	254.029	545.692	426.917	602.676	531.37	463.971	420.288
	Bra011021	AT1G26310	CAL, CAL1, AGL10 K-box region and MADS-box transcription factor family protein chr1:9100330-9103510 REVERSE LENGTH=255	136.394	96.2714	153.697	96.2848	68.4741	119.929	231.26	89.0817	182.746	109.768	90.1809	96.6959
	Bra006051	AT5G10140	FLC, FLF, AGL25 K-box region and MADS-box transcription factor family protein chr5:3173724-3179339 REVERSE LENGTH=196	3149.46	4025.35	3139.83	3293.99	2366.99	2661.26	4678.01	4724.42	3798.22	5677.47	4447.56	3670.37
	Bra009055	AT5G10140	FLC, FLF, AGL25 K-box region and MADS-box transcription factor family protein chr5:3173724-3179339 REVERSE LENGTH=196	1006.99	1279.57	1042.44	1150.79	1185.22	1073.32	617.084	918.813	664.889	1286.27	723.795	995.084
	Bra022771	AT5G10140	FLC, FLF, AGL25 K-box region and MADS-box transcription factor family protein chr5:3173724-3179339 REVERSE LENGTH=196	832.935	619.232	478.016	703.253	651.852	689.962	553.298	699.559	696.138	679.425	644.202	550.185
	Bra028599	AT5G10140	FLC, FLF, AGL25 K-box region and MADS-box transcription factor family protein chr5:3173724-3179339 REVERSE LENGTH=196	4221.45	3762.94	4487.01	3772.09	4169.1	3261.97	3826.21	3285.16	3397.76	3216.25	3575.18	2243.65
	Bra012957	AT5G51860	K-box region and MADS-box transcription factor family protein chr5:21081844-21084126 REVERSE LENGTH=202	221.714	175.229	332.462	230.316	290.842	162.399	95.4778	128.313	131.853	90.4054	68.9835	118.425
	Bra013891	AT5G51860	K-box region and MADS-box transcription factor family protein chr5:21081844-21084126 REVERSE LENGTH=202	385.418	516.907	315.962	186.537	147.075	175.019	216.703	248.317	281.843	265.481	404.306	175.138
	Bra028282	AT5G51860	K-box region and MADS-box transcription factor family protein chr5:21081844-21084126 REVERSE LENGTH=202	183.986	159.396	166.898	170.684	195.083	174.195	959.763	377.703	794.715	180.252	220.607	163.914
	Bra029155	AT5G51860	K-box region and MADS-box transcription factor family protein chr5:21081844-21084126 REVERSE LENGTH=202	19.8048	18.6318	27.1042	33.0564	20.2662	20.4408	26.592	37.5794	31.0895	30.22	25.1061	28.6575
	Bra010465	AT5G51860	K-box region and MADS-box transcription factor family protein chr5:21081844-21084126 REVERSE LENGTH=211	138.404	220.195	133.824	206.758	99.1448	88.3487	122.173	142.453	158.584	154.638	166.342	184.254
	Bra038728	AT3G12510	MADS-box family protein chr3:3967127-3967648 FORWARD LENGTH=173	1002.8	2039.24	2031.98	3106.43	2156.51	1774.94	830.445	1060.17	978.092	1337.91	1141.23	1943.79
	Bra020600	AT1G48150	MADS-box transcription factor family protein chr1:17785397-17786368 FORWARD LENGTH=323	201.512	297.306	190.311	279.919	263.732	211.12	234.879	337.962	154.139	289.05	215.699	215.473
	Bra003884	AT1G72350	MADS-box transcription factor family protein chr1:27239273-27239947 REVERSE LENGTH=224	127.321	135.027	149.098	272.194	93.7253	178.389	256.835	261.338	198.676	154.39	167.448	139.161
	Bra026674	AT1G17310	MADS-box transcription factor family protein chr1:5928014-5928667 REVERSE LENGTH=217	40.4346	48.6418	57.2294	46.6444	129.484	31.0372	39.7358	54.7406	31.8571	54.3311	49.3646	42.0534
	Bra039404	AT3G05860	MADS-box transcription factor family protein chr3:1751406-1752355 REVERSE LENGTH=260	382.944	376.981	297.217	878.95	492.541	380.435	538.266	644.99	780.426	592.928	533.547	375.594
	Bra035685	AT4G36590	MADS-box transcription factor family protein chr4:17261146-17262189 REVERSE LENGTH=248	6100.48	9285.75	8350.53	4522.08	5696.63	5106.23	242.694	115.264	383.528	847.797	125.665	135.813
	Bra010027	AT5G38620	MADS-box transcription factor family protein chr5:15463858-15464907 REVERSE LENGTH=349	98.8413	79.2504	77.627	104.038	84.8719	79.4597	172.24	93.1115	169.734	124.996	86.0669	130.068
	Bra032767	AT5G38620	MADS-box transcription factor family protein chr5:15463858-15464907 REVERSE LENGTH=349	23.1505	27.4557	20.1284	51.9445	40.3324	23.5381	22.3483	27.4225	121.906	21.3172	55.9379	37.1898
	Bra037434	AT5G38620	MADS-box transcription factor family protein chr5:15463858-15464907 REVERSE LENGTH=349	230.914	211.405	68.4559	55.5876	189.065	217.189	116.651	213.77	182.853	247.436	199.555	128.929
	Bra014217	AT5G49420	MADS-box transcription factor family protein chr5:20035166-20036170 REVERSE LENGTH=334	257.965	228.42	257.687	329.844	244.012	234.051	434.753	291.19	371.256	227.682	209.184	205.118
	Bra014218	AT5G49420	MADS-box transcription factor family protein chr5:20035166-20036170 REVERSE LENGTH=334	188.596	158.494	147.399	246.64	228.512	215.36	259.565	287.879	255.101	236.601	224.392	186.965
	Bra018727	AT5G49420	MADS-box transcription factor family protein chr5:20035166-20036170 REVERSE LENGTH=334	59.395	59.9306	36.1852	55.2445	52.7083	72.8211	39.9884	50.6892	86.1286	207.62	163.138	95.4479
	Bra033492	AT5G49420	MADS-box transcription factor family protein chr5:20035166-20036170 REVERSE LENGTH=334	21.8337	20.2207	63.5978	39.4329	20.8637	34.5557	26.377	28.8462	37.8389	24.1309	35.0233	42.2557
	Bra028965	AT5G55690	MADS-box transcription factor family protein chr5:22548790-22549623 REVERSE LENGTH=277	48.464	22.4402	43.7413	32.1453	29.886	23.7897	31.1047	16.3217	25.536	20.819	20.8214	29.2145
	Bra009913	AT5G26630	MADS-box transcription factor family protein chr5:9350815-9351471 FORWARD LENGTH=218	67.8655	48.8525	54.5328	73.4867	59.0598	57.5087	70.3128	70.7174	60.3917	62.2164	54.887	47.6931
	Bra020555	AT5G26630	MADS-box transcription factor family protein chr5:9350815-9351471 FORWARD LENGTH=218	94.2846	189.611	66.813	101.614	84.4473	121.087	276.27	103.331	129.84	166.337	118.358	128.436
	Bra024350	AT1G77080	MAF1, FLM, AGL27 K-box region and MADS-box transcription factor family protein chr1:28955679-28959845 FORWARD LENGTH=196	1518.54	2087.35	1798.51	2306.32	1830.44	1868.3	1620.99	1721.22	1907.1	1924.55	1629.23	1959.51
	Bra031888	AT1G77080	MAF1, FLM, AGL27 K-box region and MADS-box transcription factor family protein chr1:28955679-28959845 FORWARD LENGTH=196	4245.46	4273.33	4175.85	4183.11	4673.85	4367.11	5698.73	5084.1	4886.38	5487.72	5556.79	6711.97
	Bra024351	AT5G65070	MAF4, FCL4, AGL69 K-box region and MADS-box transcription factor family protein chr5:25992310-25995930 FORWARD LENGTH=200	7328.16	6100.34	7936.39	6152.47	7955.54	6379.08	6575.79	5463.83	4842.94	6271.32	6204.92	6127.35
	Bra031884	AT5G65070	MAF4, FCL4, AGL69 K-box region and MADS-box transcription factor family protein chr5:25992310-25995930 FORWARD LENGTH=200	5794.58	6448.15	5727.88	7152.88	7362.51	7472.38	3318.61	3280.99	4767.08	4207.58	2994.79	3402.44
	Bra020552	AT1G65330	PHE1, AGL37 MADS-box transcription factor family protein chr1:24266481-24267320 REVERSE LENGTH=279	29.719	28.5012	61.8593	52.9966	66.4474	24.7798	53.6698	59.8324	85.2732	46.7272	49.4478	36.2499
	Bra002285	AT5G20240	PI K-box region and MADS-box transcription factor family protein chr5:6829203-6831208 FORWARD LENGTH=208	37.6855	32.5938	35.6119	37.0953	227.693	28.8216	76.2706	45.0256	51.486	30.0181	28.0189	32.273
	Bra006549	AT5G20240	PI K-box region and MADS-box transcription factor family protein chr5:6829203-6831208 FORWARD LENGTH=208	109.145	108.964	88.1134	77.1641	61.5666	79.0453	145.419	84.1748	157.105	88.2571	114.273	80.9783
	Bra020093	AT5G20240	PI K-box region and MADS-box transcription factor family protein chr5:6829203-6831208 FORWARD LENGTH=208	411.806	275.389	208.538	174.894	46.6209	85.1757	96.8719	88.3166	149.487	80.5856	55.7047	83.9753
	Bra006322	AT5G15800	SEP1, AGL2 K-box region and MADS-box transcription factor family protein chr5:5151594-5153767 REVERSE LENGTH=251	95.4187	104.07	84.7748	89.5264	62.8143	112.239	150.292	182.704	51.8165	113.359	130.742	123.098
	Bra008674	AT5G15800	SEP1, AGL2 K-box region and MADS-box transcription factor family protein chr5:5151594-5153767 REVERSE LENGTH=251	65.2331	178.789	169.72	141.603	96.3318	70.2114	81.1725	108.648	119.349	143.063	81.9057	67.8509
	Bra021470	AT3G02310	SEP2, AGL4 K-box region and MADS-box transcription factor family protein chr3:464554-466687 REVERSE LENGTH=250	350.925	518.292	339.476	441.02	268.038	216.235	292.634	404.692	337.575	329.665	356.671	288.204
	Bra039170	AT3G02310	SEP2, AGL4 K-box region and MADS-box transcription factor family protein chr3:464554-466687 REVERSE LENGTH=250	372.595	405.758	561.786	639.805	275.683	448.631	503.863	362.125	598.677	378.037	319.604	642.987
	Bra010955	AT1G24260	SEP3, AGL9 K-box region and MADS-box transcription factor family protein chr1:8593790-8595862 REVERSE LENGTH=250	97.4231	96.5227	58.1849	102.471	89.3419	84.33	79.3125	97.222	63.1224	74.8417	76.4752	88.3235
	Bra030032	AT1G24260	SEP3, AGL9 K-box region and MADS-box transcription factor family protein chr1:8593790-8595862 REVERSE LENGTH=251	1043.56	735.861	931.834	581.221	399.611	377.202	570.055	272.296	301.056	180.445	161.666	156.139
	Bra032814	AT1G24260	SEP3, AGL9 K-box region and MADS-box transcription factor family protein chr1:8593790-8595862 REVERSE LENGTH=251	628.657	307.904	522.209	241.119	258.466	246.073	285.926	195.13	238.931	229.113	139.862	116.543
	Bra017376	AT2G03710	SEP4, AGL3 K-box region and MADS-box transcription factor family protein chr2:1129622-1131628 FORWARD LENGTH=257	386.542	522.155	389.453	254.723	452.925	267.24	304.362	478.672	571.278	380.592	370.926	337.741
	Bra025126	AT2G03710	SEP4, AGL3 K-box region and MADS-box transcription factor family protein chr2:1129622-1131628 FORWARD LENGTH=257	287.315	279.911	529.876	403.488	258.624	413.883	271.134	362.168	391.107	368.289	383.998	276.8
	Bra026543	AT2G03710	SEP4, AGL3 K-box region and MADS-box transcription factor family protein chr2:1129622-1131628 FORWARD LENGTH=257	73.5574	104.121	102.899	173.437	83.5049	60.137	92.9387	117.487	141.689	105.857	116.104	58.2193
	Bra003356	AT3G58780	SHP1, AGL1 K-box region and MADS-box transcription factor family protein chr3:21739150-21741766 FORWARD LENGTH=248	402.333	242.547	247.186	182.471	416.47	389.492	310.062	303.628	387.046	230.288	265.627	320.908
	Bra007419	AT3G58780	SHP1, AGL1 K-box region and MADS-box transcription factor family protein chr3:21739150-21741766 FORWARD LENGTH=248	486.639	363.818	404.417	423.583	573.49	551.007	547.981	303.509	432.081	433.212	490.518	379.596
	Bra014552	AT3G58780	SHP1, AGL1 K-box region and MADS-box transcription factor family protein chr3:21739150-21741766 FORWARD LENGTH=248	298.646	240.124	251.333	225.527	563.694	414.068	305.087	171.897	290.141	190.266	368.435	221.368
	Bra004716	AT2G42830	SHP2, AGL5 K-box region and MADS-box transcription factor family protein chr2:17820602-17823806 FORWARD LENGTH=246	1595.08	1644.58	1275.13	2443.52	1641.49	2056.23	1725.44	1729.86	2253.83	1719.08	2681.03	1505.77
	Bra000696	AT4G09960	STK, AGL11 K-box region and MADS-box transcription factor family protein chr4:6236713-6239409 REVERSE LENGTH=230	145.653	195.065	226.464	459.611	154.817	266.82	281.298	406.478	334.712	312.194	246.152	204.574
	Bra037895	AT4G09960	STK, AGL11 K-box region and MADS-box transcription factor family protein chr4:6236713-6239409 REVERSE LENGTH=230	108.073	92.464	103.635	151.163	106.961	102.988	97.1027	107.601	146.993	89.9213	133.088	96.0867
	Bra030228	AT2G22540	SVP, AGL22 K-box region and MADS-box transcription factor family protein chr2:9580417-9583603 FORWARD LENGTH=240	1501.69	2596.74	2496.87	2180.31	2309.42	2034.51	3148.56	2566.35	4162.33	2298.92	4786.8	3313.74
	Bra038511	AT2G22540	SVP, AGL22 K-box region and MADS-box transcription factor family protein chr2:9580417-9583603 FORWARD LENGTH=240	121.093	197.777	275.541	199.565	265.786	321.702	584.387	320.082	398.205	300.352	371.777	597.36
	Bra026507	AT5G23260	TT16, ABS, AGL32 K-box region and MADS-box transcription factor family protein chr5:7836442-7838340 FORWARD LENGTH=247	213.204	187.559	141.227	217.422	147.353	157.556	241.96	230.055	271.995	187.59	246.212	153.906
	Bra013028	AT5G23260	TT16, ABS, AGL32 K-box region and MADS-box transcription factor family protein chr5:7836442-7838340 FORWARD LENGTH=252	24.8121	36.9057	23.3251	22.6633	33.5977	98.7411	95.4217	338.473	248.865	259.379	95.8564	98.6867
	Bra029365	AT5G23260	TT16, ABS, AGL32 K-box region and MADS-box transcription factor family protein chr5:7836442-7838340 FORWARD LENGTH=252	191.899	114.939	259.975	142.471	166.301	231.468	261.552	207.073	290.972	285.915	235.59	201.665
TCP	Bra000405	AT1G67260	TCP1 TCP family transcription factor chr1:25168152-25169307 REVERSE LENGTH=351	114.195	88.3511	81.6347	90.4955	42.4916	57.9437	49.6112	115.229	128.328	28.9088	47.7569	146.03
	Bra000406	AT1G67260	TCP1 TCP family transcription factor chr1:25168152-25169307 REVERSE LENGTH=351	116.528	170.4	135	128.596	296.242	117.705	120.066	188.158	125.881	167.242	144.586	122.965
	Bra000407	AT1G67260	TCP1 TCP family transcription factor chr1:25168228-25169307 REVERSE LENGTH=359	90.3529	92.9684	60.1722	103.542	42.9395	62.9375	31.0252	45.1558	162.02	319.209	102.599	93.2163
	Bra001773	AT3G20050	ATTCP-1, TCP-1 T-complex protein 1 alpha subunit chr3:6998544-7002266 REVERSE LENGTH=545	20269.4	16147.9	18002.8	16854	17515.1	16439.5	13307.7	13645.2	13401.9	12209.4	12293.3	13819.4
	Bra028262	AT3G20050	ATTCP-1, TCP-1 T-complex protein 1 alpha subunit chr3:6998544-7002266 REVERSE LENGTH=545	7264.11	5680.79	6800.21	7058.58	6094.45	6426.48	5919.71	6905.85	5694.33	6252.2	5259.76	5217.46
	Bra035820	AT3G20050	ATTCP-1, TCP-1 T-complex protein 1 alpha subunit chr3:6998544-7002266 REVERSE LENGTH=545	16817.2	14470.7	15631.3	14753.3	14778.5	14711.4	13161.5	14321.6	14146	13794	15053.3	16230.3
	Bra038252	AT3G20050	ATTCP-1, TCP-1 T-complex protein 1 alpha subunit chr3:6998544-7002266 REVERSE LENGTH=545	26.8627	54.3173	42.2851	52.9476	71.8405	56.3666	68.1563	28.0817	61.4685	70.2048	97.2906	69.9329
	Bra000437	AT4G18390	TCP2 TEOSINTE BRANCHED 1, cycloidea and PCF transcription factor 2 chr4:10163212-10164309 REVERSE LENGTH=365	5941.88	6161.5	4374.48	4609.5	6100.16	6147.17	6783.71	4314.01	5023.35	4753.14	5503.86	5089
	Bra000438	AT4G18390	TCP2 TEOSINTE BRANCHED 1, cycloidea and PCF transcription factor 2 chr4:10163212-10164309 REVERSE LENGTH=365	6755.59	6118.6	5901.25	6090.57	5022.35	5821.96	9014.73	6210.04	6967.42	5880.98	5593.59	5728.26
	Bra000441	AT1G53230	TCP3 TEOSINTE BRANCHED 1, cycloidea and PCF transcription factor 3 chr1:19850260-19851435 REVERSE LENGTH=391	2026.59	2989.56	3238.41	1960.62	3126.38	3213.06	3383.38	3035.28	2813.78	2600.27	2620.65	3907.81
	Bra000442	AT3G15030	TCP4, MEE35 TCP family transcription factor 4 chr3:5062308-5063570 FORWARD LENGTH=420	4999.49	5894.69	5442.66	6272.88	5679.34	4628.85	6541.15	6287.05	6815.91	5721.81	6377.91	6877.88
	Bra000443	AT3G15030	TCP4, MEE35 TCP family transcription factor 4 chr3:5062308-5063570 FORWARD LENGTH=420	1444.67	1933.06	1857.01	1904.52	1582.23	1557.32	2915.81	2114.22	1972.88	1696.84	1783.48	2047.08
	Bra000444	AT3G15030	TCP4, MEE35 TCP family transcription factor 4 chr3:5062308-5063570 FORWARD LENGTH=420	5028.31	5269.57	5533.62	3484.99	6730.92	6063.11	7249.14	6285.88	6303.64	5500.3	5797.99	6527.93
	Bra000445	AT5G60970	TCP5 TEOSINTE BRANCHED 1, cycloidea and PCF transcription factor 5 chr5:24535570-24536652 REVERSE LENGTH=360	224.761	340.181	327.295	199.231	279.979	361.215	313.313	289.676	167.873	190.899	262.472	260.934
	Bra000446	AT5G60970	TCP5 TEOSINTE BRANCHED 1, cycloidea and PCF transcription factor 5 chr5:24535570-24536652 REVERSE LENGTH=360	349.38	384.454	509.547	269.038	290.519	318.407	345.031	298.731	415.982	412.19	455.805	412.587
	Bra000435	AT2G31070	TCP10 TCP domain protein 10 chr2:13220984-13222069 REVERSE LENGTH=361	9569.34	17410.5	15718.9	15469.3	8772.17	6354.23	8066.56	16897	13034.1	10396.5	14676.1	8620.12
	Bra038350	AT1G68800	BRC2, TCP12 TCP domain protein 12 chr1:25847306-25848471 REVERSE LENGTH=356	218.305	338.232	193.786	190.917	206.209	135.714	338.938	212.973	213.936	193.542	331.546	131.188
	Bra018126	AT3G47620	AtTCP14, TCP14 TEOSINTE BRANCHED, cycloidea and PCF (TCP) 14 chr3:17559004-17560473 FORWARD LENGTH=489	15184.8	17110	15964.3	12214	14654.5	13510.8	9743.07	15143.3	15102.9	11256.1	18180.5	11930.1
	Bra000436	AT5G08070	TCP17 TCP domain protein 17 chr5:2584885-2585613 FORWARD LENGTH=242	1742.47	2456.23	3078.65	2620.46	1654.39	1561.32	1798.91	2913.89	3554.43	3066.66	3560.41	1795.32
	Bra001710	AT3G18550	BRC1, TCP18, ATTCP18 TCP family transcription factor chr3:6383769-6385604 FORWARD LENGTH=433	359.204	184.796	115.018	80.3318	205.307	155.38	163.232	78.2483	60.2082	83.9935	110.973	128.006
	Bra037579	AT3G18550	BRC1, TCP18, ATTCP18 TCP family transcription factor chr3:6383769-6385604 FORWARD LENGTH=433	45.665	51.8175	30.1467	45.3344	93.8507	114.9	52.8685	54.3693	66.8797	56.1054	76.2989	110.995
	Bra025244	AT3G27010	AT-TCP20, PCF1, TCP20, ATTCP20 TEOSINTE BRANCHED 1, cycloidea, PCF (TCP)-domain family protein 20 chr3:9957810-9958754 REVERSE LENGTH=314	5076.53	4505.58	4621.01	6105.93	6243.66	6239.44	5828.21	5308.26	4893.04	5063.58	5993.52	5686.31
	Bra039096	AT3G27010	AT-TCP20, PCF1, TCP20, ATTCP20 TEOSINTE BRANCHED 1, cycloidea, PCF (TCP)-domain family protein 20 chr3:9957810-9958754 REVERSE LENGTH=314	1142.04	794.888	963.49	812.54	1039.32	741.343	1045.39	725.602	680.398	612.232	621.517	699.311
	Bra000439	AT1G30210	TCP24, ATTCP24 TEOSINTE BRANCHED 1, cycloidea, and PCF family 24 chr1:10628754-10629728 REVERSE LENGTH=324	2657.1	3092.83	2926.94	2582.02	2273.48	2225.95	3361.36	3213.16	2711.87	2502.54	2862.16	2642.11
	Bra000440	AT1G30210	TCP24, ATTCP24 TEOSINTE BRANCHED 1, cycloidea, and PCF family 24 chr1:10628754-10629728 REVERSE LENGTH=324	5434.74	6904.68	4858.42	4443.14	6289.95	6609.53	6470.72	6498.31	6424.92	5156.33	7476.59	6657.49
	Bra027886	AT1G58100	TCP family transcription factor chr1:21512680-21513885 REVERSE LENGTH=401	7430.8	8665.38	8434.52	7039.55	5148.98	5297.09	7085.56	8392.26	7968.08	6633.44	7627.3	5313.32
	Bra003986	AT1G69690	TCP family transcription factor chr1:26216449-26217426 FORWARD LENGTH=325	4724.37	5487.77	5433.57	4866.34	5108.49	5669.71	4886.98	4607.19	4228.29	4704.31	4795.22	4222.49
	Bra004407	AT1G69690	TCP family transcription factor chr1:26216449-26217426 FORWARD LENGTH=325	7719.62	7385.54	6986.35	6329.6	6662.43	6475.37	6026	6048.52	6581.89	5737.69	7169	5289.26
	Bra007875	AT1G69690	TCP family transcription factor chr1:26216449-26217426 FORWARD LENGTH=325	10369.6	10573.9	10685.7	11523.9	11002.6	10635.5	9572.91	3177.82	11157.8	9404.31	10354.5	7009.65
	Bra008001	AT1G72010	TCP family transcription factor chr1:27107844-27108971 FORWARD LENGTH=375	19211.7	13036.6	14756.2	12605.1	16411	14939.4	19203.4	15653.6	14886.3	11338.7	17193.8	11981
	Bra016090	AT1G72010	TCP family transcription factor chr1:27107844-27108971 FORWARD LENGTH=375	13338.1	11474.7	8620.12	8902.89	12930.4	15158.6	14589.6	12108.2	8984.01	6455.85	9875.88	10701.4
	Bra000395	AT2G45680	TCP family transcription factor chr2:18820717-18821787 REVERSE LENGTH=356	3283.05	4878.36	4268.21	4646.08	2321.21	2932	4650.49	4493.67	4899.08	3157.53	4554.67	2613.4
	Bra000396	AT2G45680	TCP family transcription factor chr2:18820717-18821787 REVERSE LENGTH=356	5017.07	7184.73	6031.23	4501.54	3388.64	3044.23	5250.15	6423.99	6329.21	4331.23	8129.72	4434.61
	Bra000397	AT5G41030	TCP family transcription factor chr5:16428706-16429437 FORWARD LENGTH=243	280.914	349.943	413.102	472.588	322.752	395.488	426.839	242.528	325.871	297.158	251.294	310.874
	Bra000398	AT5G51910	TCP family transcription factor chr5:21094704-21095585 REVERSE LENGTH=293	591.521	320	229.509	255.816	867.86	716.139	459.111	316.806	313.205	410.538	299.406	730.868
	Bra000399	AT5G08330	TCP family transcription factor chr5:2680828-2681547 FORWARD LENGTH=239	5958.26	3214.32	3566.08	5676.8	4942.99	5548.15	9847.86	4956.39	4900.31	3921.05	5921.42	4870.31
	Bra000400	AT5G08330	TCP family transcription factor chr5:2680828-2681547 FORWARD LENGTH=239	6091.88	5406.67	4908.16	5584.16	4498.57	4506.27	7614.2	5022.1	5787.77	5471.85	6900.33	5131.67
	Bra000401	AT5G08330	TCP family transcription factor chr5:2680828-2681547 FORWARD LENGTH=239	9071.47	10199.7	6863.15	8887.78	8172.81	8769.23	6575.39	5344.43	4275.73	3764.23	4896.24	4304.23
	Bra000402	AT5G23280	TCP family transcription factor chr5:7843017-7843769 FORWARD LENGTH=250	10673.9	8870.4	6521.2	7295.91	12414.5	11934.9	12422	10078.3	9715.33	7959.35	10305	11656
	Bra000403	AT5G23280	TCP family transcription factor chr5:7843017-7843769 FORWARD LENGTH=250	10728.7	8322.87	6517.69	7831.53	9035.98	9701.35	9830	5560.93	4829.48	3976.59	4811.26	6303.28
	Bra000404	AT5G23280	TCP family transcription factor chr5:7843017-7843769 FORWARD LENGTH=250	6371.01	3812.7	2863.97	3267.55	6314.84	5880.88	7648.85	4425.24	5201.78	3885.32	2973.74	6030.21
HS	Bra040179	AT4G17750	HSF1, HSFA1A, ATHSF1, ATHSFA1A Heat shock factor 1 chr4:9869969-9871603 REVERSE LENGTH=495	3045.63	3507.22	3488.22	3556.1	2884.25	2627.11	2697.91	3153.41	3503.33	3373.88	3101.5	3020.52
	Bra008593	AT5G16820	HSF3, HSFA1B, ATHSFA1B, ATHSF3 Heat shock factor 3 chr5:5530446-5532497 FORWARD LENGTH=481	618.959	1173.79	1110.58	1472.88	658.065	752.12	847	1445.09	1353.91	1465	1783.29	860.37
	Bra023584	AT5G16820	HSF3, HSFA1B, ATHSFA1B, ATHSF3 Heat shock factor 3 chr5:5530446-5532497 FORWARD LENGTH=481	1627.43	1445.1	1441.04	1416.69	1809.28	1858.89	1905.44	1938.6	1584.12	1259.37	1782.24	1993.33
	Bra023258	AT1G32330	ATHSFA1D, HSFA1D Heat shock transcription factor A1D chr1:11657265-11660234 REVERSE LENGTH=485	684.667	422.789	364.144	314.168	633.911	508.177	650.834	473.748	364.427	358.296	546.481	610.129
	Bra035507	AT1G32330	ATHSFA1D, HSFA1D Heat shock transcription factor A1D chr1:11657265-11660234 REVERSE LENGTH=485	858.232	677.446	539.196	692.546	1104.14	1008.21	918.795	593.976	568.687	641.621	535.369	990.827
	Bra001071	AT3G02990	ATHSFA1E, HSFA1E Heat shock transcription factor A1E chr3:673614-675988 FORWARD LENGTH=468	1125.7	2807.88	2191.32	1825.67	1585.07	1468.18	1633.67	1662.51	1905.84	1345.33	2459.26	1406.76
	Bra021381	AT3G02990	ATHSFA1E, HSFA1E Heat shock transcription factor A1E chr3:673614-675988 FORWARD LENGTH=468	2261.66	2483.62	2354.97	2277.98	2469.26	1735.04	2131.07	2014.71	2276.11	1797.16	2730.1	2618.81
	Bra032023	AT3G02990	ATHSFA1E, HSFA1E Heat shock transcription factor A1E chr3:673614-675988 FORWARD LENGTH=468	1261.03	6755.17	6759.96	7169.13	1777.09	1468.95	1501.69	2155.84	1907.82	2158.74	2798.41	1289.17
	Bra000557	AT2G26150	ATHSFA2, HSFA2 Heat shock transcription factor A2 chr2:11135856-11137217 FORWARD LENGTH=345	787.545	993.429	5458.64	16450.2	3640.54	3226.51	699.395	577.046	1853.71	11566.1	1368.11	5476.98
	Bra009515	AT5G03720	AT-HSFA3, HSFA3 Heat shock transcription factor A3 chr5:971913-973683 REVERSE LENGTH=412	1971.4	825.966	1063.14	1148.12	2032.85	1979.68	3037.06	1294.39	1012.48	1395.28	1665.34	2137.55
	Bra028822	AT5G03720	AT-HSFA3, HSFA3 Heat shock transcription factor A3 chr5:971913-973683 REVERSE LENGTH=412	12.5613	15.2026	11.3499	11.9033	12.0619	12.584	11.5451	11.5403	13.5453	13.8488	14.2473	17.9152
	Bra012571	AT4G18880	AT-HSFA4A, HSF A4A Heat shock transcription factor A4A chr4:10347769-10349051 REVERSE LENGTH=401	8130.64	4194.76	7012.66	5927.61	3457.24	2847.85	5890.03	3658.41	4925.85	5455.04	3737.09	1998.06
	Bra013358	AT4G18880	AT-HSFA4A, HSF A4A Heat shock transcription factor A4A chr4:10347769-10349051 REVERSE LENGTH=401	65.0007	257.177	65.2423	96.7134	88.8886	50.9631	70.7513	57.9989	182.325	46.1317	74.3063	83.0097
	Bra020988	AT4G18880	AT-HSFA4A, HSF A4A Heat shock transcription factor A4A chr4:10347769-10349051 REVERSE LENGTH=401	4851.58	3536.55	2955.11	3722	2548.57	2331.08	4874.87	1651.74	2808.9	3423.55	2196.97	1606.66
	Bra017595	AT5G45710	AT-HSFA4C, RHA1, HSFA4C winged-helix DNA-binding transcription factor family protein chr5:18541576-18542706 FORWARD LENGTH=345	1805.61	1549.26	1984.53	1997.74	1887.15	1749.77	1398.48	1270.35	1024.79	1132.34	1091.19	1284.67
	Bra032752	AT4G13980	AT-HSFA5, HSFA5 winged-helix DNA-binding transcription factor family protein	3703.35	4386.95	5000.77	3270.06	3341.11	3524.42	3197.04	5839.36	4561.95	4195.33	4461.13	2889.33
	Bra035993	AT5G43840	AT-HSFA6A, HSFA6A Heat shock transcription factor A6A chr5:17625437-17626364 REVERSE LENGTH=282	70.4652	120.557	81.9355	156.898	88.8947	130.799	23.0269	64.3011	69.9237	75.946	184.086	81.2589
	Bra001885	AT3G22830	AT-HSFA6B, HSFA6B Heat shock transcription factor A6B chr3:8078981-8080895 FORWARD LENGTH=406	560.045	325.659	466.796	826.394	214.061	239.759	666.768	437.035	704.378	2132.74	637.856	342.159
	Bra023800	AT3G22830	AT-HSFA6B, HSFA6B Heat shock transcription factor A6B chr3:8078981-8080895 FORWARD LENGTH=406	106.068	120.436	166.741	113.101	100.605	78.3417	169.982	881.595	961.049	601.056	630.97	124.487
	Bra033913	AT3G22830	AT-HSFA6B, HSFA6B Heat shock transcription factor A6B chr3:8078981-8080895 FORWARD LENGTH=406	90.7692	50.0905	69.9146	82.7717	75.5732	97.1656	97.8524	106.351	169.658	330.49	146.586	62.3523
	Bra012828	AT3G51910	AT-HSFA7A, HSFA7A Heat shock transcription factor A7A chr3:19265294-19266619 FORWARD LENGTH=272	64.1616	52.905	334.802	3090.13	246.06	220.042	110.917	141.801	136.676	221.99	76.7436	123.355
	Bra012829	AT3G51910	AT-HSFA7A, HSFA7A Heat shock transcription factor A7A chr3:19265294-19266619 FORWARD LENGTH=272	53.0413	64.9186	108.035	96.433	62.8271	50.1282	122.479	69.5699	58.3182	160.956	59.4439	86.2302
	Bra033468	AT3G51910	AT-HSFA7A, HSFA7A Heat shock transcription factor A7A chr3:19265294-19266619 FORWARD LENGTH=272	78.5815	56.9184	187.198	2692.92	190.268	226.111	197.881	371.23	239.111	664.372	725.934	228.927
	Bra007739	AT3G63350	AT-HSFA7B, HSFA7B winged-helix DNA-binding transcription factor family protein	635.573	403.407	1218.92	861.346	380.981	669.765	812.241	832.008	475.269	553.445	537.704	327.135
	Bra004272	AT1G67970	AT-HSFA8, HSFA8 Heat shock transcription factor A8 chr1:25484844-25486313 REVERSE LENGTH=374	1548.08	838.851	1059.53	1142.18	1120.41	975.87	3764.01	3012.41	2285.16	3119.57	1847.96	1933.78
	Bra033970	AT1G67970	AT-HSFA8, HSFA8 Heat shock transcription factor A8 chr1:25484844-25486313 REVERSE LENGTH=374	25.6104	23.0952	20.0215	26.3445	20.8208	59.5024	21.0432	26.2544	20.9823	19.3052	25.6746	20.2642
	Bra011735	AT4G36990	HSF4, HSFB1, AT-HSFB1, ATHSF4 Heat shock factor 4 chr4:17440660-17441706 FORWARD LENGTH=284	3847.24	1880.79	1630.27	1511.47	7271.13	6922.23	3403.41	2310.81	1872	1779.65	1318.08	5024.31
	Bra017800	AT4G36990	HSF4, HSFB1, AT-HSFB1, ATHSF4 Heat shock factor 4 chr4:17440660-17441706 FORWARD LENGTH=284	1977.79	1369.74	1568.59	1204.14	3178.42	2930.14	2036.64	1267.3	995.422	915.276	724.108	2464.2
	Bra010049	AT5G62020	AT-HSFB2A, HSFB2A Heat shock transcription factor B2A chr5:24916212-24917194 FORWARD LENGTH=299	11783.3	2420.61	4897.24	11863.7	4749.24	3860.35	10782.2	3482.42	4218.67	7852.7	7719.38	6429.18
	Bra029291	AT5G62020	AT-HSFB2A, HSFB2A Heat shock transcription factor B2A chr5:24916212-24917194 FORWARD LENGTH=299	2010.62	492.315	936.527	4436.58	1057.98	1140.61	2267.1	1187.81	1525.37	4327.41	2077.49	1995.72
	Bra029292	AT5G62020	AT-HSFB2A, HSFB2A Heat shock transcription factor B2A chr5:24916212-24917194 FORWARD LENGTH=299	829.23	281.462	992.363	4968.83	696.867	635.912	1729.81	1059.2	3567.77	15388.2	3633.4	2113.1
	Bra000749	AT4G11660	AT-HSFB2B, HSFB2B winged-helix DNA-binding transcription factor family protein chr4:7043006-7044227 FORWARD LENGTH=377	1820.96	674.746	2468.33	4267.41	1516.71	1407.63	2217.28	609.246	1251.03	4531.45	974.443	1543.21
	Bra040968	AT4G11660	AT-HSFB2B, HSFB2B winged-helix DNA-binding transcription factor family protein chr4:7043006-7044227 FORWARD LENGTH=377	5640.69	2211.22	7455.05	14190.3	4863.5	4828.05	5727.41	2777.86	4378.54	11292.7	3814.93	5751.68
	Bra000235	AT2G41690	AT-HSFB3, HSFB3 Heat shock transcription factor B3 chr2:17381723-17382577 FORWARD LENGTH=244	170.523	348.992	337.547	410.324	235.43	259.763	141.096	798.82	715.367	493.69	836.731	624.993
	Bra014054	AT1G46264	AT-HSFB4, HSFB4, SCZ Heat shock transcription factor B4 chr1:17224904-17226183 FORWARD LENGTH=348	1283.71	727.133	709.295	541.731	1220.64	1230.89	1068.46	490.276	396.514	233.343	730.849	762.399
	Bra040634	AT1G46264	AT-HSFB4, HSFB4, SCZ Heat shock transcription factor B4 chr1:17224904-17226183 FORWARD LENGTH=348	2031.91	1001.61	1492.86	561.095	1789.51	1795.91	1363.23	819.167	745.823	685.767	1278.26	1500.84
	Bra013253	AT3G24520	AT-HSFC1, HSFC1 Heat shock transcription factor C1 chr3:8941455-8942531 FORWARD LENGTH=330	1095.08	2526.55	4014.48	3204.43	1145.72	977.209	873.64	3684.26	4949.38	3424.44	6095.68	1773.24
	Bra015050	AT3G24520	AT-HSFC1, HSFC1 Heat shock transcription factor C1 chr3:8941455-8942531 FORWARD LENGTH=330	1278.51	4720.5	8871.55	7930.37	1803.25	1683.93	1505.2	7473.09	10388.3	8029.09	13508.6	2572.21
	Bra012763	AT4G15802	HSBP, AtHSBP Heat shock factor binding protein chr4:8986864-8988339 REVERSE LENGTH=86	9983.99	9968.19	8332.21	10399.3	10973.2	12814.7	7896	7676.5	7928.92	8231.35	7858.76	10792.2
GRAS	Bra000012	AT2G37650	GRAS family transcription factor chr2:15792623-15794779 FORWARD LENGTH=718	2726.89	2333.29	2015.02	1800.92	2672.81	2406.03	1935.82	2113.21	1933.94	2352.93	2169.63	2311.34
	Bra000375	AT2G45160	HAM1, ATHAM1, LOM1 GRAS family transcription factor chr2:18618110-18620032 REVERSE LENGTH=640	3709.84	9491.6	7716.09	6850.13	4870.74	4835.44	5312.13	8044.68	9284.14	8465.02	9693.17	5941.35
	Bra002564	AT5G59450	GRAS family transcription factor chr5:23974808-23976640 FORWARD LENGTH=610	9368.32	5704.13	7415.13	8126.65	5048.47	5272.24	10326	6167.93	6763.8	7066.18	7647.69	3856.71
	Bra002894	AT4G08250	GRAS family transcription factor chr4:5196787-5198238 FORWARD LENGTH=483	239.75	255.51	276.648	286.579	185.944	193.694	210.099	178.25	359.875	322.848	246.312	209.355
	Bra003311	AT2G45160	HAM1, ATHAM1, LOM1 GRAS family transcription factor chr2:18618110-18620032 REVERSE LENGTH=640	5963.9	14277.8	16031	11087.9	6216.09	6625.5	7908.75	13483.6	16225.9	12618.6	16246.5	6966.9
	Bra007056	AT3G54220	SCR, SGR1 GRAS family transcription factor chr3:20070550-20072625 FORWARD LENGTH=653	6258.34	5078.78	3729.94	4911.03	7644.63	7028.35	8531.36	6416.41	6145.11	6704.1	7314.58	7643.79
	Bra010606	AT4G37650	SHR, SGR7 GRAS family transcription factor chr4:17691871-17693466 FORWARD LENGTH=531	7833.1	7841.12	6788.65	5417.37	9466.04	9611.26	7622.95	6622.06	6372.65	5438.2	8097.88	6643.2
	Bra011700	AT4G36710	GRAS family transcription factor chr4:17306060-17307520 FORWARD LENGTH=486	2967.21	5025.99	4719.93	6621.21	2928.23	2955.44	2590.46	3261.08	4363.29	4185.52	5505.01	3319.43
	Bra011777	AT4G37650	SHR, SGR7 GRAS family transcription factor chr4:17691871-17693466 FORWARD LENGTH=531	8003.67	7607.74	9081.81	7060.1	10263.9	9419.91	6758.44	7559.84	5894.97	5089.04	7604.28	6055.48
	Bra012102	AT5G66770	GRAS family transcription factor chr5:26660723-26662477 FORWARD LENGTH=584	12917.1	7116.57	5941.08	4308.56	13557.7	11940.6	9895.59	7876.59	7160.58	4778.46	7941.85	7953.41
	Bra014479	AT3G60630	HAM2, ATHAM2, LOM2 GRAS family transcription factor chr3:22410496-22412367 REVERSE LENGTH=623	296.156	583.915	473.86	553.46	332.179	298.628	227.525	196.711	248.404	195.008	324.287	299.004
	Bra037319	AT4G00150	HAM3, ATHAM3, LOM3 GRAS family transcription factor chr4:57429-59105 REVERSE LENGTH=558	971.065	2228.17	2150.07	1945.39	1210.52	1001.88	1747.18	3053.68	2664.27	2118.16	2592.12	1530.24
	Bra015584	AT1G07520	GRAS family transcription factor chr1:2309718-2311805 REVERSE LENGTH=695	112.107	76.3539	43.5495	83.5889	48.528	29.1856	39.3106	41.306	49.8045	33.604	82.7167	37.2962
	Bra017443	AT2G01570	RGA1, RGA GRAS family transcription factor family protein chr2:255581-257344 REVERSE LENGTH=587	26352.9	26966.7	27893.9	22236.1	22756.8	23890.2	22851.6	29695.8	30623.9	27947.4	28945	23332.7
	Bra017775	AT4G36710	GRAS family transcription factor chr4:17306060-17307520 FORWARD LENGTH=486	93.9938	40.4219	43.5383	33.4344	40.7189	47.4844	32.4185	45.5859	33.8559	150.458	120.017	32.6081
	Bra017842	AT4G37650	SHR, SGR7 GRAS family transcription factor chr4:17691871-17693466 FORWARD LENGTH=531	7205.75	7857.76	8518.4	6524.07	8342.48	8892.49	6530.51	6948.6	5775.8	5494.42	6993.22	5832.62
	Bra020715	AT5G48150	PAT1 GRAS family transcription factor chr5:19522497-19524053 REVERSE LENGTH=490	9976.25	4967.62	5412.05	6335.59	6047.11	4981.6	10592.5	7669.39	8888.53	7520.62	8805.3	6407.75
	Bra037509	AT5G48150	PAT1 GRAS family transcription factor chr5:19522497-19524053 REVERSE LENGTH=490	58.6615	91.6791	42.6648	37.0822	135.916	50.4995	60.7946	65.0294	42.9516	58.2948	86.6898	89.8008
	Bra036185	AT5G48150	PAT1 GRAS family transcription factor chr5:19522497-19524053 REVERSE LENGTH=490	6466.63	5656.63	8170.15	6998.25	4027.21	3954.11	6445.69	6709.55	8215.02	8133.91	9030.63	4177.8
	Bra024875	AT2G01570	RGA1, RGA GRAS family transcription factor family protein chr2:255581-257344 REVERSE LENGTH=587	13380.7	13964.2	16716.2	12990	12388.6	10748.1	13110	17921.8	17912.9	16929.3	17423.8	14842.9
	Bra025456	AT5G41920	GRAS family transcription factor chr5:16779982-16781199 FORWARD LENGTH=405	2255.56	1222.37	1582.85	1692.63	2610.63	2551.08	2686.44	1554.75	1532.1	1643.16	1385.57	1869.67
	Bra026999	AT1G63100	GRAS family transcription factor chr1:23399391-23401367 REVERSE LENGTH=658	3303.23	2928.45	3614.95	2920.92	2939.25	3097.73	3833.1	2618.75	3204.24	3116.04	3787.01	3018.92
	Bra027378	AT3G13840	GRAS family transcription factor chr3:4555305-4556837 REVERSE LENGTH=510	61.3425	24.4606	49.826	26.2685	52.3087	27.7129	82.8136	96.1864	36.0045	23.452	26.398	14.7993
	Bra027620	AT1G63100	GRAS family transcription factor chr1:23399391-23401367 REVERSE LENGTH=658	557.263	734.732	411.629	486.416	495.325	551.86	620.475	830.964	691.885	1073.41	865.128	847.084
	Bra028100	AT4G36710	GRAS family transcription factor chr4:17306060-17307520 FORWARD LENGTH=486	1080.12	1928.74	1979.31	2434.42	1169.61	1126.03	1277.82	1808.44	1537.18	1947.7	1573.57	1031.27
	Bra028390	AT2G29060	GRAS family transcription factor chr2:12481991-12484075 FORWARD LENGTH=694	180.119	104.699	86.1136	42.2153	41.3571	33.0248	64.9618	36.2254	55.8305	71.3446	80.081	35.6675
	Bra028391	AT2G29065	GRAS family transcription factor chr2:12485049-12486941 FORWARD LENGTH=630	4489.63	5961.4	6590.08	5542.5	5330.62	3944.32	3660.32	4898.87	4878.73	4551.27	4484.22	2269.12
	Bra030688	AT1G07530	SCL14, ATGRAS2, GRAS2 SCARECROW-like 14 chr1:2313828-2316137 REVERSE LENGTH=769	5552.62	6632.58	4778.34	5430.72	5113.9	5417.82	4592.18	6376.06	5367.4	4755.34	5629.33	4528.08
	Bra031580	AT1G07520	GRAS family transcription factor chr1:2309718-2311805 REVERSE LENGTH=695	3764.12	1890.98	3010.39	2143.39	1306.02	1025.7	2651.56	1271.1	1412.61	1121.19	570.926	695.897
	Bra031581	AT1G07520	GRAS family transcription factor chr1:2309718-2311805 REVERSE LENGTH=695	1219.85	673.408	926.804	755.408	385.856	462.402	990.327	392.049	417.004	492.634	454.637	252.912
	Bra033813	AT3G46600	GRAS family transcription factor chr3:17158048-17159799 FORWARD LENGTH=583	2239.94	1160.56	2148.56	1825.72	1216.72	1064.45	2881.25	1744.06	2281.67	2487.94	2327.71	915.146
	Bra035653	AT2G29060	GRAS family transcription factor chr2:12481991-12484075 FORWARD LENGTH=694	54.2486	43.096	53.0588	76.4752	79.2559	71.9435	54.5405	87.0419	59.2063	82.5078	127.813	152.537
	Bra036041	AT3G49950	GRAS family transcription factor chr3:18522570-18523802 FORWARD LENGTH=410	775.387	1019.76	681.76	934.856	802.707	785.01	950.24	987.771	704.278	941.988	1167.45	1300.05
	Bra038002	AT1G55580	LAS, SCL18 GRAS family transcription factor chr1:20764106-20765443 FORWARD LENGTH=445	309.552	370.18	134.099	175.003	205.771	87.4173	134.191	110.639	203.139	176.346	503.163	193.243
DREB	Bra010463	AT4G25490	CBF1, DREB1B, ATCBF1 C-repeat/DRE binding factor 1 chr4:13021921-13022562 REVERSE LENGTH=213	79.6019	2597.65	7233.86	5921.17	420.037	410.777	79.827	4819.87	7267.84	5112.22	10455.2	718.305
	Bra022770	AT4G25490	CBF1, DREB1B, ATCBF1 C-repeat/DRE binding factor 1 chr4:13021921-13022562 REVERSE LENGTH=213	117.744	305.879	487.046	358.44	727.963	500.304	370.731	623.157	649.786	248.639	1170.58	207.214
	Bra010460	AT4G25470	CBF2, DREB1C, FTQ4, ATCBF2 C-repeat/DRE binding factor 2 chr4:13015436-13016086 REVERSE LENGTH=216	28.0488	358.225	601.88	722.81	81.9634	61.1942	32.5719	366.144	763.356	388.537	1263.42	124.519
	Bra019162	AT4G25470	CBF2, DREB1C, FTQ4, ATCBF2 C-repeat/DRE binding factor 2 chr4:13015436-13016086 REVERSE LENGTH=216	1083.52	2551.55	6633.75	7547.52	1080.61	1077.6	1367.6	6438.44	7767.44	5638.56	12596.4	1459.65
	Bra028290	AT5G51990	CBF4, DREB1D C-repeat-binding factor 4 chr5:21117113-21117787 REVERSE LENGTH=224	5288	978.703	5838.74	12335.2	1795.14	1788.76	10010.6	2549.36	10774.3	10272.6	16009.8	3065.49
	Bra012140	AT5G67190	DEAR2 DREB and EAR motif protein 2 chr5:26809135-26809689 REVERSE LENGTH=184	6934.34	20940.6	16718.7	17557.1	8591.5	8436.5	5349.94	18964	15874.2	14857.1	16860.9	12624.3
	Bra037124	AT5G67190	DEAR2 DREB and EAR motif protein 2 chr5:26809135-26809689 REVERSE LENGTH=184	1281.07	3416.94	2614.06	3547.8	2555.05	2342.54	2206.61	3088.92	3255.39	2537.37	2891.15	2624.64
	Bra032173	AT2G23340	DEAR3 DREB and EAR motif protein 3 chr2:9938186-9938716 FORWARD LENGTH=176	2230.16	3784.54	5614.08	5371.31	2247.92	1987.1	2075.92	3064.21	3646.07	4441.07	3267.06	2465.79
	Bra010461	AT4G25480	DREB1A, CBF3, ATCBF3 dehydration response element B1A chr4:13018353-13019003 REVERSE LENGTH=216	24.4193	535.333	1686.89	2147.67	140.377	127.84	31.4694	1006.71	1776.41	1690.94	6539.28	366.009
	Bra005852	AT5G05410	DREB2A, DREB2 DRE-binding protein 2A chr5:1602650-1603657 FORWARD LENGTH=335	175.173	95.5186	172.368	245.726	133.094	168.82	267.548	106.604	152.681	170.823	345.633	130.945
	Bra009112	AT5G05410	DREB2A, DREB2 DRE-binding protein 2A chr5:1602650-1603657 FORWARD LENGTH=335	4830.32	1120.31	2468.58	4631.61	4927.21	5147.6	8368.18	1285.49	1935.24	5874.59	6748.8	6715.88
	Bra028759	AT5G05410	DREB2A, DREB2 DRE-binding protein 2A chr5:1602650-1603657 FORWARD LENGTH=335	1417.06	458.78	1122.04	3882.46	1586.76	1598.62	2074.94	736.704	1954.73	2553.92	8574.41	1762.39
	Bra001386	AT3G11020	DREB2B, DREB2 DRE/CRT-binding protein 2B chr3:3456009-3457001 FORWARD LENGTH=330	1021.02	1095.86	1435.12	1612.05	1024.3	1104.12	764.137	1248.79	1544.93	1317.03	2525.34	1104.12
	Bra029889	AT3G11020	DREB2B, DREB2 DRE/CRT-binding protein 2B chr3:3456009-3457001 FORWARD LENGTH=330	987.406	1475.81	3751.39	9220.63	3184.95	3272.91	640.379	1912.32	2982.53	3548.14	12585.3	5367.9
	Bra034159	AT3G11020	DREB2B, DREB2 DRE/CRT-binding protein 2B chr3:3456009-3457001 FORWARD LENGTH=330	399.735	623.724	880.255	1343.86	379.749	388.029	360.043	645.778	789.322	684.666	2122.77	302.777
	Bra017011	AT2G40340	DREB2C, AtERF48 Integrase-type DNA-binding superfamily protein chr2:16848665-16850357 REVERSE LENGTH=341	2318.34	610.519	540.306	396.4	3436.02	3490.56	1984.75	865.806	1079.49	525.121	834.924	4592.54
	Bra005113	AT2G38340	DREB19 Integrase-type DNA-binding superfamily protein chr2:16067447-16068181 REVERSE LENGTH=244	123.948	266.315	104.263	210.537	1043.52	1195.21	317.157	262.159	341.813	619.832	205.544	3798.16
	Bra036022	AT1G21910	DREB26 Integrase-type DNA-binding superfamily protein chr1:7696655-7697347 FORWARD LENGTH=230	4781.58	365.299	702.49	1037.31	2057.55	2305.48	9610.8	650.226	1015.38	971.768	1676.39	4041.01
	Bra016400	AT1G21910	DREB26 Intgrae-type DNA-binding superfamily protein chr1:7696655-7697347 FORWARD LENGTH=230	3063.89	378.194	665.812	838.981	1397.09	1406	4560.97	606.06	593.209	596.51	967.073	2315.29
	Bra012298	AT1G21910	DREB26 Integrase-type DNA-binding superfamily protein chr1:7696655-7697347 FORWARD LENGTH=230	4591.15	1040.73	610.843	902.536	2475.02	2179.07	6696.73	1114.02	764.779	837.102	1410.09	2993.56
	Bra015525	AT1G06770	DRIP1 DREB2A-interacting protein 1 chr1:2079222-2081707 REVERSE LENGTH=421	156.509	182.289	99.2604	161.537	161.244	206.648	121.322	96.9407	135.39	137.366	145.844	158.486
	Bra015526	AT1G06770	DRIP1 DREB2A-interacting protein 1 chr1:2079222-2081707 REVERSE LENGTH=421	55.6913	69.976	54.1683	37.3344	81.6702	66.2637	84.993	32.5794	91.2515	27.4124	113.682	78.6504
	Bra018304	AT2G30580	DRIP2 DREB2A-interacting protein 2 chr2:13026444-13030363 FORWARD LENGTH=420	6468.96	6962.7	7977.71	7658.16	6533.59	7092.85	7471.35	8566.61	8225.12	8192.31	8375.23	8110.59
	Bra021651	AT2G30580	DRIP2 DREB2A-interacting protein 2 chr2:13026444-13030363 FORWARD LENGTH=420	5860.72	4932.65	4993.44	4387.05	5704.69	5460.42	6212.69	5618.75	6462.22	6103.71	7110.5	6435.72
	Bra022807	AT2G30580	DRIP2 DREB2A-interacting protein 2 chr2:13026444-13030363 FORWARD LENGTH=420	1788.81	2294.22	2277.63	2906.14	1210.98	2196.28	2696.36	2481.31	2716.94	2804.44	2507.21	2505.84
PLATZ	Bra014899	AT1G31040	PLATZ transcription factor family protein chr1:11069793-11072182 REVERSE LENGTH=243	98.3768	41.0523	52.4565	42.0812	60.9027	48.0415	73.1215	28.2406	51.8892	32.7816	63.5433	51.0332
	Bra023155	AT1G31040	PLATZ transcription factor family protein chr1:11069793-11072182 REVERSE LENGTH=243	28.9184	33.6892	39.7438	46.4951	33.6593	57.4942	22.6392	25.7443	28.2429	14.686	28.0458	24.5478
	Bra038403	AT1G31040	PLATZ transcription factor family protein chr1:11069793-11072182 REVERSE LENGTH=243	161.788	102.167	191.78	66.9526	411.67	230.536	232.875	78.7498	98.1401	105.488	188.697	139.753
	Bra023280	AT1G32700	PLATZ transcription factor family protein chr1:11827588-11829444 FORWARD LENGTH=213	1943.33	2573.97	1782.66	2275.65	1886.32	1869.51	323.887	567.361	586.664	684.599	871.813	382.189
	Bra035494	AT1G32700	PLATZ transcription factor family protein chr1:11827588-11829444 FORWARD LENGTH=213	5726.52	6981.5	5690	4331.87	6365.01	7465.08	4890.2	6375.37	6342.84	5199.63	7437.28	6822.83
	Bra003715	AT1G76590	PLATZ transcription factor family protein chr1:28740875-28741894 FORWARD LENGTH=245	259.09	1112.03	1221.51	537.211	269.961	77.9923	489.797	2344.9	1964.74	1274.48	529.67	212.591
	Bra015731	AT1G76590	PLATZ transcription factor family protein chr1:28740875-28741894 FORWARD LENGTH=245	9410.16	14430.3	13662.2	11077.4	10218	10590.5	5686.79	14223.8	12810	12698.2	14354.4	10872.3
	Bra012263	AT1G21000	PLATZ transcription factor family protein chr1:7337919-7339088 FORWARD LENGTH=246	3448.53	1014.12	987.308	536.24	2893.14	2272.24	2427.31	1691.33	1548.41	803.046	1471.72	2115.85
	Bra016441	AT1G21000	PLATZ transcription factor family protein chr1:7337919-7339088 FORWARD LENGTH=246	611.266	1123.3	863.168	1182.58	585.832	758.918	537.073	1608.74	1445.01	1408.7	846.314	1021.95
	Bra025865	AT1G21000	PLATZ transcription factor family protein chr1:7337919-7339088 FORWARD LENGTH=246	14681.8	14441.7	19154.3	14505.4	12645.5	10737.3	11278.9	16471.7	19776.7	16862.2	19113	14022
	Bra011992	AT2G27930	PLATZ transcription factor family protein chr2:11892369-11893488 FORWARD LENGTH=189	75.3518	72.0257	83.2912	79.1889	129.645	139.818	126.418	76.0333	120.621	87.2311	91.0711	71.7655
	Bra034379	AT2G27930	PLATZ transcription factor family protein chr2:11892369-11893488 FORWARD LENGTH=189	102.243	105.706	101.874	105.114	116.524	234.041	118.411	73.7175	111.27	104.084	113.028	112.898
	Bra013149	AT2G12646	PLATZ transcription factor family protein chr2:5167179-5169022 REVERSE LENGTH=256	304.775	331.136	511.426	465.215	213.564	269.37	184.371	339.619	442.36	400.888	270.955	252.156
	Bra037203	AT2G12646	PLATZ transcription factor family protein chr2:5167179-5169022 REVERSE LENGTH=256	94.4804	92.8605	124.793	214.286	53.4968	245.945	173.754	150.55	298.968	192.751	122.764	61.8394
	Bra007550	AT3G60670	PLATZ transcription factor family protein chr3:22424695-22426074 REVERSE LENGTH=245	1051.32	1070.1	832.213	1413.78	811.285	965.319	1469.49	1282.6	1530.44	1450.99	1475.21	1199.39
	Bra014478	AT3G60670	PLATZ transcription factor family protein chr3:22424695-22426074 REVERSE LENGTH=245	868.536	1309.31	642.801	1229.88	984.193	1210.73	1360.56	1516.31	1638.35	1394.44	1345.72	1678.16
	Bra012632	AT4G17900	PLATZ transcription factor family protein chr4:9946046-9947697 FORWARD LENGTH=227	3852.42	3894.14	3455.19	2471.21	4044.65	5453.54	3646.33	4780.15	2802.47	2424.85	3073.15	4462.41
	Bra013266	AT4G17900	PLATZ transcription factor family protein chr4:9946046-9947697 FORWARD LENGTH=227	5229.29	2886.49	3202.7	1468.88	3702.76	3896.09	5162.87	2623.59	2693.14	2095.37	3053.33	3959.77
	Bra017531	AT4G17900	PLATZ transcription factor family protein chr4:9946046-9947697 FORWARD LENGTH=227	491.499	1519.16	2076.2	1717.67	945.971	862.787	638.919	1519.27	1603.84	1852.28	2300.05	1055.7
	Bra021029	AT4G17900	PLATZ transcription factor family protein chr4:9946046-9947697 FORWARD LENGTH=227	4694.98	3016.17	3168.23	2237.95	6745.78	7218.52	4535.77	3907.97	3531.82	2431.93	3731.08	6343.17
	Bra022055	AT4G17900	PLATZ transcription factor family protein chr4:9946046-9947697 FORWARD LENGTH=227	184.699	225.545	287.523	303.39	320.526	314.174	241.031	257.608	312.775	234.486	386.25	288.303
	Bra022058	AT4G17900	PLATZ transcription factor family protein chr4:9946046-9947697 FORWARD LENGTH=227	323.685	561.448	806.762	544.528	659.094	615.006	595.233	627.388	662.212	613.617	791.755	1146.85
	Bra025003	AT4G17900	PLATZ transcription factor family protein chr4:9946046-9947697 FORWARD LENGTH=227	3925.78	3245.54	4608.73	4350	3061.65	2974.6	2746.97	2577.65	2086.47	3909.85	2020.97	2976.76
Others	Bra000178	AT2G40220	ABI4, SUN6, SIS5, ISI3, GIN6, SAN5, ATABI4 Integrase-type DNA-binding superfamily protein chr2:16796599-16797585 REVERSE LENGTH=328	20033.7	20226.6	21888.3	22664.7	25148.9	22140.4	22516.8	20546.5	22452.8	21152.9	20084.1	25103.9
	Bra037794	AT5G64750	ABR1 Integrase-type DNA-binding superfamily protein chr5:25891679-25893656 FORWARD LENGTH=391	171.225	333.978	1154.92	1053.82	794.575	1426.1	132.3	213.881	420.505	236.101	267.822	1104.89
	Bra026963	AT1G12610	DDF1 Integrase-type DNA-binding superfamily protein chr1:4290205-4290834 REVERSE LENGTH=209	823.841	334.649	304.26	3808.63	583.954	560.352	1285.18	522.006	430.111	1948.93	3068.88	823.528
	Bra026509	AT3G25730	EDF3 ethylene response DNA binding factor 3	777.129	2511.06	2537.62	2012.44	1399.96	1536.63	1681.08	2039.65	2917.51	2982.87	2698.81	1114.11
	Bra040309	AT1G44830	Integrase-type DNA-binding superfamily protein chr1:16933792-16934427 FORWARD LENGTH=211	1701.44	207.527	131.237	124.142	182.703	256.766	2548.19	323.176	331.686	103.617	529.861	360.768
	Bra019087	AT2G20350	Integrase-type DNA-binding superfamily protein chr2:8784769-8785396 FORWARD LENGTH=158	4389.03	661.275	556.322	1004.53	957.189	848.941	9590.53	1152.59	1471.41	2003.22	2063.59	708.702
	Bra029302	AT5G61890	Integrase-type DNA-binding superfamily protein chr5:24852639-24853744 REVERSE LENGTH=248	447.788	324.704	344.567	369.656	1308.93	1179.89	207.392	298.6	189.109	143.216	176.917	3697.45
	Bra004978	AT2G40220	ABI4, SUN6, SIS5, ISI3, GIN6, SAN5, ATABI4 Integrase-type DNA-binding superfamily protein chr2:16796599-16797585 REVERSE LENGTH=328	86.2839	132.415	139.016	83.2158	120.138	129.268	110.327	75.637	59.5881	146.756	118.499	170.83
	Bra031903	AT5G64750	ABR1 Integrase-type DNA-binding superfamily protein chr5:25891679-25893656 FORWARD LENGTH=391	243.639	938.474	1527.52	2308.7	1007.06	1002.41	166.284	383.936	534.435	1235.22	676.729	1729.86
	Bra024325	AT5G64750	ABR1 Integrase-type DNA-binding superfamily protein chr5:25891679-25893656 FORWARD LENGTH=391	33.5512	67.6147	101.039	106.58	181.436	97.6394	31.3349	149.769	43.8807	84.8074	56.1591	147.63
	Bra000378	AT2G45190	AFO, FIL, YAB1 Plant-specific transcription factor YABBY family protein	2207	2455.55	2265.48	2197.61	4010.17	5136.52	1954.41	1932.31	1903.72	1624.09	2793.79	4488.13
	Bra040322	AT2G45190	AFO, FIL, YAB1 Plant-specific transcription factor YABBY family protein	2820.67	2929.26	3379.39	3250.38	4271.52	4097.39	3226.45	2806.68	2460.12	2591.37	3193.49	4033.95
	Bra003309	AT2G45190	AFO, FIL, YAB1 Plant-specific transcription factor YABBY family proteinREVERSE LENGTH=229	725.004	610.083	658.203	651.887	803.373	954.52	677.24	558.295	568.856	406.832	666.297	839.889
	Bra017852	AT4G37750	ANT, DRG, CKC, CKC1 Integrase-type DNA-binding superfamily protein chr4:17739782-17742189 FORWARD LENGTH=555	4362.86	3856.81	4747.21	3359.94	4000.5	4702.85	2776.44	2752.26	2614.56	2440.98	3942.85	3199.05
	Bra010610	AT4G37750	ANT, DRG, CKC, CKC1 Integrase-type DNA-binding superfamily protein chr4:17739782-17742189 FORWARD LENGTH=555	4625.73	3765.14	3860.63	3680.98	4259.11	4923.19	2265.9	2330.67	2501.54	2085.52	3355.29	2673.07
	Bra011782	AT4G37750	ANT, DRG, CKC, CKC1 Integrase-type DNA-binding superfamily protein chr4:17739782-17742189 FORWARD LENGTH=555	3631.21	3299.68	3301.64	3461.61	3402.82	5006.36	3084.35	3073.98	2319.4	2522.63	3787.24	3202.37
	Bra024743	AT1G25470	AP2 domain-containing transcription factor family proteinLENGTH=287	2579.57	1331.24	1340.18	1637.42	2195.8	2493.65	1764.68	1554.93	1372.53	1091.23	1122.78	1916.08
	Bra017809	AT4G36920	AP2, FLO2, FL1 Integrase-type DNA-binding superfamily protein chr4:17400998-17403140 FORWARD LENGTH=432	4766.23	4927.61	5286.33	3081.52	3517.35	3033.81	4282.05	4352.91	4259.83	3450.89	4380.89	3069.96
	Bra011741	AT4G36920	AP2, FLO2, FL1 Integrase-type DNA-binding superfamily protein chr4:17400998-17403140 FORWARD LENGTH=432	1411.25	1961.13	1223.34	1631.37	1309.15	1286.1	1694.83	2067.79	1602.76	1769.98	1719.19	1852.49
	Bra014282	AT1G51120	AP2/B3 transcription factor family protein	437.981	658.547	707.926	664.5	523.743	544.13	744.907	594.342	238.961	647.636	550.404	487.481
	Bra018854	AT1G51120	AP2/B3 transcription factor family protein	156.647	106.847	247.851	126.151	96.9782	134.054	147.281	192.75	201.056	150.967	133.288	178.124
	Bra018868	AT1G51120	AP2/B3 transcription factor family protein	55.5909	121.465	222.449	105.088	109.351	384.297	94.8462	504.407	80.6189	198.784	75.1706	85.8397
	Bra018869	AT1G51120	AP2/B3 transcription factor family protein	51.9917	59.2779	71.6055	59.4003	53.8307	49.006	95.0176	70.1793	89.0116	92.4242	83.2966	103.587
	Bra018894	AT1G51120	AP2/B3 transcription factor family protein	68.3327	74.2385	75.5005	65.4997	54.5462	68.6735	185.577	73.5135	72.4548	62.3236	82.478	41.2571
	Bra030458	AT1G51120	AP2/B3 transcription factor family protein	93.1426	165.555	94.0031	183.026	58.6299	84.0913	84.6562	92.9415	118.478	49.6485	69.9883	94.1692
	Bra030476	AT1G51120	AP2/B3 transcription factor family protein	124.995	122.089	97.8745	109.452	106.077	34.6546	75.3282	112.635	136.669	109.58	127.069	109.657
	Bra030602	AT1G05055	ATGTF2H2, GTF2H2 general transcription factor II H2	2643.01	3097.68	3286.45	3537.41	2783.27	2949.36	2866.03	2250.22	2280.09	2337.22	2754.88	2969.13
	Bra009123	AT5G05660	ATNFXL2 sequence-specific DNA binding transcription factors	5310.31	5339.51	4865.08	4336.13	4343.4	4252.68	4835.1	5598.78	5408.07	5724.66	4771.02	4882.16
	Bra010160	AT1G67120	ATPases;nucleotide binding;ATP binding;nucleoside-triphosphatases;transcription factor binding chr1:25069727-25095526 REVERSE LENGTH=5393	184.162	149.005	148.969	264.768	139.713	201.87	247.672	337.018	301.157	287.5	268.829	237.327
	Bra034020	AT1G67120	ATPases;nucleotide binding;ATP binding;nucleoside-triphosphatases;transcription factor binding chr1:25069727-25095526 REVERSE LENGTH=5393	26.1421	34.5374	25.521	50.9972	41.1435	27.2989	27.4844	28.2656	29.0659	126.46	30.7764	33.4285
	Bra013525	AT4G21430	B160 Zinc finger, RING-type;transcription factor jumonji/aspartyl beta-hydroxylase chr4:11407835-11412159 REVERSE LENGTH=927	2131.63	1504.09	1433.9	1978.34	2048.71	2631.6	3647.35	3461.41	2981.79	3135.29	2777.93	3756.68
	Bra038775	AT4G21430	B160 Zinc finger, RING-type;transcription factor jumonji/aspartyl beta-hydroxylase chr4:11407835-11412159 REVERSE LENGTH=927	2197.33	1832.24	2315.96	1717.07	2065.8	2191.4	3428.52	2194.05	2223.81	2110.2	2504.42	2195.38
	Bra025913	AT1G18340	Basal transcription factor complex subunit-related	1052.27	1082.91	1160.08	975.126	1267.73	1200	1264.5	1299.69	1177.13	1209.95	1039.5	1493.44
	Bra023617	AT5G17430	BBM Integrase-type DNA-binding superfamily protein chr5:5742542-5745568 REVERSE LENGTH=584	58.2546	80.4195	78.0761	129.991	98.3287	44.7251	68.5552	111.962	160.322	108.993	99.3199	45.5192
	Bra013978	AT5G17430	BBM Integrase-type DNA-binding superfamily protein chr5:5742542-5745568 REVERSE LENGTH=584	131.848	157.047	97.4842	259.112	244.333	102.296	131.891	198.197	225.209	296.009	145.706	136.809
	Bra003704	AT1G76870	BEST Arabidopsis thaliana protein match is: sequence-specific DNA binding transcription factors (TAIR:AT1G21200.1); Has 406 Blast hits to 351 proteins in 76 species: Archae - 0; Bacteria - 2; Metazoa - 137; Fungi - 14; Plants - 127; Viruses - 0; Other Eukaryotes - 126 (source: NCBI BLink). chr1:28857250-28858407 FORWARD LENGTH=385	1946.35	1206.71	1171.36	718.5	982.759	826.42	2884.22	1874.82	1812.72	879.943	1793.25	2460.74
	Bra026155	AT1G15215	BEST Arabidopsis thaliana protein match is: sequence-specific DNA binding transcription factors;sequence-specific DNA binding (TAIR:AT3G18380.1); Has 89 Blast hits to 86 proteins in 16 species: Archae - 0; Bacteria - 0; Metazoa - 0; Fungi - 0; Plants - 89; Viruses - 0; Other Eukaryotes - 0 (source: NCBI BLink). chr1:5238096-5239770 FORWARD LENGTH=258	3561.78	2664.66	2453.64	2395.51	3413.01	3601.14	3589.5	2963.43	2576.78	2092.75	2732.68	3549.23
	Bra038558	AT2G18969	BEST Arabidopsis thaliana protein match is: sequence-specific DNA binding transcription factors;transcription regulators (TAIR:AT4G30180.1); Has 30201 Blast hits to 17322 proteins in 780 species: Archae - 12; Bacteria - 1396; Metazoa - 17338; Fungi - 3422; Plants - 5037; Viruses - 0; Other Eukaryotes - 2996 (source: NCBI BLink). chr2:8229047-8229574 REVERSE LENGTH=175	55.2798	575.945	715.221	309.675	442.777	407.415	83.6832	654.331	659.175	399.123	1095.98	443.019
	Bra023170	AT1G31240	Bromodomain transcription factor chr1:11164065-11164898 REVERSE LENGTH=277	2177.47	1323.19	1064.75	991.443	1403.33	1233.75	2675.67	1661.87	1254.26	1456.23	1376.85	1454.82
	Bra001033	AT3G02160	Bromodomain transcription factor chr3:394615-395808 FORWARD LENGTH=397	698.878	451.163	441.337	335.154	708.156	524.037	649.857	337.119	324.318	300.171	534.842	488.241
	Bra039159	AT3G02160	Bromodomain transcription factor chr3:394615-395808 FORWARD LENGTH=397	1671.36	1735.89	1820.12	1591.77	1525.82	1171.16	1600.14	1548.87	1565.16	1638.8	2007.92	1313.34
	Bra008690	AT5G15570	Bromodomain transcription factor chr5:5066851-5067996 FORWARD LENGTH=381	1681.49	1645.68	975.459	1088.68	1728.71	1324.23	1654.32	1629.27	1789.91	1368.38	1134.02	1107.15
	Bra023525	AT5G15570	Bromodomain transcription factor chr5:5066851-5067996 FORWARD LENGTH=381	1767.97	3054.57	3416.23	3215.77	1842.67	2044.41	2121.17	3007.46	2815.96	3173.8	3407.54	1957.85
	Bra038317	AT1G55750	BSD domain (BTF2-like transcription factors, Synapse-associated proteins and DOS2-like proteins) chr1:20840449-20845135 REVERSE LENGTH=591	5412.02	4752.99	4400.45	4191.75	4330.14	4298.81	6026.8	5031.3	4812.93	4451.95	4395.37	4189.62
	Bra025940	AT1G17880	BTF3, ATBTF3 basic transcription factor 3 chr1:6152572-6153425 REVERSE LENGTH=165	6642.56	7347.21	6681.66	5670.02	7496.91	7246.94	7494.54	6477.33	7119.83	7707.75	7857.54	8686.89
	Bra031007	AT1G17880	BTF3, ATBTF3 basic transcription factor 3 chr1:6152572-6153425 REVERSE LENGTH=165	7961.26	7768.61	7035.45	7307.36	9604.41	9551.94	8885.47	8713.56	8951.47	9439.79	9968.8	10735
	Bra009205	AT5G06550	CONTAINS InterPro DOMAIN/s: transcription factor jumonji/aspartyl beta-hydroxylase (InterPro:IPR003347), F-box domain, Skp2-like (InterPro:IPR022364), transcription factor jumonji (InterPro:IPR013129); BEST Arabidopsis thaliana protein match is: transferases, transferring glycosyl groups (TAIR:AT1G78280.1); Has 1762 Blast hits to 1747 proteins in 292 species: Archae - 0; Bacteria - 297; Metazoa -…	1499.25	1986.86	2163.67	2805	1483.55	1354.93	1809.41	1344.81	1165.19	1860.67	1431.98	1792.56
	Bra004364	AT1G69180	CRC Plant-specific transcription factor YABBY family protein chr1:26007734-26008940 REVERSE LENGTH=181	26.6286	23.8648	31.3678	27.293	49.5056	22.0462	27.0445	27.4533	31.5726	29.2402	26.5716	38.5234
	Bra019777	AT1G12610	DDF1 Integrase-type DNA-binding superfamily protein chr1:4290205-4290834 REVERSE LENGTH=209	3042.43	888.263	615.242	7238.21	1322.92	1262.21	3594.89	998.028	862.408	1240.74	5637.33	1327.81
	Bra016763	AT1G12610	DDF1 Integrase-type DNA-binding superfamily protein chr1:4290205-4290834 REVERSE LENGTH=209	8566.53	5228.65	5076.85	13863.2	5680.24	6379.08	9409.12	6442.12	7744.9	9085.27	13614.2	7110.33
	Bra027612	AT1G63030	ddf2 Integrase-type DNA-binding superfamily protein chr1:23367603-23368148 REVERSE LENGTH=181	574.758	598.834	418.587	379.147	544.24	481.193	1006.52	695.444	646.342	360.926	775.347	788.144
	Bra000564	AT2G24650	DNA binding;DNA binding;sequence-specific DNA binding transcription factors chr2:10483490-10487571 REVERSE LENGTH=1045	1285.62	972.477	1038.04	612.26	1290.95	980.05	1312.03	1140.16	907.047	720.925	1027.95	1220.24
	Bra007836	AT2G24650	DNA binding;DNA binding;sequence-specific DNA binding transcription factors chr2:10483490-10487571 REVERSE LENGTH=1045	76.1025	114.062	92.4767	148.391	84.9684	107.933	131.517	174.578	172.454	144.762	122.124	86.1225
	Bra007840	AT2G24650	DNA binding;DNA binding;sequence-specific DNA binding transcription factors chr2:10483490-10487571 REVERSE LENGTH=1045	84.9061	101.531	270.259	136.301	84.6734	129.571	139.451	123.582	229.018	227.082	132.799	159.802
	Bra010225	AT2G24650	DNA binding;DNA binding;sequence-specific DNA binding transcription factors chr2:10483490-10487571 REVERSE LENGTH=1045	104.322	70.4345	67.2518	120.76	147.513	87.2496	83.1335	90.8242	78.4847	91.9223	94.4884	64.3929
	Bra040467	AT1G64800	DNA binding;sequence-specific DNA binding transcription factors chr1:24085086-24085433 FORWARD LENGTH=115	76.4395	57.928	35.3583	84.6332	151.586	25.5668	26.0935	63.4482	87.5234	45.6523	91.1612	64.0955
	Bra006158	AT5G12400	DNA binding;zinc ion binding;DNA binding	13357.4	13249.2	13311.8	11510.1	12562.2	12666.6	14283.2	14305.1	16015.1	12559.9	14995.4	12217.5
	Bra008890	AT5G12400	DNA binding;zinc ion binding;DNA binding	1737.33	2208.7	2117.79	2420.69	695.172	1051.1	1318.6	1799.67	1336.11	1380.44	1448.49	1158.2
	Bra023376	AT5G12400	DNA binding;zinc ion binding;DNA binding	6066.7	6863.54	7258.42	5773.38	6355.39	6391.99	6680.83	6082.36	6551.9	6026.26	6969.05	5949.78
	Bra012868	AT3G51120	DNA binding;zinc ion binding;nucleic acid binding;nucleic acid binding	1452.92	1308.8	1815.32	1254.69	1321.34	1082.95	1285.87	1350.68	1500.48	1280.68	1683.39	1197.36
	Bra036836	AT3G51120	DNA binding;zinc ion binding;nucleic acid binding;nucleic acid binding	1824.96	1993.68	2293.38	1814.82	1649.9	1786.6	2061.42	1759.76	1786.68	1707.34	1869.59	1754.85
	Bra005726	AT5G02470	DPA transcription factor DP chr5:542562-544423 REVERSE LENGTH=292	508.909	465.279	347.596	379.406	482.454	489.871	643.771	551.017	585.494	562.456	722.394	757.962
	Bra009586	AT5G02470	DPA transcription factor DP chr5:542562-544423 REVERSE LENGTH=292	3538.53	2686.2	1890.09	2543.41	3985.35	3914.91	4785.89	3673.96	3855.06	3499.34	3707.71	4379.28
	Bra005763	AT5G03415	DPB, ATDPB transcription factor DP chr5:842842-845200 FORWARD LENGTH=385	3482.2	3255.55	3605.65	2769.21	3608.26	3072.89	3177.12	2901.24	3309.2	2993.2	3533.81	3410.38
	Bra002398	AT5G22220	E2F1, E2FB, ATE2FB E2F transcription factor 1 chr5:7360749-7364120 FORWARD LENGTH=469	3494.57	4522.35	4842.65	4872.62	3578.45	3265.7	3130.92	4146.02	4817.06	5010.66	4894.05	4002.07
	Bra006615	AT5G22220	E2F1, E2FB, ATE2FB E2F transcription factor 1 chr5:7360749-7364120 FORWARD LENGTH=469	2481.95	4242.91	4226.73	4573.01	2000.42	2317.26	2420.51	4907.05	5225.71	5828.73	5131.04	3997.37
	Bra005305	AT2G36010	E2F3, ATE2FA E2F transcription factor 3 chr2:15119688-15122893 FORWARD LENGTH=483	1324.46	1724.97	2095.25	1860.01	1409.97	1503.16	1889.74	2444.81	2152.47	2282.02	2427.17	1755.97
	Bra017268	AT2G36010	E2F3, ATE2FA E2F transcription factor 3 chr2:15119688-15122893 FORWARD LENGTH=483	2859.43	3886.91	4479.49	5157.97	3478.88	3142.06	2903.31	3627.22	4320.62	3946.48	4214.68	3203.12
	Bra023047	AT2G36010	E2F3, ATE2FA E2F transcription factor 3 chr2:15119688-15122893 FORWARD LENGTH=483	971.062	2051.17	2257.05	3201.58	1225.88	1161.34	464.332	855.146	1037.88	1442.16	990.575	825.443
	Bra014096	AT1G47870	E2FC, ATE2F2, ATE2FC winged-helix DNA-binding transcription factor family protein chr1:17634937-17637557 FORWARD LENGTH=396	865.286	1045.23	988.731	833.656	708.415	684.447	742.617	931.155	1013.28	1182.33	1322.93	1013.68
	Bra003626	AT1G79020	Enhancer of polycomb-like transcription factor protein chr1:29727282-29730059 REVERSE LENGTH=453	259.782	280.082	340.046	229.217	252.199	266.123	368.585	257.499	216.491	217.814	252.568	266.336
	Bra008391	AT1G79020	Enhancer of polycomb-like transcription factor protein chr1:29727282-29730059 REVERSE LENGTH=453	1382.83	1151.31	1204.6	1221.19	1718.87	1351.09	1251.68	1230.64	1303.97	1175.33	1579.95	2310.16
	Bra035084	AT1G79020	Enhancer of polycomb-like transcription factor protein chr1:29727282-29730059 REVERSE LENGTH=453	1317.84	912.916	1135.81	1186.86	1274.15	1178.29	1079.86	1128.91	1263.86	1375.93	1329.4	1232.24
	Bra011364	AT4G32620	Enhancer of polycomb-like transcription factor protein chr4:15731968-15737222 FORWARD LENGTH=1539	1421.61	1137.82	1163.74	1058.55	1093.16	1112.07	1556.21	1104.84	812.732	1045.86	1022.07	1062.96
	Bra005812	AT5G04670	Enhancer of polycomb-like transcription factor protein chr5:1337998-1340884 REVERSE LENGTH=766	3521.82	3487.69	2917.18	3930.96	2731.51	2753.89	3204.96	2885.12	2763.09	3481.81	2646.42	3050.79
	Bra028782	AT5G04670	Enhancer of polycomb-like transcription factor protein chr5:1337998-1340884 REVERSE LENGTH=766	3442.91	3275.1	3065.22	2788.58	3098.7	2865.49	3325.01	2401.2	2193.33	3107.95	2794.82	2923.9
	Bra026942	AT1G12980	ESR1, DRN Integrase-type DNA-binding superfamily protein chr1:4429791-4430777 FORWARD LENGTH=328	307.111	411.657	282.518	419.212	305.157	308.592	376.021	545.815	345.787	526.186	355.723	320.855
	Bra019801	AT1G12980	ESR1, DRN Integrase-type DNA-binding superfamily protein chr1:4429791-4430777 FORWARD LENGTH=328	138.188	133.105	162.233	423.275	135.856	183.832	127.608	181.417	169.922	213.464	143.226	102.36
	Bra002697	AT5G57780	EXPRESSED IN: 18 plant structures; EXPRESSED DURING: 12 growth stages; BEST Arabidopsis thaliana protein match is: sequence-specific DNA binding transcription factors (TAIR:AT4G30410.1); Has 123 Blast hits to 123 proteins in 11 species: Archae - 0; Bacteria - 0; Metazoa - 0; Fungi - 0; Plants - 123; Viruses - 0; Other Eukaryotes - 0 (source: NCBI BLink). chr5:23405505-23406008 REVERSE LENGTH=167	1069.57	1109.53	903.648	414.315	2263.71	1915.23	572.926	634.298	572.556	307.944	1134.25	1127.16
	Bra040696	AT4G15090	FAR1 FRS (FAR1 Related Sequences) transcription factor family chr4:8614806-8617870 FORWARD LENGTH=827	9995.19	13398.6	14630.9	14283.3	6597.91	7498.72	10421.4	12971.1	13849	15378.8	13471.9	8398.11
	Bra000641	AT4G08350	GTA02, GTA2 global transcription factor group A2 chr4:5286351-5292072 FORWARD LENGTH=1041	7535.1	7746.21	7733.81	6990.9	5935.94	7052.84	6823.75	8214.36	6363.53	7873.95	5501.94	7178.02
	Bra037857	AT4G08350	GTA02, GTA2 global transcription factor group A2 chr4:5286351-5292072 FORWARD LENGTH=1041	15733.7	8895.19	10479.4	10327.3	9841.4	8882.58	12331	12537.2	11532.5	8309.71	8825.23	14160.8
	Bra037858	AT4G08350	GTA02, GTA2 global transcription factor group A2 chr4:5286351-5292072 FORWARD LENGTH=1041	1460.75	2025.94	1717.81	1845.87	1765.17	1318.94	2311.78	2363.03	2660.41	2638.74	2800.11	2356.57
	Bra004114	AT1G65440	GTB1 global transcription factor group B1 chr1:24306945-24314327 REVERSE LENGTH=1647	15190.7	14093	11284.9	16234.1	13047	12978.5	12765.2	15427.8	15242.5	12668.3	12714.2	13236.7
	Bra022478	AT1G65440	GTB1 global transcription factor group B1 chr1:24306945-24314327 REVERSE LENGTH=1647	6480.88	4943.18	5006.79	5703.19	5200.45	5231.46	3114.14	4443.71	3421.42	3365.71	3160.46	3126.65
	Bra005383	AT2G34900	GTE01, IMB1, GTE1 transcription factor GTE6 chr2:14723333-14725562 REVERSE LENGTH=386	4219.34	4508.86	4351.51	5243.58	4642.61	4445.62	5355.77	5594	5660.72	6506.88	6551.32	5341.58
	Bra034451	AT2G34900	GTE01, IMB1, GTE1 transcription factor GTE6 chr2:14723333-14725562 REVERSE LENGTH=386	58.1623	106.489	93.6511	121.237	95.6333	114.201	94.5164	206.624	113.539	103.22	69.9117	200.464
	Bra006068	AT5G10550	GTE2 global transcription factor group E2 chr5:3332855-3335232 REVERSE LENGTH=678	15237.3	15644.5	15360.1	16162.5	13625.7	14895.8	17544.5	13425.8	12979.3	10479.6	13081.6	12644.3
	Bra008074	AT1G73150	GTE3 global transcription factor group E3 chr1:27504327-27505996 REVERSE LENGTH=461	471.754	323.014	452.317	474.733	413.31	427.378	615.461	541.445	508.04	885.139	489.678	653.365
	Bra029125	AT1G73150	GTE3 global transcription factor group E3 chr1:27504327-27505996 REVERSE LENGTH=461	460.934	394.424	523.424	571.509	481.883	484.667	528.137	424.26	430.83	559.513	587.953	418.658
	Bra015485	AT1G06230	GTE4 global transcription factor group E4 chr1:1907626-1910183 FORWARD LENGTH=766	49.3285	133.37	100.252	111.148	75.1545	66.3763	90.4707	242.34	206.73	330.835	223.789	131.113
	Bra030643	AT1G06230	GTE4 global transcription factor group E4 chr1:1907626-1910183 FORWARD LENGTH=766	307.61	166.213	237.872	581.099	636.811	92.7877	461.648	288.147	589.043	275.638	472.831	252.907
	Bra032431	AT1G06230	GTE4 global transcription factor group E4 chr1:1907626-1910183 FORWARD LENGTH=766	98.861	101.931	166.741	125.186	75.2359	108.367	123.034	154.946	248.279	200.036	156.261	154.816
	Bra012810	AT3G52280	GTE6 general transcription factor group E6 chr3:19389103-19391289 REVERSE LENGTH=369	1657.97	1128.11	1051.37	1035.73	2110.8	1950.93	2510.74	1559.29	1553.68	1323.58	1565.63	2376.33
	Bra024402	AT5G65630	GTE7 global transcription factor group E7 chr5:26226311-26228257 REVERSE LENGTH=590	9265.84	7998.07	9009.44	9522.18	9065.44	8836.88	13676.5	10307.3	10033.3	7437.44	8870.52	7937.98
	Bra025262	AT3G27260	GTE8 global transcription factor group E8 chr3:10068411-10072403 FORWARD LENGTH=813	9221.44	10000.2	9202.4	11821.5	8065.98	7582.99	8808.14	9686.21	10058.6	10478.4	9958.39	8372.57
	Bra039088	AT3G27260	GTE8 global transcription factor group E8 chr3:10068411-10072403 FORWARD LENGTH=813	3328.35	3534.41	3355.56	3489.97	2747.64	2790.18	2914.92	2096.91	3791.31	3668.34	3567.35	2237.87
	Bra001696	AT3G18035	HON4 winged-helix DNA-binding transcription factor family protein chr3:6169384-6171558 REVERSE LENGTH=480	223.267	187.038	183.497	318.091	183.714	160.676	332.88	293.331	302.947	199.121	269.81	292.902
	Bra022273	AT3G18035	HON4 winged-helix DNA-binding transcription factor family protein chr3:6169384-6171558 REVERSE LENGTH=480	764.907	1165.67	746.076	1884.98	939.759	866.175	1244.94	1047.22	1600.55	1170.86	1215.84	1170.83
	Bra022274	AT3G18035	HON4 winged-helix DNA-binding transcription factor family protein chr3:6169384-6171558 REVERSE LENGTH=480	1013.74	1689.8	866.786	2267.94	1081.73	1527.19	1552.37	1792.77	2206.94	1874.97	1895.79	1821.24
	Bra023070	AT2G36450	HRD Integrase-type DNA-binding superfamily protein chr2:15294303-15294857 REVERSE LENGTH=184	66.8138	70.3849	62.9892	43.8572	57.3818	55.978	71.5212	225.883	244.696	103.715	82.836	108.575
	Bra017235	AT2G36450	HRD Integrase-type DNA-binding superfamily protein chr2:15294303-15294857 REVERSE LENGTH=184	133.152	195.693	93.3299	182.639	187.599	117.997	190.694	162.072	236.404	190.06	234.177	145.235
	Bra016063	AT1G72360	HRE1 Integrase-type DNA-binding superfamily protein chr1:27241904-27242777 FORWARD LENGTH=262	203.98	229.516	280.027	271.158	193.038	57.8707	258.211	357.131	346	419.481	941.759	151.52
	Bra003883	AT1G72360	HRE1 Integrase-type DNA-binding superfamily protein chr1:27241904-27242777 FORWARD LENGTH=262	750.798	4102.42	4044.89	3549.92	663.414	580.547	1310.4	1745.2	1943.44	1563.45	2351.54	1000.72
	Bra021401	AT2G47520	HRE2 Integrase-type DNA-binding superfamily protein chr2:19502891-19503490 REVERSE LENGTH=171	419.337	340.765	376.315	340.602	543.76	455.802	493.09	314.897	407.593	334.306	489.209	693.283
	Bra029664	AT3G07610	IBM1 transcription factor jumonji (jmjC) domain-containing protein chr3:2426148-2432876 FORWARD LENGTH=1027	6974.24	6750.83	8815.5	7397.87	4683.06	4855.8	6489.43	6250.31	6673.29	6965.53	6359.45	4292.25
	Bra012373	AT1G23420	INO Plant-specific transcription factor YABBY family protein chr1:8317423-8319104 FORWARD LENGTH=231	138.526	268.862	94.1188	239.86	138.041	77.4353	91.6845	94.389	139.052	137.228	220.426	202.277
	Bra024599	AT1G23420	INO Plant-specific transcription factor YABBY family protein chr1:8317423-8319104 FORWARD LENGTH=231	132.238	178.052	124.297	158.77	140.801	204.063	242.528	291.297	338.536	261.394	93.3253	148.982
	Bra032630	AT1G01250	Integrase-type DNA-binding superfamily protein chr1:104731-105309 REVERSE LENGTH=192	2188.58	2733.9	2822.45	2665.31	2301.19	2065.62	2488.47	2586.79	2800.97	2852.6	3407.15	3009.05
	Bra033274	AT1G01250	Integrase-type DNA-binding superfamily protein chr1:104731-105309 REVERSE LENGTH=192	2761.3	3337.18	3025.11	3077.71	3703.38	3315.69	3098.4	3200.75	3205.94	3613.09	3764.51	3616.52
	Bra028009	AT1G33760	Integrase-type DNA-binding superfamily protein chr1:12237944-12238498 FORWARD LENGTH=184	443.454	274.863	292.475	471.63	366.717	240.512	461.439	308.967	295.178	392.213	353.767	387
	Bra010210	AT1G33760	Integrase-type DNA-binding superfamily protein chr1:12237944-12238498 FORWARD LENGTH=184	1286.33	94.8463	419.933	129.772	170.898	120.498	2832.09	168.306	251.4	170.703	337.885	232.02
	Bra040381	AT1G36060	Integrase-type DNA-binding superfamily protein chr1:13454718-13455662 REVERSE LENGTH=314	56.4657	99.9044	115.195	68.9796	123.153	116.843	137.598	216.221	176.252	94.0586	65.4337	331.829
	Bra027697	AT1G64380	Integrase-type DNA-binding superfamily protein chr1:23890981-23891988 REVERSE LENGTH=335	4541.78	2289.19	3029.4	3925.31	3601.91	4386.16	7909.47	8936.22	5679.71	4040.81	6659.81	11053.4
	Bra027736	AT1G64380	Integrase-type DNA-binding superfamily protein chr1:23890981-23891988 REVERSE LENGTH=335	6147.3	3497.04	4535.44	4963.51	6293.8	5407.47	5780.13	4510.89	4840.85	3387.98	5535.19	5964.31
	Bra033923	AT1G68550	Integrase-type DNA-binding superfamily protein chr1:25725810-25726784 REVERSE LENGTH=324	1908.39	1481.87	1930.83	1771.29	1705.71	1545.64	1689.76	1265.9	1626.73	1984.19	1935.21	1503.63
	Bra004033	AT1G68550	Integrase-type DNA-binding superfamily protein chr1:25725810-25726784 REVERSE LENGTH=324	1266.94	1137.19	1330.79	1276.98	1358.39	1445.8	2026.59	1217.8	892.045	872.035	847.89	1572.48
	Bra004318	AT1G68550	Integrase-type DNA-binding superfamily protein chr1:25725810-25726784 REVERSE LENGTH=324	3826.57	3340.57	3326.96	2730.3	3245.28	3040.21	3167.06	2993.27	2797.17	3215.93	2701.99	3446.69
	Bra003936	AT1G71130	Integrase-type DNA-binding superfamily protein chr1:26822877-26823362 FORWARD LENGTH=161	1711.64	1191.32	1184.49	1556.51	1515.21	1441.24	1723.07	1201.95	1201.1	1022.07	1176.63	1456.99
	Bra007963	AT1G71130	Integrase-type DNA-binding superfamily protein chr1:26822877-26823362 FORWARD LENGTH=161	5841.87	4980.08	4927.41	4941.55	5436.82	5311.69	5786.89	5035.88	5565.03	5543.2	5218.68	5511.18
	Bra016136	AT1G71450	Integrase-type DNA-binding superfamily protein chr1:26927088-26927639 FORWARD LENGTH=183	1183.67	182.6	529.045	1206.98	228.23	210.593	1685.46	527.12	412.471	1403.08	1617.83	401.259
	Bra003924	AT1G71450	Integrase-type DNA-binding superfamily protein chr1:26927088-26927639 FORWARD LENGTH=183	204.819	120.687	88.4765	112.124	241.74	121.379	208.398	194.003	143.077	197.556	231.514	163.382
	Bra007975	AT1G71450	Integrase-type DNA-binding superfamily protein chr1:26927088-26927639 FORWARD LENGTH=183	182.995	123.332	235.249	357.5	191.145	239.111	350.305	314.762	287.496	278.372	253.657	221.085
	Bra016133	AT1G71520	Integrase-type DNA-binding superfamily protein chr1:26938612-26939043 FORWARD LENGTH=143	96.2461	64.9792	39.8289	32.7988	497.91	443.951	41.4894	48.8741	150.844	209.537	134.065	228.146
	Bra007974	AT1G71520	Integrase-type DNA-binding superfamily protein chr1:26938612-26939043 FORWARD LENGTH=143	25.0394	27.6626	43.7257	30.7593	50.4334	40.7462	24.8375	28.8462	40.485	33.5069	75.1358	70.8887
	Bra008040	AT1G72570	Integrase-type DNA-binding superfamily protein chr1:27331381-27333698 FORWARD LENGTH=415	407.241	520.36	514.297	592.17	528.116	565.899	424.446	532.191	491.908	492.882	477.815	739.836
	Bra015840	AT1G75490	Integrase-type DNA-binding superfamily protein chr1:28336045-28336665 FORWARD LENGTH=206	50.0979	32.0082	114.77	128.39	97.8328	87.3824	115.667	103.326	161.005	123.57	79.8696	87.7753
	Bra003752	AT1G75490	Integrase-type DNA-binding superfamily protein chr1:28336045-28336665 FORWARD LENGTH=206	36.532	65.934	29.4398	140.018	142.273	133.208	31.3886	23.7518	41.1314	23.7287	56.3177	145.666
	Bra008200	AT1G75490	Integrase-type DNA-binding superfamily protein chr1:28336045-28336665 FORWARD LENGTH=206	79.2784	28.138	36.6237	41.9023	205.253	94.5641	29.9699	23.478	35.7153	43.0696	45.6146	68.1234
	Bra015686	AT1G77200	Integrase-type DNA-binding superfamily protein chr1:29004357-29005091 REVERSE LENGTH=244	207.5	42.3641	38.5163	35.0021	71.387	108.266	176.348	30.8383	19.3987	33.516	20.4398	40.2755
	Bra015660	AT1G77640	Integrase-type DNA-binding superfamily protein chr1:29178796-29179530 FORWARD LENGTH=244	3324.14	383.978	644.557	1511.02	2655.72	2529.32	6227.22	779.928	990.31	543.865	2112.43	2749.48
	Bra035137	AT1G79700	Integrase-type DNA-binding superfamily protein chr1:29990440-29993658 REVERSE LENGTH=313	331.871	167.444	330.114	114.568	969.288	914.625	332.75	348.75	477.055	229.863	375.056	1127.58
	Bra008460	AT1G80580	Integrase-type DNA-binding superfamily protein chr1:30293558-30294328 FORWARD LENGTH=256	64.9373	253.489	71.4914	128.958	105.472	55.9479	124.493	115.621	192.175	200.015	89.6697	173.055
	Bra027614	AT1G12630	Integrase-type DNA-binding superfamily protein chr1:4298897-4299475 FORWARD LENGTH=192	1108.33	1531.6	1413.86	1509.89	2423.2	2267.49	1981.25	1507.16	1716.44	1972.17	1593.91	2664.37
	Bra027615	AT1G12630	Integrase-type DNA-binding superfamily protein chr1:4298897-4299475 FORWARD LENGTH=192	1131.75	1420.45	1479.48	1257.67	2363.62	2179.68	2134.45	1434.26	1801.93	1982.12	2017.06	2780.46
	Bra027616	AT1G12630	Integrase-type DNA-binding superfamily protein chr1:4298897-4299475 FORWARD LENGTH=192	1212.67	1404.35	1541.14	1098.71	2525.04	2119.12	2019.4	1483.13	2012.54	1958.29	1915.85	2577.98
	Bra027002	AT1G12630	Integrase-type DNA-binding superfamily protein chr1:4298897-4299475 FORWARD LENGTH=192	291.989	579.962	555.75	1114.02	643.573	807.249	820.963	868.838	475.466	269.766	743.651	1457.16
	Bra016761	AT1G12630	Integrase-type DNA-binding superfamily protein chr1:4298897-4299475 FORWARD LENGTH=192	872.115	998.798	1093.42	908.16	1361.43	1463.64	1153.22	1750.23	1323.54	1737.08	1333.88	1608.53
	Bra026949	AT1G12890	Integrase-type DNA-binding superfamily protein chr1:4391734-4392393 FORWARD LENGTH=219	62.392	43.7414	40.7242	31.4104	77.7667	99.7134	146.052	51.333	35.0021	23.2291	86.6219	54.857
	Bra031069	AT1G19210	Integrase-type DNA-binding superfamily protein chr1:6626973-6627530 REVERSE LENGTH=185	5221.97	1420	2634.25	7519.16	1571.24	1321.49	3650.07	2357.05	4579.39	5415.57	12312.6	3241.68
	Bra025719	AT1G19210	Integrase-type DNA-binding superfamily protein chr1:6626973-6627530 REVERSE LENGTH=185	698.878	636.204	439.676	864.372	196.475	163.126	103.464	50.8201	42.0612	43.5599	49.1378	40.7136
	Bra016518	AT1G19210	Integrase-type DNA-binding superfamily protein chr1:6626973-6627530 REVERSE LENGTH=185	1753.74	1611.35	1414.02	3053.79	1105.97	1067.61	1980.46	1647.73	1710.1	1710.67	4317.17	1188.83
	Bra031371	AT1G22190	Integrase-type DNA-binding superfamily protein chr1:7836245-7837030 FORWARD LENGTH=261	7246.77	7621.14	8543.48	9039.51	5685.17	5270.65	7524.97	7640.28	8236.6	7478.98	8499.53	4526.71
	Bra024539	AT1G22810	Integrase-type DNA-binding superfamily protein chr1:8074535-8074969 REVERSE LENGTH=144	2382.57	1337.48	2624.94	5111.69	1366.58	1199.28	2398.36	1527.85	2192.84	4586.64	2900.3	2912.31
	Bra012345	AT1G22810	Integrase-type DNA-binding superfamily protein chr1:8074535-8074969 REVERSE LENGTH=144	89.2661	118.415	291.371	1139.51	160.047	141.358	160.676	48.0607	111.06	80.2784	173.732	130.973
	Bra016367	AT1G22985	Integrase-type DNA-binding superfamily protein chr1:8135346-8135825 REVERSE LENGTH=159	1146.27	879.694	771.056	1442.96	1072.14	1566.11	1227.84	1015.35	919.39	849.792	837.302	2128.41
	Bra012352	AT1G22985	Integrase-type DNA-binding superfamily protein chr1:8135346-8135825 REVERSE LENGTH=159	543.486	740.527	668.119	677.111	621.194	428.176	586.805	1134.83	983.611	1063.54	1061.92	793.998
	Bra032881	AT1G28160	Integrase-type DNA-binding superfamily protein chr1:9839387-9840124 FORWARD LENGTH=245	128.191	78.1462	65.1645	109.449	118.466	115.059	85.8161	69.0266	52.2201	88.3149	62.1352	31.7612
	Bra030076	AT1G28160	Integrase-type DNA-binding superfamily protein chr1:9839387-9840124 FORWARD LENGTH=245	112.015	213.63	237.972	190.26	157.408	265.795	136.017	128.631	247.503	117.565	166.93	182.967
	Bra010901	AT1G28160	Integrase-type DNA-binding superfamily protein chr1:9839387-9840124 FORWARD LENGTH=245	60.5898	88.3504	46.6126	113.276	74.9638	36.8347	55.7726	61.2871	60.6402	60.5675	86.8341	46.557
	Bra034273	AT2G25820	Integrase-type DNA-binding superfamily protein chr2:11014986-11015663 FORWARD LENGTH=225	47.5508	94.9284	143.474	154.98	44.2282	42.0605	55.656	82.3728	36.0421	49.864	22.8754	27.4393
	Bra021871	AT2G33710	Integrase-type DNA-binding superfamily protein chr2:14259271-14260652 REVERSE LENGTH=218	307.319	416.093	116.552	206.13	533.761	300.048	147.918	241.869	100.814	161.054	90.338	255.961
	Bra005480	AT2G33710	Integrase-type DNA-binding superfamily protein chr2:14259271-14260652 REVERSE LENGTH=218	660.231	544.851	1539.54	783.62	515.518	492.13	482.12	910.185	1207.31	1412.81	682.549	868.521
	Bra000237	AT2G41710	Integrase-type DNA-binding superfamily protein chr2:17400274-17402903 REVERSE LENGTH=423	9601.04	7993.84	7047.68	7968.13	5644.09	5769.85	10781.8	9315.14	10121.1	8584.5	10459.1	8118.95
	Bra004641	AT2G41710	Integrase-type DNA-binding superfamily protein chr2:17400274-17402903 REVERSE LENGTH=423	6798.15	7629.77	7071.87	7607.11	5069.62	6211.25	8337.95	8140.7	7147.4	7340.81	8006.89	5674.37
	Bra040333	AT2G44940	Integrase-type DNA-binding superfamily protein chr2:18537294-18538181 FORWARD LENGTH=295	1800.44	3920.55	3241.86	3259.66	2266.11	2796.27	1996.45	3200.47	2448.87	1814.9	2821.73	1548.67
	Bra000366	AT2G44940	Integrase-type DNA-binding superfamily protein chr2:18537294-18538181 FORWARD LENGTH=295	11721.5	3051.94	3344.8	8925.89	8088.25	7386.63	10401.9	3171.24	3356.21	3684.36	5091.58	4063.94
	Bra004878	AT2G44940	Integrase-type DNA-binding superfamily protein chr2:18537294-18538181 FORWARD LENGTH=295	2805.75	1574.33	1480.54	2552.04	2449.68	2399.6	3027.59	2024.35	2160.58	1737.62	2075.73	2066
	Bra010429	AT2G20350	Integrase-type DNA-binding superfamily protein chr2:8784769-8785396 FORWARD LENGTH=158	232.723	275.199	174.343	267.798	153.731	199.708	528.407	252.362	212.444	308.758	211.831	241.694
	Bra031146	AT2G20880	Integrase-type DNA-binding superfamily protein chr2:8986053-8987063 FORWARD LENGTH=336	93.5958	69.544	99.3469	176.074	297.852	133.59	144.613	152.601	195.486	138.618	89.4549	94.6153
	Bra030255	AT2G22200	Integrase-type DNA-binding superfamily protein chr2:9443422-9444207 REVERSE LENGTH=261	366.698	271.93	382.902	250.98	357.568	285.669	144.856	88.7001	211.158	189.405	180.186	207.084
	Bra007341	AT3G57600	Integrase-type DNA-binding superfamily protein chr3:21332841-21333674 FORWARD LENGTH=277	528.611	724.859	674.83	447.667	1069.32	1100.84	631.222	785.31	675.759	629.926	755.166	1131.18
	Bra014617	AT3G57600	Integrase-type DNA-binding superfamily protein chr3:21332841-21333674 FORWARD LENGTH=277	364.609	244.489	221.12	144.219	619.991	509.384	310.049	294.77	212.867	206.801	469.91	496.67
	Bra003415	AT3G60490	Integrase-type DNA-binding superfamily protein chr3:22349527-22350297 FORWARD LENGTH=256	451.565	477.943	394.01	375.611	293.901	300.666	578.49	381.789	525.297	594.545	597.717	431.157
	Bra007539	AT3G60490	Integrase-type DNA-binding superfamily protein chr3:22349527-22350297 FORWARD LENGTH=256	1464.28	2473.26	1878.94	1805.57	1687.97	1553.42	1321.27	1383.62	1136.35	1266.81	1618.85	918.542
	Bra027177	AT3G16280	Integrase-type DNA-binding superfamily protein chr3:5518355-5519065 FORWARD LENGTH=236	739.939	722.156	920.436	292.871	860.314	654.953	254.732	151.687	288.841	477.927	550.601	279.073
	Bra014924	AT3G23220	Integrase-type DNA-binding superfamily protein chr3:8287969-8288388 FORWARD LENGTH=139	310.09	434.351	422.659	285.222	174.129	189.828	188.266	287.601	181.873	205.732	240.538	149.689
	Bra023748	AT3G23230	Integrase-type DNA-binding superfamily protein chr3:8289647-8290066 REVERSE LENGTH=139	61.3425	39.397	31.2467	22.4125	30.9596	29.5884	36.22	38.7752	43.9245	22.0562	28.034	29.034
	Bra014925	AT3G23230	Integrase-type DNA-binding superfamily protein chr3:8289647-8290066 REVERSE LENGTH=139	948.851	640.565	1106.42	281.009	176.036	256.857	136.138	520.531	296.649	201.399	186.6	94.6153
	Bra036360	AT3G25890	Integrase-type DNA-binding superfamily protein chr3:9476052-9477050 FORWARD LENGTH=332	16910	17997.7	17548.8	14439.5	12759.2	11126.7	9847.7	14499.5	13009	10190.6	9836.69	6829.16
	Bra025170	AT3G25890	Integrase-type DNA-binding superfamily protein chr3:9476052-9477050 FORWARD LENGTH=332	20706.7	15863.3	21455.4	15960.5	13718.7	13678.5	16275.5	20604.7	19933.7	14759.1	16162.9	13623.7
	Bra013310	AT4G18450	Integrase-type DNA-binding superfamily protein chr4:10190250-10191161 REVERSE LENGTH=303	98.7347	84.1689	73.088	40.2736	108.529	43.6389	41.8252	66.9234	74.672	48.5732	60.5475	130.419
	Bra026280	AT4G28140	Integrase-type DNA-binding superfamily protein chr4:13974905-13975783 REVERSE LENGTH=292	136.905	18.242	23.3051	166.495	252.249	197.807	92.7058	23.8578	49	281.334	28.8749	414.15
	Bra024222	AT4G28140	Integrase-type DNA-binding superfamily protein chr4:13974905-13975783 REVERSE LENGTH=292	523.453	293.091	240.407	327.231	958.127	1038.94	407.145	404.606	304.024	1381.8	301.991	2174.17
	Bra010383	AT4G28140	Integrase-type DNA-binding superfamily protein chr4:13974905-13975783 REVERSE LENGTH=292	1075.12	189.644	130.916	720.354	1257.52	1251.88	699.84	177.332	140.816	2173.55	373.731	2389.09
	Bra037041	AT4G32800	Integrase-type DNA-binding superfamily protein chr4:15819812-15820477 FORWARD LENGTH=221	572.792	1171.98	812.851	449.197	230.612	225.972	570.195	513.896	512.789	415.71	720.74	407.464
	Bra034535	AT4G32800	Integrase-type DNA-binding superfamily protein chr4:15819812-15820477 FORWARD LENGTH=221	1064.62	381.64	403.202	220.103	925.814	868.61	1936.68	540.786	594.139	394.179	427.387	1539.9
	Bra011383	AT4G32800	Integrase-type DNA-binding superfamily protein chr4:15819812-15820477 FORWARD LENGTH=221	1670.37	3182.42	2828.11	3756.58	1213.78	1180.69	1908.6	2273.25	2215.73	1945.24	2498.49	1331.03
	Bra017879	AT4G39780	Integrase-type DNA-binding superfamily protein chr4:18458216-18459034 REVERSE LENGTH=272	1336.98	1666.83	1584.69	1279.24	2681.08	2571.68	1144.86	1747.99	1240.91	1236.23	991.818	1970.71
	Bra010657	AT4G39780	Integrase-type DNA-binding superfamily protein chr4:18458216-18459034 REVERSE LENGTH=272	1461.66	883.919	798.545	806.5	2171.74	2111.72	468.523	778.91	778.305	882.622	896.813	2279.22
	Bra011833	AT4G39780	Integrase-type DNA-binding superfamily protein chr4:18458216-18459034 REVERSE LENGTH=272	622.675	1400.78	1913.77	1606.96	1559.82	1731.25	737.963	1658.46	1429.7	1969.13	1506.16	2712.27
	Bra034895	AT4G13040	Integrase-type DNA-binding superfamily protein chr4:7614100-7615310 FORWARD LENGTH=226	67.6515	136.726	122.406	126.397	67.7026	93.7866	69	93.233	96.5949	74.207	47.0523	66.1137
	Bra040092	AT4G16750	Integrase-type DNA-binding superfamily protein chr4:9421121-9421660 REVERSE LENGTH=179	505.092	425.103	500.815	355.275	388.357	373.952	409.687	391.952	405.977	352.542	564.802	421.21
	Bra012693	AT4G16750	Integrase-type DNA-binding superfamily protein chr4:9421121-9421660 REVERSE LENGTH=179	184.862	210.817	216.648	244.695	166.593	164.092	180.203	194.435	162.995	260.366	163.839	164.275
	Bra035732	AT5G51190	Integrase-type DNA-binding superfamily protein chr5:20800708-20801373 REVERSE LENGTH=221	17698.6	6782.25	7600.9	5202.94	4476.59	4587.83	19436.7	7301.86	8133.86	6407.46	9356.82	3985.53
	Bra029147	AT5G52020	Integrase-type DNA-binding superfamily protein chr5:21124192-21124890 REVERSE LENGTH=232	2687	3845.55	3120.67	5945.39	2012.11	2544.91	3556.2	2767.94	3018.6	3502.63	4480.25	3449.73
	Bra028291	AT5G52020	Integrase-type DNA-binding superfamily protein chr5:21124192-21124890 REVERSE LENGTH=232	7040.8	10000.9	6724.35	13790.7	6360.88	6137.96	9204.99	7313.87	9406.36	10536.1	15571.8	11028.8
	Bra022573	AT5G52020	Integrase-type DNA-binding superfamily protein chr5:21124192-21124890 REVERSE LENGTH=232	965.033	1484.25	947.545	2158.64	1065.97	606.536	1167.99	973.188	870.759	1288.03	1948.2	1407.02
	Bra028703	AT5G07310	Integrase-type DNA-binding superfamily protein chr5:2305684-2306660 FORWARD LENGTH=263	95.4191	35.5017	60.3554	35.8357	243.29	277.375	70.7641	61.3922	50.3805	119.218	51.4586	154.184
	Bra005932	AT5G07310	Integrase-type DNA-binding superfamily protein chr5:2305684-2306660 FORWARD LENGTH=263	351.903	356.084	290.226	431.312	680.935	622.203	283.589	481.903	429.213	563.473	286.785	717.352
	Bra009272	AT5G07310	Integrase-type DNA-binding superfamily protein chr5:2305684-2306660 FORWARD LENGTH=263	92.3855	103.617	85.1212	92.9367	643.611	717.647	86.8433	114.475	94.5084	130.595	84.032	493.101
	Bra028690	AT5G07580	Integrase-type DNA-binding superfamily protein chr5:2399525-2400349 FORWARD LENGTH=274	777.463	325.5	260.999	351.84	508.001	463.971	822.617	348.75	238.51	214.333	261.519	480.083
	Bra009250	AT5G07580	Integrase-type DNA-binding superfamily protein chr5:2399525-2400349 FORWARD LENGTH=274	5331.14	1554.64	750.657	366.943	4135.41	3689.58	2773.82	655.268	376.038	295.423	430.705	3083.62
	Bra035919	AT5G61590	Integrase-type DNA-binding superfamily protein chr5:24764653-24765258 REVERSE LENGTH=201	1258.59	551.185	251.03	265.708	1090.97	1014.9	1016.86	222.023	222.476	205.223	128.07	1496.17
	Bra012939	AT5G61590	Integrase-type DNA-binding superfamily protein chr5:24764653-24765258 REVERSE LENGTH=201	4042.41	2469.71	1402.81	1285.71	3665.54	3211.92	2261.47	865.721	582.648	514.583	747.574	3042.59
	Bra019622	AT5G61890	Integrase-type DNA-binding superfamily protein chr5:24852639-24853744 REVERSE LENGTH=248	333.714	421.493	277.057	401.543	457.189	331.363	377.687	496.924	317.971	344.721	538.954	782.635
	Bra031880	AT5G65130	Integrase-type DNA-binding superfamily protein chr5:26017403-26018236 FORWARD LENGTH=277	63.1988	99.2636	22.4834	40.6072	92.8075	27.2021	28.9088	18.6413	21.7308	97.9526	132.195	62.2075
	Bra024357	AT5G65130	Integrase-type DNA-binding superfamily protein chr5:26017403-26018236 FORWARD LENGTH=277	59.2963	124.234	96.7723	73.1137	41.3573	152.253	224.235	149.927	100.778	86.0207	71.0102	67.3507
	Bra024358	AT5G65130	Integrase-type DNA-binding superfamily protein chr5:26017403-26018236 FORWARD LENGTH=277	30.6732	44.3478	18.9685	15.2556	28.5963	23.2175	31.4964	29.6495	39.4312	55.8842	76.6887	35.2108
	Bra034249	AT5G67010	Integrase-type DNA-binding superfamily protein chr5:26749058-26749616 REVERSE LENGTH=162	347.305	542.338	402.695	635.879	210.682	829.372	594.159	648.545	828.962	594.493	378.434	404.065
	Bra034250	AT5G67010	Integrase-type DNA-binding superfamily protein chr5:26749058-26749616 REVERSE LENGTH=162	233.353	244.768	220.714	421.535	246.834	305.01	313.829	295.224	331.005	276.822	283.499	244.902
	Bra019086	AT5G67010	Integrase-type DNA-binding superfamily protein chr5:26749058-26749616 REVERSE LENGTH=162	320.97	355.676	162.028	247.887	203.611	207.909	316.908	273.591	408.705	420.857	341.233	341.098
	Bra012123	AT5G67010	Integrase-type DNA-binding superfamily protein chr5:26749058-26749616 REVERSE LENGTH=162	453.722	626.001	345.073	791.278	445.517	534.647	610.956	771.971	822.337	617.696	646.221	609.653
	Bra023674	AT5G18450	Integrase-type DNA-binding superfamily protein chr5:6116097-6117020 REVERSE LENGTH=307	18.3797	44.9677	13.8739	50.6528	17.0208	13.5996	19.3511	20.3549	31.2516	16.2125	21.3195	37.3422
	Bra002159	AT5G18450	Integrase-type DNA-binding superfamily protein chr5:6116097-6117020 REVERSE LENGTH=307	50.8055	143.253	34.2263	30.6014	34.2126	36.2334	47.5801	64.3011	29.0043	32.5346	31.151	32.7639
	Bra006460	AT5G18450	Integrase-type DNA-binding superfamily protein chr5:6116097-6117020 REVERSE LENGTH=307	54.5819	80.5103	61.2082	374.661	140.303	69.8636	102.469	118.977	87.5778	101.452	162.621	129.864
	Bra020162	AT5G21960	Integrase-type DNA-binding superfamily protein chr5:7258560-7259210 REVERSE LENGTH=216	1204.23	555.946	813.982	904.724	785.641	710.065	261.935	330.973	328.224	171.609	354.083	218.713
	Bra002377	AT5G21960	Integrase-type DNA-binding superfamily protein chr5:7258560-7259210 REVERSE LENGTH=216	555.87	177.638	372.301	499.935	62.2496	82.3763	345.38	106.431	193.17	201.517	576.352	159.369
	Bra006599	AT5G21960	Integrase-type DNA-binding superfamily protein chr5:7258560-7259210 REVERSE LENGTH=216	1808.19	270.157	896.316	1352.49	187.251	151.538	821.806	268.786	425.405	582.424	979.742	70.574
	Bra036536	AT5G25190	Integrase-type DNA-binding superfamily protein chr5:8707007-8707655 REVERSE LENGTH=181	1160.48	423.591	467.72	231.037	2034.39	1815.25	733.267	550.062	437.125	269.379	456.864	1631.31
	Bra020490	AT5G25190	Integrase-type DNA-binding superfamily protein chr5:8707007-8707655 REVERSE LENGTH=181	727.098	249.491	385.056	210.856	1218.69	1212.93	489.692	256.085	235.828	259.773	321.699	1180.86
	Bra009824	AT5G25190	Integrase-type DNA-binding superfamily protein chr5:8707007-8707655 REVERSE LENGTH=181	416.046	288.702	320.76	225.361	1938.35	2149.19	496.276	211.824	338.384	287.251	266.726	2387.23
	Bra032724	AT4G13620	Intgrase-type DNA-binding superfamily protein chr4:7932138-7933304 FORWARD LENGTH=388	1026.11	2303.28	2896.07	1973.96	455.48	397.962	802.804	2927.45	2214.67	2044.57	3333.66	827.388
	Bra009470	AT5G04290	KTF1, SPT5L kow domain-containing transcription factor 1 chr5:1196069-1202653 FORWARD LENGTH=1493	4903.35	4794.67	5248.85	5159.37	4143.18	4121.2	5513.53	5050.79	3987.43	3964.95	4227.31	3887.3
	Bra006222	AT5G13910	LEP Integrase-type DNA-binding superfamily protein chr5:4482450-4483085 REVERSE LENGTH=211	22.8825	20.9371	21.0746	19.5456	43.9059	19.5942	16.5997	20.7465	20.1149	22.4148	18.4233	33.1754
	Bra012028	AT2G27230	LHW transcription factor-related chr2:11650895-11653840 FORWARD LENGTH=650	3972.87	4303.83	5469.96	5213.3	6836.22	6935.96	3026.87	3717.4	3240.84	4264.81	3224.3	5168.26
	Bra034338	AT2G27230	LHW transcription factor-related chr2:11650895-11653840 FORWARD LENGTH=650	2503.61	2563.26	2598.56	2446.38	2763.08	3474.8	2546.07	2059.35	2172.94	2666.14	2054.64	2973.66
	Bra017281	AT2G34880	MEE27, PKDM7C transcription factor jumonji (jmj) family protein / zinc finger (C5HC2 type) family protein chr2:14711880-14716634 REVERSE LENGTH=806	82.114	117.98	173.731	114.985	112.07	100.618	256.25	142.069	139.163	80.9392	157.667	118.193
	Bra021937	AT2G34880	MEE27, PKDM7C transcription factor jumonji (jmj) family protein / zinc finger (C5HC2 type) family protein chr2:14711880-14716634 REVERSE LENGTH=806	112.871	226.855	81.5513	138.329	115.602	110.411	84.0049	146.915	116.638	186.527	139.848	176.982
	Bra039210	AT2G23740	Nucleic acid binding;sequence-specific DNA binding transcription factors;zinc ion binding chr2:10098213-10103229 FORWARD LENGTH=1375	397.879	438.441	412.308	424.296	478.689	470.333	705.88	529.917	523.471	501.234	580.209	419.203
	Bra032148	AT2G23740	Nucleic acid binding;sequence-specific DNA binding transcription factors;zinc ion binding chr2:10098213-10103229 FORWARD LENGTH=1382	3383	2912.19	2793.06	2844.85	2818.85	3217.94	2617.07	2671.81	2542.24	2503.98	2456.43	2593.34
	Bra015882	AT1G74930	ORA47 Integrase-type DNA-binding superfamily protein chr1:28144239-28144826 FORWARD LENGTH=195	6235.24	711.826	577.162	2504.69	1853.42	1654.89	4782.93	752.952	866.435	1400.68	2789.57	1291.49
	Bra003780	AT1G74930	ORA47 Integrase-type DNA-binding superfamily protein chr1:28144239-28144826 FORWARD LENGTH=195	2117.98	84.2215	210.426	599.326	536.805	390.049	2500.7	111.681	399.389	644.743	2496.81	222.713
	Bra002633	AT5G58610	PHD finger transcription factor, putative chr5:23686771-23691053 REVERSE LENGTH=1065	26.2726	50.2844	43.6624	127.738	57.3478	95.4761	52.8685	69.1292	38.7752	51.3346	78.6557	64.8185
	Bra030735	AT1G08620	PKDM7D transcription factor jumonji (jmj) family protein / zinc finger (C5HC2 type) family protein chr1:2737554-2743370 FORWARD LENGTH=1209	10898.8	11180.6	12013.4	9950.19	9505.48	9547.83	9955.08	9604.43	10759.9	10301.5	10725.5	10266.4
	Bra031234	AT3G20840	PLT1 Integrase-type DNA-binding superfamily protein chr3:7300764-7303370 FORWARD LENGTH=574	122.472	185.319	131.52	166.952	152.546	201.353	183.319	292.5	186.086	366.829	293.424	265.871
	Bra023921	AT3G20840	PLT1 Integrase-type DNA-binding superfamily protein chr3:7300764-7303370 FORWARD LENGTH=574	165.258	128.402	132.922	201.377	152.103	155.828	244.12	212.416	253.471	186.13	180.356	173.166
	Bra030451	AT1G51190	PLT2 Integrase-type DNA-binding superfamily protein chr1:18977517-18980305 FORWARD LENGTH=568	125.861	130.822	87.0849	125.09	177.219	105.359	158.462	126.45	98.615	108.275	121.656	162.213
	Bra018899	AT1G51190	PLT2 Integrase-type DNA-binding superfamily protein chr1:18977517-18980305 FORWARD LENGTH=568	51.2846	66.6983	53.3347	56.7282	84.385	56.15	189.902	79.1919	181.201	103.617	85.3388	130.495
	Bra001032	AT3G02150	PTF1, TFPD plastid transcription factor 1 chr3:391522-392589 FORWARD LENGTH=355	7931.06	10576.3	9274.58	8852.28	8189.36	7790.39	6545.81	8305.18	7296.47	7200.58	7868.2	8069.95
	Bra039158	AT3G02150	PTF1, TFPD plastid transcription factor 1 chr3:391522-392589 FORWARD LENGTH=355	691.791	1154.71	1080.53	927.407	1127.93	1252.55	722.204	1906.45	1327.24	1096.35	1648.79	1449.18
	Bra023684	AT5G18560	PUCHI Integrase-type DNA-binding superfamily protein chr5:6164859-6165905 REVERSE LENGTH=348	160.784	169.762	149.679	320.077	139.27	182.598	233.819	176.707	276.456	293.992	286.816	160.291
	Bra002168	AT5G18560	PUCHI Integrase-type DNA-binding superfamily protein chr5:6164859-6165905 REVERSE LENGTH=348	27.8228	25.6475	40.0408	50.332	23.6696	28.9494	35.414	54.9245	34.7689	61.0111	17.8648	19.7157
	Bra006466	AT5G18560	PUCHI Integrase-type DNA-binding superfamily protein chr5:6164859-6165905 REVERSE LENGTH=348	67.824	72.0938	60.7518	108.071	74.0785	95.3512	80.0413	81.0598	77.3288	73.6287	90.3192	103.058
	Bra000782	AT4G12610	RAP74, ATRAP74 transcription activators;DNA binding;RNA polymerase II transcription factors;catalytics;transcription initiation factors chr4:7455565-7457465 FORWARD LENGTH=400	1226.62	1248.79	1347.54	1370.98	1227.42	1205.71	1327.37	1541.87	1338.76	1762.75	1490.5	1565.56
	Bra029465	AT4G12610	RAP74, ATRAP74 transcription activators;DNA binding;RNA polymerase II transcription factors;catalytics;transcription initiation factors chr4:7455565-7457465 FORWARD LENGTH=400	245.673	319.305	242.342	324.882	260.089	199.805	280.856	438.695	338.961	467.229	374.941	368.221
	Bra000274	AT2G42780	RNA polymerase II transcription factor SIII, subunit A	2080.68	1506.13	1931.66	1433.11	2253.1	1976.32	1243.37	1260.8	1170.32	1191.26	1344.44	1386.73
	Bra011529	AT4G34410	RRTF1 redox responsive transcription factor 1 chr4:16451992-16452798 FORWARD LENGTH=268	8098.81	2697.03	2079.82	12084.7	3630.75	3142.27	6645.23	2186.27	3654.79	3937.28	10942.7	3267.44
	Bra017656	AT4G34410	RRTF1 redox responsive transcription factor 1 chr4:16451992-16452798 FORWARD LENGTH=268	3752.66	966.336	1220.91	6871.7	1162.69	1060.63	3091.54	908.397	1518.33	2583.43	7083.38	1029.31
	Bra034624	AT4G34410	RRTF1 redox responsive transcription factor 1 chr4:16451992-16452798 FORWARD LENGTH=268	10814.6	3517.6	3789.88	14047.7	4382.04	3515.49	8940.21	2674.25	8032.44	8040.25	17825.3	5602.89
	Bra024286	AT5G64340	SAC51 sequence-specific DNA binding transcription factors;transcription regulators chr5:25730890-25731936 REVERSE LENGTH=348	8198.97	7918.75	8849.99	6795.97	8691.17	9536.01	6818.84	7009.34	5948.06	5768.22	7718.87	7177.86
	Bra031922	AT5G64340	SAC51 sequence-specific DNA binding transcription factors;transcription regulators chr5:25730890-25731936 REVERSE LENGTH=348	7021.81	4836.27	5453.82	3682.83	6181.85	6455.66	4225.59	4651.74	4365.34	3887.22	4527.58	4814.11
	Bra020317	AT5G59460	Scarecrow-like transcription factor 11 (SCL11) chr5:23976968-23978291 REVERSE LENGTH=172	2299.54	1933.35	1167.64	1505.6	1491.06	1684.11	1203.17	1346.18	1055.27	1303.96	1263.72	1296.2
	Bra032193	AT1G43860	Sequence-specific DNA binding transcription factors chr1:16622244-16624385 REVERSE LENGTH=370	2482.84	3380.87	2858.65	3237.01	3150	3068.05	2849.88	4236.94	3495.64	3734.03	4138.37	3740.57
	Bra036932	AT1G43860	Sequence-specific DNA binding transcription factors chr1:16622244-16624385 REVERSE LENGTH=370	647.604	417.34	595.795	331.014	727.854	629.562	765.485	542.886	663.349	504.891	586.805	721.887
	Bra016429	AT1G21200	Sequence-specific DNA binding transcription factors chr1:7421483-7422814 FORWARD LENGTH=443	3747.06	4042.77	4216.45	4850.43	3401.37	3160.82	4435.72	3693.44	5340.55	4945.09	4907.37	3172.62
	Bra025881	AT1G21200	Sequence-specific DNA binding transcription factors chr1:7421483-7422814 FORWARD LENGTH=443	10424.5	7965.17	7190.52	7299.87	8241.46	6463.57	8605.36	6611.13	8442.66	7030.91	9553.49	7249.82
	Bra007069	AT3G54390	Sequence-specific DNA binding transcription factors chr3:20137912-20138863 REVERSE LENGTH=296	2885.95	2061.04	2043.41	1864.25	1345.77	1473.32	4424.78	2307.82	2252.65	2016.19	2175.15	1479.11
	Bra003346	AT3G58630	Sequence-specific DNA binding transcription factors chr3:21683928-21685771 REVERSE LENGTH=321	3539.17	4082.22	3854.12	5478.21	3266.33	3851.11	3084.79	3511.8	2962.35	3120.47	3092.32	2793.79
	Bra007407	AT3G58630	Sequence-specific DNA binding transcription factors chr3:21683928-21685771 REVERSE LENGTH=321	2119.66	3129.58	2886.14	3203.2	1785.07	1982.57	2848.49	2546.91	2924.68	2846.01	3412.78	2253.17
	Bra001290	AT3G10040	Sequence-specific DNA binding transcription factors chr3:3096580-3097875 REVERSE LENGTH=431	373.833	221.34	141.845	275.344	361.24	344.945	347.841	280.237	215.787	260.268	273.844	322.582
	Bra029813	AT3G10040	Sequence-specific DNA binding transcription factors chr3:3096580-3097875 REVERSE LENGTH=431	827.658	420.302	445.25	629.038	735.156	609.342	883.351	605.751	452.745	677.351	598.883	577.523
	Bra028292	AT3G11100	Sequence-specific DNA binding transcription factors chr3:3476490-3477320 REVERSE LENGTH=249	749.368	429.509	474.15	886.925	509.165	872.049	727.657	625.264	497.751	502.291	488.472	748.527
	Bra034165	AT3G11100	Sequence-specific DNA binding transcription factors chr3:3476490-3477320 REVERSE LENGTH=249	228.258	113.935	167.589	113.58	262.611	263.48	224.087	195.13	134.124	113.078	37.4147	183.658
	Bra034866	AT3G11100	Sequence-specific DNA binding transcription factors chr3:3476490-3477320 REVERSE LENGTH=249	914.027	655.821	745.037	733.906	1042.65	917.853	889.334	625.94	633.711	586.21	644.536	850.823
	Bra021534	AT3G14180	Sequence-specific DNA binding transcription factors chr3:4707290-4708621 REVERSE LENGTH=443	6935.14	5133.27	5845.8	6928.63	5746.98	6138.92	4360.32	4200.62	4523.82	4444.78	4031.6	4401.58
	Bra021536	AT3G14180	Sequence-specific DNA binding transcription factors chr3:4707290-4708621 REVERSE LENGTH=443	3047.77	2967.34	3144.8	4576.49	3097.1	3060.11	2587.59	2859.92	3142.44	2998.76	2543.66	2707.71
	Bra012735	AT3G17100	Sequence-specific DNA binding transcription factors chr3:5831552-5832244 FORWARD LENGTH=230	3865.03	5454.15	6466.85	5587.54	5703.79	4730.77	9616.92	10731.8	9482.92	7983.45	10612.9	10453.9
	Bra021219	AT3G17100	Sequence-specific DNA binding transcription factors chr3:5831552-5832244 FORWARD LENGTH=230	2694.06	2950.56	2534.5	2577.21	3390.98	3271.05	2063.1	4873.41	3158.14	2468.38	3117.09	2836
	Bra022196	AT3G17100	Sequence-specific DNA binding transcription factors chr3:5831552-5832244 FORWARD LENGTH=230	3276.68	3210.47	3749.57	2430.96	4528	4156.29	3303.67	3408.65	3306.58	2933.81	3848.13	3389.55
	Bra033542	AT3G17100	Sequence-specific DNA binding transcription factors chr3:5831552-5832244 FORWARD LENGTH=230	949.565	969.593	838.185	1063.84	1222.83	1329.03	2262.67	2608.22	2109.68	1624.28	2211.67	2594.16
	Bra038038	AT3G17100	Sequence-specific DNA binding transcription factors chr3:5831552-5832244 FORWARD LENGTH=230	4562.41	6317.45	6284.83	6786.08	4728.81	5068.08	7696.32	9850.26	7926.88	7010.96	7825.62	8074.15
	Bra010287	AT4G30410	Sequence-specific DNA binding transcription factors chr4:14871309-14871851 REVERSE LENGTH=180	4398.47	4614.07	4119.93	1767.37	6302.4	5717.35	4910.56	4801.27	4197.9	3275.27	3587.46	4352.72
	Bra011190	AT4G30410	Sequence-specific DNA binding transcription factors chr4:14871309-14871851 REVERSE LENGTH=180	4680.39	5149.84	4833.33	4151.75	8755.64	7861.99	3922	4672.03	4778.55	3515.49	4658.74	5445.78
	Bra010246	AT4G31270	Sequence-specific DNA binding transcription factors chr4:15183291-15184503 REVERSE LENGTH=294	972.221	711.778	723.251	467.75	982.325	951.718	1186.88	1233.49	990.941	678.52	1213.67	1034.72
	Bra009119	AT5G05550	Sequence-specific DNA binding transcription factors chr5:1639344-1640550 REVERSE LENGTH=246	552.269	537.284	570.112	633.175	579.575	700.156	976.274	793.814	649.998	603.222	842.971	926.795
	Bra037587	AT3G18380	Sequence-specific DNA binding transcription factors;sequence-specific DNA binding chr3:6311002-6313181 REVERSE LENGTH=346	4094.22	3451.15	3532.26	3980.73	4691.24	4815.21	3860.54	4424.68	3684.87	3614.94	3935.65	5173.4
	Bra022316	AT3G18380	Sequence-specific DNA binding transcription factors;sequence-specific DNA binding chr3:6311002-6313181 REVERSE LENGTH=348	4389.04	3335.83	3330.37	3252.01	4872.17	4245.86	3776.4	3980.18	3900.47	3617.47	4310.23	5170.46
	Bra010302	AT4G30180	Sequence-specific DNA binding transcription factors;transcription regulators chr4:14769028-14769504 FORWARD LENGTH=158	366.852	492.555	442.844	257.516	1338.95	1319.97	383.725	460.099	372.481	329.325	466.176	978.046
	Bra011171	AT4G30180	Sequence-specific DNA binding transcription factors;transcription regulators chr4:14769028-14769504 FORWARD LENGTH=158	271.974	314.715	453.769	199.95	1153.66	906.761	205.813	366.882	324.736	326.398	657.575	596.24
	Bra009385	AT5G09460	Sequence-specific DNA binding transcription factors;transcription regulators chr5:2944437-2945417 REVERSE LENGTH=326	4207.52	2786.28	1817.17	1800.51	5562.95	5023.24	4113.29	1872.83	1350.57	1107.87	1344.68	4093.63
	Bra018519	AT4G03090	Sequence-specific DNA binding;sequence-specific DNA binding transcription factors chr4:1366495-1370910 REVERSE LENGTH=879	240.674	171.059	174.128	176.739	239.972	197.055	486.748	389.235	496.884	407.523	476.87	479.638
	Bra034183	AT4G03090	Sequence-specific DNA binding;sequence-specific DNA binding transcription factors chr4:1366495-1370910 REVERSE LENGTH=879	5625.62	4841.32	4986.6	4294.64	6453.3	6515.45	6499.27	5650.25	5301.28	4718.07	5166.75	6372.43
	Bra026140	AT1G15360	SHN1, WIN1 Integrase-type DNA-binding superfamily protein chr1:5283609-5284506 FORWARD LENGTH=199	14.5995	26.3748	23.3711	33.4298	22.4307	21.4962	16.1436	24.2856	19.9115	19.0891	20.7381	17.5628
	Bra026770	AT1G15360	SHN1, WIN1 Integrase-type DNA-binding superfamily protein chr1:5283609-5284506 FORWARD LENGTH=199	73.239	93.2477	61.1809	78.4926	108.282	74.6451	41.0447	53.5661	65.895	46.711	67.3274	109.756
	Bra016663	AT1G15360	SHN1, WIN1 Integrase-type DNA-binding superfamily protein chr1:5283609-5284506 FORWARD LENGTH=199	174.598	119.433	162.164	382.787	130.17	196.626	204.157	242.86	249.127	149.357	161.209	154.818
	Bra009837	AT5G25390	SHN2 Integrase-type DNA-binding superfamily protein chr5:8820637-8821741 FORWARD LENGTH=189	210.258	179.756	172.774	165.502	105.742	128.828	216.709	162.478	308.417	224.13	148.275	159.426
	Bra036543	AT5G25390	SHN2 Interase-type DNA-binding superfamily protein chr5:8820637-8821741 FORWARD LENGTH=189	708.144	438.506	312.939	335.676	817.057	639.168	405.753	245.556	50.0868	247.934	347.785	157.556
	Bra008985	AT5G11190	SHN3 Integrase-type DNA-binding superfamily protein chr5:3564976-3566051 FORWARD LENGTH=189	138.961	227.65	128.897	247.608	236.481	217.48	214.718	240.448	380.386	379.557	176.601	214.975
	Bra007123	AT3G54990	SMZ Integrase-type DNA-binding superfamily protein chr3:20373718-20376522 REVERSE LENGTH=346	1193.74	1438.24	1816.63	1756.78	943.575	933.657	1253.64	1267.3	1537.39	1111.87	1154.48	1167.44
	Bra022766	AT5G50570	SPL13A, SPL13 Squamosa promoter-binding protein-like (SBP domain) transcription factor family protein chr5:20582555-20583791 REVERSE LENGTH=359	1747.44	1762.14	2242.89	2182.21	2806.58	2313.18	2029.48	1590.44	1798.91	2196.73	2002.42	1984.61
	Bra000719	AT4G10710	SPT16 global transcription factor C chr4:6602226-6605450 REVERSE LENGTH=1074	19943.3	18188.5	16254.3	18062.1	16193	17042	16888.8	17352.6	15011.5	15294.4	16274.1	16661.9
	Bra035286	AT4G10710	SPT16 global transcription factor C chr4:6602226-6605450 REVERSE LENGTH=1074	2388.85	3849.05	3547.55	5273.53	3102.96	3134.11	3747.67	3617.38	3387.86	4707.67	4568.5	3807.9
	Bra038324	AT1G69170	Squamosa promoter-binding protein-like (SBP domain) transcription factor family protein	1104.02	1374.11	1189.07	901.185	1375.49	1319.37	972.662	1318.62	1067.01	935.46	801.009	1477.06
	Bra008266	AT1G76580	Squamosa promoter-binding protein-like (SBP domain) transcription factor family protein	2069.02	3023.62	2627.09	3163.15	2234.14	2175.07	2537.88	3378.61	3108.06	3274.22	2549.46	2479.3
	Bra015732	AT1G76580	Squamosa promoter-binding protein-like (SBP domain) transcription factor family protein	8357.59	8159.14	8396.44	8296	6658.57	6382.38	8181.62	8939.91	7070.94	6418.01	6454	6372.29
	Bra004363	AT1G69170	Squamosa promoter-binding protein-like (SBP domain) transcription factor family protein chr1:26005626-26007041 FORWARD LENGTH=405	883.63	994.818	1360.33	1067.73	876.596	1089.11	785.869	1217.83	884.233	1008.55	771.531	933.356
	Bra027050	AT1G62360	STM, BUM1, SHL, WAM1, BUM, WAM KNOX/ELK homeobox transcription factor	535.757	435.207	560.177	526.989	601.452	579.084	346.889	257.857	479.37	864.759	585.26	132.188
	Bra011002	AT1G25560	TEM1, EDF1 AP2/B3 transcription factor family protein	7521.99	5258.9	3659.4	2847.65	5806.19	6013.52	7119.68	3369.3	2326.58	2443.73	2674	6982.81
	Bra024735	AT1G25560	TEM1, EDF1 AP2/B3 transcription factor family protein	18992	14509.8	10712.9	7872.71	10667.4	10736.6	12276.7	9667.47	8838.18	7095.67	12924.4	10691.3
	Bra000232	AT2G41630	TFIIB transcription factor IIB	3428.4	4437.42	4847.22	4561.88	3709.84	3468.97	3410.56	4568.19	5004.02	4352.67	3898.58	3408.93
	Bra004630	AT2G41630	TFIIB transcription factor IIB	1012.25	1633.19	1696.92	2093.77	769.378	884.376	1335.63	2152.67	2273.95	3199.73	2566.45	1306.46
	Bra003899	AT1G72050	TFIIIA transcription factor IIIA	3673.24	3429.16	3731	3890.58	3256.27	3235.59	3661.13	3409.48	3719.26	4469.11	3459.54	3462.18
	Bra008004	AT1G72050	TFIIIA transcription factor IIIA	1499.18	1486.4	1806.41	1900.2	784.398	766.925	1341.05	1285.62	1427.75	2135.86	1475.77	1291.06
	Bra023332	AT5G11590	TINY2 Integrase-type DNA-binding superfamily protein chr5:3727789-3728499 REVERSE LENGTH=236	184.999	240.247	174.029	165.985	165.279	175.061	200.928	86.2217	135.582	162.786	166.928	166.134
	Bra008952	AT5G11590	TINY2 Integrase-type DNA-binding superfamily protein chr5:3727789-3728499 REVERSE LENGTH=236	164.493	85.5919	348.392	453.379	222.332	260.06	214.21	67.7348	87.7534	99.9165	125.276	95.8022
	Bra036552	AT5G25810	tny Integrase-type DNA-binding superfamily protein chr5:8986976-8987632 REVERSE LENGTH=218	1282.47	1523.25	2222.85	2418.03	1228.07	1264.78	1235.18	1626.04	2071.14	2448.39	2318.84	2289.21
	Bra036553	AT5G25810	tny Integrase-type DNA-binding superfamily protein chr5:8986976-8987632 REVERSE LENGTH=218	2741.62	4665.79	5643.17	6129.78	3747.51	4784.11	2770.51	3724.25	4453.18	5737.52	3935.79	5231.86
	Bra009862	AT5G25810	tny Integrase-type DNA-binding superfamily protein chr5:8986976-8987632 REVERSE LENGTH=218	5889.85	6410.35	9804.91	6332.47	6014.69	5281.68	3766.62	4842.81	5258.81	4972.25	4722.71	4962.39
	Bra030684	AT1G07470	Transcription factor IIA, alpha/beta subunit	7829.89	9883.65	10184.8	12220.2	9518.79	10334.6	10158.5	11536.4	10068.3	10691.2	11818	8667.71
	Bra015582	AT1G07480	Transcription factor IIA, alpha/beta subunit	145.405	210.611	190.129	118.848	161.772	216.92	140.798	294.437	298.953	359.867	450	288.934
	Bra031577	AT1G07480	Transcription factor IIA, alpha/beta subunit	181.768	134.204	182.956	194.24	139.154	177.694	151.038	349.556	255.182	368.241	222.546	244.111
	Bra029954	AT3G49410	Transcription factor IIIC, subunit 5	3165.34	3545.64	3256.23	4226.29	3216.89	3509.79	3592.97	3913.59	4020.73	3147.74	3383.73	3898.54
	Bra029406	AT5G24450	Transcription factor IIIC, subunit 5	6055.71	6174.13	5932.77	5294.26	4881.52	5311.71	6047.31	7386.63	6187.02	5922.7	6014.3	5372.56
	Bra005569	AT2G27780	Transcription factor IIS family protein	26.1829	49.9254	106.58	33.2499	43.9434	56.8858	80.6174	49.8282	73.558	32.5665	50.2469	29.8935
	Bra005606	AT2G27780	Transcription factor IIS family protein	67.4548	230.396	266.444	685.56	123.615	427.48	245.376	348.654	381.346	284.127	231.52	161.888
	Bra005608	AT2G27780	Transcription factor IIS family protein	184.983	169.232	76.766	104.954	177.73	172.084	127.878	188.628	195.686	166.434	143.549	143.826
	Bra005571	AT2G27780	Transcription factor IIS family protein chr2:11845472-11846578 REVERSE LENGTH=368	230.155	176.814	332.194	340.663	169.515	174.916	695.731	240.64	330.591	266.013	313.843	466.801
	Bra023136	AT1G30810	Transcription factor jumonji (jmj) family protein / zinc finger (C5HC2 type) family protein chr1:10938139-10941505 REVERSE LENGTH=819	162.505	187.893	260.134	255.312	159.198	167.516	163.497	396.443	422.448	229.446	509.321	292.923
	Bra039869	AT1G30810	Transcription factor jumonji (jmj) family protein / zinc finger (C5HC2 type) family protein chr1:10938139-10941505 REVERSE LENGTH=819	263.842	260.258	315.811	507.184	332.843	275.252	354.956	229.296	281.386	416.675	303.681	286.205
	Bra000108	AT2G38950	Transcription factor jumonji (jmj) family protein / zinc finger (C5HC2 type) family protein chr2:16261599-16265044 FORWARD LENGTH=708	2568.66	2356.07	2245.6	1737.85	3635.59	3003.13	2987.68	2037.86	2280.09	2108.48	2340.49	3166.47
	Bra005068	AT2G38950	Transcription factor jumonji (jmj) family protein / zinc finger (C5HC2 type) family protein chr2:16261599-16265044 FORWARD LENGTH=708	1130.31	1475.47	1391.73	1985.11	1224.68	1457.03	1337.91	1032.41	1191.17	854.371	847.825	1380.49
	Bra017516	AT5G46910	Transcription factor jumonji (jmj) family protein / zinc finger (C5HC2 type) family protein chr5:19046888-19050880 FORWARD LENGTH=787	11025	9627.77	13012.5	18451	6380.11	6718.95	10962.8	9632.52	11381	16134.4	11716.1	9389.98
	Bra027055	AT1G62310	Transcription factor jumonji (jmjC) domain-containing protein	458.98	596.148	314.809	297.25	320.439	323.553	348.604	443.275	446.701	354.117	303.628	239.059
	Bra034494	AT1G62310	Transcription factor jumonji (jmjC) domain-containing protein	144.659	160.974	138.539	195.643	135.164	225.801	249.425	245.779	163.23	140.423	77.5202	186.203
	Bra027644	AT1G63490	Transcription factor jumonji (jmjC) domain-containing protein	1368.31	1233.12	1122.01	1072.45	1308.86	1207.65	1455.3	1142.6	1019.77	1092.1	1103.33	1205.8
	Bra016801	AT1G11950	Transcription factor jumonji (jmjC) domain-containing protein	369.915	317.734	386.948	184.778	424.759	336.958	396.25	330.85	329.568	329.429	285.573	369.343
	Bra000934	AT4G00990	Transcription factor jumonji (jmjC) domain-containing protein	73.0084	143.89	59.898	191.662	82.5215	55.9419	68.2118	44.632	34.0946	74.8179	83.6849	103.168
	Bra000935	AT4G00990	Transcription factor jumonji (jmjC) domain-containing protein	143.139	157.562	191.762	350.142	115.564	181.632	396.55	484.571	481.113	285.739	267.505	992.198
	Bra000936	AT4G00990	Transcription factor jumonji (jmjC) domain-containing protein	7890.11	6337.37	6622.59	5079.38	7065.83	6785.55	5761	5175.44	6260.82	5951.77	6466.48	5785.93
	Bra037394	AT4G00990	Transcription factor jumonji (jmjC) domain-containing protein	265.195	339.445	325.595	202.341	185.674	157.937	168.381	204.888	148.863	113.977	134.323	87.9942
	Bra037395	AT4G00990	Transcription factor jumonji (jmjC) domain-containing protein	26.186	25.4716	164.741	326.371	75.4037	37.6556	44.0888	29.2419	69.2894	15.8469	93.0723	46.5084
	Bra013383	AT1G03280	Transcription factor TFIIE, alpha subunit	848.287	860.337	1029.47	835.43	789.083	703.395	1489.28	1626.86	1837.36	1307.2	1846.52	1267.61
	Bra023568	AT3G15420	Transcription factor TFIIIC, tau55-related protein	5947.9	4723.52	5918.74	4777.9	5787.2	6498.67	3473.94	2670.32	2532.68	2659.48	2515.98	3004.74
	Bra025249	AT3G27100	Transcription factor, enhancer of yellow 2	196.977	116.024	101.348	84.7574	188.207	108.469	164.232	174.324	182.065	218.801	188.38	126.692
	Bra039092	AT3G27100	Transcription factor, enhancer of yellow 2	5233.29	4586.1	4298.53	4192.55	5852.54	5445.17	6095.76	5187.07	5371.95	5097.27	5732.4	6352.36
	Bra027297	AT3G14880	Transcription factor-related	70.6255	103.032	73.1842	70.4429	76.8328	88.8311	83.6312	105.903	88.9964	107.88	92.4045	88.4392
	Bra013337	AT4G18650	Transcription factor-related	22.761	24.5057	48.3905	105.378	23.2621	23.7584	24.2936	39.3203	37.8966	73.208	27.2895	41.6556
	Bra040106	AT4G17020	Transcription factor-related	1116.92	877.101	1379.43	904.942	914.472	918.557	962.159	944.825	1041.5	763.713	845.028	890.981
	Bra002595	AT5G59230	Transcription factor-related	155.517	338.503	328.101	449.258	181.869	146.335	255.329	404.015	609.576	688.046	565.26	376.761
	Bra021395	AT2G47270	UPB1 sequence-specific DNA binding transcription factors;transcription regulato	68.1473	52.0659	66.598	92.2876	111.257	81.3363	100.375	81.9993	122.912	91.9049	144.482	90.6565
	Bra004465	AT2G47270	UPB1 sequence-specific DNA binding transcription factors;transcription regulators	189.472	56.6816	66.4005	66.6605	147.125	81.1414	111.064	110.153	90.6921	157.285	101.359	73.0228
	Bra018301	AT1G06760	Winged-helix DNA-binding transcription factor family protein	17863.8	13877.1	11895.6	10978.8	19698.2	18045.6	11447.5	8342.85	9733.05	7655.5	10518.2	12110.6
	Bra010506	AT4G35890	Winged-helix DNA-binding transcription factor family protein	4212.52	4030.52	4205.97	4374.15	3395.4	3395.21	3741.21	3968.97	3946.81	4327.57	3894.04	3538.31
	Bra011647	AT4G35890	Winged-helix DNA-binding transcription factor family protein	3445.54	3505.3	3479.61	2818.05	2957.05	3042.84	2959.27	2852.6	2737.59	3268.27	3753.97	2979.35
	Bra017734	AT4G35890	Winged-helix DNA-binding transcription factor family protein	4318.89	4976.99	4759.93	5327.21	4058.82	3682.38	4812.61	4849.28	4327.28	5105.47	5314.01	3791.11
	Bra037252	AT4G35890	Winged-helix DNA-binding transcription factor family protein	642.072	523.074	433.757	280.462	367.872	280.06	716.954	570.13	769.966	702.396	609.452	689.159
	Bra037253	AT4G35890	Winged-helix DNA-binding transcription factor family protein	71.9533	114.299	111.487	119.876	261.73	170.644	126.398	167.694	565.036	164.827	83.6226	364.166
	Bra037186	AT5G66100	Winged-helix DNA-binding transcription factor family protein	1071.66	1750.27	1396.68	1973.96	759.991	972.591	1303.34	2253.49	2875.95	2330.44	3468.22	1817.05
	Bra009369	AT5G08780	Winged-helix DNA-binding transcription factor family protein	869.242	1349.01	2270.26	2461.57	1142.36	1072.1	4863.23	2238.33	4106.06	5806.6	3905.13	2288.51
	Bra003178	AT3G54320	WRI1, WRI, ASML1, ATWRI1 Integrase-type DNA-binding superfamily protein chr3:20114809-20118599 FORWARD LENGTH=438	3840.82	3761.94	2560.6	3513.73	2658.96	1790.06	5146.8	3815.37	4047.91	2203.18	4203.43	1878.27
	Bra007066	AT3G54320	WRI1, WRI, ASML1, ATWRI1 Integrase-type DNA-binding superfamily protein chr3:20114809-20118599 FORWARD LENGTH=438	1547.47	1534.3	1276.3	1645.51	1180.11	1226.6	1854.95	1935.8	1505.26	1425.54	1729.64	1436.82
	Bra018624	AT1G08465	YAB2 Plant-specific transcription factor YABBY family protein	3835.83	4661.73	3531.26	3764.87	4408.31	4727.32	4296.81	5152.67	4337.06	4395.43	4222.78	5017.49
	Bra030728	AT1G08465	YAB2 Plant-specific transcription factor YABBY family protein	4556.13	5778.98	6233.48	6916.28	5571.65	4724.1	4439.32	5357.54	6011.88	6353.53	6468.09	5216.76
	Bra031629	AT1G08465	YAB2 Plant-specific transcription factor YABBY family protein	2682.35	2792.11	2562.55	2803.04	2874.39	2334.94	3134.93	2411.65	2728.06	2778.03	3096.89	2596.3
	Bra037320	AT4G00180	YAB3 Plant-specific transcription factor YABBY family protein	3469.08	5261.94	5458.19	4663.8	4235.44	4318.21	6294.02	6084.18	5478.21	5339.35	5837.89	5615.25
	Bra000538	AT2G26580	YAB5 plant-specific transcription factor YABBY family protein	2721.67	4058.29	5002.24	3669.28	4553.99	3389.87	2437.58	2840.75	2948.34	3124.83	2904.73	3187.01
	Bra030754	AT1G09060	Zinc finger, RING-type;transcription factor jumonji/aspartyl beta-hydroxylase	336.175	431.453	348.213	363.445	439.486	353.592	404.225	454.041	433.464	391.332	240.894	411.629
